# Supplementary material for: Accelerating the tuning process for optimizing DNN operators by ROFT model
Source: Sci Rep. 2025 Oct 17;15:36327. doi: 10.1038/s41598-025-20139-x (PMC12534627; doi:10.1038/s41598-025-20139-x)
Supplement: Supplementary file 1 — Supplementary Information. [file 41598_2025_20139_MOESM1_ESM.zip]

Archive with 886 entries (233 files):
- ROFT_data/
- ROFT_data/auto_tune.egg/
- ROFT_data/auto_tune.egg/auto_tune/
- ROFT_data/auto_tune.egg/auto_tune/auto_tune_log.py
- ROFT_data/auto_tune.egg/auto_tune/auto_tune_main.py
- ROFT_data/auto_tune.egg/auto_tune/auto_tuning.py
- ROFT_data/auto_tune.egg/auto_tune/configuration.py
- ROFT_data/auto_tune.egg/auto_tune/cost_model_bin_generator.py
- ROFT_data/auto_tune.egg/auto_tune/estimate/
- ROFT_data/auto_tune.egg/auto_tune/estimate/python/
- ROFT_data/auto_tune.egg/auto_tune/estimate/python/atc_estimate.py
- ROFT_data/auto_tune.egg/auto_tune/estimate/python/base_estimate.py
- ROFT_data/auto_tune.egg/auto_tune/estimate/python/config.json
- ROFT_data/auto_tune.egg/auto_tune/estimate/python/conv2d_backprop_filter_estimate.py
- ROFT_data/auto_tune.egg/auto_tune/estimate/python/conv2d_backprop_input_drelu_estimate.py
- ROFT_data/auto_tune.egg/auto_tune/estimate/python/conv2d_backprop_input_estimate.py
- ROFT_data/auto_tune.egg/auto_tune/estimate/python/conv2d_backprop_input_vadd_drelu_estimate.py
- ROFT_data/auto_tune.egg/auto_tune/estimate/python/conv2d_batchnorm_estimate.py
- ROFT_data/auto_tune.egg/auto_tune/estimate/python/conv2d_eltwise_relu_estimate.py
- ROFT_data/auto_tune.egg/auto_tune/estimate/python/conv2d_eltwise_relu_quant_estimate.py
- ROFT_data/auto_tune.egg/auto_tune/estimate/python/conv2d_estimate.py
- ROFT_data/auto_tune.egg/auto_tune/estimate/python/conv2d_l1_fusion_estimate.py
- ROFT_data/auto_tune.egg/auto_tune/estimate/python/conv2d_leakyrelu_estimate.py
- ROFT_data/auto_tune.egg/auto_tune/estimate/python/conv2d_relu_estimate.py
- ROFT_data/auto_tune.egg/auto_tune/estimate/python/conv2d_relu_quant_estimate.py
- ROFT_data/auto_tune.egg/auto_tune/estimate/python/conv3d_backprop_filter_estimate.py
- ROFT_data/auto_tune.egg/auto_tune/estimate/python/conv3d_backprop_input_estimate.py
- ROFT_data/auto_tune.egg/auto_tune/estimate/python/convolution_3d_estimate.py
- ROFT_data/auto_tune.egg/auto_tune/estimate/python/conv_dequant_add_relu_quant_double_out_estimate.py
- ROFT_data/auto_tune.egg/auto_tune/estimate/python/conv_dequant_add_relu_quant_single_out_estimate.py
- ROFT_data/auto_tune.egg/auto_tune/estimate/python/conv_dequant_estimate.py
- ROFT_data/auto_tune.egg/auto_tune/estimate/python/conv_dequant_l1_fusion_estimate.py
- ROFT_data/auto_tune.egg/auto_tune/estimate/python/conv_dequant_l2_fusion_estimate.py
- ROFT_data/auto_tune.egg/auto_tune/estimate/python/conv_dequant_leakyrelu_add_quant_double_out_estimate.py
- ROFT_data/auto_tune.egg/auto_tune/estimate/python/conv_dequant_leakyrelu_add_quant_single_out_estimate.py
- ROFT_data/auto_tune.egg/auto_tune/estimate/python/conv_dequant_leakyrelu_estimate.py
- ROFT_data/auto_tune.egg/auto_tune/estimate/python/conv_dequant_leakyrelu_quant_double_out_estimate.py
- ROFT_data/auto_tune.egg/auto_tune/estimate/python/conv_dequant_leakyrelu_quant_single_out_estimate.py
- ROFT_data/auto_tune.egg/auto_tune/estimate/python/conv_dequant_quant_estimate.py
- ROFT_data/auto_tune.egg/auto_tune/estimate/python/conv_quant_estimate.py
- ROFT_data/auto_tune.egg/auto_tune/estimate/python/conv_requant_estimate.py
- ROFT_data/auto_tune.egg/auto_tune/estimate/python/depthwise_bp_filter_estimate.py
- ROFT_data/auto_tune.egg/auto_tune/estimate/python/depthwise_bp_input_estimate.py
- ROFT_data/auto_tune.egg/auto_tune/estimate/python/depthwise_conv2d_dequant_estimate.py
- ROFT_data/auto_tune.egg/auto_tune/estimate/python/depthwise_conv2d_dequant_quant_estimate.py
- ROFT_data/auto_tune.egg/auto_tune/estimate/python/depthwise_conv2d_dequant_relu6_d_quant_estimate.py
- ROFT_data/auto_tune.egg/auto_tune/estimate/python/depthwise_conv2d_native_estimate.py
- ROFT_data/auto_tune.egg/auto_tune/estimate/python/depthwise_conv2d_native_relu6_estimate.py
- ROFT_data/auto_tune.egg/auto_tune/estimate/python/depthwise_conv2d_native_relu_estimate.py
- ROFT_data/auto_tune.egg/auto_tune/estimate/python/factory_estimate.py
- ROFT_data/auto_tune.egg/auto_tune/estimate/python/matmul_estimate.py
- ROFT_data/auto_tune.egg/auto_tune/estimate/python/parallel_fake_run.py
- ROFT_data/auto_tune.egg/auto_tune/estimate/python/parallel_run.py
- ROFT_data/auto_tune.egg/auto_tune/estimate/python/tnc.py
- ROFT_data/auto_tune.egg/auto_tune/estimate/python/util.py
- ROFT_data/auto_tune.egg/auto_tune/estimate/python/__init__.py
- ROFT_data/auto_tune.egg/auto_tune/estimate/python/__pycache__/
- ROFT_data/auto_tune.egg/auto_tune/estimate/python/__pycache__/atc_estimate.cpython-37.pyc
- ROFT_data/auto_tune.egg/auto_tune/estimate/python/__pycache__/base_estimate.cpython-37.pyc
- ROFT_data/auto_tune.egg/auto_tune/estimate/python/__pycache__/conv2d_backprop_filter_estimate.cpython-37.pyc
- ROFT_data/auto_tune.egg/auto_tune/estimate/python/__pycache__/conv2d_backprop_input_drelu_estimate.cpython-37.pyc
- ROFT_data/auto_tune.egg/auto_tune/estimate/python/__pycache__/conv2d_backprop_input_estimate.cpython-37.pyc
- ROFT_data/auto_tune.egg/auto_tune/estimate/python/__pycache__/conv2d_backprop_input_vadd_drelu_estimate.cpython-37.pyc
- ROFT_data/auto_tune.egg/auto_tune/estimate/python/__pycache__/conv2d_batchnorm_estimate.cpython-37.pyc
- ROFT_data/auto_tune.egg/auto_tune/estimate/python/__pycache__/conv2d_eltwise_relu_estimate.cpython-37.pyc
- ROFT_data/auto_tune.egg/auto_tune/estimate/python/__pycache__/conv2d_eltwise_relu_quant_estimate.cpython-37.pyc
- ROFT_data/auto_tune.egg/auto_tune/estimate/python/__pycache__/conv2d_estimate.cpython-37.pyc
- ROFT_data/auto_tune.egg/auto_tune/estimate/python/__pycache__/conv2d_l1_fusion_estimate.cpython-37.pyc
- ROFT_data/auto_tune.egg/auto_tune/estimate/python/__pycache__/conv2d_leakyrelu_estimate.cpython-37.pyc
- ROFT_data/auto_tune.egg/auto_tune/estimate/python/__pycache__/conv2d_relu_estimate.cpython-37.pyc
- ROFT_data/auto_tune.egg/auto_tune/estimate/python/__pycache__/conv2d_relu_quant_estimate.cpython-37.pyc
- ROFT_data/auto_tune.egg/auto_tune/estimate/python/__pycache__/conv3d_backprop_filter_estimate.cpython-37.pyc
- ROFT_data/auto_tune.egg/auto_tune/estimate/python/__pycache__/conv3d_backprop_input_estimate.cpython-37.pyc
- ROFT_data/auto_tune.egg/auto_tune/estimate/python/__pycache__/convolution_3d_estimate.cpython-37.pyc
- ROFT_data/auto_tune.egg/auto_tune/estimate/python/__pycache__/conv_dequant_add_relu_quant_double_out_estimate.cpython-37.pyc
- ROFT_data/auto_tune.egg/auto_tune/estimate/python/__pycache__/conv_dequant_add_relu_quant_single_out_estimate.cpython-37.pyc
- ROFT_data/auto_tune.egg/auto_tune/estimate/python/__pycache__/conv_dequant_estimate.cpython-37.pyc
- ROFT_data/auto_tune.egg/auto_tune/estimate/python/__pycache__/conv_dequant_l1_fusion_estimate.cpython-37.pyc
- ROFT_data/auto_tune.egg/auto_tune/estimate/python/__pycache__/conv_dequant_l2_fusion_estimate.cpython-37.pyc
- ROFT_data/auto_tune.egg/auto_tune/estimate/python/__pycache__/conv_dequant_leakyrelu_add_quant_double_out_estimate.cpython-37.pyc
- ROFT_data/auto_tune.egg/auto_tune/estimate/python/__pycache__/conv_dequant_leakyrelu_add_quant_single_out_estimate.cpython-37.pyc
- ROFT_data/auto_tune.egg/auto_tune/estimate/python/__pycache__/conv_dequant_leakyrelu_estimate.cpython-37.pyc
- ROFT_data/auto_tune.egg/auto_tune/estimate/python/__pycache__/conv_dequant_leakyrelu_quant_double_out_estimate.cpython-37.pyc
- ROFT_data/auto_tune.egg/auto_tune/estimate/python/__pycache__/conv_dequant_leakyrelu_quant_single_out_estimate.cpython-37.pyc
- ROFT_data/auto_tune.egg/auto_tune/estimate/python/__pycache__/conv_dequant_quant_estimate.cpython-37.pyc
- ROFT_data/auto_tune.egg/auto_tune/estimate/python/__pycache__/conv_quant_estimate.cpython-37.pyc
- ROFT_data/auto_tune.egg/auto_tune/estimate/python/__pycache__/conv_requant_estimate.cpython-37.pyc
- ROFT_data/auto_tune.egg/auto_tune/estimate/python/__pycache__/depthwise_bp_filter_estimate.cpython-37.pyc
- ROFT_data/auto_tune.egg/auto_tune/estimate/python/__pycache__/depthwise_bp_input_estimate.cpython-37.pyc
- ROFT_data/auto_tune.egg/auto_tune/estimate/python/__pycache__/depthwise_conv2d_dequant_estimate.cpython-37.pyc
- ROFT_data/auto_tune.egg/auto_tune/estimate/python/__pycache__/depthwise_conv2d_dequant_quant_estimate.cpython-37.pyc
- ROFT_data/auto_tune.egg/auto_tune/estimate/python/__pycache__/depthwise_conv2d_dequant_relu6_d_quant_estimate.cpython-37.pyc
- ROFT_data/auto_tune.egg/auto_tune/estimate/python/__pycache__/depthwise_conv2d_native_estimate.cpython-37.pyc
- ROFT_data/auto_tune.egg/auto_tune/estimate/python/__pycache__/depthwise_conv2d_native_relu6_estimate.cpython-37.pyc
- ROFT_data/auto_tune.egg/auto_tune/estimate/python/__pycache__/depthwise_conv2d_native_relu_estimate.cpython-37.pyc
- ROFT_data/auto_tune.egg/auto_tune/estimate/python/__pycache__/factory_estimate.cpython-37.pyc
- ROFT_data/auto_tune.egg/auto_tune/estimate/python/__pycache__/matmul_estimate.cpython-37.pyc
- ROFT_data/auto_tune.egg/auto_tune/estimate/python/__pycache__/parallel_fake_run.cpython-37.pyc
- ROFT_data/auto_tune.egg/auto_tune/estimate/python/__pycache__/parallel_run.cpython-37.pyc
- ROFT_data/auto_tune.egg/auto_tune/estimate/python/__pycache__/tnc.cpython-37.pyc
- ROFT_data/auto_tune.egg/auto_tune/estimate/python/__pycache__/util.cpython-37.pyc
- ROFT_data/auto_tune.egg/auto_tune/estimate/python/__pycache__/__init__.cpython-37.pyc
- ROFT_data/auto_tune.egg/auto_tune/estimate/__init__.py
- ROFT_data/auto_tune.egg/auto_tune/estimate/__pycache__/
- ROFT_data/auto_tune.egg/auto_tune/estimate/__pycache__/__init__.cpython-37.pyc
- ROFT_data/auto_tune.egg/auto_tune/ga_classify_tuner_v1.py
- ROFT_data/auto_tune.egg/auto_tune/ga_raft_tuner.py
- ROFT_data/auto_tune.egg/auto_tune/ga_tuner.py
- ROFT_data/auto_tune.egg/auto_tune/generate_repository.py
- ROFT_data/auto_tune.egg/auto_tune/gen_cost_model_cloud.py
- ROFT_data/auto_tune.egg/auto_tune/gen_cost_model_lhisi.py
- ROFT_data/auto_tune.egg/auto_tune/gen_cost_model_mdc_620.py
- ROFT_data/auto_tune.egg/auto_tune/gen_cost_model_mini.py
- ROFT_data/auto_tune.egg/auto_tune/gen_cost_model_mini_610.py
- ROFT_data/auto_tune.egg/auto_tune/gen_repository_cloud.py
- ROFT_data/auto_tune.egg/auto_tune/gen_repository_lhisi.py
- ROFT_data/auto_tune.egg/auto_tune/gen_repository_mdc_620.py
- ROFT_data/auto_tune.egg/auto_tune/gen_repository_mini.py
- ROFT_data/auto_tune.egg/auto_tune/gen_repository_mini_610.py
- ROFT_data/auto_tune.egg/auto_tune/ml_raft_tuner.py
- ROFT_data/auto_tune.egg/auto_tune/offline_util.py
- ROFT_data/auto_tune.egg/auto_tune/op_adapter/
- ROFT_data/auto_tune.egg/auto_tune/op_adapter/base_op.py
- ROFT_data/auto_tune.egg/auto_tune/op_adapter/conv2d_adapter.py
- ROFT_data/auto_tune.egg/auto_tune/op_adapter/conv2d_backprop_filter.py
- ROFT_data/auto_tune.egg/auto_tune/op_adapter/conv2d_backprop_input.py
- ROFT_data/auto_tune.egg/auto_tune/op_adapter/conv3d_backprop_filter.py
- ROFT_data/auto_tune.egg/auto_tune/op_adapter/conv3d_backprop_input.py
- ROFT_data/auto_tune.egg/auto_tune/op_adapter/convolution_3d.py
- ROFT_data/auto_tune.egg/auto_tune/op_adapter/depthwise_conv2d_backprop_filter.py
- ROFT_data/auto_tune.egg/auto_tune/op_adapter/depthwise_conv2d_backprop_input.py
- ROFT_data/auto_tune.egg/auto_tune/op_adapter/depthwise_conv2d_native.py
- ROFT_data/auto_tune.egg/auto_tune/op_adapter/matmul.py
- ROFT_data/auto_tune.egg/auto_tune/op_adapter/op_factory.py
- ROFT_data/auto_tune.egg/auto_tune/op_adapter/__init__.py
- ROFT_data/auto_tune.egg/auto_tune/op_adapter/__pycache__/
- ROFT_data/auto_tune.egg/auto_tune/op_adapter/__pycache__/base_op.cpython-37.pyc
- ROFT_data/auto_tune.egg/auto_tune/op_adapter/__pycache__/conv2d_adapter.cpython-37.pyc
- ROFT_data/auto_tune.egg/auto_tune/op_adapter/__pycache__/conv2d_backprop_filter.cpython-37.pyc
- ROFT_data/auto_tune.egg/auto_tune/op_adapter/__pycache__/conv2d_backprop_input.cpython-37.pyc
- ROFT_data/auto_tune.egg/auto_tune/op_adapter/__pycache__/conv3d_backprop_filter.cpython-37.pyc
- ROFT_data/auto_tune.egg/auto_tune/op_adapter/__pycache__/conv3d_backprop_input.cpython-37.pyc
- ROFT_data/auto_tune.egg/auto_tune/op_adapter/__pycache__/convolution_3d.cpython-37.pyc
- ROFT_data/auto_tune.egg/auto_tune/op_adapter/__pycache__/depthwise_conv2d_backprop_filter.cpython-37.pyc
- ROFT_data/auto_tune.egg/auto_tune/op_adapter/__pycache__/depthwise_conv2d_backprop_input.cpython-37.pyc
- ROFT_data/auto_tune.egg/auto_tune/op_adapter/__pycache__/depthwise_conv2d_native.cpython-37.pyc
- ROFT_data/auto_tune.egg/auto_tune/op_adapter/__pycache__/matmul.cpython-37.pyc
- ROFT_data/auto_tune.egg/auto_tune/op_adapter/__pycache__/op_factory.cpython-37.pyc
- ROFT_data/auto_tune.egg/auto_tune/op_adapter/__pycache__/__init__.cpython-37.pyc
- ROFT_data/auto_tune.egg/auto_tune/pga_classify_tuner_v1.py
- ROFT_data/auto_tune.egg/auto_tune/raft_tuner.py
- ROFT_data/auto_tune.egg/auto_tune/raft_tuner_producelog.py
- ROFT_data/auto_tune.egg/auto_tune/raft_xgb_tuner.py
- ROFT_data/auto_tune.egg/auto_tune/total_raft_tuner copy.py
- ROFT_data/auto_tune.egg/auto_tune/total_raft_tuner.py
- ROFT_data/auto_tune.egg/auto_tune/tuner.py
- ROFT_data/auto_tune.egg/auto_tune/update_repository.py
- ROFT_data/auto_tune.egg/auto_tune/util_atc.py
- ROFT_data/auto_tune.egg/auto_tune/xgb_online_tuner copy 2.py
- ROFT_data/auto_tune.egg/auto_tune/xgb_online_tuner copy.py
- ROFT_data/auto_tune.egg/auto_tune/xgb_online_tuner.py
- ROFT_data/auto_tune.egg/auto_tune/xgb_raft_tuner.py
- ROFT_data/auto_tune.egg/auto_tune/xgb_tuner.py
- ROFT_data/auto_tune.egg/auto_tune/__init__.py
- ROFT_data/auto_tune.egg/auto_tune/__pycache__/
- ROFT_data/auto_tune.egg/auto_tune/__pycache__/auto_tune_log.cpython-37.pyc
- ROFT_data/auto_tune.egg/auto_tune/__pycache__/auto_tune_main.cpython-37.pyc
- ROFT_data/auto_tune.egg/auto_tune/__pycache__/auto_tuning.cpython-37.pyc
- ROFT_data/auto_tune.egg/auto_tune/__pycache__/configuration.cpython-37.pyc
- ROFT_data/auto_tune.egg/auto_tune/__pycache__/cost_model_bin_generator.cpython-37.pyc
- ROFT_data/auto_tune.egg/auto_tune/__pycache__/ga_classify_tuner_v1.cpython-37.pyc
- ROFT_data/auto_tune.egg/auto_tune/__pycache__/ga_raft_tuner.cpython-37.pyc
- ROFT_data/auto_tune.egg/auto_tune/__pycache__/ga_tuner.cpython-37.pyc
- ROFT_data/auto_tune.egg/auto_tune/__pycache__/generate_repository.cpython-37.pyc
- ROFT_data/auto_tune.egg/auto_tune/__pycache__/gen_cost_model_cloud.cpython-37.pyc
- ROFT_data/auto_tune.egg/auto_tune/__pycache__/gen_cost_model_lhisi.cpython-37.pyc
- ROFT_data/auto_tune.egg/auto_tune/__pycache__/gen_cost_model_mdc_620.cpython-37.pyc
- ROFT_data/auto_tune.egg/auto_tune/__pycache__/gen_cost_model_mini.cpython-37.pyc
- ROFT_data/auto_tune.egg/auto_tune/__pycache__/gen_cost_model_mini_610.cpython-37.pyc
- ROFT_data/auto_tune.egg/auto_tune/__pycache__/gen_repository_cloud.cpython-37.pyc
- ROFT_data/auto_tune.egg/auto_tune/__pycache__/gen_repository_lhisi.cpython-37.pyc
- ROFT_data/auto_tune.egg/auto_tune/__pycache__/gen_repository_mdc_620.cpython-37.pyc
- ROFT_data/auto_tune.egg/auto_tune/__pycache__/gen_repository_mini.cpython-37.pyc
- ROFT_data/auto_tune.egg/auto_tune/__pycache__/gen_repository_mini_610.cpython-37.pyc
- ROFT_data/auto_tune.egg/auto_tune/__pycache__/ml_raft_tuner.cpython-37.pyc
- ROFT_data/auto_tune.egg/auto_tune/__pycache__/offline_util.cpython-37.pyc
- ROFT_data/auto_tune.egg/auto_tune/__pycache__/pga_classify_tuner_v1.cpython-37.pyc
- ROFT_data/auto_tune.egg/auto_tune/__pycache__/raft_tuner.cpython-37.pyc
- ROFT_data/auto_tune.egg/auto_tune/__pycache__/raft_tuner_producelog.cpython-37.pyc
- ROFT_data/auto_tune.egg/auto_tune/__pycache__/raft_tuner_zh.cpython-37.pyc
- ROFT_data/auto_tune.egg/auto_tune/__pycache__/raft_xgb_tuner.cpython-37.pyc
- ROFT_data/auto_tune.egg/auto_tune/__pycache__/total_raft_tuner.cpython-37.pyc
- ROFT_data/auto_tune.egg/auto_tune/__pycache__/tuner.cpython-37.pyc
- ROFT_data/auto_tune.egg/auto_tune/__pycache__/update_repository.cpython-37.pyc
- ROFT_data/auto_tune.egg/auto_tune/__pycache__/util_atc.cpython-37.pyc
- ROFT_data/auto_tune.egg/auto_tune/__pycache__/xgb_online_tuner.cpython-37.pyc
- ROFT_data/auto_tune.egg/auto_tune/__pycache__/xgb_raft_tuner.cpython-37.pyc
- ROFT_data/auto_tune.egg/auto_tune/__pycache__/xgb_tuner.cpython-37.pyc
- ROFT_data/auto_tune.egg/auto_tune/__pycache__/__init__.cpython-37.pyc
- ROFT_data/auto_tune.egg/EGG-INFO/
- ROFT_data/auto_tune.egg/EGG-INFO/dependency_links.txt
- ROFT_data/auto_tune.egg/EGG-INFO/not-zip-safe
- ROFT_data/auto_tune.egg/EGG-INFO/PKG-INFO
- ROFT_data/auto_tune.egg/EGG-INFO/requires.txt
- ROFT_data/auto_tune.egg/EGG-INFO/SOURCES.txt
- ROFT_data/auto_tune.egg/EGG-INFO/top_level.txt
- ROFT_data/README.md
- ROFT_data/testcase/
- ROFT_data/testcase/model/
- ROFT_data/testcase/model/conv2d-1.json
- ROFT_data/testcase/model/conv2d-10.json
- ROFT_data/testcase/model/conv2d-11.json
- ROFT_data/testcase/model/conv2d-12.json
- ROFT_data/testcase/model/conv2d-13.json
- ROFT_data/testcase/model/conv2d-2.json
- ROFT_data/testcase/model/conv2d-3.json
- ROFT_data/testcase/model/conv2d-4.json
- ROFT_data/testcase/model/conv2d-5.json
- ROFT_data/testcase/model/conv2d-6.json
- ROFT_data/testcase/model/conv2d-7.json
- ROFT_data/testcase/model/conv2d-8.json
- ROFT_data/testcase/model/conv2d-9.json
- ROFT_data/testcase/model/conv2d-j1.json
- ROFT_data/testcase/model/conv2d-j2.json
- ROFT_data/testcase/model/deconv-1.json
- ROFT_data/testcase/model/depthconv-1.json
- ROFT_data/testcase/model/depthconv-2.json
- ROFT_data/testcase/model/depthconv-3.json
- ROFT_data/testcase/model/depthconv-4.json
- ROFT_data/testcase/model/gemm-1.json
- ROFT_data/testcase/model/gemm-2.json
- ROFT_data/testcase/model/gemm-3.json
- ROFT_data/testcase/model/gemm-4.json
- ROFT_data/testcase/model/pooling-1.json
- ROFT_data/testcase/model/pooling-2.json
- ROFT_data/testcase/model/pooling-3.json
- ROFT_data/testcase/model/pooling-4.json
- ROFT_data/testcase/model/pooling-5.json
- ROFT_data/testcase/offline-log-data/
- ROFT_data/testcase/offline-log-data/conv2d-1,128,128,3-64,3,3,3,1.log
- ROFT_data/testcase/offline-log-data/cost_model_conv2d_npu.jpg
- ROFT_data/testcase/offline-log-data/test_cost_model.py
- ROFT_data/testcase/TBE-operator/
- ROFT_data/testcase/TBE-operator/HIAI_PROJECTS/
- ROFT_data/testcase/TBE-operator/HIAI_PROJECTS/conv2d-1/
- ROFT_data/testcase/TBE-operator/HIAI_PROJECTS/conv2d-1/Conv2D/
- ROFT_data/testcase/TBE-operator/HIAI_PROJECTS/conv2d-1/Conv2D/build/
- ROFT_data/testcase/TBE-operator/HIAI_PROJECTS/conv2d-1/Conv2D/build/intermediates/
- ROFT_data/testcase/TBE-operator/HIAI_PROJECTS/conv2d-1/Conv2D/build/intermediates/host/
- ROFT_data/testcase/TBE-operator/HIAI_PROJECTS/conv2d-1/Conv2D/build/intermediates/host/CMakeFiles/
- ROFT_data/testcase/TBE-operator/HIAI_PROJECTS/conv2d-1/Conv2D/build/intermediates/host/CMakeFiles/3.10.2/
- ROFT_data/testcase/TBE-operator/HIAI_PROJECTS/conv2d-1/Conv2D/build/intermediates/host/CMakeFiles/3.10.2/CompilerIdC/
- ROFT_data/testcase/TBE-operator/HIAI_PROJECTS/conv2d-1/Conv2D/build/intermediates/host/CMakeFiles/3.10.2/CompilerIdC/tmp/
- ROFT_data/testcase/TBE-operator/HIAI_PROJECTS/conv2d-1/Conv2D/build/intermediates/host/CMakeFiles/3.10.2/CompilerIdCXX/
- ROFT_data/testcase/TBE-operator/HIAI_PROJECTS/conv2d-1/Conv2D/build/intermediates/host/CMakeFiles/3.10.2/CompilerIdCXX/tmp/
- ROFT_data/testcase/TBE-operator/HIAI_PROJECTS/conv2d-1/Conv2D/build/intermediates/host/CMakeFiles/CMakeTmp/
- ROFT_data/testcase/TBE-operator/HIAI_PROJECTS/conv2d-1/Conv2D/build/intermediates/host/src/
- ROFT_data/testcase/TBE-operator/HIAI_PROJECTS/conv2d-1/Conv2D/build/intermediates/host/src/CMakeFiles/
- ROFT_data/testcase/TBE-operator/HIAI_PROJECTS/conv2d-1/Conv2D/build/intermediates/host/src/CMakeFiles/main.dir/
- ROFT_data/testcase/TBE-operator/HIAI_PROJECTS/conv2d-1/Conv2D/inc/
- ROFT_data/testcase/TBE-operator/HIAI_PROJECTS/conv2d-1/Conv2D/run/
- ROFT_data/testcase/TBE-operator/HIAI_PROJECTS/conv2d-1/Conv2D/run/out/
- ROFT_data/testcase/TBE-operator/HIAI_PROJECTS/conv2d-1/Conv2D/run/out/kernel_meta/
- ROFT_data/testcase/TBE-operator/HIAI_PROJECTS/conv2d-1/Conv2D/run/out/op_models/
- ROFT_data/testcase/TBE-operator/HIAI_PROJECTS/conv2d-1/Conv2D/run/out/result_files/
- ROFT_data/testcase/TBE-operator/HIAI_PROJECTS/conv2d-1/Conv2D/run/out/test_data/
- ROFT_data/testcase/TBE-operator/HIAI_PROJECTS/conv2d-1/Conv2D/run/out/test_data/config/
- ROFT_data/testcase/TBE-operator/HIAI_PROJECTS/conv2d-1/Conv2D/run/out/test_data/data/
- ROFT_data/testcase/TBE-operator/HIAI_PROJECTS/conv2d-1/Conv2D/src/
- ROFT_data/testcase/TBE-operator/HIAI_PROJECTS/conv2d-10/
- ROFT_data/testcase/TBE-operator/HIAI_PROJECTS/conv2d-10/Conv2D/
- ROFT_data/testcase/TBE-operator/HIAI_PROJECTS/conv2d-10/Conv2D/build/
- ROFT_data/testcase/TBE-operator/HIAI_PROJECTS/conv2d-10/Conv2D/build/intermediates/
- ROFT_data/testcase/TBE-operator/HIAI_PROJECTS/conv2d-10/Conv2D/build/intermediates/host/
- ROFT_data/testcase/TBE-operator/HIAI_PROJECTS/conv2d-10/Conv2D/build/intermediates/host/CMakeFiles/
- ROFT_data/testcase/TBE-operator/HIAI_PROJECTS/conv2d-10/Conv2D/build/intermediates/host/CMakeFiles/3.10.2/
- ROFT_data/testcase/TBE-operator/HIAI_PROJECTS/conv2d-10/Conv2D/build/intermediates/host/CMakeFiles/3.10.2/CompilerIdC/
- ROFT_data/testcase/TBE-operator/HIAI_PROJECTS/conv2d-10/Conv2D/build/intermediates/host/CMakeFiles/3.10.2/CompilerIdC/tmp/
- ROFT_data/testcase/TBE-operator/HIAI_PROJECTS/conv2d-10/Conv2D/build/intermediates/host/CMakeFiles/3.10.2/CompilerIdCXX/
- ROFT_data/testcase/TBE-operator/HIAI_PROJECTS/conv2d-10/Conv2D/build/intermediates/host/CMakeFiles/3.10.2/CompilerIdCXX/tmp/
- ROFT_data/testcase/TBE-operator/HIAI_PROJECTS/conv2d-10/Conv2D/build/intermediates/host/CMakeFiles/CMakeTmp/
- ROFT_data/testcase/TBE-operator/HIAI_PROJECTS/conv2d-10/Conv2D/build/intermediates/host/src/
- ROFT_data/testcase/TBE-operator/HIAI_PROJECTS/conv2d-10/Conv2D/build/intermediates/host/src/CMakeFiles/
- ROFT_data/testcase/TBE-operator/HIAI_PROJECTS/conv2d-10/Conv2D/build/intermediates/host/src/CMakeFiles/main.dir/
- ROFT_data/testcase/TBE-operator/HIAI_PROJECTS/conv2d-10/Conv2D/inc/
- ROFT_data/testcase/TBE-operator/HIAI_PROJECTS/conv2d-10/Conv2D/run/
- ROFT_data/testcase/TBE-operator/HIAI_PROJECTS/conv2d-10/Conv2D/run/out/
- ROFT_data/testcase/TBE-operator/HIAI_PROJECTS/conv2d-10/Conv2D/run/out/kernel_meta/
- ROFT_data/testcase/TBE-operator/HIAI_PROJECTS/conv2d-10/Conv2D/run/out/op_models/
- ROFT_data/testcase/TBE-operator/HIAI_PROJECTS/conv2d-10/Conv2D/run/out/result_files/
- ROFT_data/testcase/TBE-operator/HIAI_PROJECTS/conv2d-10/Conv2D/run/out/test_data/
- ROFT_data/testcase/TBE-operator/HIAI_PROJECTS/conv2d-10/Conv2D/run/out/test_data/config/
- ROFT_data/testcase/TBE-operator/HIAI_PROJECTS/conv2d-10/Conv2D/run/out/test_data/data/
- ROFT_data/testcase/TBE-operator/HIAI_PROJECTS/conv2d-10/Conv2D/src/
- ROFT_data/testcase/TBE-operator/HIAI_PROJECTS/conv2d-11/
- ROFT_data/testcase/TBE-operator/HIAI_PROJECTS/conv2d-11/Conv2D/
- ROFT_data/testcase/TBE-operator/HIAI_PROJECTS/conv2d-11/Conv2D/build/
- ROFT_data/testcase/TBE-operator/HIAI_PROJECTS/conv2d-11/Conv2D/build/intermediates/
- ROFT_data/testcase/TBE-operator/HIAI_PROJECTS/conv2d-11/Conv2D/build/intermediates/host/
- ROFT_data/testcase/TBE-operator/HIAI_PROJECTS/conv2d-11/Conv2D/build/intermediates/host/CMakeFiles/
[truncated: 586 more entries]
