# Supplementary material for: Accelerating the tuning process for optimizing DNN operators by ROFT model
Source: Sci Rep. 2025 Oct 17;15:36327. doi: 10.1038/s41598-025-20139-x (PMC12534627; doi:10.1038/s41598-025-20139-x)
Supplement: Supplementary file 1 — Supplementary Information. [file 41598_2025_20139_MOESM1_ESM.zip › ROFT_data/auto_tune.egg/auto_tune/auto_tune_log.py]

#!/usr/bin/env python
# -*- coding:utf-8 -*-
"""
Copyright (C) 2019. Huawei Technologies Co., Ltd. All rights reserved.

Define the main function of auto_tune
"""
import logging


class AutoTuneLog:
    """
    auto tune log class
    """
    def __init__(self):
        self.logger = logging.getLogger("auto_tune_log")
        self.logger.setLevel(logging.DEBUG)
        self.file_handler = None
        self.file_level = None
        self.console_handler = None
        self.console_level = None
        self.formatter = logging.Formatter(
            '[%(levelname)s] [auto_tune] [%(asctime)s] : %(message)s')

        self.console_handler = logging.StreamHandler()
        self.console_level = logging.INFO
        self.console_handler.setLevel(logging.INFO)
        self.console_handler.setFormatter(self.formatter)
        self.logger.addHandler(self.console_handler)


    def set_file_log(self,
                     file_name="auto_tune.log",
                     log_level=logging.DEBUG,
                     must_be=False):
        """init file_handler
        @file_name: log file
        @log_level: log level
        @must_be: must change file log
        @return: None
        """
        if not self.file_handler or must_be:
            if must_be and self.file_handler in self.logger.handlers:
                self.logger.removeHandler(self.file_handler)
            self.file_handler = logging.FileHandler(file_name, 'w+')
            self.file_level = log_level
            self.file_handler.setLevel(log_level)
            self.file_handler.setFormatter(self.formatter)
            self.logger.addHandler(self.file_handler)


    def info(self, msg, *args, **kwargs):
        """
        info msg
        :param log_filename:
        :return:
        """
        self.logger.info(msg, *args, **kwargs)


    def debug(self, msg, *args, **kwargs):
        """
        debug msg
        :param msg:
        :param args:
        :param kwargs:
        :return:
        """
        self.logger.debug(msg, *args, **kwargs)


    def error(self, msg, *args, **kwargs):
        """
        error msg
        :param msg:
        :param args:
        :param kwargs:
        :return:
        """
        self.logger.error(msg, *args, **kwargs)


    def warning(self, msg, *args, **kwargs):
        """
        warning msg
        :param msg:
        :param args:
        :param kwargs:
        :return:
        """
        self.logger.warning(msg, *args, **kwargs)

LOG_INSTANCE = AutoTuneLog()
