# Supplementary material for: Accelerating the tuning process for optimizing DNN operators by ROFT model
Source: Sci Rep. 2025 Oct 17;15:36327. doi: 10.1038/s41598-025-20139-x (PMC12534627; doi:10.1038/s41598-025-20139-x)
Supplement: Supplementary file 1 — Supplementary Information. [file 41598_2025_20139_MOESM1_ESM.zip › ROFT_data/auto_tune.egg/auto_tune/auto_tune_main.py]

#!/usr/bin/env python
# -*- coding:utf-8 -*-
"""
Copyright (C) 2019. Huawei Technologies Co., Ltd. All rights reserved.

Define the main function of auto_tune
"""

import os
import stat
import csv
import json
import traceback
import shutil

from topi.cce import util
from auto_tuning import Task
from auto_tune_log import LOG_INSTANCE
from util_atc import get_input_size_dtype_file
from util_atc import get_output_size_and_dtype
from util_atc import get_output_size_dtype
from ga_tuner import GATuner
from raft_tuner import RAFTTuner
from xgb_tuner import XGBTuner
from ml_raft_tuner import ML_RAFT_Tuner
from xgb_raft_tuner import XGB_RAFT_Tuner
from ga_raft_tuner import GA_RAFT_Tuner
from raft_xgb_tuner import RAFT_XGB_Tuner
from total_raft_tuner import TOTAL_RAFT_Tuner
from xgb_online_tuner import XGB_ONLINE_Tuner
from raft_tuner_producelog import RAFTTunerZh
from ga_classify_tuner_v1 import GAClassifyTunerV1
from pga_classify_tuner_v1 import PGAClassifyTunerV1
from generate_repository import transfer_json_to_bin
from op_adapter.op_factory import FactoryOperatorAdapter
from estimate.python.factory_estimate import FactoryEstimate
from te.platform.fusion_util import fusion_op
from estimate.python.atc_estimate import atc_build_kernel
from te.domain.tiling.tiling_query import get_platform_info
from te.domain.tiling.tiling_query import tiling_query
from te.domain.tiling.get_tiling import get_tiling
from te.domain.tiling.tiling_helper import TILING_INSTANCE
from te.platform.parallel_compilation import sync_py_object
from te.platform.fusion_manager import fusion_manager
from te.platform.fusion_util import fusion_op_compute
from te.platform.cce_conf import get_soc_spec
from te.platform.cce_policy import set_L1_info
from te.platform.cce_conf import te_set_l2_mode
from tvm._ffi.base import TVMError
from update_repository import tiling_merge
from te.platform.parallel_compilation import init_multi_process_env
from te.platform.parallel_compilation import deinit_multi_process_env


NoneType = type(None)
# the dim of shape in conv_backprop must be 4
CONV_BACKPROP_SHAPE_DIM = 4
# the dim of strides in conv_backprop must be 2
STRIDES_SHAPE_DIM = 2
# the dim of padding in conv_backprop must be 4
PADDING_SHAPE_DIM = 4
# fmapH, fmapW must be in [1,4096]
FMAP_HW_MIN = 1
FMAP_HW_MAX = 4096
# DeDy H,W must be in [2,4096]
DEDY_HW_MIN = 2
DEDY_HW_MAX = 4096
# filterH, filterW must be in [1,255]
FILTER_HW_MIN = 1
FILTER_HW_MAX = 255
# stride must be in [1,63] and h*w not lagger than 256
STRIDE_HW_MIN = 1
STRIDE_HW_MAX = 63
STRIDE_SIZE_MAX = 256
# BIT_RATIO_DEFAULT
BIT_RATIO_DEFAULT = 2
# const num for cost time tranform
PLATFORM_MINI = 1
PLATFORM_CLOUD = 2
PLATFORM_LHISI = 3
PLATFORM_MINI_V200 = 4
COST_TIME_DIV_MINI = 1
COST_TIME_DIV_CLOUD = 1
COST_TIME_DIV_LHISI = 300
COST_TIME_DIV_V200 = 1

POP_SIZE = 10
TRIAL_NUM = 100
ELITE_NUM = 2
CROSSOVER_RATE_PC1 = 0.6
CROSSOVER_RATE_PC2 = 0.9
MUTATION_RATE_PM1 = 0.01
MUTATION_RATE_PM2 = 0.1

# the bytes length of several dtype
BIT_RATIO_DICT = {"int32": 4, "float32": 4, "float16": 2,
                  "uint8": 1, "int8": 1, "uint4": 0.5, "int4": 0.5}
# the DATA_SIZE_MAX is np.int64(2**31)-1
DATA_SIZE_MAX = 2147483647
# If padding is string , only support "SAME" or "VALID"
PADDING_SUPPORT = ('SAME', 'VALID')
# padding valid mode to be [0, 0, 0, 0]
PADDING_VAILD = [0, 0, 0, 0]

# dilation default to be [1, 1, 1, 1]
DILATION_DEFAULT = [1, 1, 1, 1]

# Control file permissions, only user has read and write permissions
FILE_MODE = stat.S_IWUSR | stat.S_IRUSR

#define L1 L2 memory type
L1_MEMORY_TYPE = 1
L2_MEMORY_TYPE = 2

# default ga_args for auto_tune_compile
GA_ARGS = {'pop_size': 50, 'trial_num': 1500, 'crossover_rate_pc1': 0.6,
           'crossover_rate_pc2': 0.9, 'mutation_rate_pm1': 0.01,
           'mutation_rate_pm2': 0.1, 'elite_num': 2}

# default common_args for auto_tune_compile
COMMON_ARGS = {'log_filename': './auto_tune.log',
               'old_repository_filename': None,
               'tuning_algorithm': 'ga',
               'best_tiling_record_file': './best_tiling_record.json',
               'train_data_record_file': './tiling_performance_data_base.csv',
               'training_data_flag': False}
# version
VERSION_DICT = {
    "Ascend310": 1,
    "Ascend910": 2,
    "Hi3796CV300ES": 3,
    "Ascend610": 4,
    "Ascend620": 5,
}


# file path
THIS_FILE_NAME = __file__
FILE_PATH = os.path.dirname(os.path.realpath(THIS_FILE_NAME))

PLAT_FORM_DICT = {
    1: "Ascend310",
    2: "Ascend910",
    3: "Ascend610",
    4: "Ascend620"
}

# env variable
REPEAT_TUNE = 'REPEAT_TUNE'

# system info for evb
SYSTEM_REPOSITORY_DICT = {
    PLATFORM_MINI: os.path.join(FILE_PATH, "../../../../data/"
                                           "tiling/ascend310/custom/"),
    PLATFORM_CLOUD: os.path.join(FILE_PATH, "../../../../data/"
                                            "tiling/ascend910/custom/"),
    PLATFORM_LHISI: os.path.join(FILE_PATH, "../../../../data/"
                                            "tiling/Hi3796CV300ES/custom/"),
    PLATFORM_MINI_V200: os.path.join(FILE_PATH, "../../../../data/"
                                                "tiling/ascend610/custom/")
}

# Adapted to factory mode, corresponding class name is required
OP_TAG_DICT = {
    "avg_pool": "depthwise_conv2d_forward",
    "conv2d": "conv2d",
    "conv2d_backprop_input_d": "conv2d_backprop_input",
    "conv2d_backprop_filter_d": "conv2d_backprop_filter",
    "gemm": "matmul",
    "depthwise_conv2d": "depthwise_conv2d_forward",
    "depthwise_conv2d_backprop_input_d": "depthwise_bp_input",
    "depthwise_conv2d_backprop_filter_d": "depthwise_bp_filter",
    "conv3d": "conv3d"
}


def check_directory_exist(file_path):
    """check whether the directory of file or directoryis exist

    Parameters
    ----------
    param: file_path
        the instance to check

    Returns
    -------
    file_dir : string
        The directory of file or input directory.

    """
    # check the input is string
    if not isinstance(file_path, str):
        raise TypeError("the input is invalid, the input must be string")
    # check the input is directory
    if os.path.isfile(os.path.realpath(file_path)):
        LOG_INSTANCE.debug("the input isn't a directory, \
            the input is %s", str(os.path.realpath(file_path)))
        file_dir = os.path.dirname(os.path.realpath(file_path))
    else:
        file_dir = os.path.realpath(file_path)
    # if the directory is not exist, create the directory
    if not os.path.exists(file_dir):
        if '.' not in os.path.split(file_dir)[-1]:
            LOG_INSTANCE.debug("the input directory isn't exist, \
                then create the directory, the input is %s", str(file_dir))
            os.makedirs(os.path.realpath(file_dir))

    return file_dir


def check_ga_params(param, type_list, lower=None, upper=None):
    """check whether the directory of file is exist

    Parameters
    ----------
    param: instance
        the instance to check
    type_list: type
        type of data
    lower: value
        lower limit of value
    upper: value
        upper limit of value

    """
    # check the type of data
    flag = False
    for date_type in type_list:
        if isinstance(param, date_type):
            flag = True
    if not flag:
        raise TypeError("the type of param is error, \
            only support %s" % str(type_list))
    if lower is not None:
        if param < lower:
            raise ValueError("the number less than lower limit, \
                the lower limit is %s" % str(lower))
    if upper is not None:
        if param > upper:
            raise ValueError("the number greater than upper limit, \
                the upper limit is %s" % str(upper))


def check_tuning_args(tuning_config):
    """check whether the directory of file is exist

    Parameters
    ----------
    param: instance
        the instance to check

    Returns
        -------
    tuning_args: dict
        the tune params

    """

    # check the config information of log file
    log_filepath = tuning_config.get("log_file_path", "./")
    log_filepath = check_directory_exist(log_filepath)

    # check the config information of old_repository_filename
    old_repository_file_path = tuning_config.get("old_repository_filename",
                                                 "./")
    if old_repository_file_path is not None:
        check_directory_exist(old_repository_file_path)
        # check the location of params directory and suffix of config file
        if os.path.dirname(os.path.realpath(old_repository_file_path)) != \
                os.path.dirname(os.path.realpath(__file__)):
            raise IOError("old repository file don't in the specified "
                          "directory, the file must in same location "
                          "as auto_tune_main.py")
        if os.path.splitext(os.path.realpath(old_repository_file_path))[
                -1] != ".json":
            raise TypeError("the old repository file must be .json file")

    # check the config information of tuning_algorithm
    tuning_algorithm = tuning_config.get("tuning_algorithm", "ga")
    if not isinstance(tuning_algorithm, str):
        raise TypeError("the input of tuning_algorithm is invalid, \
            the input must be string")
    if tuning_algorithm not in ['ga']:
        raise ValueError("Only support the tuning algorithm with 'ga', \
            while input tuning algorithm is %s" % str(tuning_algorithm))

    # check the config information of best_tiling_record_path
    best_tiling_record_path = tuning_config.get("best_tiling_record_path",
                                                "./")
    best_tiling_record_path = check_directory_exist(best_tiling_record_path)

    # check the config information of train_data_record_path
    train_data_record_path = tuning_config.get("train_data_record_path", "./")
    train_data_record_path = check_directory_exist(train_data_record_path)

    # check the config information of ga_args
    ga_args = {
        'pop_size': POP_SIZE,
        'trial_num': TRIAL_NUM,
        'elite_num': ELITE_NUM,
        'crossover_rate_pc1': CROSSOVER_RATE_PC1,
        'crossover_rate_pc2': CROSSOVER_RATE_PC2,
        'mutation_rate_pm1': MUTATION_RATE_PM1,
        'mutation_rate_pm2': MUTATION_RATE_PM2
    }
    ga_args = tuning_config.get("ga_params", ga_args)
    if not isinstance(ga_args, dict):
        raise TypeError('ga_params is not dict.')
    pop_size = ga_args.get("pop_size", POP_SIZE)
    check_ga_params(pop_size, [int], lower=1)
    trial_num = ga_args.get("trial_num", TRIAL_NUM)
    check_ga_params(trial_num, [int], lower=1)
    # trial_num must be 1, when pop_size is 1
    if pop_size == 1 and trial_num != 1:
        raise ValueError("trial_num must be 1, when pop_size is 1")
    elite_num = ga_args.get("elite_num", ELITE_NUM)
    check_ga_params(elite_num, [int], lower=1)
    crossover_rate_pc1 = ga_args.get("crossover_rate_pc1", CROSSOVER_RATE_PC1)
    check_ga_params(crossover_rate_pc1, [int, float], lower=0, upper=1)
    crossover_rate_pc2 = ga_args.get("crossover_rate_pc2", CROSSOVER_RATE_PC2)
    check_ga_params(crossover_rate_pc2, [int, float], lower=0, upper=1)
    mutation_rate_pm1 = ga_args.get("mutation_rate_pm1", MUTATION_RATE_PM1)
    check_ga_params(mutation_rate_pm1, [int, float], lower=0, upper=1)
    mutation_rate_pm2 = ga_args.get("mutation_rate_pm2", MUTATION_RATE_PM2)
    check_ga_params(mutation_rate_pm2, [int, float], lower=0, upper=1)
    training_flag = tuning_config.get("training_data_flag", False)

    # define the all params of tune config
    tuning_args = {
        "tuning_algorithm": tuning_algorithm,
        "best_tiling_record_path": best_tiling_record_path,
        "train_data_record_path": train_data_record_path,
        "old_repository_filename": old_repository_file_path,
        "ga_params": {
            "pop_size": pop_size,
            "trial_num": trial_num,
            "crossover_rate_pc1": crossover_rate_pc1,
            "crossover_rate_pc2": crossover_rate_pc2,
            "mutation_rate_pm1": mutation_rate_pm1,
            "mutation_rate_pm2": mutation_rate_pm2,
            "elite_num": elite_num
        },
        "log_file_path": log_filepath,
        "training_data_flag": training_flag
    }

    return tuning_args


def get_common_args(tuning_config):
    """parse the tuning configurations and get the common args

    Parameters
    ----------
    param: tuning_config
        the dict containing the tuning configurations and get the common args

    Returns
        -------
    common_args: dict
        the common tune params

    """
    # define the dict of common params
    common_args = {}
    # get the log name with its directory
    log_filename = os.path.join(tuning_config['log_file_path'],
                                'auto_tune.log')
    # get the record file
    best_tiling_record_file = os.path.join(
        tuning_config['best_tiling_record_path'], \
        'best_tiling_record.json')
    train_data_record_file = os.path.join(
        tuning_config['train_data_record_path'], \
        'tiling_performance_data_base.csv')

    # output the all common config information
    common_args['log_filename'] = log_filename
    common_args['old_repository_filename'] = tuning_config[
        'old_repository_filename']
    common_args['tuning_algorithm'] = tuning_config['tuning_algorithm']
    common_args['best_tiling_record_file'] = best_tiling_record_file
    common_args['train_data_record_file'] = train_data_record_file
    common_args['training_data_flag'] = tuning_config['training_data_flag']

    return common_args


def get_ga_args(tuning_config):
    """parse the tuning configurations

    Parameters
    ----------
    param: tuning_config
        the dict containing the tuning configurations

    Returns
        -------
    ga_args: dict
        the config information of genetic algorithm

    """
    # get the config information of genetic algorithm
    ga_args = tuning_config['ga_params']

    return ga_args


def get_tuning_args(tuning_config_file):
    """parse the tuning configurations

    Parameters
    ----------
    param: tuning_config_file
        get the dict containing the tuning configurations

    """
    # check the location of params directory and suffix of config file
    if os.path.dirname(os.path.realpath(tuning_config_file)) != \
            os.path.dirname(os.path.realpath(__file__)):
        raise IOError("config file don't in the specified directory, \
            the file must in same location as auto_tune_main.py")
    if os.path.splitext(os.path.realpath(tuning_config_file))[-1] != ".config":
        raise TypeError("the config file must be .config file")

    with open(os.path.realpath(tuning_config_file), 'r') as f_handle:
        # check the format of config_file
        try:
            tuning_config = json.load(f_handle)
        except Exception:
            raise TypeError("The format of tuning_config file isn't json")
        # check the context of config file
        tuning_config_info = check_tuning_args(tuning_config)
        # get the common_args and ga_args
        common_args = get_common_args(tuning_config_info)
        ga_args = get_ga_args(tuning_config_info)

    return common_args, ga_args


def convert_tiling(tiling_dict):
    """
    transfer the tiling dict to list
    :param tiling_dict: tiling from already_in_repostory
    :return:
    """
    tiling_list = []
    tiling_dict['AL1_shape'] = \
        check_dim(tiling_dict['AL1_shape'], 4)
    tiling_dict['BL1_shape'] = \
        check_dim(tiling_dict['BL1_shape'], 4)
    tiling_dict['AUB_shape'] = \
        check_dim(tiling_dict['AUB_shape'], 4)
    tiling_dict['BUB_shape'] = \
        check_dim(tiling_dict['BUB_shape'], 4)
    tiling_dict['CUB_matrix'] = \
        check_dim(tiling_dict['CUB_matrix'], 6)
    tiling_dict['AL0_matrix'] = \
        check_dim(tiling_dict['AL0_matrix'], 6)
    tiling_dict['BL0_matrix'] = \
        check_dim(tiling_dict['BL0_matrix'], 6)
    tiling_dict['CL0_matrix'] = \
        check_dim(tiling_dict['CL0_matrix'], 6)

    if tiling_dict["AUB_shape"][0] is None \
        or tiling_dict["AUB_shape"][1] == 0:
        tiling_dict["AUB_shape"][1] = None
    tiling_dict["AUB_shape"][2] = None
    tiling_dict["AUB_shape"][3] = None
    if tiling_dict["BUB_shape"][0] is None:
        tiling_dict["BUB_shape"][1] = None
        tiling_dict["BUB_shape"][2] = None
        tiling_dict["BUB_shape"][3] = None
    if tiling_dict["BL0_matrix"][0] == []:
        tiling_dict["BL0_matrix"][1] = \
            tiling_dict['CL0_matrix'][0]

    tiling_list.append(
        tiling_dict['manual_pingpong_buffer']['AL1_pbuffer'])
    tiling_list.append(tiling_dict['A_overhead_opt_flag'])
    tiling_list.append(tiling_dict['block_dim'][0])
    tiling_list.append(tiling_dict['block_dim'][2])
    tiling_list.append(tiling_dict['block_dim'][3])
    tiling_list.append(tiling_dict['AL1_shape'][0])
    tiling_list.append(tiling_dict['AL1_shape'][1])
    tiling_list.append(tiling_dict['AL1_shape'][2])
    tiling_list.append(tiling_dict['AL1_shape'][3])
    tiling_list.append(
        tiling_dict['manual_pingpong_buffer']['AUB_pbuffer'])
    tiling_list.append(tiling_dict['AUB_shape'][0])
    tiling_list.append(tiling_dict['AUB_shape'][1])
    tiling_list.append(tiling_dict['AUB_shape'][2])
    tiling_list.append(tiling_dict['AUB_shape'][3])
    tiling_list.append(
        tiling_dict['manual_pingpong_buffer']['BL1_pbuffer'])
    tiling_list.append(tiling_dict['B_overhead_opt_flag'])
    tiling_list.append(tiling_dict['block_dim'][1])
    tiling_list.append(tiling_dict['BL1_shape'][0])
    tiling_list.append(tiling_dict['BL1_shape'][1])
    tiling_list.append(tiling_dict['BL1_shape'][2])
    tiling_list.append(tiling_dict['BL1_shape'][3])
    tiling_list.append(
        tiling_dict['manual_pingpong_buffer']['BUB_pbuffer'])
    tiling_list.append(tiling_dict['BUB_shape'][0])
    tiling_list.append(tiling_dict['BUB_shape'][1])
    tiling_list.append(tiling_dict['BUB_shape'][2])
    tiling_list.append(tiling_dict['BUB_shape'][3])
    tiling_list.append(
        tiling_dict['manual_pingpong_buffer']['AL0_pbuffer'])
    tiling_list.append(tiling_dict['AL0_matrix'][0])
    tiling_list.append(tiling_dict['AL0_matrix'][1])
    tiling_list.append(tiling_dict['AL0_matrix'][4])
    tiling_list.append(tiling_dict['AL0_matrix'][5])
    tiling_list.append(
        tiling_dict['manual_pingpong_buffer']['BL0_pbuffer'])
    tiling_list.append(tiling_dict['BL0_matrix'][0])
    tiling_list.append(tiling_dict['BL0_matrix'][1])
    tiling_list.append(tiling_dict['BL0_matrix'][4])
    tiling_list.append(tiling_dict['BL0_matrix'][5])
    tiling_list.append(
        tiling_dict['manual_pingpong_buffer']['CL0_pbuffer'])
    tiling_list.append(tiling_dict['CL0_matrix'][1])
    tiling_list.append(tiling_dict['CL0_matrix'][0])
    tiling_list.append(tiling_dict['CL0_matrix'][4])
    tiling_list.append(tiling_dict['CL0_matrix'][5])
    tiling_list.append(
        tiling_dict['manual_pingpong_buffer']['CUB_pbuffer'])
    tiling_list.append(tiling_dict['CUB_matrix'][0])
    tiling_list.append(tiling_dict['CUB_matrix'][1])
    tiling_list.append(tiling_dict['CUB_matrix'][4])
    tiling_list.append(tiling_dict['CUB_matrix'][5])
    tiling_list.append(
        tiling_dict['manual_pingpong_buffer']['UBG_pbuffer'])
    tiling_list.append(tiling_dict['n_bef_batch_flag'])
    tiling_list.append(tiling_dict['n_bef_group_flag'])
    tiling_list.append(tiling_dict['batch_bef_group_flag'])
    return tiling_list


def check_dim(shape, dim):
    """
    check the tiling_dict params' dimension
    Parameters
    ----------
    param: shape:the shape to be checked
           dim: supposed dimension
    """
    new_shape = []
    if shape is None:
        new_shape.append(None)
        for i in range(dim - 1):
            new_shape.append(1)
    elif shape == []:
        new_shape.append([])
        for i in range(dim - 1):
            new_shape.append(1)
    elif len(shape) < dim:
        new_shape = shape
        for i in range(dim - len(shape)):
            new_shape.append(1)
    else:
        new_shape = shape
    return new_shape


def get_shape_args(input_params):
    """Get the topi args from input params

    Parameters
    ----------
    param: input_params
        the input_params of op

    """
    if not isinstance(input_params, dict):
        raise TypeError('input_params is not dict.')

    adapter_key = {
        "conv2d": "conv2d",
        "convolution": "conv2d",
        "conv2d_backprop_filter": "conv2d_backprop_filter",
        "conv2d_backprop_input": "conv2d_backprop_input",
        "depthwise_conv2d_forward": "depthwise_conv2d_forward",
        "depthwise_bp_filter": "depthwise_bp_filter",
        "depthwise_bp_input": "depthwise_bp_input",
        "convolution_3d": "convolution_3d",
        "conv3d_backprop_input": "conv3d_backprop_input",
        "conv3d_backprop_filter": "conv3d_backprop_filter",
        "matmul": "matmul"}

    adapter_type = ""
    for key, value in adapter_key.items():
        if key in input_params:
            adapter_type = value
    input_args = {}
    if adapter_type:
        op_class_obj = FactoryOperatorAdapter(adapter_type)
        input_args = op_class_obj.transfer_params(input_params)
    if not input_args:
        raise ValueError("get topi args failed, adapter type is [%s]"
                         % adapter_type)
    if adapter_type == "conv2d":
        if len(input_params) == 1:
            for key, value in input_params.items():
                input_args['topi_args'] = value
        else:
            input_args['topi_args'] = input_params.get('conv2d') if \
                input_params.get('conv2d') else input_params.get('convolution')
    if L2_MEMORY_TYPE in \
            input_args['topi_args'].get('input_memory_type', [0]) or \
            L2_MEMORY_TYPE in \
            input_args['topi_args'].get('output_memory_type', [0]):
        te_set_l2_mode(1)
        set_L1_info("L2_fusion_enabled", True)
    else:
        set_L1_info("L2_fusion_enabled", False)

    TILING_INSTANCE.set_params(None)
    TILING_INSTANCE.set_tiling_type("auto_tiling")
    input_args['topi_args']['tune_mode'] = "ATC"
    estimate = FactoryEstimate(input_args['topi_args'])
    estimate.set_fusion_op()
    estimate.build_kernel()
    input_args['shape_args'] = TILING_INSTANCE.get_params()
    return input_args


def parse_case(input_dir, json_file):
    """parse the input case

    Parameters
    ----------
    input_dir: string
        the directory of input case
    json_file: string
        the file name of input case

    """
    case_file = os.path.join(os.path.realpath(input_dir), json_file)
    if os.path.splitext(case_file)[-1] != ".json":
        raise TypeError("the case file must be .json file")
    with open(case_file, 'r') as f_handle:
        try:
            input_params = json.load(f_handle)
        except Exception:
            raise RuntimeError("fail to load the case file")
        soc_platform = PLAT_FORM_DICT[get_platform_info()]
        l1_flag = True if "l1_fusion_info" in input_params.keys() else False
        l2_flag = False
        if "conv2d" in input_params.keys():
            if 2 in input_params["conv2d"].get("input_memory_type", []) or \
               2 in input_params["conv2d"].get("output_memory_type", []):
                l2_flag = True
        l2_mode = "1" if l2_flag else "0"
        soc_version = [soc_platform,
                       "AiCore",
                       None,
                       l1_flag,
                       l2_mode,
                       l2_flag]
        init_multi_process_env(0, soc_version, "GA")
        input_args = get_shape_args(input_params)
        if not input_args['shape_args']:
            raise RuntimeError("shape_args is empty, make sure [%s] using"
                               "tiling query function when tuning tiling"
                               % input_args['topi_args']['op_type'])

        plat = VERSION_DICT[get_soc_spec("SOC_VERSION")]
        input_args['topi_args']["platform"] = plat
        input_args['topi_args']['tune_mode'] = "SINGLE"
        input_args['topi_args']['test_case'] = json_file
        input_args['topi_args']['fusion_op_name'] = \
            input_args['topi_args']['kernel_name']
        input_args['shape_args']['test_case'] = json_file
        LOG_INSTANCE.debug("shape args: %s", input_args)

    return input_args


def get_shape_info_from_node(op_node):
    """parse the shape information from op_node

    Parameters
    ----------
    param: op_node
        get the infomation of input

    """
    ori_shape = ""
    valid_shape = []
    input_shape = []
    slice_offset = []
    if "ori_shape" in op_node["output_desc"][0]:
        ori_shape = op_node["output_desc"][0]["ori_shape"]
    if "data_type" in op_node["output_desc"][0]:
        data_type = op_node["output_desc"][0]["data_type"]
    if "shape" in op_node["output_desc"][0]:
        input_shape = op_node["output_desc"][0]["shape"]
    if "slice_offset" in op_node["output_desc"][0]:
        slice_offset = op_node["output_desc"][0]["slice_offset"]
    if "valid_shape" in op_node["output_desc"][0]:
        valid_shape = op_node["output_desc"][0]["valid_shape"]
    return ori_shape, data_type, input_shape, slice_offset, valid_shape


def get_cube_info_from_node(op_node):
    """parse the cube information from op_node

    Parameters
    ----------
    param: op_node
        get the infomation of cube_op

    """
    cube_ori_shape_list = []
    cube_dtype_list = []
    cube_ori_format_list = []
    for input_desc_node in op_node['input_desc']:
        cube_ori_shape = None
        cube_ori_format = ""
        cube_dtype = ""
        if input_desc_node["shape"] != "NULL":
            if "ori_shape" in input_desc_node:
                cube_ori_shape = input_desc_node["ori_shape"]
            if "ori_format" in input_desc_node:
                cube_ori_format = input_desc_node["ori_format"]
            if "data_type" in input_desc_node:
                cube_dtype = input_desc_node["data_type"]
        cube_ori_shape_list.append(cube_ori_shape)
        cube_dtype_list.append(cube_dtype)
        cube_ori_format_list.append(cube_ori_format)
    return cube_ori_shape_list, cube_dtype_list, cube_ori_format_list


def get_op_info_from_fusion_json(json_str):
    """parse the op information

    Parameters
    ----------
    param: op_desc
        get the infomation of op

    """
    # get json data
    try:
        json_data = json.loads(json_str)
    except Exception:
        raise RuntimeError('Read input data error')
    # check input args
    util.check_kernel_name(str(json_data["fusion_op_name"]))

    # init
    input_ori_shape_list = []
    input_shape_list = []
    input_dtype_list = []
    output_shape_list = []
    output_dtype_list = []
    input_memory_type_list = []
    l1_addr_input_flag = 0
    valid_shape_list = []
    slice_offset_list = []
    l1_addr_offset_list = []

    op_tag = ''
    fu_op_num = 0
    fu_op_name = []
    strided_read_input = None
    write_select = False
    write_valid = []
    # get params from json_data
    for op_node in json_data["op_list"]:
        if op_node["type"] == "Data":
            # cat placeholder info
            ori_shape = None
            if op_node["output_desc"][0]["shape"] != "NULL":
                ori_shape, data_type, input_shape, slice_offset, \
                   valid_shape = get_shape_info_from_node(op_node)
                input_memory_type = 0
                if "addr_type" in op_node["output_desc"][0]:
                    input_memory_type = op_node["output_desc"][0]["addr_type"]
                    if input_memory_type == L1_MEMORY_TYPE and \
                            'L1_addr_offset' in op_node["output_desc"][0]:
                        l1_addr_offset = \
                            op_node["output_desc"][0].get("L1_addr_offset")
                        l1_addr_offset_list.append(l1_addr_offset)
                input_shape_list.append(input_shape)
                input_dtype_list.append(data_type)
                input_memory_type_list.append(input_memory_type)
                slice_offset_list.append(slice_offset)
                valid_shape_list.append(valid_shape)
            input_ori_shape_list.append(ori_shape)
            continue
        fu_op_num += 1
        fu_op_name.append(op_node['func_name'])
        if op_node['func_name'] == "strided_read":
            strided_read_input = op_node["input_desc"][0]["shape"]
        elif op_node['func_name'] == "write_select":
            write_select = True
            write_valid = op_node["output_desc"][0]['valid_shape']

        if op_node['func_name'] not in OP_TAG_DICT:
            continue
        op_tag = op_node['func_name']
        if "l1_addr_input_flag" in op_node:
            l1_addr_input_flag = op_node["l1_addr_input_flag"]
        # travers all input tensors
        if "input_desc" not in op_node:
            raise RuntimeError("Lack of input_desc for op name: %s"
                               % op_node["name"])
        cube_ori_shape_list, cube_dtype_list, cube_ori_format_list = \
            get_cube_info_from_node(op_node)
        all_agrs = []
        for arg in fusion_manager.get_op_args(op_node["name"]):
            all_agrs.append(arg)
        for output_desc in op_node["output_desc"]:
            output_shape_list.append(output_desc['shape'])
            output_dtype_list.append(output_desc['data_type'])
    output_memory_type = []
    output_addr = []
    output_memory_type, output_addr = get_final_output_info(json_data)
    # combination the info from the te_fusion op
    op_info_dict = {"op_tag": op_tag,
                    "fu_op_num": fu_op_num,
                    "fu_op_name": fu_op_name,
                    "input_ori_shape_list": input_ori_shape_list,
                    "input_shape_list": input_shape_list,
                    "input_dtype_list": input_dtype_list,
                    "output_shape_list": output_shape_list,
                    "output_dtype_list": output_dtype_list,
                    "cube_ori_format_list": cube_ori_format_list,
                    "cube_ori_shape_list": cube_ori_shape_list,
                    "cube_dtype_list": cube_dtype_list,
                    "input_memory_type": input_memory_type_list,
                    "output_memory_type": output_memory_type,
                    "output_l1_addr_list": output_addr,
                    "input_l1_addr_list": l1_addr_offset_list,
                    "l1_addr_input_flag": l1_addr_input_flag,
                    "slice_offset_list": slice_offset_list,
                    "valid_shape_list": valid_shape_list,
                    "all_agrs": all_agrs,
                    "strided_read_input": strided_read_input,
                    "write_select": write_select,
                    "write_valid": write_valid,
                    "fusion_op_name": str(json_data["fusion_op_name"])}
    return op_info_dict


def get_final_output_info(json_data):
    """
    get the final output addr_type
    :param outputlist:
    :return:
    """
    func_input_name = []
    func_output_name = []
    for op_node in json_data["op_list"]:
        if op_node["type"] == "Data":
            func_input_name.append(op_node["name"])
            continue
        for inputs in op_node["input_desc"]:
            if inputs["name"] in func_output_name:
                func_output_name.remove(inputs["name"])
        for _ in range(len(op_node["output_desc"])):
            func_output_name.append(op_node["name"])
    func_output_name = list(set(func_output_name))
    final_output_addr_type = []
    final_output_addr = []
    final_output_addr_type, final_output_addr = \
        get_output(json_data, func_output_name)
    return final_output_addr_type, final_output_addr


def get_output(json_data, names):
    """
    get output info according to names
    :param json_data:
    :param names:
    :return:
    """
    output_addrtype = []
    output_addr = []
    for op_node in json_data["op_list"]:
        if op_node["type"] == "Data":
            continue
        for outputs in op_node["output_desc"]:
            if outputs["name"] in names:
                output_memory_type = 0
                if "addr_type" in outputs:
                    output_memory_type = outputs["addr_type"]
                    if output_memory_type == L1_MEMORY_TYPE and \
                            "L1_addr_offset" in outputs:
                        out_l1_addr = outputs.get("L1_addr_offset")
                        output_addr.append(out_l1_addr)
                output_addrtype.append(output_memory_type)
    return output_addrtype, output_addr

def parse_case_by_tefusion(json_str):
    """parse the input case by json_str

    Parameters
    ----------
    json_str: the infomation of op

    """
    # get op information from te_fusion's json
    op_info_dict = get_op_info_from_fusion_json(json_str)
    op_tag = op_info_dict["op_tag"]
    # If fusion op, input/output size need to be calculated
    if op_info_dict['fu_op_num'] > 1:
        res_tensor_list = fusion_op_compute(json_str)
        out_size_list, out_dtype_list = \
            get_output_size_and_dtype(res_tensor_list, op_info_dict)
    else:
        out_size_list, out_dtype_list = \
            get_output_size_dtype(op_info_dict)
    op_info_dict["output_shape"] = out_size_list
    op_info_dict["output_dtype"] = out_dtype_list

    # transform op information to input_params
    input_params = FactoryOperatorAdapter(OP_TAG_DICT[op_tag]).\
        parse_case_for_atc(op_info_dict)
    op_info_dict["input_params"] = input_params
    case_name = FactoryOperatorAdapter(OP_TAG_DICT[op_tag]).\
        get_case_name_for_atc(op_info_dict)
    # transform input_params to input_args
    input_args = {}
    input_args['topi_args'] = input_params[OP_TAG_DICT[op_tag]]
    if op_tag == "conv3d":
        input_args['topi_args']['op_type'] = "convolution_3d"
    else:
        input_args['topi_args']['op_type'] = OP_TAG_DICT[op_tag]
    input_args['topi_args']['tune_mode'] = "ATC"
    input_args['topi_args']['test_case'] = case_name
    input_args['topi_args']['kernel_name'] = op_info_dict['fusion_op_name']

    input_size_list, input_dtype_list, input_file_list = \
        get_input_size_dtype_file(op_info_dict)

    # For fusion op, extra info should be add to topi_args for estimate
    input_args['topi_args']['op_type_for_atc'] = 'fusion_op'
    input_args['topi_args']['json_str'] = json_str
    input_args['topi_args']['fusion_op_name'] = \
        op_info_dict['fusion_op_name']
    input_args['topi_args']['input_size_list'] = input_size_list
    input_args['topi_args']['input_type_list'] = input_dtype_list
    input_args['topi_args']['input_file_list'] = input_file_list
    input_args['topi_args']['output_size_list'] = out_size_list
    input_args['topi_args']['output_type_list'] = out_dtype_list
    input_args['topi_args']['input_memory_type'] = \
        op_info_dict['input_memory_type']
    input_args['topi_args']['output_memory_type'] = \
        op_info_dict['output_memory_type']
    input_args['topi_args']['input_l1_addr_list'] = \
        op_info_dict['input_l1_addr_list']
    input_args['topi_args']['output_l1_addr_list'] = \
        op_info_dict['output_l1_addr_list']
    input_args['topi_args']['l1_addr_input_flag'] = \
        op_info_dict['l1_addr_input_flag']
    input_args['topi_args']['slice_offset_list'] = \
        op_info_dict['slice_offset_list']
    input_args['topi_args']['valid_shape_list'] = \
        op_info_dict['valid_shape_list']
    TILING_INSTANCE.set_params(None)
    TILING_INSTANCE.set_tiling_type("auto_tiling")
    fusion_op(input_args['topi_args']['json_str'])
    input_args['shape_args'] = {}
    input_args['shape_args'] = TILING_INSTANCE.get_params()
    input_args['shape_args']['test_case'] = case_name
    input_args['topi_args']["platform"] = VERSION_DICT[get_soc_spec(
        "SOC_VERSION")]
    input_args['shape_args']['op_name'] = op_info_dict['fusion_op_name']

    return input_args


def get_zero_tiling(tiling_dict):
    """judge whether the tiling is zero or not

    Parameters:
    ----------
    tiling_dict: tiling_dict

    """
    if all(value == 0 for value in tiling_dict['AL0_matrix']):
        return True
    return False


def obtain_tiling(shape_args):
    """get tiling in different tiling_type

    Parameters:
    ----------
    shape_args: shape_args

    """
    op_list = ["conv2d"]
    if shape_args['op_type'] in op_list:
        tiling = get_tiling(shape_args)
    else:
        padf = shape_args['padf'] if 'padf' in shape_args else 0
        padb = shape_args['padb'] if 'padb' in shape_args else 0
        strided = shape_args['strideD'] if 'strideD' in shape_args else 0

        tiling = tiling_query(
              a_shape=shape_args['A_shape'],
              b_shape=shape_args['B_shape'],
              c_shape=shape_args['C_shape'],
              a_dtype=shape_args['A_dtype'],
              b_dtype=shape_args['B_dtype'],
              c_dtype=shape_args['C_dtype'],
              mad_dtype=shape_args['mad_dtype'],
              padl=shape_args['padl'],
              padr=shape_args['padr'],
              padu=shape_args['padu'],
              padd=shape_args['padd'],
              strideh=shape_args['strideH'],
              stridew=shape_args['strideW'],
              strideh_expand=shape_args['strideH_expand'],
              stridew_expand=shape_args['strideW_expand'],
              dilationh=shape_args['dilationH'],
              dilationw=shape_args['dilationW'],
              group=shape_args['group'],
              fused_double_operand_num=shape_args[
                  'fused_double_operand_num'],
              bias_flag=shape_args['bias_flag'],
              op_tag=shape_args['op_type'],
              padf=padf, padb=padb, strided=strided,
              kernel_name=shape_args['kernel_name'])

    return tiling


def already_in_resposity(input_args):
    """judge whether the tiling is already in resposity or not

    Parameters:
    ----------
    input_args: input_args

    """
    # get tiling from tiling_query under repository_tiling
    TILING_INSTANCE.set_tiling_type("repository_tiling")
    shape_args = input_args['shape_args']
    tiling = obtain_tiling(shape_args)

    # judge whether the tiling is already in resposity
    if get_zero_tiling(tiling):
        return False, tiling

    return True, tiling


def get_tuner_seed(input_args):
    """judge whether the tiling is already in resposity or not

    Parameters:
    ----------
    input_args: input_args

    """
    seed_list = []
    # get tiling from tiling_query under auto_tiling
    TILING_INSTANCE.set_tiling_type("auto_tiling")
    shape_args = input_args['shape_args']
    auto_tiling = obtain_tiling(shape_args)
    auto_tiling_flag = not get_zero_tiling(auto_tiling)
    if auto_tiling_flag:
        auto_tiling = convert_tiling(auto_tiling)
        seed_list.append(auto_tiling)

    return seed_list


def generate_result(input_args, tiling_dict):
    """only build kernel

    Parameters:
    ----------
    input_args: input_args
    tiling_dict: tiling_dict

    """
    # generate the .o file and json file
    topi_args = input_args['topi_args']
    build_op = None
    try:
        TILING_INSTANCE.set_tiling_type("tuning_tiling")
        TILING_INSTANCE.set_tiling(tiling_dict, topi_args["fusion_op_name"])
        sync_py_object("te.domain.tiling", "tiling_helper.TILING_INSTANCE")
        build_op, _ = atc_build_kernel(topi_args, \
                {"kernel_name": topi_args["fusion_op_name"]})
    except (RuntimeError, TVMError):
        TILING_INSTANCE.set_tiling_type("auto_tiling")
        sync_py_object("te.domain.tiling", "tiling_helper.TILING_INSTANCE")
        LOG_INSTANCE.error("Compile failed, the except message is %s",
                           traceback.format_exc())
        # compile failed
        return False
    TILING_INSTANCE.set_tiling_type("auto_tiling")
    sync_py_object("te.domain.tiling", "tiling_helper.TILING_INSTANCE")
    while build_op.get() is None:
        pass
    kernel_path = os.path.join(os.getcwd(), "kernel_meta", \
                               "%s.o" % topi_args["fusion_op_name"])
    if not os.path.isfile(kernel_path):
        return False
    return True


def generate_repository_bin_file(existed_best_record_list,
                                 existed_op_class_obj_list):
    """Generate the bin file of repository

    Parameters
    ----------
    existed_best_record_list: list
        all best_record json file
    existed_op_class_obj_list: list
        existed op class object list

    Returns
    -------
    """
    # generate the bin file of repository
    for index, existed_best_record in enumerate(existed_best_record_list):
        # define the directory of customer tiling
        soc_version = get_soc_spec("SOC_VERSION")
        platform = VERSION_DICT[soc_version]
        aicore_num = get_soc_spec("CORE_NUM")
        l1_size = get_soc_spec("L1_SIZE")
        if platform == PLATFORM_MINI:
            customer_tiling_file = os.path.join(os.getcwd(), "repository.bin")
        elif platform == PLATFORM_CLOUD:
            customer_tiling_file = os.path.join(os.getcwd(), "repository.bin")
        elif platform == PLATFORM_LHISI:
            customer_tiling_file = os.path.join(os.getcwd(), "repository.bin")
        elif platform == PLATFORM_MINI_V200:
            customer_tiling_file = os.path.join(os.getcwd(), "repository.bin")

        else:
            raise TypeError("Don't support the hardware platform.")
        l2_fusion = False
        if "L2_FUSION" in existed_best_record:
            l2_fusion = True
        customer_tiling_file = existed_op_class_obj_list[ \
            index].record_repo_bin_file_name(customer_tiling_file, \
                soc_version, aicore_num, l1_size, l2_fusion)

        # check the directory of customer tiling
        check_directory_exist(customer_tiling_file)
        customer_tiling_file = os.path.realpath(customer_tiling_file)

        transfer_json_to_bin(existed_best_record, customer_tiling_file)


def auto_tune(input_dir, tuning_config_file):
    """
    The main function for auto tune

    Parameters
    ----------
    input_dir: string
        storage the path of operator case
    tuning_config_file: string
        the file storaged config information of tool

    Returns
    -------
    """

    #print('我爱北京天安门！！')
    

    # get the config file
    check_directory_exist(input_dir)
    check_directory_exist(tuning_config_file)

    # read tuning config information from config file
    common_args, ga_args = get_tuning_args(tuning_config_file)

    # set logging file
    LOG_INSTANCE.set_file_log(file_name=common_args["log_filename"])

    LOG_INSTANCE.debug("common args: %s,\nga args: %s", common_args, ga_args)

    # tune

    # initialize progress of tuning
    progress_bar = 0
    common_args["progress_bar"] = progress_bar
    # read the case of case directory
    case_files = os.listdir(input_dir)
    # check the case list
    if case_files == []:
        raise RuntimeError("The directory of case is empty")

    existed_best_record_list = []
    existed_data_base_list = []
    existed_op_class_obj_list = []
    # read input param json files
    for case_file in case_files:
        # parse the params of input case
        try:
            input_args = parse_case(input_dir, case_file)
        except (TypeError, RuntimeError):
            LOG_INSTANCE.error("The param check of case %s is failed",
                               case_file)
            LOG_INSTANCE.error(traceback.format_exc())
            # update the progress
            progress_bar += 1
            common_args["progress_bar"] = progress_bar / len(case_files)
            LOG_INSTANCE.debug("\n The Progress of tuning is %s%% \n",
                               100 * common_args["progress_bar"])
            continue
        seed_list = get_tuner_seed(input_args)
        common_args["seed_list"] = seed_list
        # generate the task for tuning process
        task = Task(param=input_args, common_args=common_args)

        # creat the record file
        l2_fusion = False
        if L2_MEMORY_TYPE in \
                input_args['shape_args'].get('in_fm_memory_type', [0]) or \
                L2_MEMORY_TYPE in \
                input_args['shape_args'].get('out_fm_memory_type', [0]):
            l2_fusion = True
        op_class_obj = FactoryOperatorAdapter(
            input_args['shape_args']['op_type'])
        soc_version = get_soc_spec("SOC_VERSION")
        platform = VERSION_DICT[soc_version]
        task.param['platform'] = platform
        aicore_num = get_soc_spec("CORE_NUM")
        l1_size = get_soc_spec("L1_SIZE")
        best_tiling_file = op_class_obj. \
            record_till_file_name(common_args["best_tiling_record_file"],
                                  soc_version, aicore_num, l1_size,
                                  l2_fusion)

        # rename the data base file
        data_base_file = op_class_obj.record_train_data_file_name(
            common_args["train_data_record_file"], \
            soc_version, aicore_num, l1_size, l2_fusion)
        data_base_file = data_base_file.split('.csv')[0]
        case_name = (input_args['shape_args']['test_case']).split('.')[0]
        if 'a_shape' in input_args['shape_args']:
            a_shape = input_args['shape_args']['a_shape']
            b_shape = input_args['shape_args']['b_shape']
        else:
            a_shape = input_args['shape_args']['A_shape']
            b_shape = input_args['shape_args']['B_shape']
        data_base_file = '_'.join([data_base_file, '_', case_name,
                                   str(a_shape),
                                   str(b_shape),
                                   '.csv'])

        if best_tiling_file not in existed_best_record_list:
            # clean the record file of tiling
            clean_file(best_tiling_file)
            existed_best_record_list.append(best_tiling_file)
            existed_op_class_obj_list.append(op_class_obj)

        if data_base_file not in existed_data_base_list:
            # clean the record file of tiling history
            clean_file(data_base_file)
            existed_data_base_list.append(data_base_file)

        # begin tuning with GATuner
        TILING_INSTANCE.set_tiling_type("tuning_tiling")
        tuner = GATuner(task, ga_args)
        #tuner = TOTAL_RAFT_Tuner(task,ga_args)
        tuner.tune()

        # if can't find best tiling, the task name will
        # be wrote into record file of fail task
        if tuner.best_measure_pair is None:
            LOG_INSTANCE.error(
                "%s -> [ERROR] Can not find best tiling, \
                add to fail_task.csv\n", input_args['shape_args']['test_case'])
        else:
            record_till(best_tiling_file, data_base_file, input_args, task,
                        tuner)

        deinit_multi_process_env()
        # update the progress
        progress_bar += 1
        common_args["progress_bar"] = progress_bar / len(case_files)
        LOG_INSTANCE.debug("\n The Progress of tuning is %s%% \n",
                     100 * common_args["progress_bar"])

    generate_repository_bin_file(existed_best_record_list,
                                 existed_op_class_obj_list)


def record_till(best_tiling_file, data_base_file, input_args, task, tuner):
    # record the best tiling
    for key, value in input_args['shape_args'].items():
        if isinstance(value, list):
            input_args['shape_args'][key] = list(
                map(int, input_args['shape_args'][key]))
    task_best_pair = {'shape': input_args['shape_args'],
                      'tiling': tuner.best_measure_pair[0],
                      "cost_time": tuner.best_measure_pair[1].cost}
    json_str = json.dumps(task_best_pair)
    with open(best_tiling_file, 'a')as json_flie:
        json_flie.write(json_str)
        json_flie.write('\n')
    plat_cost = {
        PLATFORM_MINI: COST_TIME_DIV_MINI,
        PLATFORM_CLOUD: COST_TIME_DIV_CLOUD,
        PLATFORM_LHISI: COST_TIME_DIV_LHISI,
        PLATFORM_MINI_V200: COST_TIME_DIV_V200}
    cost_div = plat_cost[task.param['platform']]
    res_cost = tuner.best_measure_pair[1].cost / cost_div
    LOG_INSTANCE.debug("The task finished the tuning process, \
                       the best result: \" %s \" us!", res_cost)
    # record the history of tiling
    with open(data_base_file, 'a') as f_handle:
        handle = csv.writer(f_handle)
        handle.writerows(tuner.history_record)


def move_repository(src_bin_path, src_json_path, dest_path):
    """
    move bin function interface
    src_bin_path: bin file path
    src_json_path: json file path
    dest_path: json/bin file path
    return: None
    """
    shutil.copy(src_bin_path, dest_path)
    shutil.copy(src_json_path, dest_path)


def deal_with_tiling_result(op_class_obj, best_tiling_file):
    """
    process tuning result

    Parameters
    ----------
    op_class_obj: class
        op class object
    best_tiling_file: json file
        tuning result

    Returns
    -------
    """
    # generate the bin file of repository
    # define the directory of customer tiling
    soc_version = get_soc_spec("SOC_VERSION")
    platform = VERSION_DICT[soc_version]
    aicore_num = get_soc_spec("CORE_NUM")
    l1_size = get_soc_spec("L1_SIZE")
    l2_fusion = True if "L2_FUSION" in best_tiling_file else False
    customer_tiling_file = os.path.join(os.getcwd(), "repository.bin")
    customer_tiling_file = op_class_obj.record_repo_bin_file_name( \
        customer_tiling_file, soc_version, aicore_num, l1_size, l2_fusion)
    system_tiling_bin_path = os.path.join(SYSTEM_REPOSITORY_DICT[platform])
    system_repository_path = os.path.join(SYSTEM_REPOSITORY_DICT[platform], \
        "repository.json")
    system_repository_path = op_class_obj.record_train_data_file_name( \
        system_repository_path, soc_version, aicore_num, l1_size, l2_fusion)
    # check the directory of customer tiling
    check_directory_exist(customer_tiling_file)
    if not os.path.exists(system_repository_path):
        clean_file(system_repository_path)
    best_tiling_file = os.path.realpath(best_tiling_file)
    customer_tiling_file = os.path.realpath(customer_tiling_file)
    tiling_merge(system_repository_path, best_tiling_file)
    transfer_json_to_bin(best_tiling_file, customer_tiling_file)
    move_repository(customer_tiling_file, best_tiling_file,
                    system_tiling_bin_path)


def enable_auto_tune_support():
    """
    return the op_list that support enable_auto_tune

    Parameters
    ----------

    Returns
    -------
    """
    op_tag_list = []
    for key in OP_TAG_DICT:
        op_tag_list.append(key)
    return op_tag_list


def auto_tune_compile(op_desc):
    """
    The main function for auto tune

    Parameters
    ----------
    op_desc: json
        storage the operator case

    Returns
    -------
    """

    print('从这里开始auto_tune！')
    # set the log record
    env_dist = os.environ

    # get repeat_tune flag
    if REPEAT_TUNE in env_dist:
        repeat_tune = env_dist[REPEAT_TUNE]
        repeat_tune = repeat_tune.lower()
        repeat_tune = True if repeat_tune == 'true' else False
    else:
        repeat_tune = False

    # read tuning config information from config file
    common_args = COMMON_ARGS
    ga_args = GA_ARGS
    # set logging file
    LOG_INSTANCE.set_file_log(file_name=common_args["log_filename"])
    # parse_case_by_tefusion
    try:
        input_args = parse_case_by_tefusion(op_desc)
    except (TypeError, RuntimeError, IndexError, KeyError, AttributeError):
        # get json data
        json_data = json.loads(op_desc)
        node_name = str(json_data["fusion_op_name"])
        if "avg_pool" not in node_name:
            LOG_INSTANCE.error("The kernel %s doesn't support auto tuning.",
                           node_name)
        return False
    ret, tiling_dict = already_in_resposity(input_args)
    tune_flag = repeat_tune if repeat_tune else not ret
    if tune_flag:
        # tune
        # generate the task for tuning process
        seed_list = get_tuner_seed(input_args)
        common_args["seed_list"] = seed_list
        task = Task(param=input_args, common_args=common_args)

        # creat the record file
        op_class_obj = FactoryOperatorAdapter(
            input_args['shape_args']['op_type'])
        soc_version = get_soc_spec("SOC_VERSION")
        platform = VERSION_DICT[soc_version]
        task.param['platform'] = platform
        aicore_num = get_soc_spec("CORE_NUM")
        l1_size = get_soc_spec("L1_SIZE")
        l2_fusion = (L2_MEMORY_TYPE in \
            input_args['shape_args'].get('in_fm_memory_type', [0])) or \
            (L2_MEMORY_TYPE in \
            input_args['shape_args'].get('out_fm_memory_type', [0]))
        best_tiling_file = op_class_obj. \
            record_till_file_name(common_args["best_tiling_record_file"],
                                soc_version, aicore_num, l1_size, l2_fusion)
        data_base_file = op_class_obj.record_train_data_file_name(
            common_args["train_data_record_file"], \
            soc_version, aicore_num, l1_size, l2_fusion)
        # clean the record file of tiling
        clean_file(best_tiling_file)
        clean_file(data_base_file)

        tuner_index = "0"
        if "TUNER" in env_dist:
            tuner_index = env_dist["TUNER"]
        LOG_INSTANCE.info("tuner_index")            
        LOG_INSTANCE.info(tuner_index)
        
        
        #这里选择调优器            
        if tuner_index == "0":
            tuner = GATuner(task, ga_args)
            tuner.tune(time_limit=False)
        elif tuner_index == "1":
            tuner = GATuner(task, ga_args)
            tuner.tune(time_limit=True)
        elif tuner_index == "2":
            tuner = GA_RAFT_Tuner(task, ga_args)
            tuner.tune(time_limit=True)
        elif tuner_index == "3":
            tuner = XGB_ONLINE_Tuner(task,ga_args)
            tuner.tune()
        elif tuner_index == "4":
            tuner = TOTAL_RAFT_Tuner(task,ga_args)
            tuner.tune()
        elif tuner_index == "5":
            tuner = RAFTTunerZh(task,ga_args)
            tuner.tune()
        else:
            tuner = GATuner(task, ga_args)
            tuner.tune(time_limit=False)
        
        if not tuner.can_tune:
            return False


        # if can't find best tiling, the task name will
        # be wrote into record file of fail task
        if tuner.best_measure_pair is None:
            LOG_INSTANCE.error(
                "%s -> [ERROR] Can not find best tiling," \
                "add to fail_task.csv\n", \
                input_args['shape_args']['test_case'])
            return False
        # record the best tiling
        task_best_pair = {'shape': input_args['shape_args'],
                          'tiling': tuner.best_measure_pair[0],
                          "cost_time": tuner.best_measure_pair[1].cost}
        # transform tiling to dict
        tiling_dict = tuner.tiling_transform(input_args['topi_args'],
                                             tuner.best_measure_pair[0])
        
        print(best_tiling_file)
        
        with open(best_tiling_file, 'a') as json_flie:
            json_flie.write(json.dumps(task_best_pair))
            json_flie.write('\n')

        # record the history of tiling
        with open(data_base_file, 'a') as f_handle:
            handle = csv.writer(f_handle)
            handle.writerows(tuner.history_record)

        deal_with_tiling_result(op_class_obj, best_tiling_file)
    # build kernel
    return generate_result(input_args, tiling_dict)


def clean_file(file_name):
    '''
    clean the file
    :param file_name: file_path
    :return:
    '''
    try:
        with open(file_name, 'w', FILE_MODE):
            pass
    except (IOError, ValueError):
        raise RuntimeError("fail to open %s" % file_name)


def check_key(key_list, dict_obj):
    """
    check whether multi keys exist

    Parameters
    ----------
    key_list: list of keys to be checked

    dict_obj: object dict

    Returns
    -------
    """
    for key in key_list:
        if key not in dict_obj:
            return False
    return True
