# Supplementary material for: Accelerating the tuning process for optimizing DNN operators by ROFT model
Source: Sci Rep. 2025 Oct 17;15:36327. doi: 10.1038/s41598-025-20139-x (PMC12534627; doi:10.1038/s41598-025-20139-x)
Supplement: Supplementary file 1 — Supplementary Information. [file 41598_2025_20139_MOESM1_ESM.zip › ROFT_data/auto_tune.egg/auto_tune/auto_tuning.py]

#!/usr/bin/env python
# -*- coding:utf-8 -*-
"""
Copyright (C) 2019. Huawei Technologies Co., Ltd. All rights reserved.

Define the Task class
"""
import copy
from collections import OrderedDict
import numpy as np

from te import tvm
from auto_tune_log import LOG_INSTANCE
from te.domain.tiling.tiling_query import encode_array
from te.domain.tiling.op_param_encode.params_encoder import ParamsEncoder
from op_adapter.op_factory import FactoryOperatorAdapter
from te.domain.tiling.op_param_encode.params_encoder import ParamsEncoder

# the half length of gene
HALF_INDEX = 25
MAX_UINT64 = 18446744073709551615
MAX_UINT32 = 4294967295
MAX_UINT16 = 65535


class Task:
    """Base class for tuner task

    Parameters
    ----------
    param: dict
        shape info of input.

    """

    def __init__(self, param, common_args):
        self.param = param['shape_args']
        print("param:"+str(param))
        self.topi_args = param['topi_args']
        if 'input_memory_type' not in self.topi_args:
            self.topi_args['input_memory_type'] = [0]
        if 'output_memory_type' not in self.topi_args:
            self.topi_args['output_memory_type'] = [0]
        self.common_args = common_args
        self.feasibility, self.config_space = self.compute_feasibility()
        self.dims = [len(x) for x in self.config_space.values()]

        #print(self.config_space.values())

        LOG_INSTANCE.debug("config_space: %s", self.config_space)
        LOG_INSTANCE.debug("length of feasibility: %s", len(self.feasibility))

    def compute_feasibility(self):
        """Calculate feasibility of all Tiling
        Parameters
        ----------
        param: dict
            the param of shape

        Returns
        -------
        config_space: dict
            the config space of every feature
        dims: list
            the length of config space of every feature
        feasibility: list
            the feasibility of all Tiling
        """
        # encode the param
        var_len_ops = ["conv2d"]
        op_type = self.param.get('op_type')
        if op_type in var_len_ops:
            func = "_flexible_analyzer"
            encoder = ParamsEncoder(op_type)
            shape_encode_array = encoder.encode_array(self.param)
        else:
            func = "_tiling_analyzer"
            shape_encode_array = encode_array(self.param)

        # get the config space of every feature of tiling and tiling space
        tiling_analyzer = tvm.get_global_func(func)
        if self.common_args.get("training_data_flag", False):
            tuning_flag = 0
        else:
            tuning_flag = 1
        space = tiling_analyzer(shape_encode_array, tuning_flag)
        space_list = list(space.asnumpy())

        return self.decode_space(space_list)

    def decode_space(self, space_encode):
        """
        Decode the information of space from the list of uint64 digit

        Parameters
        ----------
        space_encode: list
            info of encoded config_space and tiling space
            The first half of these uint64 digits contains tiling space,
            The second half of hese uint64 digits contains config_space.

        Returns
        -------
        tiling_space: list of tiling
            The decoded tiling
        config_space: dict of config_space
            The decoded config_space
        """

        # According to the order of space encoding,
        # the first half of the space_encode stores
        # tiling space,
        # and the second half stores the configuration information.
        # The first dimension information of the tiling field
        # is the length of tiling space.
        # Initialize configuration space and tiling space
        tiling_space = []
        config_option = []

        # get the tiling space and config space
        i = 0
        while i < len(space_encode):
            # the first eletment is the length of tiling space
            length = int(space_encode[i] & MAX_UINT64)
            if i == 0:
                if length % 2 != 0:
                    raise ValueError(
                        "the length of set for tiling must be even number.")
                # The combination of two numbers is decoded into a Tiling
                for j in range(0, length, 2):
                    tiling_index_0 = int(space_encode[i + j + 1] & MAX_UINT64)
                    tiling_index_1 = int(space_encode[i + j + 2] & MAX_UINT64)
                    tiling_space.append((tiling_index_0, tiling_index_1))
            # the second half of space encoding stores
            # the configuration information
            else:
                option = []
                for j in range(length):
                    value = int(space_encode[i + j + 1] & MAX_UINT64)
                    option.append(value)
                config_option.append(option)
            # update the iterative variable
            i = i + length + 1

        # remove duplication
        len_tiling_space = len(tiling_space)
        tiling_space = list(set(tiling_space))
        '''
        钟辉添加
        if len(tiling_space) != len_tiling_space:
            raise ValueError(
                "tiling config_space get fail, tiling must be unique, " \
                "please check tiling_analyzer of operator.")
        '''
        # get the config_space
        config_space = self.process_config_space(config_option)

        return tiling_space, config_space

    def process_config_space(self, config_option):
        """
        Decode the information of space from the list of uint64 digit

        Parameters
        ----------
        config_option: list
            info of encoded config_space
            The uint64 digits contains config_space.

        Returns
        -------
        config_space: dict of config_space
            The decoded config_space
        """
        config_keys = ["AL1_pbuffer", "A_overhead_opt_flag", "batch_dim",
                       "m_dim", "group_dim", \
                       "AL1_shape_0", "AL1_shape_1", "AL1_shape_2",
                       "AL1_shape_3", "AUB_pbuffer", \
                       "AUB_shape_0", "AUB_shape_1", "AUB_shape_2",
                       "AUB_shape_3", \
                       "BL1_pbuffer", "B_overhead_opt_flag", "n_dim", \
                       "BL1_shape_0", "BL1_shape_1", "BL1_shape_2",
                       "BL1_shape_3", \
                       "BUB_pbuffer", "BUB_shape_0", "BUB_shape_1",
                       "BUB_shape_2", "BUB_shape_3", \
                       "AL0_pbuffer", "ma", "ka", "batcha", "groupa", \
                       "BL0_pbuffer", "kb", "nb", "batchb", "groupb", \
                       "L0C_pbuffer", "mc", "nc", "batchc", "groupc", \
                       "CUB_pbuffer", "n_factor", "m_factor", "batchub",
                       "groupub", \
                       "UBG_pbuffer", "n_bef_batch_flag", "n_bef_group_flag",
                       "batch_bef_group_flag"]
        config_space = OrderedDict()
        # Transform config space into ordered dictionary of config space
        if len(config_keys) != len(config_option):
            raise ValueError(
                "config_space get fail, length of key and value isn't equal")
        for i in np.arange(len(config_keys)):
            # some tiling feature support special value None
            if 0 in config_option[i]:
                loc = config_option[i].index(0)
                config_option[i][loc] = None
            config_space[config_keys[i]] = config_option[i]

        # AL1_shape_0 support special value []
        if MAX_UINT32 in config_space['AL1_shape_0']:
            loc = config_space['AL1_shape_0'].index(MAX_UINT32)
            config_space['AL1_shape_0'][loc] = []

        # BL1_shape_0 support special value []
        if MAX_UINT32 in config_space['BL1_shape_0']:
            loc = config_space['BL1_shape_0'].index(MAX_UINT32)
            config_space['BL1_shape_0'][loc] = []

        # kb support special value []
        if MAX_UINT16 in config_space['kb']:
            loc = config_space['kb'].index(MAX_UINT16)
            config_space['kb'][loc] = []

        # n_bef_batch_flag is bool type
        if None in config_space['n_bef_batch_flag']:
            loc = config_space['n_bef_batch_flag'].index(None)
            config_space['n_bef_batch_flag'][loc] = False
        # n_bef_group_flag is bool type
        if None in config_space['n_bef_group_flag']:
            loc = config_space['n_bef_group_flag'].index(None)
            config_space['n_bef_group_flag'][loc] = False
        # batch_bef_group_flag is bool type
        if None in config_space['batch_bef_group_flag']:
            loc = config_space['batch_bef_group_flag'].index(None)
            config_space['batch_bef_group_flag'][loc] = False

        # A_overhead_opt_flag is bool type
        if None in config_space['A_overhead_opt_flag']:
            loc = config_space['A_overhead_opt_flag'].index(None)
            config_space['A_overhead_opt_flag'][loc] = False

        # B_overhead_opt_flag is bool type
        if None in config_space['B_overhead_opt_flag']:
            loc = config_space['B_overhead_opt_flag'].index(None)
            config_space['B_overhead_opt_flag'][loc] = False

        return config_space


class MeasureResult:
    """
    Base class for record the result of tuner

    Parameters
    ----------
    """

    def __init__(self, point, cost):
        self.point = point  # the index of tiling
        self.cost = cost  # runtime cost, total time (us)


def entity2point(entity, config_space, dims):
    """
    Transform entity of tiling into index

    Parameters
    ----------
    entity: list
        the entity of tiling
    config_space: dict
        the config space of every feature of tiling
    dims: list
        the length of the config space of every feature of tiling

    Returns
    -------
    p: number
    the index of tiling
    """
    # convert knob form (vector) to entity form (integer list)
    knob1 = []
    for j, k in enumerate(entity[:HALF_INDEX]):
        for dim in range(dims[j]):
            if k == list(config_space.values())[j][dim]:
                knob1.append(dim)

    # convert knob form (vector) to point form (single integer)
    point1 = 0
    for j, k in enumerate(knob1):
        point1 += int(np.prod(dims[:j])) * k

    # convert knob form (vector) to entity form (integer list)
    knob2 = []
    for j, k in enumerate(entity[HALF_INDEX:]):
        for dim in range(dims[j + HALF_INDEX]):
            if k == list(config_space.values())[j + HALF_INDEX][dim]:
                knob2.append(dim)

    # convert knob form (vector) to point form (single integer)
    point2 = 0
    for j, k in enumerate(knob2):
        point2 += int(np.prod(dims[HALF_INDEX:j + HALF_INDEX])) * k

    return (point1, point2)


def point2entity(point, config_space, dims):
    """
    Transform the index of tiling into entity

    Parameters
    ----------
    point: number
        the index of tiling
    dims: list
        the length of the config space of every feature of tiling
    config_space: dict
        the config space of every feature of tiling

    Returns
    -------
    entity: list
    the entity of tiling
    """
    point1 = point[0]
    point2 = point[1]
    # convert point form (single integer) to knob form (vector)
    entity = []
    knob1 = []
    for dim in dims[:HALF_INDEX]:
        knob1.append(point1 % dim)
        point1 //= dim

    # convert knob form (vector) to entity form (integer list)
    for j, k in enumerate(knob1):
        elite1 = list(config_space.values())[j][k]
        entity.append(elite1)

    # convert point form (single integer) to knob form (vector)
    knob2 = []
    for dim in dims[HALF_INDEX:]:
        knob2.append(point2 % dim)
        point2 //= dim

    # convert knob form (vector) to entity form (integer list)
    for j, k in enumerate(knob2):
        elite2 = list(config_space.values())[j + HALF_INDEX][k]
        entity.append(elite2)

    return entity


def record_history_data(task, genes, result):
    """
    Record the train data for generating cost model

    Parameters
    ----------
    task: class
        record the shape info
    genes: list
        record the tiling info
    result: list
        record the label and feature

    Returns
    -------
    data_base: list
        the performance data base of tiling
    """

    # define the map function
    def map_special_value(in_put):
        if in_put == []:
            return (1 << 32) - 1
        elif in_put is None or not in_put:
            return 0
        elif in_put == True:
            return 1
        else:
            pass
        return in_put

    # check the length of genes and results
    if len(genes) != len(result):
        raise ValueError("the length of x_tiling and y_cost isn't equal")
    feature_data = copy.deepcopy(genes)
    label_data = copy.deepcopy(result)
    # prepare the record data for feature
    op_class_obj = FactoryOperatorAdapter(task.param['op_type'])
    m_block, n_block, k_block = op_class_obj.calc_matric_feature(task)

    # rate_data indicates the expansion rate of the data
    rate_data = op_class_obj.get_r(m_block, k_block, task)

    bias_flag = task.param["bias_flag"]
    bias_flag = (1 if bias_flag else 0)

    op_tag_encode = op_class_obj.op_tag_encode

    # record the history of train tiling
    x_tiling = []
    y_cost = [i.cost for i in label_data]  # record y_cost
    for tiling in feature_data:
        for j, element in enumerate(tiling):
            tiling[j] = map_special_value(element)
        if 'a_shape' in task.param:
            a_shape = task.param['a_shape']
            b_shape = task.param['b_shape']
        else:
            a_shape = task.param['A_shape']
            b_shape = task.param['B_shape']
        tiling.append(a_shape[0])  # batchA
        tiling.append(a_shape[1])
        tiling.append(a_shape[2])
        tiling.append(a_shape[3])
        tiling.append(a_shape[4])
        tiling.append(b_shape[0])
        tiling.append(b_shape[1])
        tiling.append(b_shape[2])
        tiling.append(b_shape[3])
        tiling.append(b_shape[4])
        tiling.append(m_block)
        tiling.append(n_block)
        tiling.append(k_block)
        tiling.append(rate_data * 10000)
        tiling.append(bias_flag)
        tiling.append(op_tag_encode)
        x_tiling.append(tiling)  # record x_tiling

    data = []
    for k, x_data in enumerate(x_tiling):
        write_line = []
        write_line.append(y_cost[k])
        write_line.extend(x_data)
        data.append(write_line)

    return data
