# Supplementary material for: Accelerating the tuning process for optimizing DNN operators by ROFT model
Source: Sci Rep. 2025 Oct 17;15:36327. doi: 10.1038/s41598-025-20139-x (PMC12534627; doi:10.1038/s41598-025-20139-x)
Supplement: Supplementary file 1 — Supplementary Information. [file 41598_2025_20139_MOESM1_ESM.zip › ROFT_data/auto_tune.egg/auto_tune/configuration.py]

#!/usr/bin/env python
# -*- coding:utf-8 -*-
"""
Copyright (C) 2019. Huawei Technologies Co., Ltd. All rights reserved.

Generate cost model
"""
import json
import os

SUPPORTED_PLATFORM = ['mini', 'cloud']
SUPPORTED_VERSION = ['1.2.3']


class Configuration:
    """docstring for Configuration"""
    _instance = None
    _first_init = True

    def __init__(self, config_json_file):
        self.config_json_file = config_json_file
        if self._first_init:
            with open(self.config_json_file, 'r') as src_file:
                configs = json.load(src_file)
                self.check_configs(configs)
                self.xgboost_model_file = os.path.join(os.getcwd(), \
                                          configs['xgboost_model_file'])
                self.cost_model_bin_file = os.path.join(os.getcwd(), \
                                           configs['cost_model_bin_file'])
                self.platform_info = configs['platform_info']
                self.version_info = configs['version_info']
            self._first_init = False

    @staticmethod
    def check_configs(configs):
        """ Check configs
        """
        # check xgboost model file name
        if 'xgboost_model_file' not in configs:
            raise RuntimeError("Can't find 'xgboost_model_file' in config")
        # check cost model file name to generate
        if 'cost_model_bin_file' not in configs:
            raise RuntimeError("Can't find 'cost_model_bin_file' in config")
        # check platform info exist, and supported or not
        if 'platform_info' not in configs:
            raise RuntimeError("Can't find 'platform_info' in config")
        if configs['platform_info'] not in SUPPORTED_PLATFORM:
            raise RuntimeError("Not support platform:%s" % str(
                configs['platform_info']))
        # check version info match
        if 'version_info' not in configs:
            raise RuntimeError("Can't find 'version_info' in config")
        if configs['version_info'] not in SUPPORTED_VERSION:
            raise RuntimeError("Not support version:%s" % str(
                configs['version_info']))

    def get_xgboost_model_file(self):
        """ Get Xgboost model name info
        """
        return self.xgboost_model_file

    def get_cost_model_bin_file(self):
        """ Get Cost model bin info
        """
        return self.cost_model_bin_file

    def get_platform_info(self):
        """ Get Platform info
        """
        return self.platform_info

    def get_version_info(self):
        """ Get Version info
        """
        return self.version_info
