# Supplementary material for: Accelerating the tuning process for optimizing DNN operators by ROFT model
Source: Sci Rep. 2025 Oct 17;15:36327. doi: 10.1038/s41598-025-20139-x (PMC12534627; doi:10.1038/s41598-025-20139-x)
Supplement: Supplementary file 1 — Supplementary Information. [file 41598_2025_20139_MOESM1_ESM.zip › ROFT_data/auto_tune.egg/auto_tune/cost_model_bin_generator.py]

#!/usr/bin/env python
# -*- coding:utf-8 -*-
"""
Copyright (c) Huawei Technologies Co., Ltd. 2019-2019. All rights reserved.

@brief: Trans xgboost model to compressed cost model bin file

@file: cost_model_bin_generator.py

@version 1.0
"""
import math
import numpy as np

from configuration import Configuration

# general purpose
COMPRESSED_STRUCT_LEN = 10
# for NodeValue
NODE_VALUE_WEIGHT = 0
NODE_VALUE_FEATURE_INDEX = 1
NODE_VALUE_SPLIT_VALUE = 2
NODE_VALUE_SELF_NID = 3
NODE_VALUE_FLAG = 4
NODE_VALUE_LEFT_NID = 5
NODE_VALUE_RIGHT_NID = 6

NODE_SEGMENTATION = 2
# for ModelLeaf
WEIGHT_NUM = 8

MODEL_LEAF_FLAG = 0
MODEL_LEAF_RESERVE = 1
MODEL_LEAF_NID = 2
MODEL_LEAF_WEIGHT = 3
# for ModelBranch
NIDS_NUM = 4
SPLIT_VALUE_NUM = 4

MODEL_BRANCH_FLAG = 0
MODEL_BRANCH_FEATURE_INDEX = 1
MODEL_BRANCH_RESERVE = 2
MODEL_BRANCH_NIDS = 3
MODEL_BRANCH_SPLIT_VALUE = 4
# for cost_model bin file head
TABLE_INFO = 128
TABLE_VERSION = 128
MODEL_LEN_INFO = 4
CHECK_SUM_BEGIN = 4
CHECK_SUM_END = 4
CHK_LEN_RATE = 0.01
# for general bit operation
SELECT_2_BIT = 0x03  # **** **11
SELECT_4_BIT = 0x3C  # **11 11**
SELECT_TOP2_BIT = 0xC0  # 11** ****
SELECT_8_BIT = 0xFF  # 1111 1111
SELECT_10_BIT = 0x3FF  # **** **** **11 1111 1111
SELECT_16_BIT = 0xFFFF  # 1111 1111 1111 1111 1111

SHIFT_2_BIT = 2
SHIFT_6_BIT = 6
SHIFT_8_BIT = 8
SHIFT_10_BIT = 10
SHIFT_16_BIT = 16
SHIFT_20_BIT = 20

NEGATIVE_ONE = -1
POSITIVE_ONE = 1


class NodeValue:
    """class NodeValue contains struct of NodeValue and convert method
       of itself.
    """

    def __init__(self, str_dict):
        self.node_value = np.dtype([('weight', np.float64),
                                    ('feature_index', np.uint8),
                                    ('split_value', np.float32),
                                    ('self_nid', np.uint16),
                                    ('flag', np.uint32),
                                    ('left_nid', np.uint16),
                                    ('right_nid', np.uint16)])
        self.trans_str_to_real_value(str_dict)

    def trans_str_to_real_value(self, str_dict):
        """ Convert dict of string to actual value

            Parameter:
            ----------------------------------------
            :str_dict : string dict of node info, e.g.
                            {'weight':'0.18285656',
                             'index':'0',
                             'split':'0',
                             'nid':'0',
                             'flag':'3',
                             'left':'0',
                             'right':'0'}
            :struct of NodeValue
                            {
                                float64 weight
                                uint8 featureIndex
                                float splitValue
                                uint16 self_nid
                                uint32 flag
                                uint16 left_nid
                                uint16 right_nid
                            }
            ----------------------------------------
        """
        self.node_value = (np.fromstring(str_dict.get('weight'),
                                         dtype=np.float64, sep=',')[0],
                           np.fromstring(str_dict.get('index'),
                                         dtype=np.uint8, sep=',')[0],
                           np.fromstring(str_dict.get('split'),
                                         dtype=np.float32, sep=',')[0],
                           np.fromstring(str_dict.get('nid'),
                                         dtype=np.uint16, sep=',')[0],
                           np.fromstring(str_dict.get('flag'),
                                         dtype=np.uint32, sep=',')[0],
                           np.fromstring(str_dict.get('left'),
                                         dtype=np.uint16, sep=',')[0],
                           np.fromstring(str_dict.get('right'),
                                         dtype=np.uint16, sep=',')[0])

    def get_node_value(self):
        """
        return value of node

        Returns
        -------
        has_next: bool
        """
        return self.node_value


class ModelLeaf:
    """class ModelLeaf contains struct of ModelLeaf and compressed method
       of itself.
    """

    def __init__(self, node_value):
        self.model_leaf = np.dtype([('flag', np.uint16),
                                    ('reserve', np.uint16),
                                    ('nid', np.uint16),
                                    ('weight', np.uint64)])

        self.trans_node_value_to_model_leaf(node_value)

    def trans_node_value_to_model_leaf(self, node_value):
        """ Trans node value format to model leaf format
        """
        flag = node_value.node_value[NODE_VALUE_FLAG].astype(np.uint16)
        nid = node_value.node_value[NODE_VALUE_SELF_NID]
        float64_weight = node_value.node_value[NODE_VALUE_WEIGHT]
        uint64_weight = np.frombuffer(float64_weight, np.uint64)
        self.model_leaf = (flag, 0, nid, uint64_weight)

    def return_char(self):
        """  Compressed struct of ModelLeaf to 10 bytes
                {
                    uint16 flag         # 2bit
                    uint16 reserve      # 4bit
                    uint16 nid          # 10bit
                    uint64 weight       # 64bit
                }
        """
        char_array = np.zeros([COMPRESSED_STRUCT_LEN], dtype=np.uint8)
        write_offset = 0
        # |79----weight----16|15----nide----6|5----reserve----2|1----flag----0|
        char_array[0] = SELECT_2_BIT & self.model_leaf[MODEL_LEAF_FLAG]

        tmp_leaf_reserve = self.model_leaf[MODEL_LEAF_RESERVE] << SHIFT_2_BIT
        char_array[0] |= SELECT_4_BIT & tmp_leaf_reserve

        tmp_lead_nid = self.model_leaf[MODEL_LEAF_NID] << SHIFT_6_BIT
        char_array[0] |= SELECT_TOP2_BIT & tmp_lead_nid
        write_offset += 1

        tmp_char_array1 = self.model_leaf[MODEL_LEAF_NID] >> SHIFT_2_BIT
        char_array[write_offset] = tmp_char_array1.astype(np.uint8)
        write_offset += 1

        for i in range(WEIGHT_NUM):
            tmp_char = self.model_leaf[MODEL_LEAF_WEIGHT] >> \
                       np.uint64(i * SHIFT_8_BIT)
            char_array[i + write_offset] = tmp_char.astype(np.uint8)

        return char_array


class ModelBranch:
    """class ModelBranch contains struct of ModelBranch and compressed method
       of itself.
    """

    def __init__(self, node_value):
        self.model_branch = np.dtype([('flag', np.uint8),
                                      ('feature_index', np.uint8),
                                      ('reserve', np.uint8),
                                      ('nids', np.uint32),
                                      ('split_value', np.uint32)])
        self.trans_node_value2model_branch(node_value)

    def trans_node_value2model_branch(self, node_value):
        """ Bit information
            right_nid : bit 20 to bit 29
            left_nid : bit 10 to bit 19
            self_nid : bit 0 to bit 9
        """
        tmp_nids = np.uint32(0)
        self_nid = node_value.node_value[NODE_VALUE_SELF_NID]
        tmp_nids = SELECT_10_BIT & self_nid.astype(np.uint32)

        left_nid = node_value.node_value[NODE_VALUE_LEFT_NID]
        tmp_nids |= (SELECT_10_BIT & left_nid.astype(np.uint32)) << \
                    SHIFT_10_BIT

        right_nid = node_value.node_value[NODE_VALUE_RIGHT_NID]
        tmp_nids |= (SELECT_10_BIT & right_nid.astype(np.uint32)) << \
                    SHIFT_20_BIT

        float32_split_value = node_value.node_value[NODE_VALUE_SPLIT_VALUE]
        uint32_split_value = np.frombuffer(float32_split_value, np.uint32)
        self.model_branch = (node_value.node_value[NODE_VALUE_FLAG],
                             node_value.node_value[NODE_VALUE_FEATURE_INDEX],
                             0,
                             tmp_nids,
                             uint32_split_value)

    def return_char(self):
        """  Compressed struct of ModelBranch to 10 bytes
                {
                    uint8 flag                  # 2bit
                    uint8 featureIndex          # 6bit
                    uint8 reserve0              # 8bit
                    uint32 nids                 # 32bit
                    uint32 splitValue           # 32bit
                }
        """
        char_array = np.zeros([COMPRESSED_STRUCT_LEN], dtype=np.uint8)
        write_offset = 0
        # write flag info
        char_array[0] = SELECT_2_BIT & self.model_branch[MODEL_BRANCH_FLAG]
        # write feature_index info
        feature_index = self.model_branch[MODEL_BRANCH_FEATURE_INDEX]
        char_array[0] |= 0xFC & (feature_index << SHIFT_2_BIT)
        write_offset += 1
        # write reserve info
        char_array[write_offset] = self.model_branch[MODEL_BRANCH_RESERVE]
        write_offset += 1
        # write nids info
        for i in range(NIDS_NUM):
            nids = self.model_branch[MODEL_BRANCH_NIDS]
            tmp_char = nids >> np.uint32(i * SHIFT_8_BIT)
            char_array[i + write_offset] = tmp_char.astype(np.uint8)
        write_offset += NIDS_NUM
        # write split_value info
        for i in range(SPLIT_VALUE_NUM):
            split_value = self.model_branch[MODEL_BRANCH_SPLIT_VALUE]
            tmp_char = split_value >> np.uint32(i * SHIFT_8_BIT)
            char_array[i + write_offset] = tmp_char.astype(np.uint8)

        return char_array


class CostModelBinGenerator:
    """ CostModelBinGenerator contains static method that convert xgboost model
        to compressed bin file cost model.
    """

    @staticmethod
    def get_configuration(config_json_file):
        """ Get all configuration info at once
        """
        configuration = Configuration(config_json_file)
        xgboost_model_file_name = configuration.get_xgboost_model_file()
        platform_info = configuration.get_platform_info()
        version_info = configuration.get_version_info()
        bin_file_name = configuration.get_cost_model_bin_file()

        return xgboost_model_file_name, platform_info, \
               version_info, bin_file_name

    @staticmethod
    def trans_str_dict_to_char_array(str_dict):
        """ Trans dict format string info to char array
        """
        node_value = NodeValue(str_dict)
        if node_value.node_value[NODE_VALUE_FLAG] >= NODE_SEGMENTATION:
            model_tmp = ModelLeaf(node_value)
        else:
            model_tmp = ModelBranch(node_value)
        return model_tmp.return_char()

    @staticmethod
    def transform_checksum(char_array):
        """ Generate checksum code according to input
        """
        checksum_code = np.uint32(0)
        for char in char_array:
            checksum_code += char.astype(np.uint32) & SELECT_8_BIT
            while (checksum_code >> SHIFT_16_BIT) & SELECT_16_BIT:
                tmp_checksum_code = checksum_code & SELECT_16_BIT
                checksum_code = tmp_checksum_code + (checksum_code >>
                                                     SHIFT_16_BIT)
        checksum_code *= NEGATIVE_ONE
        checksum_code -= POSITIVE_ONE
        return checksum_code

    @staticmethod
    def generate_file_to_write(char_array, config_json_file):
        """ init head table buffer
        """
        total_file_len = TABLE_INFO + TABLE_VERSION + MODEL_LEN_INFO + \
                         CHECK_SUM_BEGIN + CHECK_SUM_END
        table_head = np.zeros([total_file_len], dtype=np.uint8)
        # get configuration from Configuration module
        _, platform_info, version_info, _ = \
            CostModelBinGenerator.get_configuration(config_json_file)
        # write platform info
        write_offset = 0

        if len(platform_info) <= TABLE_INFO:
            for i, _ in enumerate(platform_info):
                table_head[i] = np.fromstring(platform_info[i], dtype=np.uint8)
        else:
            raise RuntimeError('len(platform_info):{} >'
                               '{}'.format(len(platform_info),
                                           TABLE_INFO))
        write_offset += TABLE_INFO
        # write version info
        if len(version_info) <= TABLE_VERSION:
            for i, _ in enumerate(version_info):
                table_head[i + write_offset] = np.fromstring(version_info[i],
                                                             dtype=np.uint8)
        else:
            raise RuntimeError('len(version_info):{} >'
                               '{}'.format(len(version_info),
                                           TABLE_VERSION))
        write_offset += TABLE_VERSION
        # write model length info
        model_length = np.uint32(len(char_array))
        for i in range(MODEL_LEN_INFO):
            table_head[i + write_offset] = (model_length >>
                                            (i * SHIFT_8_BIT)).astype(np.uint8)
        write_offset += MODEL_LEN_INFO
        # write checksum info
        # generate checksum code
        checksum_length = math.ceil(len(char_array) * CHK_LEN_RATE) + 1
        if checksum_length >= len(char_array):
            raise RuntimeError('checksum_length:{} >='
                               'len(char_array):{}'.format(checksum_length,
                                                           len(char_array)))
        checksum_begin = char_array[0: checksum_length]
        code_begin = CostModelBinGenerator.transform_checksum(checksum_begin)
        checksum_end = char_array[model_length - checksum_length: model_length]
        code_end = CostModelBinGenerator.transform_checksum(checksum_end)
        # write checksum to head buffer
        for i in range(CHECK_SUM_BEGIN):
            table_head[i + write_offset] = (code_begin >>
                                            (i * SHIFT_8_BIT)).astype(np.uint8)
        write_offset += CHECK_SUM_BEGIN
        for i in range(CHECK_SUM_END):
            table_head[i + write_offset] = (code_end >>
                                            (i * SHIFT_8_BIT)).astype(np.uint8)
        # write compressed model data to buffer
        return np.concatenate((table_head, char_array), axis=0)

    @staticmethod
    def reduce_redundancy(config_json_file):
        """ reduce redundancy of xgboost model, and trans result to char array
        """
        char_array = np.zeros([0], dtype=np.uint8)
        xgboost_model_file_name, _, _, _ = \
            CostModelBinGenerator.get_configuration(config_json_file)
        with open(xgboost_model_file_name, 'r') as f_r:
            for line in f_r.readlines():
                if 'booster' in line:
                    continue
                nid = '0'
                flag = '0'
                index = '0'
                split = '0'
                left = '0'
                right = '0'
                weight = '0'

                if line.find('0:[f') == 0:

                    nid = '0'
                    flag = '0'
                    index = line[line.find('f') + 1:line.find('<')]
                    split = line[line.find('<') + 1:line.find(']')]
                    left = line[line.find('yes=') + 4:line.find(',no')]
                    right = line[line.find('no=') + 3:line.find(',mis')]
                    weight = '0'

                elif 'yes' in line:

                    nid = line.strip()[:line.strip().find(':')]
                    flag = '1'
                    index = line[line.find('f') + 1:line.find('<')]
                    split = line[line.find('<') + 1:line.find(']')]
                    left = line[line.find('yes=') + 4:line.find(',no')]
                    right = line[line.find('no=') + 3:line.find(',mis')]
                    weight = '0'

                elif line.find("0:leaf") == 0:
                    nid = '0'
                    flag = '3'
                    index = '0'
                    split = '0'
                    left = '0'
                    right = '0'
                    weight = line.rstrip()[line.rstrip().find('leaf=') + 5:]

                elif 'leaf' in line:
                    nid = line.strip()[:line.strip().find(':')]
                    flag = '2'
                    index = '0'
                    split = '0'
                    left = '0'
                    right = '0'
                    weight = line.rstrip()[line.rstrip().find('f=') + 2:]

                str_dict = {'weight': weight,
                            'index': index,
                            'split': split,
                            'nid': nid,
                            'flag': flag,
                            'left': left,
                            'right': right}
                tmp_bin = CostModelBinGenerator. \
                    trans_str_dict_to_char_array(str_dict)
                char_array = np.concatenate((char_array, tmp_bin), axis=0)
        return CostModelBinGenerator.generate_file_to_write(char_array,
                                                            config_json_file)

    @staticmethod
    def write_bin_file(buffer_to_write, config_json_file):
        """ write char array to file as binary
        """
        _, _, _, bin_file_name = CostModelBinGenerator.get_configuration(
            config_json_file)
        with open(bin_file_name, 'wb') as bin_file:
            bin_file.write(buffer_to_write)

    @staticmethod
    def generate_cost_model_bin(config_json_file):
        """ Top method of generate cost model bin file
        """
        buffer_to_write = CostModelBinGenerator.reduce_redundancy(
            config_json_file)
        CostModelBinGenerator.write_bin_file(buffer_to_write, config_json_file)
