# Supplementary material for: Accelerating the tuning process for optimizing DNN operators by ROFT model
Source: Sci Rep. 2025 Oct 17;15:36327. doi: 10.1038/s41598-025-20139-x (PMC12534627; doi:10.1038/s41598-025-20139-x)
Supplement: Supplementary file 1 — Supplementary Information. [file 41598_2025_20139_MOESM1_ESM.zip › ROFT_data/auto_tune.egg/auto_tune/estimate/python/atc_estimate.py]

#!/usr/bin/env python
# -*- coding:utf-8 -*-
"""
Copyright (C) 2019. Huawei Technologies Co., Ltd. All rights reserved.

New method, unified entrance of fusion operator, inherit from BaseEstimate.
"""
import json
from te.platform.parallel_compilation import compile_op
from offline_util import trans_to_decimal
from estimate.python.factory_estimate import ESTIMATE_CONFIG_PATH

#define L1/L2 Memory Type
L1_MEMORY_TYPE = 1
L2_MEMORY_TYPE = 2


def atc_build_kernel(topi_args, kernel):
    """
    ATC estimate for all kernel
    """
    json_fe = json.loads(topi_args["json_str"])
    json_fe["fusion_op_name"] = kernel["kernel_name"]
    re_dumps_json_str = json.dumps(json_fe)
    config_dict = dict()
    config_dict['kernel_name'] = kernel.get("kernel_name", None)
    config_dict['tiling_point'] = kernel.get("tiling_point", None)
    config_dict['tiling_entity'] = kernel.get("tiling_entity", None)
    config_dict['input_size_list'] = topi_args['input_size_list']

    config_dict['output_size_list'] = topi_args['output_size_list']
    config_dict['input_memory'] = topi_args.get("input_memory_type", 0)
    config_dict['output_memory'] = topi_args.get("output_memory_type", 0)
    if L1_MEMORY_TYPE in topi_args['input_memory_type'] or \
            L1_MEMORY_TYPE in topi_args['output_memory_type'] or \
            L2_MEMORY_TYPE in topi_args['input_memory_type'] or \
            L2_MEMORY_TYPE in topi_args['output_memory_type']:
        config_dict['input_memory'] = \
            trans_to_decimal(topi_args['input_memory_type'], 3)
        config_dict['output_memory'] = \
            trans_to_decimal(topi_args['output_memory_type'], 3)
    else:
        config_dict['input_memory'] = 0
        config_dict['output_memory'] = 0
    config_dict['l1_addr_input_flag'] = topi_args.get("l1_addr_input_flag", 0)
    config_dict['input_l1_addr_list'] = topi_args.get("input_l1_addr_list", [])
    config_dict['output_l1_addr_list'] = \
        topi_args.get("output_l1_addr_list", [])
    return compile_op(re_dumps_json_str), config_dict
