# Supplementary material for: Accelerating the tuning process for optimizing DNN operators by ROFT model
Source: Sci Rep. 2025 Oct 17;15:36327. doi: 10.1038/s41598-025-20139-x (PMC12534627; doi:10.1038/s41598-025-20139-x)
Supplement: Supplementary file 1 — Supplementary Information. [file 41598_2025_20139_MOESM1_ESM.zip › ROFT_data/auto_tune.egg/auto_tune/estimate/python/base_estimate.py]

#!/usr/bin/env python
# -*- coding:utf-8 -*-
"""
Copyright (C) 2019. Huawei Technologies Co., Ltd. All rights reserved.

BaseEstimate performance estimate module. This is the base class of estimate.
"""

import os
import abc
import json
import shutil
from auto_tune_log import LOG_INSTANCE

FILE_PATH = os.path.dirname(os.path.realpath(__file__))


class BaseEstimate:
    """
    base estimate class for every operator
    """
    __metaclass__ = abc.ABCMeta

    def __init__(self):
        """
        init param
        """
        self.platform = 1
        self.kernel_run_obj = None
        self.fusion_op_flag = False
        self.input_size_list = list()
        self.input_file_list = list()
        self.input_type_list = list()

        self.output_size_list = list()
        self.output_type_list = list()
        self.rs_dict = dict()
        self.config_dict = dict()
        self.config_dict['input_size_list'] = list()
        self.config_dict['input_type_list'] = list()
        self.config_dict['input_file_list'] = list()

        self.config_dict['output_size_list'] = list()
        self.config_dict['output_type_list'] = list()
        self.config_dict['input_memory'] = 0
        self.config_dict['output_memory'] = 0
        self.config_dict['l1_addr_input_flag'] = 0
        self.config_dict['input_l1_addr_list'] = list()
        self.config_dict['output_l1_addr_list'] = list()

        ## Get current py file absolute directory.
        self.file_abs_dir = os.path.join(FILE_PATH, os.path.dirname(__file__))

    def set_fusion_op(self):
        """
        set_fusion_op
        """
        self.fusion_op_flag = True

    def get_cfg_dict(self, kernel):
        """
        Base class method to return cfg_dict to
        op_info_list for parallel_run on host
        """
        cfg_dict = {}
        cfg_dict['kernel_name'] = kernel["kernel_name"]
        cfg_dict['tiling_point'] = kernel["tiling_point"]
        cfg_dict['tiling_entity'] = kernel["tiling_entity"]
        cfg_dict['input_size_list'] = self.config_dict['input_size_list']
        cfg_dict['output_size_list'] = self.config_dict['output_size_list']
        cfg_dict['input_memory'] = self.config_dict.get("input_memory", 0)
        cfg_dict['output_memory'] = self.config_dict.get("output_memory", 0)
        cfg_dict['l1_addr_input_flag'] = \
            self.config_dict.get("l1_addr_input_flag", 0)
        cfg_dict['input_l1_addr_list'] = \
            self.config_dict.get("input_l1_addr_list", [])
        cfg_dict['output_l1_addr_list'] = \
            self.config_dict.get("output_l1_addr_list", [])
        return cfg_dict

    def build_kernel(self):
        """
        Base class method ,will be covered normally
        """
        LOG_INSTANCE.error("Have not implemented yet!")
        return NotImplemented
