# Supplementary material for: Accelerating the tuning process for optimizing DNN operators by ROFT model
Source: Sci Rep. 2025 Oct 17;15:36327. doi: 10.1038/s41598-025-20139-x (PMC12534627; doi:10.1038/s41598-025-20139-x)
Supplement: Supplementary file 1 — Supplementary Information. [file 41598_2025_20139_MOESM1_ESM.zip › ROFT_data/auto_tune.egg/auto_tune/estimate/python/config.json]

{
    "device_cnt": 1,
    "repeat_count": 10,

    "estimate_mode": "evb",

    "es_conf":{
        "nfs_share_dir": "/home/nfs",
        "host_share_dir": "/host/nfs",
        "es_ip": "",
        "es_user": "root",
        "es_password": "",
        "es_port":23,
        "es_ld_path":"/home/nfs/lib64/share/"
    }
}
