# Supplementary material for: Accelerating the tuning process for optimizing DNN operators by ROFT model
Source: Sci Rep. 2025 Oct 17;15:36327. doi: 10.1038/s41598-025-20139-x (PMC12534627; doi:10.1038/s41598-025-20139-x)
Supplement: Supplementary file 1 — Supplementary Information. [file 41598_2025_20139_MOESM1_ESM.zip › ROFT_data/auto_tune.egg/auto_tune/estimate/python/conv2d_backprop_filter_estimate.py]

#!/usr/bin/env python
# -*- coding:utf-8 -*-
"""
Copyright (C) 2019. Huawei Technologies Co., Ltd. All rights reserved.

Conv2dBackpropFilter performance estimate module, inherit from BaseEstimate.
"""
import impl
from estimate.python.base_estimate import BaseEstimate
from estimate.python import util as perf_util
from te.platform import cce_params


class Conv2dBackpropFilterEstimate(BaseEstimate):
    """
    The Conv2dBackpropFilter class, which inherit BaseEstimate.
    """
    def __init__(self, topi_dict):
        """
        :param topi_dict: topi cce input arg dict
        """
        super().__init__()

        self.shape_x = topi_dict['shape_x']
        self.shape_out_backprop = topi_dict['shape_out_backprop']
        self.filter_sizes = topi_dict['filter_sizes']
        self.strides = topi_dict['strides']
        self.pads = topi_dict['pads']

        self.dilations = topi_dict['dilations']
        self.x_dtype = topi_dict['x_dtype']
        self.out_backprop_dtype = topi_dict['out_backprop_dtype']
        self.res_dtype = topi_dict['res_dtype']
        self.kernel_name = topi_dict['kernel_name']

        fmap_batch, fmap_channel, fmap_h, fmap_w = self.shape_x
        dedy_batch, dedy_channel, dedy_h, dedy_w = self.shape_out_backprop

        def _ceil(x_1, x_2):
            if x_2 == 0:
                raise RuntimeError("Division by zero")
            return (x_1 + x_2 - 1) // x_2

        c0_size = cce_params.C0_SIZE # Channel axis should be align with 16
        shape_dedy = (dedy_batch,
                      _ceil(dedy_channel, c0_size), dedy_h, dedy_w, c0_size)
        shape_fmap = (fmap_batch,
                      _ceil(fmap_channel, c0_size), fmap_h, fmap_w, c0_size)
        shape_dedw = (_ceil(dedy_channel, c0_size)*c0_size,
                      _ceil(fmap_channel, c0_size)*c0_size,
                      self.filter_sizes[2], self.filter_sizes[3])

        ##################### Inherit param from base class ###############
        fmap_byte_size = perf_util.get_tensor_size(shape_fmap, self.x_dtype)
        dedy_byte_size = \
            perf_util.get_tensor_size(shape_dedy, self.out_backprop_dtype)
        dedw_byte_size = perf_util.get_tensor_size(shape_dedw, self.res_dtype)
        ## Note, the data string name must follow the rule, 'dtype@input.data'
        ## Because we will check this type of data whether exist,
        # if not, we will generate it!
        fmap_file_name = "".join([self.x_dtype, '@input.data'])
        dedy_file_name = "".join([self.out_backprop_dtype, '@input.data'])
        self.input_size_list.append(fmap_byte_size)
        self.input_size_list.append(dedy_byte_size)
        self.input_type_list.append(self.x_dtype)
        self.input_type_list.append(self.out_backprop_dtype)
        self.input_file_list.append(fmap_file_name)
        self.input_file_list.append(dedy_file_name)

        self.output_size_list.append(dedw_byte_size)
        self.output_type_list.append(self.res_dtype)

        self.config_dict['input_size_list'] = self.input_size_list
        self.config_dict['input_type_list'] = self.input_type_list
        self.config_dict['input_file_list'] = self.input_file_list

        self.config_dict['output_size_list'] = self.output_size_list
        self.config_dict['output_type_list'] = self.output_type_list

        self.config_dict['op_name'] = topi_dict['kernel_name']
        self.kernel_run_obj = None
        self.tune_mode = "SINGLE"
        self.config_dict['tune_mode'] = topi_dict['tune_mode']

    def set_tune_mode(self):
        """
        set_tune_mode
        """
        self.tune_mode = self.config_dict['tune_mode']

    def build_kernel(self):
        """
        Build operator binary *.o file by calling topi tvm interface.
        :return: True or False.
        'True' stands for build kernel success, 'False' stands for failed.
        """
        impl.conv2d_backprop_filter_cce( \
            self.shape_x,
            self.shape_out_backprop,
            self.filter_sizes,
            self.strides,
            self.pads,
            dilations=self.dilations,
            x_dtype=self.x_dtype,
            out_backprop_dtype=self.out_backprop_dtype,
            res_dtype=self.res_dtype,
            kernel_name=self.kernel_name)
