# Supplementary material for: Accelerating the tuning process for optimizing DNN operators by ROFT model
Source: Sci Rep. 2025 Oct 17;15:36327. doi: 10.1038/s41598-025-20139-x (PMC12534627; doi:10.1038/s41598-025-20139-x)
Supplement: Supplementary file 1 — Supplementary Information. [file 41598_2025_20139_MOESM1_ESM.zip › ROFT_data/auto_tune.egg/auto_tune/estimate/python/conv2d_backprop_input_drelu_estimate.py]

#!/usr/bin/env python
# -*- coding:utf-8 -*-
"""
Copyright (C) 2019. Huawei Technologies Co., Ltd. All rights reserved.

ConvbpInputReluGradEstimate performance estimate module,
inherit from BaseEstimate.
"""
import json
import impl
from te.platform import cce_params
from impl import relu_grad_v2
from impl import conv2d_backprop_input_cce
from auto_tune_log import LOG_INSTANCE
from te.platform.fusion_util import fusion_op
from te.platform.parallel_compilation import compile_op
from te.platform.parallel_compilation import import_py_module
from te.platform.parallel_compilation import sync_py_object
from estimate.python import util as perf_util
from te.platform.fusion_manager import fusion_manager
from estimate.python.conv2d_backprop_input_estimate \
    import Conv2dBackpropInputEstimate


class ConvbpInputReluGradEstimate(Conv2dBackpropInputEstimate):
    """
    The estimate class of ConvbpInputReluGradEstimate operator
    """
    def __init__(self, topi_dict):
        """
        :param topi_dict: fusion input arg dict
        """
        super().__init__(topi_dict)

        ## Topi arg dict param, conv+bn operation
        json_file_path = topi_dict.get('json_file', None)
        if json_file_path is None:
            LOG_INSTANCE.error("['%s'] json file is None",
                               self.__class__.__name__)
            return
        with open(json_file_path) as file_handle:
            self.json_dict = json.load(file_handle)
            self.json_dict["fusion_op_name"] = self.kernel_name
        self.json_str = json.dumps(self.json_dict)
        self.convbp_input_dict = dict()
        self.convbp_input_dict["dtype"] = topi_dict['res_dtype']
        self.convbp_input_dict["ori_shape"] = self.input_sizes
        self.convbp_input_dict["ori_format"] = "NCHW"
        self.drelu_dict = dict()
        self.drelu_dict['kernel_name'] = \
            topi_dict['relu_grad_v2']['kernel_name']
        self.drelu_dict['gradients'] = \
            topi_dict['relu_grad_v2']['gradients']
        self.drelu_dict['mask'] = \
            topi_dict['relu_grad_v2']['mask']
        self.drelu_dict['backprops'] = \
            topi_dict['relu_grad_v2']['backprops']

    def build_kernel(self):
        """
        Build operator binary *.o file by calling fusion util interface.
        :return: True or False.
        'True' stands for build kernel success, 'False' stands for failed.
        """
        fusion_manager.set_current_op_name("conv2d_backprop_input_d")
        fusion_manager.set_current_op_func_name("conv2d_backprop_input_d")
        fusion_manager.set_op_params(self.convbp_input_dict,
                                     self.input_sizes,
                                     self.strides,
                                     self.pads,
                                     self.dilations,
                                     kernel_name=self.kernel_name)
        fusion_manager.set_op_build_type("prebuild")

        fusion_manager.set_current_op_name("relu_grad_v2")
        fusion_manager.set_current_op_func_name("relu_grad_v2")
        fusion_manager.set_op_params(self.drelu_dict['backprops'],
                                     kernel_name=self.kernel_name)
        fusion_manager.set_op_build_type("prebuild")
        if self.fusion_op_flag:
            fusion_op(self.json_str)
        else:
            import_py_module("impl.conv2d_backprop_input_d,impl.relu_grad_v2")
            sync_py_object( \
                "te.platform.fusion_manager", "fusion_manager._op_build_type")
            sync_py_object( \
                "te.platform.fusion_manager", "fusion_manager._op_args")
            sync_py_object( \
                "te.platform.fusion_manager", "fusion_manager._op_kwds")
            sync_py_object("te.domain.tiling", "tiling_helper.TILING_INSTANCE")
            op_compile = compile_op(self.json_str)
            while op_compile.get() is None:
                pass
