# Supplementary material for: Accelerating the tuning process for optimizing DNN operators by ROFT model
Source: Sci Rep. 2025 Oct 17;15:36327. doi: 10.1038/s41598-025-20139-x (PMC12534627; doi:10.1038/s41598-025-20139-x)
Supplement: Supplementary file 1 — Supplementary Information. [file 41598_2025_20139_MOESM1_ESM.zip › ROFT_data/auto_tune.egg/auto_tune/estimate/python/conv2d_batchnorm_estimate.py]

#!/usr/bin/env python
# -*- coding:utf-8 -*-
"""
Copyright (C) 2019. Huawei Technologies Co., Ltd. All rights reserved.

conv+bn fusion operator performance estimate module, inherit from BaseEstimate.
"""
import json
from auto_tune_log import LOG_INSTANCE
from te.platform import CUBE_MKN
from te.platform.fusion_util import fusion_op
from te.platform.parallel_compilation import compile_op
from te.platform.parallel_compilation import import_py_module
from te.platform.parallel_compilation import sync_py_object
from te.platform.fusion_manager import fusion_manager
from estimate.python import util as perf_util
from estimate.python.base_estimate import BaseEstimate
from impl import bn_training_reduce
from impl.conv2d import conv2d
from impl.conv2d import conv_layer_cce_para_check


class Conv2dBatchnormEstimate(BaseEstimate):
    """
    The estimate class of ConvolutionBatchnormEstimate operator
    """
    def __init__(self, topi_dict):
        """
        :param topi_dict: fusion input arg dict
        """
        super().__init__()

        ## Topi arg dict param, conv+bn operation
        json_file_path = topi_dict.get('json_file', None)
        if json_file_path is None:
            LOG_INSTANCE.error("['%s'] json file is None",
                               self.__class__.__name__)
            return
        self.kernel_name = topi_dict['kernel_name']
        with open(json_file_path) as file_handle:
            self.json_dict = json.load(file_handle)
            self.json_dict["fusion_op_name"] = self.kernel_name
            file_handle.close()

        self.json_str = json.dumps(self.json_dict)
        LOG_INSTANCE.debug(self.json_str)

        self.conv_dict = {}
        self.conv_dict["inputs"] = topi_dict["inputs"]
        self.conv_dict["weights"] = topi_dict["weights"]
        self.conv_dict["bias"] = topi_dict["bias"]
        self.conv_dict["offset_w"] = {}
        self.conv_dict["outputs"] = {}
        self.conv_dict["outputs"]["dtype"] = \
             topi_dict["outputs"]["dtype"].lower()
        self.conv_dict["strides"] = [1, 1, topi_dict['strides'][0], \
                                           topi_dict['strides'][1]]
        self.conv_dict["pads"] = topi_dict['pads']
        self.conv_dict["dilations"] = topi_dict['dilations']
        self.conv_dict["offset_x"] = topi_dict.get("offset_x", 0)
        self.conv_dict["kernel_name"] = topi_dict['kernel_name']

        self.bn_dict = dict()
        self.bn_dict['kernel_name'] = topi_dict[ \
             'batch_normalization']['kernel_name']
        self.bn_dict['input_x'] = topi_dict['batch_normalization']['input_x']
        if self.bn_dict['input_x']['shape_in_ori_format'] != 'NC1HWC0':
            raise TypeError("batch normalization only supports NC1HWC0.")
        self.bn_dict['input_x']['format'] = "NC1HWC0"
        self.bn_dict['input_x']['ori_format'] = "NCHW"
        self.bn_dict['sum'] = topi_dict['batch_normalization']['sum']
        if self.bn_dict['sum']['shape_in_ori_format'] != 'NC1HWC0':
            raise TypeError("batch normalization only supports NC1HWC0.")
        self.bn_dict['sum']['format'] = "NC1HWC0"
        self.bn_dict['sum']['ori_format'] = "NCHW"
        self.bn_dict['square_sum'] = topi_dict[ \
             'batch_normalization']['square_sum']
        if self.bn_dict['square_sum']['shape_in_ori_format'] != 'NC1HWC0':
            raise TypeError("batch normalization only supports NC1HWC0.")
        self.bn_dict['square_sum']['format'] = "NC1HWC0"
        self.bn_dict['square_sum']['ori_format'] = "NCHW"

        ## Topi arg dict param
        self.kernel_name = topi_dict['kernel_name']
        self.shape_in = topi_dict["inputs"]["ori_shape"]
        self.shape_w = topi_dict["weights"]["ori_shape"]
        self.in_dtype = topi_dict["inputs"]["dtype"].lower()
        self.w_dtype = topi_dict["weights"]["dtype"].lower()
        self.res_dtype = topi_dict["outputs"]["dtype"].lower()
        self.padh = [topi_dict['pads'][0], topi_dict['pads'][1]]
        self.padw = [topi_dict['pads'][2], topi_dict['pads'][3]]
        self.strideh = topi_dict['strides'][0]
        self.stridew = topi_dict['strides'][1]
        self.dilationh = topi_dict['dilations'][2]
        self.dilationw = topi_dict['dilations'][3]
        self.quantize_config = [0, 0, 0]
        self.scale_sqrt = [0, 0, 0]
        self.scale_q_dtype = 'float16'
        self.offset_q_dtype = 'float16'
        self.scale_dq_dtype = 'float16'
        self.scale_rq_dtype = 'float16'
        self.offset_rq_dtype = 'float16'
        self.offset_w_dtype = 'int32'
        self.offset_pad_dtype = 'uint8'
        self.bias = topi_dict['bias']
        if self.bias is None:
            self.bias = False
        else:
            self.bias = True

        c0_optim_flg = topi_dict.get("c0_optim_flg", False)
        self.optim_dict = {"c0_optim_flg": c0_optim_flg}

        if self.quantize_config is None:
            self.quantize_config = [0, 0, 0]
        if self.scale_sqrt is None:
            self.scale_sqrt = [0, 0, 0]

        if isinstance(self.padh, list):
            pad_top = self.padh[0]
            pad_bottom = self.padh[1]

        if isinstance(self.padw, list):
            pad_left = self.padw[0]
            pad_right = self.padw[1]
        pads = [pad_top, pad_bottom, pad_left, pad_right]

        self.mad_dtype = 'float32'

        self.shape_in = list(self.shape_in)
        self.shape_w = list(self.shape_w)

        shape_in_bk, shape_w_bk = \
            conv_layer_cce_para_check(self.shape_in, self.shape_w,
                                      self.padh, self.padw,
                                      self.strideh, self.stridew,
                                      self.in_dtype, self.w_dtype,
                                      self.res_dtype, self.offset_w_dtype,
                                      self.bias, self.kernel_name,
                                      self.dilationh, self.dilationw,
                                      self.optim_dict)
        shape_bk = [shape_in_bk, shape_w_bk]
        self.compute_shape_size(topi_dict, pads, shape_bk)
        self.kernel_run_obj = None


    def compute_shape_size(self, topi_dict, pads, shape_bk):
        """
        :param topi_dict: fusion input arg dict
        """
        pad_top = pads[0]
        pad_bottom = pads[1]
        pad_left = pads[2]
        pad_right = pads[3]
        shape_in_bk = shape_bk[0]
        shape_w_bk = shape_bk[1]
        # quantize switch off
        if self.quantize_config[0] == 0:
            quantize_turn_on = False

            if self.quantize_config != [0, 0, 0]:
                raise RuntimeError("Invalid Quantize Config.")
            if self.scale_sqrt != [0, 0, 0]:
                raise RuntimeError("Invalid Quantize Config.")
        else:
            raise RuntimeError("Invalid Quantize Config.")

        batch_size = shape_in_bk[0]
        in_channel = shape_in_bk[1]
        feature_map_h = shape_in_bk[2]
        feature_map_w = shape_in_bk[3]
        block_size_k = CUBE_MKN[self.in_dtype]['mac'][1]
        fmap_shape_nc1hwc0 = (batch_size, \
                             (in_channel + block_size_k - 1) // \
                             block_size_k, \
                             feature_map_h, \
                             feature_map_w, \
                             block_size_k)

        out_channel = shape_w_bk[0]
        in_channel_weight = shape_w_bk[1]
        filter_h = shape_w_bk[2]
        filter_w = shape_w_bk[3]
        block_size_k = CUBE_MKN[self.w_dtype]['mac'][1]
        block_size_n = CUBE_MKN[self.w_dtype]['mac'][2]
        if self.optim_dict["c0_optim_flg"]:
            filter_shape_frac_z = \
                ((4 * filter_h * filter_w + block_size_k - 1) // \
                block_size_k, out_channel // block_size_n, \
                block_size_n, block_size_k)
        else:
            filter_shape_frac_z = \
                (in_channel_weight * filter_h * filter_w // block_size_k, \
                 out_channel // block_size_n, block_size_n, block_size_k)

        # shape_in: N Cin H W
        # shape_in: Cout Cin H W
        self.dilateh = self.conv_dict["dilations"][2]
        self.dilatew = self.conv_dict["dilations"][3]
        hk_dilation = (filter_h - 1) * self.dilateh + 1
        wk_dilation = (filter_w - 1) * self.dilatew + 1
        output_h = int((fmap_shape_nc1hwc0[2] + pad_top + pad_bottom - \
                        hk_dilation) / self.strideh + 1)
        output_w = int((fmap_shape_nc1hwc0[3] + pad_left + pad_right - \
                        wk_dilation) / self.stridew + 1)
        self.shape_out = [batch_size, out_channel,
                          output_h, output_w]

        # Note, the data string name must follow the rule, 'dtype@input.data'
        # Because we will check this type of data whether exist,
        # if not, we will generate it!
        fmap_byte_size = perf_util.get_tensor_size( \
            fmap_shape_nc1hwc0, self.in_dtype)
        fmap_data_file_name = "".join([self.in_dtype, '@input.data'])

        filter_byte_size = perf_util.get_tensor_size( \
            filter_shape_frac_z, self.w_dtype)
        filter_data_file_name = "".join([self.w_dtype, '@input.data'])

        if self.bias or quantize_turn_on:
            raise RuntimeError("Not support bias and quantize.")

        self.input_size_list = [fmap_byte_size, filter_byte_size]
        self.input_type_list = [self.in_dtype, self.w_dtype]
        self.input_file_list = [fmap_data_file_name, filter_data_file_name]

        out_byte_size = perf_util.get_tensor_size( \
            self.shape_out, self.res_dtype) * 2
        self.output_size_list.append(out_byte_size)
        self.output_type_list.append(self.res_dtype)

        bn_sum_byte_size = perf_util.get_tensor_size( \
            self.bn_dict['sum']['shape'], self.bn_dict['sum']['dtype'])
        bn_square_sum_byte_size = perf_util.get_tensor_size( \
            self.bn_dict['square_sum']['shape'], \
            self.bn_dict['square_sum']['dtype'])

        self.output_size_list.append(bn_sum_byte_size)
        self.output_size_list.append(bn_square_sum_byte_size)
        self.output_type_list.append(self.bn_dict['sum']['dtype'])
        self.output_type_list.append(self.bn_dict['square_sum']['dtype'])

        self.config_dict['input_size_list'] = self.input_size_list
        self.config_dict['input_type_list'] = self.input_type_list
        self.config_dict['input_file_list'] = self.input_file_list

        self.config_dict['output_size_list'] = self.output_size_list
        self.config_dict['output_type_list'] = self.output_type_list

        self.config_dict['op_name'] = self.json_dict['fusion_op_name']

        LOG_INSTANCE.debug("The name of class is '%s'",
                           self.__class__.__name__)


    def build_kernel(self):
        """
        Build operator binary *.o file by calling fusion util interface.
        return: True or False. 'True' for success, 'False' for failed.
        """
        fusion_manager.set_current_op_name("conv")
        fusion_manager.set_current_op_func_name("conv2d")
        fusion_manager.set_op_params(self.conv_dict["offset_w"],
                                     self.conv_dict['outputs'],
                                     self.conv_dict['strides'],
                                     self.conv_dict['pads'],
                                     self.conv_dict['dilations'],
                                     self.conv_dict['offset_x'],
                                     self.conv_dict['kernel_name'],
                                     kernel_name=self.kernel_name)
        fusion_manager.set_op_build_type("prebuild")

        fusion_manager.set_current_op_name("bn1")
        fusion_manager.set_current_op_func_name("bn_training_reduce")
        fusion_manager.set_op_params(self.bn_dict['sum'],
                                     self.bn_dict['square_sum'],
                                     kernel_name=self.kernel_name)
        fusion_manager.set_op_build_type("prebuild")
        if self.fusion_op_flag:
            fusion_op(self.json_str)
        else:
            import_py_module("impl.conv2d,impl.bn_training_reduce")
            sync_py_object( \
                "te.platform.fusion_manager", "fusion_manager._op_build_type")
            sync_py_object( \
                "te.platform.fusion_manager", "fusion_manager._op_args")
            sync_py_object( \
                "te.platform.fusion_manager", "fusion_manager._op_kwds")
            sync_py_object( \
                "te.domain.tiling", "tiling_helper.TILING_INSTANCE")
            com_op = compile_op(self.json_str)
            while com_op.get() is None:
                pass
