# Supplementary material for: Accelerating the tuning process for optimizing DNN operators by ROFT model
Source: Sci Rep. 2025 Oct 17;15:36327. doi: 10.1038/s41598-025-20139-x (PMC12534627; doi:10.1038/s41598-025-20139-x)
Supplement: Supplementary file 1 — Supplementary Information. [file 41598_2025_20139_MOESM1_ESM.zip › ROFT_data/auto_tune.egg/auto_tune/estimate/python/conv2d_eltwise_relu_quant_estimate.py]

#!/usr/bin/env python
# -*- coding:utf-8 -*-
"""
Copyright (C) 2019. Huawei Technologies Co., Ltd. All rights reserved.

Conv2dEltwiseReluQuantEstimate fusion operator performance estimate module,
inherit from BaseEstimate.
"""
import json
from impl import add
from impl import relu
from auto_tune_log import LOG_INSTANCE
from impl.ascend_quant import ascend_quant
from impl.conv2d import conv2d
from te.platform.fusion_util import fusion_op
from te.platform.parallel_compilation import compile_op
from te.platform.parallel_compilation import import_py_module
from te.platform.parallel_compilation import sync_py_object
from estimate.python import util as perf_util
from te.platform.fusion_manager import fusion_manager
from estimate.python.conv2d_estimate import Conv2dEstimate


class Conv2dEltwiseReluQuantEstimate(Conv2dEstimate):
    """
    The estimate class of Conv2dEltwiseReluQuantEstimate operator
    """

    def __init__(self, topi_dict):
        """
        param topi_dict: fusion input arg dict
        """
        super().__init__(topi_dict)

        # Topi arg dict param
        json_file_path = topi_dict.get('json_file', None)
        if json_file_path is None:
            LOG_INSTANCE.error("['%s'] json file is None",
                               self.__class__.__name__)
            return
        with open(json_file_path) as file_handle:
            self.json_dict = json.load(file_handle)
            self.json_dict["fusion_op_name"] = self.kernel_name
            file_handle.close()

        self.json_str = json.dumps(self.json_dict)

        self.relu_dict = dict()
        self.relu_dict['kernel_name'] = topi_dict['relu']['kernel_name']
        self.relu_dict['x'] = topi_dict['relu']['x']
        self.relu_dict['y'] = topi_dict['relu']['y']

        self.add_dict = dict()
        self.add_dict['kernel_name'] = topi_dict['add']['kernel_name']
        self.add_dict['input_x'] = topi_dict['add']['input_x']
        self.add_dict['input_y'] = topi_dict['add']['input_y']
        self.add_dict['output_z'] = topi_dict['add']['output_z']
        self.rs_dict = dict()
        if "read_select" in topi_dict:
            self.rs_dict['kernel_name'] = \
                topi_dict['read_select']['kernel_name']
            self.rs_dict['input_x'] = topi_dict['read_select']['input_x']
            self.rs_dict['output_x'] = topi_dict['read_select']['output_x']
            self.rs_dict['stride_list'] = \
                topi_dict['read_select']['stride_list']
        self.quant_dict = dict()
        self.quant_dict['kernel_name'] = \
            topi_dict['ascend_quant']['kernel_name']
        self.quant_dict['x'] = topi_dict['ascend_quant']['x']
        self.quant_dict['y'] = topi_dict['ascend_quant']['y']
        self.quant_dict['scale'] = topi_dict['ascend_quant']['scale']
        self.quant_dict['offset'] = topi_dict['ascend_quant']['offset']
        self.quant_dict['round_mode'] = topi_dict['ascend_quant']['round_mode']
        self.quant_dict['sqrt_mode'] = topi_dict['ascend_quant']['sqrt_mode']

        elt_byte_size = perf_util.get_tensor_size(
            self.shape_out, self.res_dtype)
        elt_dtype = self.res_dtype
        elt_data_file_name = "".join([self.res_dtype, '@input.data'])

        self.config_dict['input_size_list'].append(elt_byte_size)
        self.config_dict['input_type_list'].append(elt_dtype)
        self.config_dict['input_file_list'].append(elt_data_file_name)

        batch_size, out_channel, output_h, output_w = self.shape_out
        quant_shape = batch_size, (out_channel + 31) // 32, \
            output_h, output_w, 32
        out_byte_size = perf_util.get_tensor_size(quant_shape, "int8")
        self.config_dict['output_size_list'] = [out_byte_size]
        self.config_dict['output_type_list'] = ["int8"]

    def build_kernel(self):
        """
        Build operator binary *.o file by calling fusion util interface.
        return: True or False.
        'True' stands for build kernel success, 'False' stands for failed.
        """
        l2_fusion_status = self.config_dict['input_memory'] == 2 \
            or self.config_dict['output_memory'] == 2
        fusion_manager.set_current_op_name("conv2d")
        fusion_manager.set_current_op_func_name("conv2d")
        fusion_manager.set_op_params(self.conv_dict['offset_w'],
                                     self.conv_dict['outputs'],
                                     self.conv_dict['strides'],
                                     self.conv_dict['pads'],
                                     self.conv_dict['dilations'],
                                     self.conv_dict['offset_x'],
                                     kernel_name=self.kernel_name)
        fusion_manager.set_op_build_type("prebuild")

        if l2_fusion_status and self.rs_dict != {}:
            fusion_manager.set_current_op_name("read_select")
            fusion_manager.set_current_op_func_name("read_select")
            fusion_manager.set_op_params(self.rs_dict['output_x'], 
                                         self.rs_dict['stride_list'], 
                                         kernel_name=self.kernel_name)
            fusion_manager.set_op_build_type("prebuild")

        fusion_manager.set_current_op_name("add")
        fusion_manager.set_current_op_func_name("add")
        fusion_manager.set_op_params(self.add_dict['output_z'],
                                     kernel_name=self.kernel_name)
        fusion_manager.set_op_build_type("prebuild")

        fusion_manager.set_current_op_name("relu")
        fusion_manager.set_current_op_func_name("relu")
        fusion_manager.set_op_params(self.relu_dict['y'],
                                     kernel_name=self.kernel_name)
        fusion_manager.set_op_build_type("prebuild")

        fusion_manager.set_current_op_name("ascend_quant")
        fusion_manager.set_current_op_func_name("ascend_quant")
        fusion_manager.set_op_params(self.quant_dict['y'],
                                     self.quant_dict['scale'],
                                     self.quant_dict['offset'],
                                     self.quant_dict['sqrt_mode'],
                                     self.quant_dict['round_mode'],
                                     kernel_name=self.kernel_name)
        fusion_manager.set_op_build_type("prebuild")

        if self.fusion_op_flag:
            fusion_op(self.json_str)
        else:
            import_py_module( \
                "impl.conv2d,impl.add,impl.relu,impl.ascend_quant")
            sync_py_object( \
                "te.platform.fusion_manager", "fusion_manager._op_build_type")
            sync_py_object( \
                "te.platform.fusion_manager", "fusion_manager._op_args")
            sync_py_object( \
                "te.platform.fusion_manager", "fusion_manager._op_kwds")
            sync_py_object( \
                "te.domain.tiling", "tiling_helper.TILING_INSTANCE")
            com_op = compile_op(self.json_str)
            while com_op.get() is None:
                pass
