# Supplementary material for: Accelerating the tuning process for optimizing DNN operators by ROFT model
Source: Sci Rep. 2025 Oct 17;15:36327. doi: 10.1038/s41598-025-20139-x (PMC12534627; doi:10.1038/s41598-025-20139-x)
Supplement: Supplementary file 1 — Supplementary Information. [file 41598_2025_20139_MOESM1_ESM.zip › ROFT_data/auto_tune.egg/auto_tune/estimate/python/conv2d_estimate.py]

#!/usr/bin/env python
# -*- coding:utf-8 -*-
"""
Copyright (C) 2019. Huawei Technologies Co., Ltd. All rights reserved.

Conv2dEstimate fusion operator performance estimate module, inherit
from BaseEstimate.
"""
import os
import sys
import json
import datetime
from te import platform as cce
from impl.conv2d import conv2d
from te.platform import CUBE_MKN
from te.platform.cce_policy import set_L1_info
from te.platform.cce_conf import te_set_l2_mode
from topi.cce.util import is_v200_version
from estimate.python import util as perf_util
from impl.conv2d import conv_layer_cce_para_check
from estimate.python.base_estimate import BaseEstimate
from impl.conv2d import conv_layer_fast_cce_para_check
from offline_util import trans_to_decimal


class Conv2dEstimate(BaseEstimate):
    """
    The estimate class of Conv2dEstimate operator
    """

    def __init__(self, topi_dict):
        """
        :param topi_dict: fusion input arg dict
        """
        super().__init__()

        # Topi arg dict param, conv+bn operation

        self.conv_dict = dict()
        self.conv_dict['kernel_name'] = topi_dict['kernel_name']
        self.conv_dict['inputs'] = topi_dict['inputs']
        self.conv_dict['weights'] = topi_dict['weights']
        self.conv_dict['bias'] = topi_dict['bias']
        self.conv_dict['offset_w'] = topi_dict['offset_w']
        self.conv_dict['outputs'] = topi_dict['outputs']
        self.conv_dict['strides'] = topi_dict['strides']
        self.conv_dict['pads'] = topi_dict['pads']
        self.conv_dict['dilations'] = topi_dict['dilations']
        self.conv_dict['offset_x'] = topi_dict.get("offset_x", 0)

        self.inputs = topi_dict['inputs']
        self.weights = topi_dict['weights']
        self.outputs = topi_dict['outputs']

        strides = self.conv_dict['strides']
        dilations = self.conv_dict['dilations']
        pads = self.conv_dict['pads']
        shape_w = self.conv_dict['weights'].get("ori_shape")
        shape_x = self.conv_dict['inputs'].get("ori_shape")
        self.shape_w = shape_w
        self.strides = strides
        self.dilations = dilations
        self.pads = pads
        self.shape_x = shape_x

        if len(strides) != 4:
            raise RuntimeError("strides shape should be 4d.")
        if len(dilations) != 4:
            raise RuntimeError("dilations shape should be 4d.")

        self.param_check()

        format_w = self.conv_dict['weights'].get("ori_format")
        if format_w == "NCHW":
            self.shape_filter = shape_w
        elif format_w == "NHWC":
            self.shape_filter = \
                [shape_w[0], shape_w[3], shape_w[1], shape_w[2]]
        elif format_w == "HWCN":
            self.shape_filter = \
                [shape_w[3], shape_w[2], shape_w[0], shape_w[1]]
        else:
            raise RuntimeError("weights ori_format should \
                                be NCHW, NHWC or HWCN.")

        if self.conv_dict['bias'] is None:
            self.use_bias = False
        else:
            self.use_bias = True

        c0_optim_flg = topi_dict.get("c0_optim_flg", False)
        self.optim_dict = {"c0_optim_flg": c0_optim_flg}

        if cce.CceProductParams().cce_product == "5.10":
            self.lhisi_init()
        else:
            self.init_except_lhisi()

        self.config_dict['input_size_list'] = self.input_size_list
        self.config_dict['input_type_list'] = self.input_type_list
        self.config_dict['input_file_list'] = self.input_file_list

        self.config_dict['output_size_list'] = self.output_size_list
        self.config_dict['output_type_list'] = self.output_type_list
        self.config_dict['input_memory'] = 0
        self.config_dict['output_memory'] = 0
        if 'input_memory_type' not in topi_dict:
            topi_dict['input_memory_type'] = [0]
        if 'output_memory_type' not in topi_dict:
            topi_dict['output_memory_type'] = [0]
        if 2 in topi_dict['input_memory_type'] or 2 in topi_dict[
                'output_memory_type']:
            self.config_dict['input_memory'] = trans_to_decimal(
                topi_dict['input_memory_type'], 3)
            self.config_dict['output_memory'] = trans_to_decimal(
                topi_dict['output_memory_type'], 3)
            te_set_l2_mode(1)
            set_L1_info("L2_fusion_enabled", True)
        self.config_dict['input_memory_type'] = topi_dict['input_memory_type']
        self.config_dict['output_memory_type'] = topi_dict[
            'output_memory_type']
        self.conv_dict['inputs']['addr_type'] = self.config_dict[
            'input_memory_type'][0]
        self.conv_dict['outputs']['addr_type'] = self.config_dict[
            'output_memory_type'][0]
        self.config_dict['op_name'] = topi_dict['kernel_name']
        self.kernel_name = topi_dict['kernel_name']
        self.kernel_run_obj = None
        self.tune_mode = "SINGLE"
        self.config_dict['tune_mode'] = topi_dict['tune_mode']

    def param_check(self):
        """
        param_check
        """
        if len(self.pads) == 4:
            self.padh = [self.pads[0], self.pads[1]]
            self.padw = [self.pads[2], self.pads[3]]
        else:
            raise RuntimeError("pads shape should be 4d.")

        if (not isinstance(self.shape_x, (tuple, list))) or \
                len(self.shape_x) != 4:
            raise RuntimeError("inputs should be 4d list.")

        if (not isinstance(self.shape_w, (tuple, list))) or \
                len(self.shape_w) != 4:
            raise RuntimeError("weights should be 4d list.")

        format_x = self.inputs.get("ori_format")
        if format_x == "NCHW":
            self.shape_fm = self.shape_x
            self.strideh = self.strides[2]
            self.stridew = self.strides[3]
            self.dlt_h = self.dilations[2]
            self.dlt_w = self.dilations[3]
        elif format_x == "NHWC":
            self.shape_fm = \
                [self.shape_x[0], self.shape_x[3],
                 self.shape_x[1], self.shape_x[2]]
            self.strideh = self.strides[1]
            self.stridew = self.strides[2]
            self.dlt_h = self.dilations[1]
            self.dlt_w = self.dilations[2]
        else:
            raise RuntimeError("inputs ori_format should be NCHW or NHWC.")

    def lhisi_init(self):
        """
        lhisi param init
        """
        shape_in = self.shape_fm
        shape_w = self.shape_filter
        dilateh = self.dlt_h
        dilatew = self.dlt_w
        bias = self.use_bias
        kernel_name = self.conv_dict['kernel_name']
        if self.optim_dict is None:
            self.optim_dict = {"c0_optim_flg": False}

        in_dtype = self.inputs.get("dtype").lower()
        w_dtype = self.weights.get("dtype").lower()
        res_dtype = self.outputs.get("dtype").lower()

        shape_in = list(shape_in)
        shape_w = list(shape_w)

        shape_in, shape_w = \
            conv_layer_fast_cce_para_check(
                shape_in, shape_w,
                in_dtype, w_dtype, res_dtype,
                self.padh, self.padw, self.strideh, self.stridew,
                bias, kernel_name,
                dilateh, dilatew, self.optim_dict)

        batch_size = shape_in[0]
        in_channel = shape_in[1]
        feature_map_h = shape_in[2]
        feature_map_w = shape_in[3]
        block_size_k = CUBE_MKN[in_dtype]['mac'][1]
        fmap_shape_nc1hwc0 = \
            (batch_size, (in_channel + block_size_k - 1) // block_size_k,
             feature_map_h, feature_map_w, block_size_k)

        out_channel = shape_w[0]
        in_channel_weight = shape_w[1]
        filter_h = shape_w[2]
        filter_w = shape_w[3]
        block_size_k = CUBE_MKN[w_dtype]['mac'][1]
        block_size_n = CUBE_MKN[w_dtype]['mac'][2]
        if self.optim_dict["c0_optim_flg"]:
            filter_shape_frac_z = \
                ((4 * filter_h * filter_w + block_size_k - 1) // block_size_k,
                 out_channel // block_size_n, block_size_n, block_size_k)
        else:
            filter_shape_frac_z = \
                (in_channel_weight * filter_h * filter_w // block_size_k,
                 out_channel // block_size_n, block_size_n, block_size_k)

        if isinstance(self.padh, list):
            pad_top = self.padh[0]
            pad_bottom = self.padh[1]
        else:
            pad_top = self.padh
            pad_bottom = self.padh

        if isinstance(self.padw, list):
            pad_left = self.padw[0]
            pad_right = self.padw[1]
        else:
            pad_left = self.padw
            pad_right = self.padw

        hk_dilation = (filter_h - 1) * dilateh + 1
        wk_dilation = (filter_w - 1) * dilatew + 1
        output_h = int((fmap_shape_nc1hwc0[2] + pad_top + pad_bottom -
                        hk_dilation) / self.strideh + 1)
        output_w = int((fmap_shape_nc1hwc0[3] + pad_left + pad_right -
                        wk_dilation) / self.stridew + 1)
        self.shape_out = [batch_size, out_channel, output_h, output_w]
        self.res_dtype = res_dtype

        ##################### Inherit param from base class ###############
        fmap_byte_size = \
            perf_util.get_tensor_size(fmap_shape_nc1hwc0, in_dtype)
        filter_byte_size = \
            perf_util.get_tensor_size(filter_shape_frac_z, w_dtype)
        out_byte_size = perf_util.get_tensor_size(self.shape_out, res_dtype)
        # Note, the data string name must follow the rule,
        # 'dtype@input.data'
        # Because we will check this type of data whether exist,
        # if not, we will generate it!
        fmap_data_file_name = "".join([in_dtype, '@input.data'])
        filter_data_file_name = "".join([w_dtype, '@input.data'])

        self.input_size_list.append(fmap_byte_size)
        self.input_size_list.append(filter_byte_size)
        self.input_type_list.append(in_dtype)
        self.input_type_list.append(w_dtype)
        self.input_file_list.append(fmap_data_file_name)
        self.input_file_list.append(filter_data_file_name)

        if self.use_bias:
            bias_byte_size = \
                perf_util.get_tensor_size((out_channel,), res_dtype)
            bias_data_file_name = "".join([res_dtype, '@input.data'])
            self.input_size_list.append(bias_byte_size)
            self.input_type_list.append(res_dtype)
            self.input_file_list.append(bias_data_file_name)

        self.output_size_list.append(out_byte_size)
        self.output_type_list.append(res_dtype)

    def init_except_lhisi(self):
        """
        init_params_except_lhisi
        """
        self.kernel_name = self.conv_dict['kernel_name']
        self.shape_in = self.shape_fm
        self.shape_w = self.shape_filter
        self.in_dtype = self.inputs.get("dtype").lower()
        self.w_dtype = self.weights.get("dtype").lower()
        self.res_dtype = self.outputs.get("dtype").lower()
        self.quantize_config = [0, 0, 0]
        self.scale_sqrt = [0, 0, 0]
        self.scale_q_dtype = 'float16'
        self.offset_q_dtype = 'float16'
        self.scale_dq_dtype = 'float16'
        self.scale_rq_dtype = 'float16'
        self.offset_rq_dtype = 'float16'
        self.offset_w_dtype = 'int32'
        self.offset_pad_dtype = 'uint8'
        self.bias = self.use_bias
        self.dilateh = self.dlt_h
        self.dilatew = self.dlt_w

        if isinstance(self.padh, list):
            pad_top = self.padh[0]
            pad_bottom = self.padh[1]
        else:
            pad_top = self.padh
            pad_bottom = self.padh

        if isinstance(self.padw, list):
            pad_left = self.padw[0]
            pad_right = self.padw[1]
        else:
            pad_left = self.padw
            pad_right = self.padw

        self.mad_dtype = 'float32'
        if self.w_dtype == 'int8':
            self.mad_dtype = 'int32'

        self.shape_in = list(self.shape_in)
        self.shape_w = list(self.shape_w)

        shape_in = list(self.shape_in)
        shape_w = list(self.shape_w)

        shape_in, shape_w = \
            conv_layer_cce_para_check(
                self.shape_in, self.shape_w,
                self.padh, self.padw,
                self.strideh, self.stridew,
                self.in_dtype, self.w_dtype,
                self.res_dtype, self.offset_w_dtype,
                self.bias, self.kernel_name,
                self.dilateh, self.dilatew, self.optim_dict)

        batch_size, in_channel, feature_map_h, feature_map_w = shape_in
        block_size_k = CUBE_MKN[self.in_dtype]['mac'][1]
        fmap_shape_nc1hwc0 = \
            (batch_size, (in_channel + block_size_k - 1) // block_size_k,
             feature_map_h, feature_map_w, block_size_k)

        out_channel, in_channel_weight, filter_h, filter_w = shape_w
        block_size_k = CUBE_MKN[self.w_dtype]['mac'][1]
        block_size_n = CUBE_MKN[self.w_dtype]['mac'][2]
        if self.optim_dict["c0_optim_flg"]:
            filter_shape_frac_z = \
                ((4*filter_h*filter_w + block_size_k - 1) // block_size_k,
                 out_channel // block_size_n, block_size_n, block_size_k)
        else:
            filter_shape_frac_z = \
                (in_channel_weight*filter_h*filter_w // block_size_k,
                 out_channel // block_size_n, block_size_n, block_size_k)

        hk_dilation = (filter_h - 1) * self.dilateh + 1
        wk_dilation = (filter_w - 1) * self.dilatew + 1
        output_h = int((fmap_shape_nc1hwc0[2] + pad_top + pad_bottom -
                        hk_dilation) / self.strideh + 1)
        output_w = int((fmap_shape_nc1hwc0[3] + pad_left + pad_right -
                        wk_dilation) / self.stridew + 1)
        self.shape_out = [batch_size, out_channel, output_h, output_w]

        ##################### Inherit param from base class ###############
        # Note, the data string name must follow the rule, 'dtype@input.data'
        # Because we will check this type of data whether exist,
        # if not, we will generate it!
        fmap_byte_size = \
            perf_util.get_tensor_size(fmap_shape_nc1hwc0, self.in_dtype)
        fmap_data_file_name = "".join([self.in_dtype, '@input.data'])

        filter_byte_size = \
            perf_util.get_tensor_size(filter_shape_frac_z, self.w_dtype)
        filter_data_file_name = "".join([self.w_dtype, '@input.data'])

        if self.bias:
            self.bias_shape = [1, self.shape_w[0], 1, 1]
            self.bias_dtype = self.res_dtype
            bias_byte_size = \
                perf_util.get_tensor_size(self.bias_shape, self.bias_dtype)
            bias_data_file_name = "".join([self.bias_dtype, '@input.data'])
            self.input_size_list = [fmap_byte_size, filter_byte_size,
                                    bias_byte_size]
            self.input_type_list = [self.in_dtype, self.w_dtype,
                                    self.bias_dtype]
            self.input_file_list = \
                [fmap_data_file_name, filter_data_file_name,
                 bias_data_file_name]
        else:
            self.input_size_list = [fmap_byte_size, filter_byte_size]
            self.input_type_list = [self.in_dtype, self.w_dtype]
            self.input_file_list = \
                [fmap_data_file_name, filter_data_file_name]

        out_byte_size = \
            perf_util.get_tensor_size(self.shape_out, self.res_dtype)
        self.output_size_list.append(out_byte_size)
        self.output_type_list.append(self.res_dtype)

    def set_tune_mode(self):
        """
        set_tune_mode
        """
        self.tune_mode = self.config_dict['tune_mode']

    def build_kernel(self):
        """
        Build operator binary *.o file by calling fusion util interface.
        :return: True or False.
        'True' stands for build kernel success, 'False' stands for failed.
        """
        conv2d(inputs=self.conv_dict['inputs'],
               weights=self.conv_dict['weights'],
               bias=self.conv_dict['bias'],
               offset_w=self.conv_dict['offset_w'],
               outputs=self.conv_dict['outputs'],
               strides=self.conv_dict['strides'],
               pads=self.conv_dict['pads'],
               dilations=self.conv_dict['dilations'],
               offset_x=self.conv_dict['offset_x'],
               kernel_name=self.conv_dict['kernel_name'])
