# Supplementary material for: Accelerating the tuning process for optimizing DNN operators by ROFT model
Source: Sci Rep. 2025 Oct 17;15:36327. doi: 10.1038/s41598-025-20139-x (PMC12534627; doi:10.1038/s41598-025-20139-x)
Supplement: Supplementary file 1 — Supplementary Information. [file 41598_2025_20139_MOESM1_ESM.zip › ROFT_data/auto_tune.egg/auto_tune/estimate/python/conv2d_l1_fusion_estimate.py]

#!/usr/bin/env python
# -*- coding:utf-8 -*-
"""
Copyright (C) 2020. Huawei Technologies Co., Ltd. All rights reserved.

conv2d L1 fusion estimate module, inherit from BaseEstimate.
"""
from te import tvm
import te.lang.cce
from topi import generic
from impl.eltwise import eltwise_compute
from impl.conv2d import conv2d_compute
from impl.leaky_relu import leaky_relu_compute
from impl.read_select import read_select_compute
from impl.write_select import write_select_compute
from estimate.python import util as perf_util
from estimate.python.base_estimate import BaseEstimate


def get_list_value(value, pos=0, special=0):
    """Set defualt value if input is no numbers

    Parameters
    ----------
    value: inputs
    pos: vaild number position
    special: defualt value
    """
    if isinstance(value, (list, tuple)) and len(value) > pos:
        return value[pos]

    return special


def get_value(value, special=0):
    """Set defualt value if input is not number

    Parameters
    ----------
    value: input
    special: defualt value
    """
    if isinstance(value, (int, float, bool)):
        return value

    return special


class Conv2dL1FusionEstimate(BaseEstimate):
    """The estimate class of conv2d L1 fusion

    Support
    -------
    conv2d
    conv2d + add(opt) + relu(opt)
    conv2d + [read_select + add](opt) + relu(opt) + write_select(opt)

    Notice
    ------
    all scenes are single out
    read_select is band with add
    write_select is band with output
    """

    def __init__(self, dsl_param):
        """Param dsl_param: fusion input arg dict

        Notice
        ------
        gen_comm_args: process common layers parameters, it always appears to
            be the first layer
        gen_special_args: process different layers
        """
        super().__init__()
        self.conv_param = dict()
        self.add_param = dict()
        self.relu_param = dict()
        self.rs_add = dict()
        self.fuse_info = dict()
        self.ws_list = []
        self.type_out = []
        self.addr_l1 = []

        self.gen_comm_args(dsl_param)
        self.gen_special_args(dsl_param)

        args_in = 0
        addr_in = []
        for i in range(len(self.input_size_list)):
            args_in += (3**i) * self.addr_l1[i][0]
            if self.addr_l1[i][0] == 1:
                addr_in.append(self.addr_l1[i][1])
        self.config_dict['input_memory'] = args_in

        args_out = self.addr_l1[-1][0]
        addr_out = []
        if self.addr_l1[-1][0] == 1:
                addr_out.append(self.addr_l1[-1][1])
        self.config_dict['output_memory'] = args_out

        l1_flag = 0
        if self.fuse_info.get("l1_addr_input_flag"):
            l1_flag = 1
            l1_spcae = get_list_value(self.fuse_info.get("workspace"), 0, -1)
            if l1_spcae >= 0:
                addr_in.insert(0, l1_spcae)
            else:
                raise RuntimeError("workspace should be set when "
                                   "l1_addr_input_flag is true")
        self.config_dict['l1_addr_input_flag'] = l1_flag
        self.config_dict['input_l1_addr_list'] = addr_in
        self.config_dict['output_l1_addr_list'] = addr_out

        self.config_dict['input_size_list'] = self.input_size_list
        self.config_dict['input_type_list'] = self.input_type_list
        self.config_dict['input_file_list'] = self.input_file_list

        self.config_dict['output_size_list'] = self.output_size_list
        self.config_dict['output_type_list'] = self.output_type_list

        self.config_dict['op_name'] = dsl_param['conv2d']['kernel_name']
        self.kernel_name = dsl_param['kernel_name']
        self.kernel_run_obj = None

    def gen_comm_args(self, inputs):
        """Process conv2d params

        Notice
        ------
        dilation: only for f16 conv
        C0=4: only for Non-L1fusion f16 conv
        bias: f16 bias added int UB while int32 bias in L0C, all 16 aligned
        """
        org_in = inputs['conv2d']['shape_in']
        org_w = inputs['conv2d']['shape_w']
        padt, padb = inputs['conv2d']['padh']
        padl, padr = inputs['conv2d']['padw']
        strh = inputs['conv2d']['strideh']
        strw = inputs['conv2d']['stridew']
        dlth = get_value(inputs['conv2d'].get('dilationh'), 1)
        dltw = get_value(inputs['conv2d'].get('dilationw'), 1)

        org_n, org_c, org_ih, org_iw = org_in
        org_co, _, org_kh, org_kw = org_w

        c0_f16 = 16
        org_c1 = (org_c + c0_f16 - 1) // c0_f16
        org_n0 = 16
        org_n1 = (org_co + org_n0 - 1) // org_n0
        in_5hd = [org_n, org_c1, org_ih, org_iw, c0_f16]
        w_fracz = [org_c1*org_kh*org_kw, org_n1, org_n0, c0_f16]

        co1 = (org_co + c0_f16 - 1) // c0_f16
        bias_shape = [co1*c0_f16]
        dlt_kh = dlth*(org_kh - 1) + 1
        dlt_kw = dltw*(org_kw - 1) + 1
        out_h = (org_ih + padt + padb - dlt_kh) // strh + 1
        out_w = (org_iw + padl + padr - dlt_kw) // strw + 1
        self.out_4d = [org_n, org_co, out_h, out_w]

        in_size_0 = perf_util.get_tensor_size(in_5hd, "float16")
        in_size_1 = perf_util.get_tensor_size(w_fracz, "float16")
        in_size_2 = perf_util.get_tensor_size(bias_shape, "float16")

        in_men = get_list_value(inputs['conv2d'].get("input_mem_type"))
        in_addr = get_list_value(inputs['conv2d'].get("input_l1_addr"))
        self.addr_l1.extend([[in_men, in_addr], [0, 0]])

        conv_attrs = {'ori_format': 'NCHW', "addr_type": in_men}
        attrs_conv = ["valid_shape", "slice_offset"]
        for k in attrs_conv:
            if inputs['conv2d'].get(k):
                conv_attrs[k] = inputs['conv2d'][k]

        if inputs.get("l1_fusion_info"):
            self.fuse_info = inputs["l1_fusion_info"]
            conv_attrs["L1_fusion_type"] = get_value(
                inputs["l1_fusion_info"].get("op_l1_fusion_type"), -1)

        self.conv_param['inputs'] = tvm.placeholder(
            in_5hd, name="conv_input", dtype="float16", attrs=conv_attrs)
        self.conv_param['weights'] = tvm.placeholder(
            w_fracz, name="conv_weight", dtype="float16",
            attrs={'ori_shape': org_w, 'ori_format': 'NCHW'})

        self.input_size_list.append(in_size_0)
        self.input_size_list.append(in_size_1)
        self.input_type_list.append("float16")
        self.input_type_list.append("float16")
        data_in_0 = "".join(["float16", '@input.data'])
        data_in_1 = "".join(["float16", '@input.data'])
        self.input_file_list.append(data_in_0)
        self.input_file_list.append(data_in_1)

        bias = None
        if inputs['conv2d']['bias']:
            self.input_size_list.append(in_size_2)
            self.input_type_list.append("float16")
            data_in_2 = "".join(["float16", '@input.data'])
            self.input_file_list.append(data_in_2)
            bias = tvm.placeholder(
                bias_shape, name="conv_bias", dtype="float16"
            )
            self.addr_l1.append([0, 0])

        self.conv_param['bias'] = bias
        self.conv_param['strides'] = [1, 1, strh, strw]
        self.conv_param['pads'] = [padt, padb, padl, padr]
        self.conv_param['dilations'] = [1, 1, dlth, dltw]

        out_men = get_list_value(inputs['conv2d'].get("output_mem_type"))
        out_addr = get_list_value(inputs['conv2d'].get("output_l1_addr"))
        self.addr_l1.append([out_men, out_addr])
        self.type_out.append(out_men)
        self.ws_list.append({"valid_shape": inputs["conv2d"].get(
            "write_select_valid_shape")})

    def gen_special_args(self, inputs):
        """For different fuse situation, special data is process here

        Notice
        -------
        process other layers after conv
        applying for a larger space is allowed

        """
        c0_f16 = 16
        out_n, out_c, out_h, out_w = self.out_4d
        f16_c1 = (out_c + c0_f16 - 1) // c0_f16
        f16_out = [out_n, f16_c1, out_h*out_w, c0_f16]

        c0_s8 = 32
        s8_c1 = (out_c + c0_s8 - 1) // c0_s8
        s8_out = [out_n, s8_c1, out_h*out_w, c0_s8]

        all_out = {
            "float16": f16_out,
            "int8": s8_out
        }

        layer_dtype = ["float16"]
        if inputs.get("vadd"):
            self.addr_l1.pop()
            in_size_4 = perf_util.get_tensor_size(f16_out, "float16")
            self.input_size_list.append(in_size_4)
            self.input_type_list.append("float16")
            data_in_4 = "".join(["float16", '@input.data'])
            self.input_file_list.append(data_in_4)

            in_men = get_list_value(inputs['vadd'].get("input_mem_type"), 1)
            in_addr = get_list_value(inputs['vadd'].get("input_l1_addr"))
            out_mem = get_list_value(inputs['vadd'].get("output_mem_type"))
            out_addr = get_list_value(inputs['vadd'].get("output_l1_addr"))
            self.addr_l1.extend([[in_men, in_addr], [out_mem, out_addr]])
            self.type_out.append(out_mem)
            self.ws_list.append({"valid_shape": inputs["vadd"].get(
                "write_select_valid_shape")})
            in_type = inputs["vadd"]["input_mem_type"][1]
            self.add_param["input_y"] = tvm.placeholder(
                f16_out, name="input_y", dtype="float16",
                attrs={'ori_format': 'NCHW', 'addr_type': in_type})

            rs_attrs = {'ori_format': 'NCHW', "addr_type": in_type}
            rd_sel = {
                "read_select_slice_offset": "slice_offset",
                "read_select_valid_shape": "valid_shape",
            }
            for key, value in rd_sel.items():
                if inputs["vadd"].get(key):
                    rs_attrs[value] = inputs["vadd"][key]

            if inputs["vadd"].get("read_select_shape_in"):
                rs_4d = inputs["vadd"]["read_select_shape_in"]
                c0_f16 = 16
                chanel_1 = (rs_4d[1] + c0_f16 - 1) // c0_f16
                rs_shape = [rs_4d[0], chanel_1, rs_4d[2], rs_4d[3], c0_f16]
                self.rs_add["input_tensor"] = tvm.placeholder(
                    rs_shape, name='fmap2', dtype="float16",
                    attrs=rs_attrs)
                rd_stride = [0, 0, 1, 1, 0]
                if inputs["vadd"].get("read_stride"):
                    rd_stride = inputs["vadd"]["read_stride"]
                self.rs_add["stride_list"] = rd_stride
        if inputs.get("relu"):
            self.addr_l1.pop()
            self.relu_param["relu_flag"] = True
            out_mem = get_list_value(inputs['relu'].get("output_mem_type"))
            out_addr = get_list_value(inputs['relu'].get("output_l1_addr"))
            self.addr_l1.append([out_mem, out_addr])
            self.type_out.append(out_mem)
            self.ws_list.append({"valid_shape": inputs["relu"].get(
                "write_select_valid_shape")})

        out_size = perf_util.get_tensor_size(
            all_out[layer_dtype[-1]], layer_dtype[-1])
        self.output_size_list.append(out_size)
        self.output_type_list.append(layer_dtype[-1])

    def build_kernel(self):
        """Build operator binary *.o file by dsl interface.

        Return
        ------
        True or False.
        """
        tensor_list = []
        with tvm.target.cce():
            conv = conv2d_compute(
                self.conv_param['inputs'],
                self.conv_param['weights'],
                self.conv_param['bias'],
                None,
                None,
                self.conv_param['strides'],
                self.conv_param['pads'],
                self.conv_param['dilations'],
                kernel_name=self.kernel_name)
            tensor_list.append(self.conv_param['inputs'])
            tensor_list.append(self.conv_param['weights'])
            if self.conv_param['bias'] is not None:
                tensor_list.append(self.conv_param['bias'])
            tensor_list.append(conv)

            if self.rs_add:
                rd_sel = read_select_compute(
                    self.rs_add["input_tensor"],
                    {},
                    self.rs_add["stride_list"])
                tensor_list.insert(-1, self.rs_add["input_tensor"])
                self.add_param["input_y"] = rd_sel
            elif self.add_param:
                tensor_list.insert(-1, self.add_param["input_y"])

            if self.add_param:
                add = eltwise_compute(
                    [tensor_list.pop(), self.add_param["input_y"]],
                    None)
                tensor_list.append(add)

            if self.relu_param:
                relu = leaky_relu_compute(tensor_list.pop(), None, 0.0)
                tensor_list.append(relu)

            if self.ws_list[-1]["valid_shape"]:
                wt_sel = write_select_compute(
                    tensor_list.pop(),
                    self.ws_list[-1])
                tensor_list.append(wt_sel)
            tensor_list[-1].op.attrs["addr_type"] = self.type_out[-1]
            res = tensor_list[-1]

            sch = generic.auto_schedule(res)

        config = {
            "print_ir": False,
            "need_build": True,
            "name": self.config_dict['op_name'],
            "tensor_list": tensor_list
        }
        te.lang.cce.cce_build_code(sch, config)
