# Supplementary material for: Accelerating the tuning process for optimizing DNN operators by ROFT model
Source: Sci Rep. 2025 Oct 17;15:36327. doi: 10.1038/s41598-025-20139-x (PMC12534627; doi:10.1038/s41598-025-20139-x)
Supplement: Supplementary file 1 — Supplementary Information. [file 41598_2025_20139_MOESM1_ESM.zip › ROFT_data/auto_tune.egg/auto_tune/estimate/python/conv2d_relu_estimate.py]

#!/usr/bin/env python
# -*- coding:utf-8 -*-
"""
Copyright (C) 2019. Huawei Technologies Co., Ltd. All rights reserved.

conv2d+relu fusion operator performance estimate module,
inherit from BaseEstimate.
"""
import os
import sys
import json
import datetime
from impl import relu
from impl.conv2d import conv2d
from te.platform import CUBE_MKN
from auto_tune_log import LOG_INSTANCE
from te.platform.fusion_util import fusion_op
from te.platform.parallel_compilation import compile_op
from te.platform.parallel_compilation import import_py_module
from te.platform.parallel_compilation import sync_py_object
from estimate.python import util as perf_util
from te.platform.fusion_manager import fusion_manager
from estimate.python.conv2d_estimate import Conv2dEstimate


class Conv2dReluEstimate(Conv2dEstimate):
    """
    The estimate class of Conv2dReluEstimate operator
    """
    def __init__(self, topi_dict):
        """
        :param topi_dict: fusion input arg dict
        """
        super().__init__(topi_dict)

        ## Topi arg dict param, conv+bn operation
        json_file_path = topi_dict.get('json_file', None)
        if json_file_path is None:
            LOG_INSTANCE.error("['%s'] json file is None",
                               self.__class__.__name__)
            return
        with open(json_file_path) as file_handle:
            self.json_dict = json.load(file_handle)
            self.json_dict["fusion_op_name"] = self.kernel_name
            file_handle.close()
        self.json_str = json.dumps(self.json_dict)

        self.relu_dict = dict()
        self.relu_dict['kernel_name'] = topi_dict['relu']['kernel_name']
        self.relu_dict['x'] = topi_dict['relu']['x']
        self.relu_dict['y'] = topi_dict['relu']['y']


    def build_kernel(self):
        """
        Build operator binary *.o file by calling fusion util interface.
        :return: True or False. 'True' stands for build kernel success,
        'False' stands for failed.
        """
        fusion_manager.set_current_op_name("conv2d")
        fusion_manager.set_current_op_func_name("conv2d")
        fusion_manager.set_op_params(self.conv_dict['offset_w'],
                                     self.conv_dict['outputs'],
                                     self.conv_dict['strides'],
                                     self.conv_dict['pads'],
                                     self.conv_dict['dilations'],
                                     self.conv_dict['offset_x'],
                                     kernel_name=self.kernel_name)
        fusion_manager.set_op_build_type("prebuild")

        fusion_manager.set_current_op_name("relu")
        fusion_manager.set_current_op_func_name("relu")
        fusion_manager.set_op_params(self.relu_dict['y'],
                                     kernel_name=self.kernel_name)
        fusion_manager.set_op_build_type("prebuild")
        if self.fusion_op_flag:
            fusion_op(self.json_str)
        else:
            import_py_module("impl.conv2d,impl.relu")
            sync_py_object( \
                "te.platform.fusion_manager", "fusion_manager._op_build_type")
            sync_py_object( \
                "te.platform.fusion_manager", "fusion_manager._op_args")
            sync_py_object( \
                "te.platform.fusion_manager", "fusion_manager._op_kwds")
            sync_py_object( \
                "te.domain.tiling", "tiling_helper.TILING_INSTANCE")
            com_op = compile_op(self.json_str)
            while com_op.get() is None:
                pass
