# Supplementary material for: Accelerating the tuning process for optimizing DNN operators by ROFT model
Source: Sci Rep. 2025 Oct 17;15:36327. doi: 10.1038/s41598-025-20139-x (PMC12534627; doi:10.1038/s41598-025-20139-x)
Supplement: Supplementary file 1 — Supplementary Information. [file 41598_2025_20139_MOESM1_ESM.zip › ROFT_data/auto_tune.egg/auto_tune/estimate/python/conv3d_backprop_input_estimate.py]

#!/usr/bin/env python
# -*- coding:utf-8 -*-
"""
Copyright (C) 2019. Huawei Technologies Co., Ltd. All rights reserved.

Conv3D backprop input performance estimate module, inherit from BaseEstimate.
"""
import impl
from te.platform import cce_params
from estimate.python import util as perf_util
from estimate.python.base_estimate import BaseEstimate


class Conv3dBackpropInputEstimate(BaseEstimate):
    """
    The estimate class of conv3d_backprop_input operator
    """

    def __init__(self, topi_dict):
        """
        :param topi_dict: topi cce input arg dict
        """
        super().__init__()
        self.topi_dict = topi_dict

        def _ceil(x_1, x_2):
            if x_2 == 0:
                raise RuntimeError("Division by zero")
            return (x_1 + x_2 - 1) // x_2

        shape_filter = topi_dict['filter']['ori_shape']
        shape_out_backprop = topi_dict['out_backprop']['ori_shape']
        input_sizes = topi_dict['input']['ori_shape']
        filter_dtype = topi_dict['filter']['dtype']
        out_backprop_dtype = topi_dict['out_backprop']['dtype']
        res_dtype = topi_dict['input']['dtype']

        c0_size = cce_params.C0_SIZE  # Channel axis should be align with 16
        shape_dedy = (shape_out_backprop[0], shape_out_backprop[1],
                      _ceil(shape_out_backprop[4], c0_size),
                      shape_out_backprop[2], shape_out_backprop[3], c0_size)
        shape_filter_frac = \
            (shape_filter[0],
             _ceil(shape_filter[4], c0_size) * shape_filter[1] *
             shape_filter[2], _ceil(shape_filter[3], c0_size),
             c0_size, c0_size)

        shape_dedx = (input_sizes[0], input_sizes[1],
                      _ceil(shape_filter[4], c0_size) * c0_size,
                      input_sizes[2], input_sizes[3])

        ## Note, the data string name must follow the rule, 'dtype@input.data'
        ## Because we will check this type of data whether exist,
        # if not, we will generate it!
        self.input_size_list.append(
            perf_util.get_tensor_size(shape_filter_frac, filter_dtype))
        self.input_size_list.append(
            perf_util.get_tensor_size(shape_dedy, out_backprop_dtype))
        self.input_type_list.append(filter_dtype)
        self.input_type_list.append(out_backprop_dtype)
        self.input_file_list.append("".join([filter_dtype, '@input.data']))
        self.input_file_list.append("".join([out_backprop_dtype,
                                             '@input.data']))
        self.output_size_list.append(perf_util.get_tensor_size(shape_dedx,
                                                               res_dtype))
        self.output_type_list.append(res_dtype)

        self.config_dict['input_size_list'] = self.input_size_list
        self.config_dict['input_type_list'] = self.input_type_list
        self.config_dict['input_file_list'] = self.input_file_list

        self.config_dict['output_size_list'] = self.output_size_list
        self.config_dict['output_type_list'] = self.output_type_list

        self.config_dict['op_name'] = topi_dict['kernel_name']
        self.platform = topi_dict.get('platform', 1)
        self.kernel_run_obj = None

        self.tune_mode = "SINGLE"
        self.config_dict['tune_mode'] = topi_dict['tune_mode']


    def set_tune_mode(self):
        """
        set_tune_mode
        """
        self.tune_mode = self.config_dict['tune_mode']


    def build_kernel(self):
        """
        Build operator binary *.o file by calling topi tvm interface.
        :return: True or False.
        'True' stands for build kernel success, 'False' stands for failed.
        """
        kernel_name = self.topi_dict['kernel_name']

        impl.conv3d_backprop_input_cce(
            shape_filter=self.topi_dict['filter']['ori_shape'],
            shape_out_backprop=self.topi_dict['out_backprop']['ori_shape'],
            input_sizes=self.topi_dict['input']['ori_shape'],
            strides=self.topi_dict['stride'],
            pads=self.topi_dict['pads'],
            dilations=self.topi_dict['dilations'],
            filter_dtype=self.topi_dict['filter']['dtype'],
            out_backprop_dtype=self.topi_dict['out_backprop']['dtype'],
            res_dtype=self.topi_dict['input']['dtype'],
            kernel_name=kernel_name)
