# Supplementary material for: Accelerating the tuning process for optimizing DNN operators by ROFT model
Source: Sci Rep. 2025 Oct 17;15:36327. doi: 10.1038/s41598-025-20139-x (PMC12534627; doi:10.1038/s41598-025-20139-x)
Supplement: Supplementary file 1 — Supplementary Information. [file 41598_2025_20139_MOESM1_ESM.zip › ROFT_data/auto_tune.egg/auto_tune/estimate/python/convolution_3d_estimate.py]

#!/usr/bin/env python
# -*- coding:utf-8 -*-
"""
Copyright (C) 2019. Huawei Technologies Co., Ltd. All rights reserved.

Convolution3D performance estimate module, inherit from BaseEstimate.
"""
import impl
from impl.conv3d import format_normalize
from te.platform import CUBE_MKN
from estimate.python import util as perf_util
from estimate.python.base_estimate import BaseEstimate


class Convolution3dEstimate(BaseEstimate):
    """
    The estimate class of Convolution operator
    """

    def __init__(self, topi_dict):
        """
        :param topi_dict: topi cce input arg dict
        """
        super().__init__()  # pylint: disable=missing-super-argument
        self.topi_dict = topi_dict
        shape_in = topi_dict['x']['ori_shape']
        shape_w = topi_dict['filter']['ori_shape']
        in_dtype = topi_dict['x']['dtype'].lower()
        w_dtype = topi_dict['filter']['dtype'].lower()
        # ori_format change to NCDHW
        shape_in, shape_w, _, _ = format_normalize(
            topi_dict['x']["ori_format"],
            topi_dict['filter']["ori_format"],
            shape_in, shape_w,
            topi_dict['stride'],
            topi_dict['dilations'])

        block_size_k = 16
        shape_in[1] = ((shape_in[1] + block_size_k - 1) // block_size_k) * \
                      block_size_k
        block_size_k = 16
        shape_w[1] = ((shape_w[1] + block_size_k - 1) // block_size_k) * \
                     block_size_k
        block_size_n = 16
        shape_w[0] = ((shape_w[0] + block_size_n - 1) // block_size_n) * \
                     block_size_n

        block_size_k = CUBE_MKN[in_dtype]['mac'][1]

        fmap_shape_ndc1hwc0 = \
            (shape_in[0], shape_in[2],
             (shape_in[1] + block_size_k - 1) // block_size_k,
             shape_in[3], shape_in[4], block_size_k)

        block_size_k = CUBE_MKN[w_dtype]['mac'][1]
        block_size_n = CUBE_MKN[w_dtype]['mac'][2]

        filter_shape_frac_z = (
            shape_w[1] * shape_w[2] * shape_w[3] * shape_w[4] // block_size_k,
            shape_w[0] // block_size_n, block_size_n, block_size_k)

        # Note, the data string name must follow the rule, 'dtype@input.data'
        # Because we will check this type of data whether exist
        # if not, we will generate it!
        fmap_byte_size = perf_util.get_tensor_size(fmap_shape_ndc1hwc0,
                                                   in_dtype)

        filter_byte_size = perf_util.get_tensor_size(filter_shape_frac_z,
                                                     w_dtype)

        self.input_size_list = [fmap_byte_size, filter_byte_size]
        self.input_type_list = [in_dtype, w_dtype]
        self.input_file_list = ["".join([in_dtype, '@input.data']),
                                "".join([w_dtype, '@input.data'])]

        shape_out = topi_dict['y']['ori_shape']
        if topi_dict['y']['ori_format'] == "NCDHW":
            pass
        elif topi_dict['y']['ori_format'] == "NDHWC":
            shape_out = [
                shape_out[0], shape_out[4], shape_out[1], shape_out[2],
                shape_out[3]
            ]
        else:
            raise RuntimeError("output format should be NCDHW or NDHWC.")
        shape_out[1] = shape_w[0]
        self.output_size_list.append(
            perf_util.get_tensor_size(shape_out,
                                      topi_dict['y']['dtype'].lower()))

        self.output_type_list.append(topi_dict['y']['dtype'].lower())

        if self.topi_dict['bias']:
            bias_byte_size = \
                perf_util.get_tensor_size([1, 1, 1, 1, shape_w[0]],
                                          topi_dict['y']['dtype'].lower())
            self.input_size_list.append(bias_byte_size)
            self.input_type_list.append(topi_dict['y']['dtype'].lower())
            self.input_file_list.append(
                "".join([topi_dict['y']['dtype'].lower(), '@input.data']))

        self.config_dict['input_size_list'] = self.input_size_list
        self.config_dict['input_type_list'] = self.input_type_list
        self.config_dict['input_file_list'] = self.input_file_list

        self.config_dict['output_size_list'] = self.output_size_list
        self.config_dict['output_type_list'] = self.output_type_list

        self.config_dict['op_name'] = topi_dict['kernel_name']
        self.kernel_run_obj = None

        self.tune_mode = "SINGLE"
        self.config_dict['tune_mode'] = topi_dict['tune_mode']

    def set_tune_mode(self):
        """
        set_tune_mode
        """
        self.tune_mode = self.config_dict['tune_mode']

    def build_kernel(self):
        """
        Build operator binary *.o file by calling topi tvm interface.
        :return: True or False.
        'True' stands for build kernel success, 'False' stands for failed.
        """
        kernel_name = self.topi_dict['kernel_name']
        impl.conv3d(self.topi_dict['x'],
                    self.topi_dict['filter'],
                    self.topi_dict['bias'],
                    self.topi_dict['y'],
                    self.topi_dict['stride'],
                    self.topi_dict['pads'],
                    data_format=self.topi_dict['x']['ori_format'],
                    dilations=self.topi_dict['dilations'],
                    kernel_name=kernel_name)
