# Supplementary material for: Accelerating the tuning process for optimizing DNN operators by ROFT model
Source: Sci Rep. 2025 Oct 17;15:36327. doi: 10.1038/s41598-025-20139-x (PMC12534627; doi:10.1038/s41598-025-20139-x)
Supplement: Supplementary file 1 — Supplementary Information. [file 41598_2025_20139_MOESM1_ESM.zip › ROFT_data/auto_tune.egg/auto_tune/estimate/python/conv_dequant_add_relu_quant_single_out_estimate.py]

#!/usr/bin/env python
# -*- coding:utf-8 -*-
"""
Copyright 2020 Huawei Technologies Co., Ltd

conv+dequant+add+relu fusion operator performance estimate module, inherit from
ConvolutionDequantEstimate.
"""
import te.lang.cce
from topi import generic
from te import tvm
from impl.conv2d import conv2d_compute
from impl.ascend_dequant import ascend_dequant_compute
from impl.ascend_quant import ascend_quant_compute
from impl.read_select import read_select_compute
from impl.eltwise import eltwise_compute
from impl.leaky_relu import leaky_relu_compute
from estimate.python import util as perf_util
from estimate.python.conv_dequant_estimate \
    import ConvolutionDequantEstimate


class ConvolutionDequantAddReluQuantSingleoutEstimate \
        (ConvolutionDequantEstimate):
    """
      The estimate class of ConvDequantAddReluQuantSingleoutEstimate
        operator
    """

    def __init__(self, dsl_param):
        """
          Param dsl_param: fusion input arg dict
        """
        super().__init__(dsl_param)

    def gen_special_agrs(self, inputs, out_4d):
        """
          For different fuse situation, special data is process here
        """
        c0_f16 = 16
        out_n, out_c, out_h, out_w = out_4d
        add_c1 = out_c // c0_f16 + (1 if out_c % c0_f16 > 0 else 0)
        add_shape = [out_n, add_c1, out_h*out_w, c0_f16]

        if self.l2_fusion_status and self.rs_dict != {}:
            in_size_4 = perf_util.get_tensor_size(self.rs_dict[
                'input_x']['shape'], "float16")
        else:
            in_size_4 = perf_util.get_tensor_size(add_shape, "float16")
        self.input_size_list.append(in_size_4)
        self.input_type_list.append("float16")
        data_in_4 = "".join(["float16", '@input.data'])
        self.input_file_list.append(data_in_4)

        self.add_param = dict()
        self.add_param['input_y'] = tvm.placeholder(
            add_shape, name="input_y", dtype="float16"
        )

        self.quant_param = dict()
        self.quant_param['scale'] = inputs['quant']['scale']
        self.quant_param['sqrt_mode'] = inputs['quant']['sqrt_mode']
        self.quant_param['offset'] = inputs['quant']['offset']
        self.quant_param['round_mode'] = inputs['quant']['round_mode']

        """
          quant int8 out
        """
        c0_s8 = 32
        s8_c1 = out_c // c0_s8 + (1 if out_c % c0_s8 > 0 else 0)
        quant_out = [out_n, s8_c1, out_h*out_w, c0_s8]
        out_size_1 = perf_util.get_tensor_size(quant_out, "int8")
        self.output_size_list.append(out_size_1)
        self.output_type_list.append("int8")

    def build_kernel(self):
        """
        Build operator binary *.o file by dsl interface.
        return: True or False. 'True' stands for build kernel success,
                'False' stands for failed.
        """
        with tvm.target.cce():
            conv = conv2d_compute(
                self.conv_param['inputs'],
                self.conv_param['weights'],
                self.conv_param['bias'],
                None,
                None,
                self.conv_param['strides'],
                self.conv_param['pads'],
                self.conv_param['dilations'],
                kernel_name=self.kernel_name
            )
            dequant = ascend_dequant_compute(
                conv,
                self.dequant_param['deq_scale'],
                None,
                self.dequant_param['sqrt_mode'],
                self.dequant_param['relu_flag']
            )

            if self.l2_fusion_status and self.rs_dict != {}:
                rs_sel = read_select_compute(
                    self.rs_dict['input_tensor'],
                    {},
                    self.rs_dict['stride_list'],
                    self.rs_dict['kernel_name']
                )
                self.add_param['input_y'] = rs_sel
            add = eltwise_compute(
                [dequant, self.add_param['input_y']],
                None
            )
            relu = leaky_relu_compute(add, None, 0.0)
            res = ascend_quant_compute(
                relu,
                None,
                self.quant_param['scale'],
                self.quant_param['offset'],
                self.quant_param['sqrt_mode'],
                self.quant_param['round_mode']
            )
            sch = generic.auto_schedule(res)
        tensors = []
        tensors.append(self.conv_param['inputs'])
        tensors.append(self.conv_param['weights'])
        if self.conv_param['bias'] is not None:
            tensors.append(self.conv_param['bias'])
        tensors.append(self.dequant_param['deq_scale'])
        if self.l2_fusion_status and self.rs_dict != {}:
            tensors.append(self.rs_dict['input_tensor'])
        else:
            tensors.append(self.add_param['input_y'])
        tensors.append(res)
        config = {
            "print_ir": False,
            "need_build": True,
            "name": self.kernel_name,
            "tensor_list": tensors
        }
        te.lang.cce.cce_build_code(sch, config)
