# Supplementary material for: Accelerating the tuning process for optimizing DNN operators by ROFT model
Source: Sci Rep. 2025 Oct 17;15:36327. doi: 10.1038/s41598-025-20139-x (PMC12534627; doi:10.1038/s41598-025-20139-x)
Supplement: Supplementary file 1 — Supplementary Information. [file 41598_2025_20139_MOESM1_ESM.zip › ROFT_data/auto_tune.egg/auto_tune/estimate/python/conv_dequant_estimate.py]

#!/usr/bin/env python
# -*- coding:utf-8 -*-
"""
Copyright 2020 Huawei Technologies Co., Ltd

conv+dequant fusion operator performance estimate module, inherit from
BaseEstimate.
"""
import te.lang.cce
from topi import generic
from topi.cce import util
from te import tvm
from impl.conv2d import conv2d_compute
from impl.ascend_dequant import ascend_dequant_compute
from te.platform.cce_policy import set_L1_info
from te.platform.cce_conf import te_set_l2_mode
from estimate.python import util as perf_util
from estimate.python.conv_quant_estimate import ConvolutionQuantEstimate
from offline_util import trans_to_decimal


class ConvolutionDequantEstimate(ConvolutionQuantEstimate):
    """
    The estimate class of ConvDequantEstimate operator
    """

    def __init__(self, dsl_param):
        """
          Param dsl_param: fusion input arg dict
        """
        super().__init__(dsl_param, "dequant")
        out_4d = self.gen_comm_args(dsl_param)
        self.dequant_param = self.common_quant_param
        self.gen_l2_fusion_args(dsl_param)
        self.l2_fusion_status = self.config_dict['input_memory'] % 3 == 2 \
            or self.config_dict['output_memory']  % 3 == 2
        self.gen_special_agrs(dsl_param, out_4d)
        self.config_dict['input_size_list'] = self.input_size_list

        self.config_dict['output_size_list'] = self.output_size_list

        self.config_dict['op_name'] = dsl_param['convolution']['kernel_name']
        self.platform = dsl_param.get('platform', 1)
        self.kernel_run_obj = None

    def gen_rs_dict_args(self, dsl_param):
        """
         gen read select args
        """
        if dsl_param.get("add") and "read_select" in dsl_param.get(
                "add").keys():
            read_sleect_params = dsl_param.get("add").get("read_select")
            input_x = read_sleect_params.get('input_x')
            stride_list = read_sleect_params.get('stride_list', [
                1, 1, 1, 1, 1])
            total_shape = input_x.get("shape")
            input_dtype = input_x.get("dtype").lower()
            valid_shape = input_x.get("valid_shape")
            slice_offset = input_x.get("slice_offset")
            src_in_flag = dsl_param['convolution']['input_memory_type'][1]
            input_tensor = tvm.placeholder(total_shape,
                                        name="input_tensor",
                                        dtype=input_dtype,
                                        attrs={"valid_shape": valid_shape,
                                                "slice_offset": slice_offset,
                                                "src_in_flag": src_in_flag})
            self.rs_dict['input_tensor'] = input_tensor
            self.rs_dict['kernel_name'] = read_sleect_params.get(
                'kernel_name', "read_select")
            self.rs_dict['input_x'] = input_x
            self.rs_dict['stride_list'] = stride_list
            
            
    def gen_l2_fusion_args(self, dsl_param):
        """
          gen l2 fusion args
        """
        self.config_dict['input_memory'] = 0
        self.config_dict['output_memory'] = 0
        if 'input_memory_type' not in dsl_param:
            dsl_param['input_memory_type'] = [0]
        if 'output_memory_type' not in dsl_param:
            dsl_param['output_memory_type'] = [0]
        if 2 in dsl_param['input_memory_type']  or 2 in dsl_param[
                'output_memory_type']:
            self.config_dict['input_memory'] = trans_to_decimal(
                dsl_param['input_memory_type'], 3)
            self.config_dict['output_memory'] = trans_to_decimal(
                dsl_param['output_memory_type'], 3)
            te_set_l2_mode(1)
            set_L1_info("L2_fusion_enabled", True)
            

    def gen_special_agrs(self, inputs, out_4d):
        """
          For different fuse situation, special data is process here
        """
        c0_f16 = 16
        out_n, out_c, out_h, out_w = out_4d
        f16_c1 = out_c // c0_f16 + (1 if out_c % c0_f16 > 0 else 0)
        dequant_shape = [out_n, f16_c1, out_h*out_w, c0_f16]
        out_size_1 = perf_util.get_tensor_size(dequant_shape, "float16")
        self.output_size_list.append(out_size_1)

    def build_kernel(self):
        """
        Build operator binary *.o file by dsl interface.
        return: True or False. 'True' stands for build kernel success,
                'False' stands for failed.
        """
        with tvm.target.cce():
            conv = conv2d_compute(
                self.conv_param['inputs'],
                self.conv_param['weights'],
                self.conv_param['bias'],
                None,
                None,
                self.conv_param['strides'],
                self.conv_param['pads'],
                self.conv_param['dilations'],
                kernel_name=self.kernel_name
            )
            res = ascend_dequant_compute(
                conv,
                self.dequant_param['deq_scale'],
                None,
                self.dequant_param['sqrt_mode'],
                self.dequant_param['relu_flag']
            )

            sch = generic.auto_schedule(res)
        tensors = []
        tensors.append(self.conv_param['inputs'])
        tensors.append(self.conv_param['weights'])
        if self.conv_param['bias'] is not None:
            tensors.append(self.conv_param['bias'])
        tensors.append(self.dequant_param['deq_scale'])
        tensors.append(res)
        config = {
            "print_ir": False,
            "need_build": True,
            "name": self.kernel_name,
            "tensor_list": tensors
        }
        te.lang.cce.cce_build_code(sch, config)
