# Supplementary material for: Accelerating the tuning process for optimizing DNN operators by ROFT model
Source: Sci Rep. 2025 Oct 17;15:36327. doi: 10.1038/s41598-025-20139-x (PMC12534627; doi:10.1038/s41598-025-20139-x)
Supplement: Supplementary file 1 — Supplementary Information. [file 41598_2025_20139_MOESM1_ESM.zip › ROFT_data/auto_tune.egg/auto_tune/estimate/python/conv_dequant_l2_fusion_estimate.py]

#!/usr/bin/env python
# -*- coding:utf-8 -*-
"""
Copyright (C) 2020. Huawei Technologies Co., Ltd. All rights reserved.

quantized conv2d L1 fusion estimate module, inherit from BaseEstimate.
"""
from te import tvm
import te.lang.cce
from topi import generic
from impl.ascend_dequant import ascend_dequant_compute
from impl.ascend_quant import ascend_quant_compute
from impl.eltwise import eltwise_compute
from impl.read_select import read_select_compute
from impl.write_select import write_select_compute
from impl.leaky_relu import leaky_relu_compute
from impl.conv2d import conv2d_compute
from estimate.python import util as perf_util
from estimate.python.base_estimate import BaseEstimate
from offline_util import get_list_value


class ConvolutionDequantL2FusionEstimate(BaseEstimate):
    """The estimate class of quantized conv2d L2 fusion

    Support
    -------
    [rs] + conv2d + dequant + [ws]
    [rs] + conv2d + dequant + [add] + [relu] + quant(opt) + [ws]
    [rs] + conv2d + [rs + add] + [relu] + [ws] + [quant] + [ws]
    rs = read_select
    ws = write_select
    Notice
    ------
    double out: conv2d + dequant + add + relu + quant
    read_select is band with add
    """

    def __init__(self, dsl_param):
        """Param dsl_param: fusion input arg dict

        Notice
        ------
        gen_comm_args: process common layers parameters, it always appears to
            be the first layer
        gen_special_agrs: process different layers
        """
        super().__init__()
        self.conv_param = dict()
        self.dequant_param = dict()
        self.add_param = dict()
        self.relu_param = dict()
        self.quant_param = dict()
        self.rs_add = dict()
        self.fuse_info = dict()
        self.write_select = list()
        self.type_out = []
        self.input_memory_type = []
        self.output_memory_type = []

        self.gen_comm_args(dsl_param)
        self.gen_special_args(dsl_param)

        args_in = 0
        for i in range(len(self.input_memory_type)):
            args_in += (3**i) * self.input_memory_type[i]
        self.config_dict['input_memory'] = args_in

        args_out = 0
        for i in range(len(self.output_memory_type)):
            args_out += (3**i) * self.output_memory_type[i]
        self.config_dict['output_memory'] = args_out


        self.config_dict['input_size_list'] = self.input_size_list
        self.config_dict['output_size_list'] = self.output_size_list

        self.config_dict['op_name'] = dsl_param['convolution']['kernel_name']
        self.kernel_name = dsl_param['kernel_name']
        self.kernel_run_obj = None

    def gen_comm_args(self, inputs):
        """Process conv2d params

        Notice
        ------
        dilation: only for f16 conv
        C0=4: only for Non-L1fusion f16 conv
        bias: f16 bias added int UB while int32 bias in L0C, all 16 aligned
        """
        org_in = inputs['convolution']['shape_in']
        org_w = inputs['convolution']['shape_w']
        padt, padb = inputs['convolution']['padh']
        padl, padr = inputs['convolution']['padw']
        strh = inputs['convolution']['strideh']
        strw = inputs['convolution']['stridew']

        org_n, org_c, org_ih, org_iw = org_in
        org_co, _, org_kh, org_kw = org_w

        c0_s8 = 32
        l0c_c0 = 16
        org_c1 = (org_c + c0_s8 - 1) // c0_s8
        org_n0 = 16
        org_n1 = (org_co + org_n0 - 1) // org_n0
        in_5hd = [org_n, org_c1, org_ih, org_iw, c0_s8]
        w_fracz = [org_c1*org_kh*org_kw, org_n1, org_n0, c0_s8]

        co1 = (org_co + l0c_c0 - 1) // l0c_c0
        bias_shape = [co1*l0c_c0]
        deq_shape = [1, co1, 1, 1, l0c_c0]
        out_h = (org_ih + padt + padb - org_kh) // strh + 1
        out_w = (org_iw + padl + padr - org_kw) // strw + 1
        self.out_4d = [org_n, org_co, out_h, out_w]

        in_size_0 = perf_util.get_tensor_size(in_5hd, "int8")
        in_size_1 = perf_util.get_tensor_size(w_fracz, "int8")
        in_size_2 = perf_util.get_tensor_size(bias_shape, "int32")

        self.input_memory_type = inputs['convolution'].get(
            "input_memory_type", [0])
        self.output_memory_type = inputs['convolution'].get(
            "output_memory_type", [0])
        conv_attrs = {'ori_format': 'NCHW', "addr_type": get_list_value(
            self.input_memory_type)}
        attrs_conv = ["valid_shape", "slice_offset"]
        for key in attrs_conv:
            if inputs['convolution'].get(key):
                conv_attrs[key] = inputs['convolution'][key]
        attrs_conv = ["valid_shape", "slice_offset"]
        for key in attrs_conv:
            if inputs['convolution'].get(key):
                conv_attrs[key] = inputs['convolution'][key]

        self.conv_param['inputs'] = tvm.placeholder(
            in_5hd, name="conv_input", dtype="int8", attrs=conv_attrs)
        self.conv_param['weights'] = tvm.placeholder(
            w_fracz, name="conv_weight", dtype="int8",
            attrs={'ori_shape': org_w, 'ori_format': 'NCHW'})

        self.input_size_list.append(in_size_0)
        self.input_size_list.append(in_size_1)

        bias = None
        if inputs['convolution']['bias']:
            self.input_size_list.append(in_size_2)
            bias = tvm.placeholder(bias_shape, name="conv_bias", dtype="int32")

        self.conv_param['bias'] = bias
        self.conv_param['strides'] = [1, 1, strh, strw]
        self.conv_param['pads'] = [padt, padb, padl, padr]
        self.conv_param['dilations'] = [1, 1, 1, 1]
        self.conv_param["double_out"] = inputs["convolution"].get(
            "double_out") is True

        in_size_3 = perf_util.get_tensor_size(deq_shape, "float16")
        self.input_size_list.append(in_size_3)

        self.dequant_param = dict()
        self.dequant_param['deq_scale'] = tvm.placeholder(
            deq_shape, name="deq_scale", dtype="float16")
        self.dequant_param['sqrt_mode'] = inputs['dequant']['sqrt_mode']
        self.dequant_param['relu_flag'] = inputs['dequant']['relu_flag']


    def gen_special_args(self, inputs):
        """For different fuse situation, special data is process here

        Notice
        -------
        process other layers after conv
        applying for a larger space is allowed, especail for read_select and
            write_select

        """
        c0_f16 = 16
        out_n, out_c, out_h, out_w = self.out_4d
        if inputs['convolution'].get('valid_shape'):
            _, _, out_h, out_w, _ = inputs['convolution'].get('valid_shape')
        f16_c1 = (out_c + c0_f16 - 1) // c0_f16
        f16_out = [out_n, f16_c1, out_h*out_w, c0_f16]

        c0_s8 = 32
        s8_c1 = (out_c + c0_s8 - 1) // c0_s8
        s8_out = [out_n, s8_c1, out_h*out_w, c0_s8]

        all_out = {
            "float16": f16_out,
            "int8": s8_out
        }

        layer_dtype = ["float16"]
        if "add" in inputs.keys():
            in_size_4 = perf_util.get_tensor_size(f16_out, "float16")
            self.input_size_list.append(in_size_4)

            in_mem = get_list_value(self.input_memory_type, 1)
            self.add_param["input_y"] = tvm.placeholder(
                f16_out, name="input_y", dtype="float16",
                attrs={'ori_format': 'NCHW', 'addr_type': in_mem})

            if inputs["add"].get("read_select"):
                read_sleect_params = inputs.get("add").get("read_select")
                input_x = read_sleect_params.get('input_x')
                stride_list = read_sleect_params.get('stride_list',
                                                     [1,1,1,1,1])
                rs_shape = input_x.get("shape")
                input_dtype = input_x.get("dtype").lower()
                valid_shape = input_x.get("valid_shape")
                slice_offset = input_x.get("slice_offset")
                src_in_flag = get_list_value(self.input_memory_type, 1)
                addr_type = get_list_value(self.input_memory_type, 1)
                rs_attrs = {
                    "valid_shape": valid_shape,
                    "slice_offset": slice_offset,
                    "addr_type": addr_type,
                    "src_in_flag": src_in_flag
                }
                self.rs_add["input_tensor"] = tvm.placeholder(
                    rs_shape, name='fmap2', dtype="float16",
                    attrs=rs_attrs)
                self.rs_add["stride_list"] = stride_list
        if inputs.get("leaky_relu"):
            self.relu_param["relu_flag"] = True

        if inputs.get('quant'):
            layer_dtype.append("int8")
            self.quant_param['scale'] = inputs['quant']['scale']
            self.quant_param['sqrt_mode'] = inputs['quant']['sqrt_mode']
            self.quant_param['offset'] = inputs['quant']['offset']
            self.quant_param['round_mode'] = inputs['quant']['round_mode']

        if inputs.get('write_select'):
            ws_params = inputs['write_select']
            for ws_param in ws_params:
                self.write_select.append({'valid_shape': ws_param})
        if self.conv_param["double_out"]:
            for key, value in all_out.items():
                out_size = perf_util.get_tensor_size(value, key)
                self.output_size_list.append(out_size)
        else:
            out_size = perf_util.get_tensor_size(
                all_out[layer_dtype[-1]], layer_dtype[-1])
            self.output_size_list.append(out_size)

    def build_kernel(self):
        """Build operator binary *.o file by dsl interface.

        Return
        ------
        True or False.
        """
        tensor_list = []
        with tvm.target.cce():
            conv = conv2d_compute(
                self.conv_param['inputs'],
                self.conv_param['weights'],
                self.conv_param['bias'],
                None,
                None,
                self.conv_param['strides'],
                self.conv_param['pads'],
                self.conv_param['dilations'],
                kernel_name=self.kernel_name)
            tensor_list.append(self.conv_param['inputs'])
            tensor_list.append(self.conv_param['weights'])
            if self.conv_param['bias'] is not None:
                tensor_list.append(self.conv_param['bias'])
            dequant = ascend_dequant_compute(
                conv,
                self.dequant_param['deq_scale'],
                None,
                self.dequant_param['sqrt_mode'],
                self.dequant_param['relu_flag'])
            tensor_list.append(self.dequant_param['deq_scale'])
            tensor_list.append(dequant)

            if self.rs_add:
                rd_sel = read_select_compute(
                    self.rs_add["input_tensor"],
                    {},
                    self.rs_add["stride_list"])
                tensor_list.insert(-1, self.rs_add["input_tensor"])
                self.add_param["input_y"] = rd_sel
            elif self.add_param:
                tensor_list.insert(-1, self.add_param["input_y"])

            if self.add_param:
                add = eltwise_compute(
                    [tensor_list.pop(), self.add_param["input_y"]],
                    None)
                tensor_list.append(add)
                first_double_out = add

            if self.relu_param:
                relu = leaky_relu_compute(tensor_list.pop(), None, 0.0)
                tensor_list.append(relu)
                first_double_out = relu

            if len(self.write_select) == 2:
                ws_res = write_select_compute(tensor_list.pop(), 
                                              self.write_select[-2])
                first_double_out = ws_res

            if self.quant_param:
                quant = ascend_quant_compute(
                    tensor_list.pop(),
                    None,
                    self.quant_param['scale'],
                    self.quant_param['offset'],
                    self.quant_param['sqrt_mode'],
                    self.quant_param['round_mode'])
                tensor_list.append(quant)

            if self.write_select:
                ws_res = write_select_compute(
                    tensor_list.pop(),
                    self.write_select[-1]
                )
                tensor_list.append(ws_res)

            if self.conv_param["double_out"]:
                first_double_out.op.attrs["addr_type"] = get_list_value(
                    self.output_memory_type)
                tensor_list[-1].op.attrs["addr_type"] = get_list_value(
                    self.output_memory_type, 1)
                tensor_list.insert(-1, first_double_out)
                res = [first_double_out, tensor_list[-1]]
            else:
                tensor_list[-1].op.attrs["addr_type"] = get_list_value(
                    self.output_memory_type, 0)
                res = tensor_list[-1]

            sch = generic.auto_schedule(res)

        config = {
            "print_ir":  False,
            "need_build": True,
            "name": self.config_dict['op_name'],
            "tensor_list": tensor_list
        }
        te.lang.cce.cce_build_code(sch, config)
