# Supplementary material for: Accelerating the tuning process for optimizing DNN operators by ROFT model
Source: Sci Rep. 2025 Oct 17;15:36327. doi: 10.1038/s41598-025-20139-x (PMC12534627; doi:10.1038/s41598-025-20139-x)
Supplement: Supplementary file 1 — Supplementary Information. [file 41598_2025_20139_MOESM1_ESM.zip › ROFT_data/auto_tune.egg/auto_tune/estimate/python/conv_dequant_leakyrelu_quant_double_out_estimate.py]

#!/usr/bin/env python
# -*- coding:utf-8 -*-
"""
Copyright 2020 Huawei Technologies Co., Ltd

conv+dequant+Leakyrelu+quant fusion operator performance estimate module,
inherit from ConvolutionDequantEstimate.
"""
import te.lang.cce
from topi import generic
from te import tvm
from impl.conv2d import conv2d_compute
from impl.ascend_dequant import ascend_dequant_compute
from impl.ascend_quant import ascend_quant_compute
from impl.leaky_relu import leaky_relu_compute
from estimate.python import util as perf_util
from estimate.python.conv_dequant_estimate \
import ConvolutionDequantEstimate


class ConvolutionDequantLeakyreluQuantDoubleoutEstimate \
(ConvolutionDequantEstimate):
    """
    The estimate class of ConvDequantLeakyreluQuantDoubleoutEstimate
    """
    def __init__(self, dsl_param):
        """
          param dsl_param: fusion input arg dict
        """
        super().__init__(dsl_param)

    # int8 conv -> f16 dequant -> f16 leaky_relu -> int8 quant
    def gen_special_agrs(self, inputs, out_4d):
        """
          For different fuse situation, special data is process here
        """
        c0_f16 = 16
        batch_out, channel_out, height_out, width_out = out_4d

        self.quant_param = dict()
        self.quant_param['scale'] = inputs['quant']['scale']
        self.quant_param['sqrt_mode'] = inputs['quant']['sqrt_mode']
        self.quant_param['offset'] = inputs['quant']['offset']
        self.quant_param['round_mode'] = inputs['quant']['round_mode']
        self.negative_slope = inputs['leaky_relu']['negative_slope']

        """
          relu f16 out -> quant int8 out
        """
        f16_c1 = channel_out // c0_f16 + (1 if channel_out % c0_f16 > 0 else 0)
        relu_shape = [batch_out, f16_c1, height_out*width_out, c0_f16]
        out_size_1 = perf_util.get_tensor_size(relu_shape, "float16")
        self.output_size_list.append(out_size_1)
        self.output_type_list.append("float16")

        c0_s8 = 32
        s8_c1 = channel_out // c0_s8 + (1 if channel_out % c0_s8 > 0 else 0)
        quant_out = [batch_out, s8_c1, height_out*width_out, c0_s8]
        out_size_2 = perf_util.get_tensor_size(quant_out, "int8")
        self.output_size_list.append(out_size_2)
        self.output_type_list.append("int8")

    def build_kernel(self):
        """
        Build operator binary *.o file by dsl interface.
        return:
        True or False.
        'True' stands for build kernel success, 'False' stands for failed.
        """
        with tvm.target.cce():
            conv = conv2d_compute(self.conv_param['inputs'],
                                  self.conv_param['weights'],
                                  self.conv_param['bias'],
                                  None,
                                  None,
                                  self.conv_param['strides'],
                                  self.conv_param['pads'],
                                  self.conv_param['dilations'],
                                  kernel_name=self.kernel_name)
            dequant = ascend_dequant_compute(conv,
                                             self.dequant_param['deq_scale'],
                                             None,
                                             self.dequant_param['sqrt_mode'],
                                             self.dequant_param['relu_flag'])
            relu = leaky_relu_compute(dequant, None, \
                                      negative_slope=self.negative_slope)
            res = ascend_quant_compute(relu,
                                       None,
                                       self.quant_param['scale'],
                                       self.quant_param['offset'],
                                       self.quant_param['sqrt_mode'],
                                       self.quant_param['round_mode'])
            sch = generic.auto_schedule([relu, res])
        tensors = []
        tensors.append(self.conv_param['inputs'])
        tensors.append(self.conv_param['weights'])
        if self.conv_param['bias'] is not None:
            tensors.append(self.conv_param['bias'])
        tensors.append(self.dequant_param['deq_scale'])
        tensors.append(relu)
        tensors.append(res)
        config = {"print_ir": False,
                  "need_build": True,
                  "name": self.kernel_name,
                  "tensor_list": tensors}
        te.lang.cce.cce_build_code(sch, config)
