# Supplementary material for: Accelerating the tuning process for optimizing DNN operators by ROFT model
Source: Sci Rep. 2025 Oct 17;15:36327. doi: 10.1038/s41598-025-20139-x (PMC12534627; doi:10.1038/s41598-025-20139-x)
Supplement: Supplementary file 1 — Supplementary Information. [file 41598_2025_20139_MOESM1_ESM.zip › ROFT_data/auto_tune.egg/auto_tune/estimate/python/conv_quant_estimate.py]

#!/usr/bin/env python
# -*- coding:utf-8 -*-
"""
Copyright 2020 Huawei Technologies Co., Ltd

the base class for requant and dequant fusion operator
 performance estimate module, inherit from
BaseEstimate.
"""
from te import tvm
from estimate.python import util as perf_util
from estimate.python.base_estimate import BaseEstimate


class ConvolutionQuantEstimate(BaseEstimate):
    """
    the parent class of requant class and dequant cless. not using it directly
    """

    def __init__(self, topi_dict, quant_type):
        """
           topi_dict: topi params
           quant_type: requant or dequant
        """
        super().__init__()
        self.common_quant_param = dict()
        self.quant_type = str(quant_type)
        self.conv_param = dict()
        self.config_dict['op_name'] = topi_dict['convolution']['kernel_name']
        self.platform = topi_dict.get('platform', 1)
        self.kernel_name = topi_dict['kernel_name']
        self.kernel_run_obj = None

    def gen_comm_args(self, inputs):
        """
          Input NCHW formt
        """
        org_in = inputs['convolution']['shape_in']
        org_w = inputs['convolution']['shape_w']
        strh = inputs['convolution']['strideh']
        strw = inputs['convolution']['stridew']
        padt = inputs['convolution']['padh'][0]
        padb = inputs['convolution']['padh'][1]
        padl = inputs['convolution']['padw'][0]
        padr = inputs['convolution']['padw'][1]

        org_n, org_c, org_ih, org_iw = org_in
        org_co, _, org_kh, org_kw = org_w

        c0_s8 = 32
        l0c_c0 = 16
        org_c1 = org_c // c0_s8 + (1 if org_c % c0_s8 > 0 else 0)
        org_n0 = 16
        org_n1 = org_co // org_n0 + (1 if org_co % org_n0 > 0 else 0)
        in_5hd = [org_n, org_c1, org_ih, org_iw, c0_s8]
        w_fracz = [org_c1*org_kh*org_kw, org_n1, org_n0, c0_s8]

        co1 = org_co // l0c_c0 + (1 if org_co % l0c_c0 > 0 else 0)
        q_shape = [1, co1, 1, 1, l0c_c0]
        out_h = (org_ih + padt + padb - org_kh) // strh + 1
        out_w = (org_iw + padl + padr - org_kw) // strw + 1
        out_4d = [org_n, org_co, out_h, out_w]

        in_size_0 = perf_util.get_tensor_size(in_5hd, "int8")
        in_size_1 = perf_util.get_tensor_size(w_fracz, "int8")

        self.input_size_list.append(in_size_0)
        self.input_size_list.append(in_size_1)

        if inputs['convolution']['bias']:
            bias_shape = [co1*l0c_c0]
            in_size_2 = perf_util.get_tensor_size(bias_shape, "int32")
            self.input_size_list.append(in_size_2)
            bias = tvm.placeholder(bias_shape, name="conv_bias", dtype="int32")
        else:
            bias = None

        self.conv_param['inputs'] = tvm.placeholder(
            in_5hd, name="conv_input", dtype="int8",
            attrs={'ori_format': 'NCHW'}
        )
        self.conv_param['weights'] = tvm.placeholder(
            w_fracz, name="conv_weight", dtype="int8",
            attrs={'ori_shape': org_w, 'ori_format': 'NCHW'}
        )
        self.conv_param['bias'] = bias
        self.conv_param['strides'] = [1, 1, strh, strw]
        self.conv_param['pads'] = [padt, padb, padl, padr]
        self.conv_param['dilations'] = [1, 1, 1, 1]
        if "requant" in self.quant_type:
            in_size_3 = perf_util.get_tensor_size(q_shape, "uint64")
            self.common_quant_param['req_scale'] = tvm.placeholder(
                q_shape, name="req_scale", dtype="uint64")
            self.common_quant_param['relu_flag'] = inputs[
                'requant']['relu_flag']
        else:
            in_size_3 = perf_util.get_tensor_size(q_shape, "float16")
            self.common_quant_param['deq_scale'] = tvm.placeholder(
                q_shape, name="deq_scale", dtype="float16")
            self.common_quant_param['relu_flag'] = inputs[
                'dequant']['relu_flag']
            self.common_quant_param['sqrt_mode'] = inputs[
                'dequant']['sqrt_mode']
        self.input_size_list.append(in_size_3)

        return out_4d
