# Supplementary material for: Accelerating the tuning process for optimizing DNN operators by ROFT model
Source: Sci Rep. 2025 Oct 17;15:36327. doi: 10.1038/s41598-025-20139-x (PMC12534627; doi:10.1038/s41598-025-20139-x)
Supplement: Supplementary file 1 — Supplementary Information. [file 41598_2025_20139_MOESM1_ESM.zip › ROFT_data/auto_tune.egg/auto_tune/estimate/python/conv_requant_estimate.py]

#!/usr/bin/env python
# -*- coding:utf-8 -*-
"""
Copyright 2020 Huawei Technologies Co., Ltd

conv+requant fusion operator performance estimate module, inherit from
BaseEstimate.
"""
import te.lang.cce
from topi import generic
from te import tvm
from impl.conv2d import conv2d_compute
from impl.ascend_requant import ascend_requant_compute
from estimate.python import util as perf_util
from estimate.python.conv_quant_estimate import ConvolutionQuantEstimate


class ConvolutionRequantEstimate(ConvolutionQuantEstimate):
    """
    requant class: from int32 to int8
    """
    def __init__(self, topi_dict):
        """
            init 
        """
        super().__init__(topi_dict, "requant")
        out_4d = self.gen_comm_args(topi_dict)
        self.requant_param = self.common_quant_param
        self.gen_special_agrs(topi_dict, out_4d)

        self.config_dict['input_size_list'] = self.input_size_list
        self.config_dict['output_size_list'] = self.output_size_list
        self.kernel_run_obj = None


    def gen_special_agrs(self, inputs, out_4d):
        """
          For different fuse situation, special data is process here
        """
        c0_s32 = 32
        out_n, out_c, out_h, out_w = out_4d
        s32_c1 = out_c // c0_s32 + (1 if out_c % c0_s32 > 0 else 0)
        requant_shape = [out_n, s32_c1, out_h*out_w, c0_s32]
        out_size_1 = perf_util.get_tensor_size(requant_shape, "int8")
        self.output_size_list.append(out_size_1)

    def build_kernel(self):
        """
        Build operator binary *.o file by dsl interface.
        return: True or False. 'True' stands for build kernel success,
                'False' stands for failed.
        """
        with tvm.target.cce():
            conv = conv2d_compute(
                self.conv_param['inputs'],
                self.conv_param['weights'],
                self.conv_param['bias'],
                None,
                None,
                self.conv_param['strides'],
                self.conv_param['pads'],
                self.conv_param['dilations'],
                kernel_name=self.kernel_name
            )
            res = ascend_requant_compute(
                conv,
                self.requant_param['req_scale'],
                None,
                self.requant_param['relu_flag']
            )

            sch = generic.auto_schedule(res)
        tensors = []
        tensors.append(self.conv_param['inputs'])
        tensors.append(self.conv_param['weights'])
        if self.conv_param['bias'] is not None:
            tensors.append(self.conv_param['bias'])
        tensors.append(self.requant_param['req_scale'])
        tensors.append(res)
        config = {
            "print_ir": False,
            "need_build": True,
            "name": self.kernel_name,
            "tensor_list": tensors
        }
        te.lang.cce.cce_build_code(sch, config)
