# Supplementary material for: Accelerating the tuning process for optimizing DNN operators by ROFT model
Source: Sci Rep. 2025 Oct 17;15:36327. doi: 10.1038/s41598-025-20139-x (PMC12534627; doi:10.1038/s41598-025-20139-x)
Supplement: Supplementary file 1 — Supplementary Information. [file 41598_2025_20139_MOESM1_ESM.zip › ROFT_data/auto_tune.egg/auto_tune/estimate/python/depthwise_bp_input_estimate.py]

#!/usr/bin/env python
# -*- coding:utf-8 -*-
"""
Copyright (C) 2019. Huawei Technologies Co., Ltd. All rights reserved.

DepthwiseBpInput performance estimate module, inherit from BaseEstimate.
"""
import impl
from te.platform import cce_params
from estimate.python import util as perf_util
from estimate.python.base_estimate import BaseEstimate


class DepthwiseBpInputEstimate(BaseEstimate):
    """
    The DepthwiseBpInput class, which inherit BaseEstimate.
    """
    def __init__(self, topi_dict):
        """
        :param topi_dict: topi cce input arg dict
        """
        super().__init__()

        self.filter = topi_dict['filter']
        self.out_backprop = topi_dict['out_backprop']
        self.input_grad = topi_dict['input_grad']
        self.input_sizes = topi_dict['input_size']
        self.strides = topi_dict['strides']
        self.dilations = topi_dict['dilations']
        self.pads = topi_dict['pads']
        self.data_format = topi_dict['data_format']

        self.filter_dtype = topi_dict['filter']['dtype']
        self.out_backprop_dtype = topi_dict['out_backprop']['dtype']
        self.res_dtype = topi_dict['input_grad']['dtype']
        self.kernel_name = topi_dict['kernel_name']

        def _ceil(x_1, x_2):
            if x_2 == 0:
                raise RuntimeError("Division by zero")
            return (x_1 + x_2 - 1) // x_2
        if self.data_format == 'NCHW':
            dedy_batch, dedy_channel, dedy_h, dedy_w = \
            self.out_backprop['ori_shape']
        else:
            dedy_batch, dedy_channel, dedy_h, dedy_w, = \
            self.out_backprop['ori_shape']

        filter_h, filter_w, filter_channel, _ = \
        self.filter['ori_shape']

        c0_size = cce_params.C0_SIZE # Channel axis should be align with 16

        shape_dedy = (dedy_batch,
                      _ceil(dedy_channel, c0_size), dedy_h, dedy_w, c0_size)
        shape_filter_frac = ( \
            _ceil(filter_channel, c0_size) * filter_h * filter_w, \
                c0_size, c0_size)

        shape_dedx = (self.input_sizes[0],
                      _ceil(self.input_sizes[1], c0_size) * c0_size,
                      self.input_sizes[2], self.input_sizes[3])

        ##################### Inherit param from base class ###############
        filter_frac_byte_size = perf_util.get_tensor_size(shape_filter_frac, \
                                                            self.filter_dtype)
        dedy_byte_size = perf_util.get_tensor_size(shape_dedy, \
                                                    self.out_backprop_dtype)
        dedx_byte_size = perf_util.get_tensor_size(shape_dedx, self.res_dtype)
        ## Note, the data string name must follow the rule, 'dtype@input.data'
        ## Because we will check this type of data whether exist,
        ## if not, we will generate it!
        filter_data_file_name = "".join([self.filter_dtype, '@input.data'])
        dedy_data_file_name = \
            "".join([self.out_backprop_dtype, '@input.data'])
        self.input_size_list.append(filter_frac_byte_size)
        self.input_size_list.append(dedy_byte_size)
        self.input_type_list.append(self.filter_dtype)
        self.input_type_list.append(self.out_backprop_dtype)
        self.input_file_list.append(filter_data_file_name)
        self.input_file_list.append(dedy_data_file_name)

        self.output_size_list.append(dedx_byte_size)
        self.output_type_list.append(self.res_dtype)

        self.config_dict['input_size_list'] = self.input_size_list
        self.config_dict['input_type_list'] = self.input_type_list
        self.config_dict['input_file_list'] = self.input_file_list

        self.config_dict['output_size_list'] = self.output_size_list
        self.config_dict['output_type_list'] = self.output_type_list

        self.config_dict['op_name'] = topi_dict['kernel_name']
        self.kernel_run_obj = None
        self.tune_mode = "SINGLE"
        self.config_dict['tune_mode'] = topi_dict['tune_mode']

    def set_tune_mode(self):
        """
        set_tune_mode
        """
        self.tune_mode = self.config_dict['tune_mode']

    def build_kernel(self):
        """
        Build operator binary *.o file by calling topi tvm interface.
        :return: True or False. 'True' stands for build kernel success,
        'False' stands for failed.
        """
        impl.depthwise_conv2d_backprop_input_d(self.filter,
                                               self.out_backprop,
                                               self.input_grad,
                                               self.input_sizes,
                                               self.strides,
                                               self.dilations,
                                               self.pads,
                                               self.data_format,
                                               kernel_name=self.kernel_name)
