# Supplementary material for: Accelerating the tuning process for optimizing DNN operators by ROFT model
Source: Sci Rep. 2025 Oct 17;15:36327. doi: 10.1038/s41598-025-20139-x (PMC12534627; doi:10.1038/s41598-025-20139-x)
Supplement: Supplementary file 1 — Supplementary Information. [file 41598_2025_20139_MOESM1_ESM.zip › ROFT_data/auto_tune.egg/auto_tune/estimate/python/depthwise_conv2d_native_estimate.py]

#!/usr/bin/env python
# -*- coding:utf-8 -*-
"""
Copyright (C) 2019. Huawei Technologies Co., Ltd. All rights reserved.

DepthwiseConv2dForward performance estimate module, inherit from BaseEstimate.
"""
import os
import sys
import json
import datetime
import impl
from te import platform as cce
from te.platform import CUBE_MKN
from topi.cce.util import is_v200_version
from estimate.python import util as perf_util
from impl.conv2d import conv_layer_cce_para_check
from estimate.python.base_estimate import BaseEstimate
from impl.conv2d import conv_layer_fast_cce_para_check

FMATRIX_16 = 16
FMATRIX_32 = 32

CUBE_MKN = {"int8": {'mac': [FMATRIX_16, FMATRIX_32, FMATRIX_16]},
            "uint8": {'mac': [FMATRIX_16, FMATRIX_32, FMATRIX_16]},
            "float16": {'mac': [FMATRIX_16, FMATRIX_16, FMATRIX_16]}}


class DepthwiseConv2dForwardEstimate(BaseEstimate):
    """
    The estimate class of DepthwiseConv2dForwardEstimate operator
    """

    def __init__(self, topi_dict):
        """
        :param topi_dict: fusion input arg dict
        """
        super().__init__()

        # Topi arg dict param

        self.conv_dict = dict()
        self.conv_dict['kernel_name'] = topi_dict['kernel_name']
        self.conv_dict['x'] = topi_dict['x']
        self.conv_dict['filter'] = topi_dict['filter']
        self.conv_dict['y'] = topi_dict['y']
        self.conv_dict['strides'] = topi_dict['strides']
        self.conv_dict['pads'] = topi_dict['pads']
        self.conv_dict['bias'] = topi_dict['bias']
        self.conv_dict['dilations'] = topi_dict['dilations']
        self.conv_dict['offset_w'] = topi_dict['offset_w']
        self.conv_dict['offset_x'] = topi_dict.get("offset_x", 0)
        self.conv_dict['data_format'] = topi_dict['data_format']

        inputs = self.conv_dict['x']
        weights = self.conv_dict['filter']
        outputs = self.conv_dict['y']
        strides = self.conv_dict['strides']
        pads = self.conv_dict['pads']
        dilations = self.conv_dict['dilations']
        bias = self.conv_dict['bias']
        offset_w = self.conv_dict['offset_w']
        offset_x = self.conv_dict['offset_x']
        data_format = self.conv_dict['data_format']

        shape_x = inputs.get("ori_shape")
        in_dtype = inputs.get("dtype")
        shape_w = weights.get("ori_shape")
        w_dtype = weights.get("dtype")
        res_dtype = outputs.get("dtype")

        padh = [pads[0], pads[1]]
        padw = [pads[2], pads[3]]

        shape_fm = shape_x
        shape_filter = shape_w

        if data_format == "NHWC":
            strideh = strides[1]
            stridew = strides[2]
            dlt_h = dilations[1]
            dlt_w = dilations[2]
        elif data_format == "NCHW":
            strideh = strides[2]
            stridew = strides[3]
            dlt_h = dilations[2]
            dlt_w = dilations[3]
        else:
            raise RuntimeError(" data_format should be NHWC or NCHW")

        if bias is None:
            use_bias = False
        else:
            use_bias = True

        if offset_w is None:
            use_offset_w = False
        else:
            use_offset_w = True

        self.kernel_name = self.conv_dict['kernel_name']
        self.shape_in = shape_fm
        self.shape_w = shape_filter
        self.in_dtype = self.conv_dict['x'].get("dtype").lower()
        self.w_dtype = self.conv_dict['filter'].get("dtype").lower()
        self.res_dtype = self.conv_dict['y'].get("dtype").lower()
        self.padh = padh
        self.padw = padw
        self.strideh = strideh
        self.stridew = stridew
        self.dilateh = dlt_h
        self.dilatew = dlt_w
        self.offset_w_dtype = 'float16'
        self.bias = use_bias

        if isinstance(padh, list):
            pad_top = padh[0]
            pad_bottom = padh[1]
        else:
            pad_top = padh
            pad_bottom = padh

        if isinstance(padw, list):
            pad_left = padw[0]
            pad_right = padw[1]
        else:
            pad_left = padw
            pad_right = padw

        self.shape_in = list(self.shape_in)
        self.shape_w = list(self.shape_w)

        config = CUBE_MKN[self.w_dtype]
        ci0 = config['mac'][1]

        batch_size = self.shape_in[0]
        fm_c1 = (self.shape_in[1] + ci0 - 1) // ci0
        feature_map_h = self.shape_in[2]
        feature_map_w = self.shape_in[3]
        fm_c0 = ci0
        fmap_shape_nc1hwc0 = (
            batch_size, fm_c1, feature_map_h, feature_map_w, fm_c0)

        filter_c1 = (self.shape_w[1] + ci0 - 1) // ci0
        filter_h = self.shape_w[2]
        filter_w = self.shape_w[3]
        filter_k = self.shape_w[0]
        filter_co = ci0
        filter_c0 = ci0
        out_channel = filter_c1 * filter_c0
        filter_shape_c1hwkcoc0 = \
            (filter_c1, filter_h, filter_w, filter_k, filter_co, filter_c0)

        hk_dilation = (filter_h - 1) * self.dilateh + 1
        wk_dilation = (filter_w - 1) * self.dilatew + 1
        output_h = int((feature_map_h + pad_top + pad_bottom -
                        hk_dilation) / self.strideh + 1)
        output_w = int((feature_map_w + pad_left + pad_right -
                        wk_dilation) / self.stridew + 1)
        self.shape_out = [batch_size, fm_c1, output_h, output_w, fm_c0]

        ##################### Inherit param from base class ###############
        # Note, the data string name must follow the rule, 'dtype@input.data'
        # Because we will check this type of data whether exist,
        # if not, we will generate it!
        fmap_byte_size = \
            perf_util.get_tensor_size(fmap_shape_nc1hwc0, self.in_dtype)
        fmap_data_file_name = "".join([self.in_dtype, '@input.data'])

        filter_byte_size = \
            perf_util.get_tensor_size(filter_shape_c1hwkcoc0, self.w_dtype)
        filter_data_file_name = "".join([self.w_dtype, '@input.data'])

        self.input_size_list = [fmap_byte_size, filter_byte_size]
        self.input_type_list = [self.in_dtype, self.w_dtype]
        self.input_file_list = [fmap_data_file_name, filter_data_file_name]

        out_byte_size = \
            perf_util.get_tensor_size(self.shape_out, self.res_dtype)
        self.output_size_list.append(out_byte_size)
        self.output_type_list.append(self.res_dtype)

        if use_bias:
            bias_byte_size = \
                perf_util.get_tensor_size((out_channel,), res_dtype)
            bias_data_file_name = "".join([res_dtype, '@input.data'])
            self.input_size_list.append(bias_byte_size)
            self.input_type_list.append(res_dtype)
            self.input_file_list.append(bias_data_file_name)

        self.config_dict['input_size_list'] = self.input_size_list
        self.config_dict['input_type_list'] = self.input_type_list
        self.config_dict['input_file_list'] = self.input_file_list

        self.config_dict['output_size_list'] = self.output_size_list
        self.config_dict['output_type_list'] = self.output_type_list

        self.config_dict['op_name'] = topi_dict['kernel_name']
        self.platform = topi_dict.get('platform', 1)
        self.kernel_name = topi_dict['kernel_name']
        self.kernel_run_obj = None
        self.tune_mode = "SINGLE"
        self.config_dict['tune_mode'] = topi_dict['tune_mode']
        self.conv_dict['x']['shape'] = [batch_size, fm_c1, feature_map_h, \
                                        feature_map_w, fm_c0]
        self.conv_dict['x']['format'] = "NC1HWC0"
        self.conv_dict['filter']['shape'] = [filter_c1, filter_h, filter_w,
                                             filter_k, filter_co, filter_c0]
        self.conv_dict['filter']['format'] = "C1HWKCoC0"

    def set_tune_mode(self):
        """
        set_tune_mode
        """
        self.tune_mode = self.config_dict['tune_mode']

    def build_kernel(self):
        """
        Build operator binary *.o file by calling fusion util interface.
        :return: True or False.
        'True' stands for build kernel success,
        'False' stands for failed.
        """
        impl.depthwise_conv2d(x=self.conv_dict['x'],
                              filter=self.conv_dict['filter'],
                              bias=self.conv_dict['bias'],
                              offset_w=self.conv_dict['offset_w'],
                              y=self.conv_dict['y'],
                              strides=self.conv_dict['strides'],
                              dilations=self.conv_dict['dilations'],
                              pads=self.conv_dict['pads'],
                              data_format=self.conv_dict['data_format'],
                              offset_x=self.conv_dict['offset_x'],
                              kernel_name=self.conv_dict['kernel_name'])
