# Supplementary material for: Accelerating the tuning process for optimizing DNN operators by ROFT model
Source: Sci Rep. 2025 Oct 17;15:36327. doi: 10.1038/s41598-025-20139-x (PMC12534627; doi:10.1038/s41598-025-20139-x)
Supplement: Supplementary file 1 — Supplementary Information. [file 41598_2025_20139_MOESM1_ESM.zip › ROFT_data/auto_tune.egg/auto_tune/estimate/python/factory_estimate.py]

#!/usr/bin/env python
# -*- coding:utf-8 -*-
"""
Copyright (C) 2019. Huawei Technologies Co., Ltd. All rights reserved.

Performance estimate module,
This file is design by factory pattern that
echo operator performance can be reused.
"""
import os
from auto_tune_log import LOG_INSTANCE
from estimate.python.util import adapte_op_type
from estimate.python.conv2d_estimate import Conv2dEstimate
from estimate.python.conv2d_relu_estimate import Conv2dReluEstimate
from estimate.python.conv2d_leakyrelu_estimate import Conv2dLeakyReluEstimate
from estimate.python.conv2d_relu_quant_estimate \
    import Conv2dReluQuantEstimate
from estimate.python.conv2d_eltwise_relu_quant_estimate \
    import Conv2dEltwiseReluQuantEstimate
from estimate.python.convolution_3d_estimate import Convolution3dEstimate
from estimate.python.conv2d_eltwise_relu_estimate \
    import Conv2dEltwiseReluEstimate
from estimate.python.conv2d_backprop_input_estimate \
    import Conv2dBackpropInputEstimate
from estimate.python.conv3d_backprop_input_estimate \
    import Conv3dBackpropInputEstimate
from estimate.python.conv3d_backprop_filter_estimate \
    import Conv3dBackpropFilterEstimate
from estimate.python.conv2d_batchnorm_estimate \
    import Conv2dBatchnormEstimate
from estimate.python.conv2d_backprop_filter_estimate \
    import Conv2dBackpropFilterEstimate
from estimate.python.depthwise_bp_filter_estimate \
    import DepthwiseBpFilterEstimate
from estimate.python.depthwise_bp_input_estimate \
    import DepthwiseBpInputEstimate
from estimate.python.depthwise_conv2d_native_estimate \
import DepthwiseConv2dForwardEstimate
from estimate.python.conv_dequant_estimate \
    import ConvolutionDequantEstimate
from estimate.python.conv_dequant_quant_estimate \
import ConvolutionDequantQuantEstimate
from estimate.python.conv_dequant_add_relu_quant_single_out_estimate \
import ConvolutionDequantAddReluQuantSingleoutEstimate
from estimate.python.conv_dequant_add_relu_quant_double_out_estimate \
import ConvolutionDequantAddReluQuantDoubleoutEstimate

from estimate.python.conv_dequant_leakyrelu_add_quant_single_out_estimate \
import ConvolutionDequantLeakyreluAddQuantSingleoutEstimate
from estimate.python.conv_dequant_leakyrelu_add_quant_double_out_estimate \
import ConvolutionDequantLeakyreluAddQuantDoubleoutEstimate

from estimate.python.conv_dequant_leakyrelu_quant_single_out_estimate \
import ConvolutionDequantLeakyreluQuantSingleoutEstimate
from estimate.python.conv_dequant_leakyrelu_quant_double_out_estimate \
import ConvolutionDequantLeakyreluQuantDoubleoutEstimate

from estimate.python.conv_dequant_leakyrelu_estimate import \
ConvolutionDequantLeakyreluEstimate

from estimate.python.conv2d_backprop_input_drelu_estimate \
    import ConvbpInputReluGradEstimate
from estimate.python.conv2d_backprop_input_vadd_drelu_estimate \
    import ConvbpInputVaddReluGradEstimate
from estimate.python.depthwise_conv2d_native_relu_estimate \
    import DepthwiseConv2dLeakyReluEstimate
from estimate.python.matmul_estimate import MatmulEstimate

from estimate.python.depthwise_conv2d_dequant_quant_estimate \
    import DepthwiseConv2dForwardBiasDequantQuantEstimate
from estimate.python.depthwise_conv2d_dequant_estimate \
    import DepthwiseConv2dForwardBiasDequantEstimate
from estimate.python.depthwise_conv2d_native_relu6_estimate \
    import DepthwiseConv2dRelu6Estimate
from estimate.python.conv_requant_estimate import ConvolutionRequantEstimate
from estimate.python.conv2d_l1_fusion_estimate import Conv2dL1FusionEstimate
from estimate.python.conv_dequant_l1_fusion_estimate \
    import ConvolutionDequantL1FusionEstimate
from estimate.python.conv_dequant_l2_fusion_estimate \
    import ConvolutionDequantL2FusionEstimate
from estimate.python.depthwise_conv2d_dequant_relu6_d_quant_estimate \
    import DepthwiseConv2dForwardBiasDequantRelu6DQuantEstimate
ESTIMATE_CONFIG_PATH = os.path.dirname(os.path.realpath(__file__))


class FactoryEstimate:
    """
    Using Factory Pattern to implement different performance estimate.
    Here, Firstly parse the topi arg list 'op_type" key to obtain the value,
    Then create the corresponding estimate class instance, namely task model.
    """
    def __init__(self, topi_dict):
        """
        topi_dict: topi cce input arg dict
        """
        estimate_name = adapte_op_type(topi_dict['op_type']) + 'Estimate'
        LOG_INSTANCE.debug("estimate name:%s", estimate_name)
        self.task_model = globals()[estimate_name](topi_dict)

    def build_kernel(self):
        '''
        base build_kernel
        '''
        return self.task_model.build_kernel()

    def estimate(self):
        '''
        base estimate
        '''
        return self.task_model.estimate()

    def set_tune_mode(self):
        '''
        base estimate
        '''
        return self.task_model.set_tune_mode()

    def get_cfg_dict(self, kernel):
        '''
        base estimate
        '''
        return self.task_model.get_cfg_dict(kernel)

    def set_fusion_op(self):
        """
        set_fusion_op
        """
        self.task_model.set_fusion_op()
