# Supplementary material for: Accelerating the tuning process for optimizing DNN operators by ROFT model
Source: Sci Rep. 2025 Oct 17;15:36327. doi: 10.1038/s41598-025-20139-x (PMC12534627; doi:10.1038/s41598-025-20139-x)
Supplement: Supplementary file 1 — Supplementary Information. [file 41598_2025_20139_MOESM1_ESM.zip › ROFT_data/auto_tune.egg/auto_tune/estimate/python/matmul_estimate.py]

"""
Copyright (C) 2019. Huawei Technologies Co., Ltd. All rights reserved.

This program is free software; you can redistribute it and/or modify
it under the terms of the Apache License Version 2.0.You may not use
this file except in compliance with the License.

This program is distributed in the hope that it will be useful,
but WITHOUT ANY WARRANTY; without even the implied warranty of
MERCHANTABILITY or FITNESS FOR A PARTICULAR PURPOSE. See the
Apache License for more details at
http://www.apache.org/licenses/LICENSE-2.0

Conv2dBackpropInput performance estimate module, inherit from BaseEstimate.
"""
import impl
from estimate.python import util as perf_util
from estimate.python.base_estimate import BaseEstimate


FMATRIX_16 = 16
FMATRIX_32 = 32

CUBE_MKN = {"int8": {'mac': [FMATRIX_16, FMATRIX_32, FMATRIX_16]},
            "uint8": {'mac': [FMATRIX_16, FMATRIX_32, FMATRIX_16]},
            "float16": {'mac': [FMATRIX_16, FMATRIX_16, FMATRIX_16]}}


def get_x1_x2_value(topi_dict):
    """
    get input x1 && x2 value
    """
    input_x2_in = {}
    input_x2_in["ori_shape"] = topi_dict['input_x2']
    input_x2_in["dtype"] = topi_dict['x2_dtype']
    input_x2_in["format"] = topi_dict['x2_format']
    input_x1_in = {}
    input_x1_in["ori_shape"] = topi_dict['input_x1']
    input_x1_in["dtype"] = topi_dict['x1_dtype']
    input_x1_in["format"] = topi_dict['x1_format']
    return input_x1_in, input_x2_in


def get_alpha_beta_value(topi_dict):
    """
    get alpha  && beta value
    """
    alpha = {}
    alpha['ori_shape'] = [1]
    alpha['dtype'] = topi_dict['c_dtype']

    beta = {}
    beta['ori_shape'] = [1]
    beta['dtype'] = topi_dict['c_dtype']

    return alpha, beta


def get_bias_output(topi_dict):
    """
    get bias && output value
    """
    bias = {}
    output_y = {}

    bias['ori_shape'] = topi_dict['ori_shape']
    bias['dtype'] = topi_dict['c_dtype']
    bias['format'] = topi_dict['bias_format']

    output_y['ori_shape'] = topi_dict['ori_shape']
    output_y['dtype'] = topi_dict['c_dtype']

    return bias, output_y


class MatmulEstimate(BaseEstimate):
    """
    The Conv2dBackpropInput class, which inherit BaseEstimate.
    """

    def __init__(self, topi_dict):
        """
        :param topi_dict: topi cce input arg dict
        """
        super().__init__()

        ### trans topi_params to impl########

        self.input_x1_in, self.input_x2_in = get_x1_x2_value(topi_dict)

        self.alpha, self.beta = get_alpha_beta_value(topi_dict)

        self.bias, self.output_y = get_bias_output(topi_dict)

        input_dtype = topi_dict['x2_dtype']
        res_dtype = topi_dict['c_dtype']
        self.kernel_name = topi_dict['kernel_name']

        ##################### Inherit param from base class ###############
        aligned_shape = self.align_shapes(topi_dict)

        input_byte_size = perf_util.get_tensor_size(
            aligned_shape['input_x1'], input_dtype)
        weight_byte_size = perf_util.get_tensor_size(
            aligned_shape['input_x2'], input_dtype)
        output_byte_size = perf_util.get_tensor_size(
            aligned_shape['ori_shape'], res_dtype)

        bias_byte_size = perf_util.get_tensor_size(
            aligned_shape['bias_shape'], res_dtype)
        beta_byte_size = perf_util.get_tensor_size(
            self.beta['ori_shape'], res_dtype)
        alpha_byte_size = perf_util.get_tensor_size(
            self.alpha['ori_shape'], res_dtype)
        # Note, the data string name must follow the rule, 'dtype@input.data'
        # Because we will check this type of data whether exist, if not,
        # we will generate it!
        data_file_name = "".join([input_dtype, '@input.data'])
        bias_file_name = "".join([res_dtype, '@input.data'])

        self.input_size_list.append(input_byte_size)
        self.input_size_list.append(weight_byte_size)

        self.input_size_list.append(bias_byte_size)
        self.input_size_list.append(beta_byte_size)
        self.input_size_list.append(alpha_byte_size)

        self.input_type_list.append(input_dtype)
        self.input_type_list.append(input_dtype)

        self.input_type_list.append(res_dtype)
        self.input_type_list.append(res_dtype)
        self.input_type_list.append(res_dtype)

        self.input_file_list.append(data_file_name)
        self.input_file_list.append(data_file_name)

        self.input_file_list.append(bias_file_name)
        self.input_file_list.append(bias_file_name)
        self.input_file_list.append(bias_file_name)

        self.output_size_list.append(output_byte_size)
        self.output_type_list.append(res_dtype)

        self.config_dict['input_size_list'] = self.input_size_list
        self.config_dict['input_type_list'] = self.input_type_list
        self.config_dict['input_file_list'] = self.input_file_list

        self.config_dict['output_size_list'] = self.output_size_list
        self.config_dict['output_type_list'] = self.output_type_list

        self.config_dict['op_name'] = topi_dict['kernel_name']
        self.kernel_run_obj = None
        self.tune_mode = "SINGLE"
        self.config_dict['tune_mode'] = topi_dict['tune_mode']

    @classmethod
    def align_shapes(cls, topi_dict):
        """do align by format"""
        aligned_shape = dict()

        input_x1 = topi_dict.get('input_x1')
        input_x2 = topi_dict.get('input_x2')
        ori_shape = topi_dict.get('ori_shape')

        x1_dtype = topi_dict.get('x1_dtype')

        config = CUBE_MKN[x1_dtype]
        ci0 = config['mac'][1]
        if topi_dict.get('x1_format') != "ND":
            input_x1_aligned = list()
            input_x1_aligned.append((input_x1[0] + 15) // 16 * 16)
            input_x1_aligned.append((input_x1[1] + ci0 - 1) // ci0 * ci0)
        else:
            input_x1_aligned = input_x1
        if topi_dict.get('x2_format') != "ND":
            input_x2_aligned = list()
            input_x2_aligned.append((input_x2[0] + ci0 - 1) // ci0 * ci0)
            input_x2_aligned.append((input_x2[1] + 15) // 16 * 16)
        else:
            input_x2_aligned = input_x2

        if topi_dict.get('bias_format') != "ND":
            bias_shape_aligned = list()
            bias_shape_aligned.append((ori_shape[0] + 15) // 16 * 16)
            bias_shape_aligned.append((ori_shape[1] + 15) // 16 * 16)
        else:
            bias_shape_aligned = ori_shape

        if topi_dict.get('x1_format') == "ND" \
            and topi_dict.get('x2_format') == "ND" \
            and topi_dict.get('bias_format') == "ND":
            ori_shape_aligned = ori_shape
        else:
            ori_shape_aligned = list()
            ori_shape_aligned.append((ori_shape[0] + 15) // 16 * 16)
            ori_shape_aligned.append((ori_shape[1] + 15) // 16 * 16)

        aligned_shape['input_x1'] = input_x1_aligned
        aligned_shape['input_x2'] = input_x2_aligned
        aligned_shape['bias_shape'] = bias_shape_aligned
        aligned_shape['ori_shape'] = ori_shape_aligned

        return aligned_shape


    def set_tune_mode(self):
        """
        set_tune_mode
        """
        self.tune_mode = self.config_dict['tune_mode']

    def build_kernel(self):
        """
        Build operator binary *.o file by calling topi tvm interface.
        :return: True or False. 'True' stands for build kernel success,
            'False' stands for failed.
        """
        self.input_x1_in["ori_format"] = "ND"
        self.input_x2_in["ori_format"] = "ND"
        self.bias["ori_format"] = "ND"
        impl.gemm(self.input_x1_in, self.input_x2_in, self.bias,
                  self.alpha, self.beta, self.output_y,
                  kernel_name=self.kernel_name)
