# Supplementary material for: Accelerating the tuning process for optimizing DNN operators by ROFT model
Source: Sci Rep. 2025 Oct 17;15:36327. doi: 10.1038/s41598-025-20139-x (PMC12534627; doi:10.1038/s41598-025-20139-x)
Supplement: Supplementary file 1 — Supplementary Information. [file 41598_2025_20139_MOESM1_ESM.zip › ROFT_data/auto_tune.egg/auto_tune/estimate/python/parallel_fake_run.py]

#!/usr/bin/env python
# -*- coding:utf-8 -*-
"""
Copyright 2020 Huawei Technologies Co., Ltd

parallel run on device
"""
import os
import copy
import re
import json
import time
import shutil
import platform
from auto_tuning import MeasureResult
from estimate.python import tnc
from estimate.python.util import run_cmd_comm
from estimate.python.util import gen_task_info
from auto_tune_log import LOG_INSTANCE
SUCCESS_RATE_CONTROL = 0.66


def parallel_fake_run(op_info_dict):
    '''parallel run on device
    @param op_info_list list contain dict with kernel info
    '''
    LOG_INSTANCE.info( \
                "parallel_fake_run begin !!" )
    results_list = list()
    inputs_list = list()
    for op_info in op_info_dict["op_info_list"]:
        res = MeasureResult(point=op_info["tiling_point"],
                                cost=1e5)
        results_list.append(res)
        inputs_list.append(op_info["tiling_entity"])
    return True, "Parallel Run Success", results_list, inputs_list
