# Supplementary material for: Accelerating the tuning process for optimizing DNN operators by ROFT model
Source: Sci Rep. 2025 Oct 17;15:36327. doi: 10.1038/s41598-025-20139-x (PMC12534627; doi:10.1038/s41598-025-20139-x)
Supplement: Supplementary file 1 — Supplementary Information. [file 41598_2025_20139_MOESM1_ESM.zip › ROFT_data/auto_tune.egg/auto_tune/estimate/python/parallel_run.py]

#!/usr/bin/env python
# -*- coding:utf-8 -*-
"""
Copyright 2020 Huawei Technologies Co., Ltd

parallel run on device
"""
import os
import copy
import re
import json
import time
import shutil
import platform
from auto_tuning import MeasureResult
from estimate.python import tnc
from estimate.python.util import run_cmd_comm
from estimate.python.util import gen_task_info
from auto_tune_log import LOG_INSTANCE
SUCCESS_RATE_CONTROL = 0.66


def run_kernel_get_result(op_info_dict, ret_info):
    '''run_kernel_get_result
    @param op_info_list list contain dict with kernel info
    @param ret_info from run on device
    '''
    re_rule = re.compile( \
        "kernelName:[0-9a-zA-Z_]+,ResultStatus:[0-9]+,TotalCycle:[0-9]+")
    res_list = re_rule.findall(ret_info, re.I)
    #LOG_INSTANCE.info(ret_info)
    for result in res_list:
        kernel_name, res_status, result_time = str(), int(), int()
        for res_split in result.split(","):
            if "kernelName" in res_split:
                kernel_name = res_split.split(":")[-1]
            if "ResultStatus" in res_split:
                res_status = int(res_split.split(":")[-1])
            if "TotalCycle" in res_split:
                #LOG_INSTANCE.info("running time is %s",res_split.split(":")[-1])
                result_time = int(res_split.split(":")[-1])
        for t_op in op_info_dict["op_info_list"]:
            if t_op["kernel_name"] in kernel_name:
                t_op["result_status"] = res_status
                t_op["kernel_result"] = result_time


def run_telnet_on_es(str_cmd, es_info, timeout_s):
    '''
    send cmd to es with telnet
    '''
    es_tnc = tnc.TelnetClient(es_info['es_ip'], es_info['es_port'],
                              es_info['es_user'], es_info['es_password'])
    ret = es_tnc.execute('es',
                         str_cmd,
                         'kernel_perf_comm_finished',
                         timeout=timeout_s)
    return ret


def run_on_es(cmd_param, op_info_dict):
    '''
    Combined shell script and run it
    '''
    device_share_dir = op_info_dict["es_conf"]["nfs_share_dir"]

    kernel_perf_comm_path = os.path.join(device_share_dir, \
                                         "tss", "bin", "kernel_perf_comm")

    content = "%s %s > %s\necho \"kernel_perf_comm_finished\"" % ( \
              kernel_perf_comm_path, \
              cmd_param, \
              os.path.join( \
                    op_info_dict["es_conf"]['nfs_share_dir'],
                    "tss", "output.log"))

    cmd_file = os.path.join(op_info_dict["es_conf"]['host_share_dir'],
                            "tss", "cmd.sh")
    with open(cmd_file, "w+") as f_handle:
        f_handle.write(content)

    sh_cmd = "sh %s" % (os.path.join(op_info_dict["es_conf"]['nfs_share_dir'],
                                     "tss",
                                     "cmd.sh"))

    timeout_s = int(60 * len(op_info_dict["op_info_list"]))
    ret_content = run_telnet_on_es(sh_cmd,
                                   op_info_dict["es_conf"],
                                   timeout_s)

    output_log = os.path.join(op_info_dict["es_conf"]['host_share_dir'],
                              "tss", "output.log")
    output_str = str()

    if os.path.isfile(cmd_file):
        os.remove(cmd_file)

    if os.path.isfile(output_log):
        with open(output_log, "r") as file_handle:
            output_str = file_handle.read()
        os.remove(output_log)
    else:
        return False, "LHISI No file generated!"

    if not ret_content:
        return False, "run_on_es output: %s" % output_str

    run_kernel_get_result(op_info_dict, output_str)
    return True, "kernel_perf_comm output:%s" % output_str


def get_kernel_perf_path():
    sys_platform = platform.system()
    path_list = list()
    if sys_platform == "Windows":
        path_list = os.environ['PATH'].split(";")
    elif sys_platform == "Linux":
        path_list = os.environ['PATH'].split(":")
    else:
        raise OSError("not support OS!")

    kernel_perf_comm_path = None
    for path_info in path_list:
        kernel_perf_comm_path = os.path.join(path_info, "kernel_perf_comm")
        if os.path.isfile(kernel_perf_comm_path):
            break
        kernel_perf_comm_path = None
    # print(22222222222222222222222)
    # print(kernel_perf_comm_path)
    return kernel_perf_comm_path


def run_kernel_host(cmd_param, op_info_dict):
    """
    run kernel on host
    """
    #LOG_INSTANCE.info("run kernel on evb")
    kernel_perf_comm_path = get_kernel_perf_path()
    if not kernel_perf_comm_path:
        return False, "there is no kernel_perf_comm  in PATH!"

    cmd_param = "%s %s" % (kernel_perf_comm_path, cmd_param)

    timeout_s = int(60 * len(op_info_dict["op_info_list"]))
    ret, output_bytes = run_cmd_comm(cmd_param, timeout=timeout_s)

    if not ret:
        return ret, output_bytes

    run_kernel_get_result(op_info_dict, output_bytes)
    return True, "kernel_perf_comm output:%s" % output_bytes


def parallel_run(op_info_dict):
    '''parallel run on device
    @param op_info_list list contain dict with kernel info
    '''
    cmd_param = "%s %s %s " % (str(len(op_info_dict["op_info_list"])),
                               str(op_info_dict['repeat_count']),
                               str(op_info_dict['device_cnt']))

    cmd_suffix = str()
    file_to_remove = list()
    work_path = os.path.join(os.getcwd(), "kernel_meta")
    for op_info in op_info_dict["op_info_list"]:
        kernel_bin_path = os.path.join(work_path,
                                       "%s.o" % op_info['kernel_name'])
        kernel_json_path = os.path.join(work_path, \
                                       "%s.json" % op_info['kernel_name'])
        fusion_op_path = os.path.join(work_path, \
            "fusion_op_%s.json" % op_info['kernel_name'])
        file_to_remove.append(kernel_bin_path)
        file_to_remove.append(kernel_json_path)
        if os.path.isfile(fusion_op_path):
            file_to_remove.append(fusion_op_path)
        kernel_dict = dict()
        with open(kernel_json_path, "r") as f_handle:
            kernel_dict = json.load(f_handle)
        block_dim = kernel_dict.get("blockDim", 1)
        kernel_name = kernel_dict.get("kernelName", 1)

        if op_info_dict.get("estimate_mode", "evb") == "es":
            kernel_folder = \
                os.path.join(op_info_dict["es_conf"]["host_share_dir"], "tss")
            shutil.copy(kernel_bin_path, kernel_folder)
            kernel_bin_path = os.path.join( \
                op_info_dict["es_conf"]["nfs_share_dir"], "tss", \
                "%s.o" % str(op_info['kernel_name']))
            kernel_bin_path_host = os.path.join( \
                kernel_folder, "%s.o" % str(op_info['kernel_name']))
            file_to_remove.append(kernel_bin_path_host)

        cmd_param = "%s%s %s %s %s " % \
                    (cmd_param,
                     str(len(op_info['input_size_list'])),
                     str(len(op_info['output_size_list'])),
                     str(op_info['input_memory']),
                     str(op_info['output_memory']))
        cmd_suffix = "%s %s %s %s %s " % (cmd_suffix, \
                     kernel_bin_path, \
                     kernel_name, \
                     str(block_dim), \
                     str(op_info['l1_addr_input_flag']))
        cmd_suffix = "%s %s %s %s %s " % (cmd_suffix,
                     " ".join((str(x) for x in \
                               op_info['input_size_list'])),
                     " ".join((str(x) for x in \
                               op_info['output_size_list'])),
                     " ".join((str(x) for x in \
                               op_info['input_l1_addr_list'])),
                     " ".join((str(x) for x in \
                               op_info['output_l1_addr_list'])))

    cmd_param = "%s %s" % (cmd_param, cmd_suffix)
    ret, ret_info = False, "not support estimate_mode"
    if op_info_dict.get("estimate_mode", "evb") == "evb":
        ret, ret_info = run_kernel_host(cmd_param, op_info_dict)
    elif op_info_dict.get("estimate_mode", "evb") == "es":
        ret, ret_info = run_on_es(cmd_param, op_info_dict)

    for r_file in file_to_remove:
        if os.path.isfile(r_file):
            os.remove(r_file)

    if not ret:
        return False, "run kernel failed!\n%s" % ret_info, [], []

    success_kernel_cnt = 0
    results_list = list()
    inputs_list = list()
    # print("********")
    # print("op_info_dict")
    # print(op_info_dict)
    # print("*************")
    for op_info in op_info_dict["op_info_list"]:
        # print("********")
        # print("op_info")
        # print(op_info)
        # print("*************")
        
        kernel_result = op_info.get("kernel_result", 0)
        result_status = op_info.get("result_status", 255)
        if kernel_result > 0 and result_status == 0:
            success_kernel_cnt = success_kernel_cnt + 1
            res = MeasureResult(point=op_info["tiling_point"],
                                cost=kernel_result)
            results_list.append(res)
            inputs_list.append(op_info["tiling_entity"])
    success_rate = success_kernel_cnt / len(op_info_dict["op_info_list"])
    if success_rate < SUCCESS_RATE_CONTROL:
        return False, "Failed run kernel too many!\n%s" % ret_info, [], []

    return True, "Parallel Run Success", results_list, inputs_list
