# Supplementary material for: Accelerating the tuning process for optimizing DNN operators by ROFT model
Source: Sci Rep. 2025 Oct 17;15:36327. doi: 10.1038/s41598-025-20139-x (PMC12534627; doi:10.1038/s41598-025-20139-x)
Supplement: Supplementary file 1 — Supplementary Information. [file 41598_2025_20139_MOESM1_ESM.zip › ROFT_data/auto_tune.egg/auto_tune/estimate/python/tnc.py]

#!/usr/bin/python
# -*- coding: UTF-8 -*-
"""
Copyright (C) 2019. Huawei Technologies Co., Ltd. All rights reserved.

TelnetClient Class. Here TelnetClient Class is the client for telenet.
"""
import telnetlib
from ftplib import FTP


class TelnetClient():
    """
     class of telnet client
    """
    def __init__(self, client_ip, port, uname, passwd):
        """
        init the telnetclient class
        """
        self.tel = telnetlib.Telnet()
        self.client_ip = client_ip
        self.port = port
        self.uname = uname
        self.passwd = passwd
        self.ftp_root_dir = '/'

    def connect(self, client_ip, port, uname, passwd, timeout=5):
        '''
        build connect
        '''
        try:
            self.tel.open(client_ip, port, timeout=timeout)
        except Exception:
            return -1

        self.tel.read_until(b'login: ', 10)
        self.tel.write(uname.encode('ascii') + b'\n')
        self.tel.read_until(b'Password: ', 1)
        self.tel.write(passwd.encode('ascii') + b'\n')
        self.tel.read_until(b'# ', 5)
        return 0

    def close(self):
        '''
        close the connect
        '''
        self.tel.close()

    def execute(self, prefix, cmd, prompt='# ', timeout=60):
        """
        method of execute
        """
        if self.connect(self.client_ip, self.port, self.uname,
                        self.passwd) == -1:
            result = '%s connection failed' % self.client_ip
            return result
        else:
            self.tel.write(cmd.encode('ascii') + b'\n')
            result = self.tel.read_until(prompt.encode('ascii'), timeout)
            print(result.decode('ascii'))
            self.close()
            return result.decode('ascii')

    def download(self, remote_dir, remote_name, local_dir, local_name):
        """
        download data from remote client
        """
        print('copy remote:%s/%s to local:%s/%s' % (remote_dir, remote_name,
                                                    local_dir, local_name))
        self.execute('', 'ls -al '+remote_dir+'/'+remote_name)
        with FTP(self.client_ip, self.uname, self.passwd) as ftp:
            ftp.retrbinary('RETR ' + remote_dir + '/' + \
                           remote_name, open(local_dir+'/'+local_name,
                                             'wb').write)
            try:
                ftp.quit()
            except Exception:
                ftp.close()

    def upload(self, local_dir, local_name, remote_dir, remote_name):
        """
        upload data
        """
        with FTP(self.client_ip, self.uname, self.passwd) as ftp:
            ftp.storbinary('STOR ' + remote_dir + '/' + remote_name,
                           open(local_dir+'/'+local_name, 'rb'))
            try:
                ftp.quit()
            except Exception:
                ftp.close()
        self.execute('', 'ls -al '+remote_dir+'/'+remote_name)
