# Supplementary material for: Accelerating the tuning process for optimizing DNN operators by ROFT model
Source: Sci Rep. 2025 Oct 17;15:36327. doi: 10.1038/s41598-025-20139-x (PMC12534627; doi:10.1038/s41598-025-20139-x)
Supplement: Supplementary file 1 — Supplementary Information. [file 41598_2025_20139_MOESM1_ESM.zip › ROFT_data/auto_tune.egg/auto_tune/estimate/python/util.py]

#!/usr/bin/env python
# -*- coding:utf-8 -*-
"""
Copyright (C) 2019. Huawei Technologies Co., Ltd. All rights reserved.

util tools py file
"""
import os
import json
import shutil
import datetime
import subprocess
import re
from functools import reduce as functools_reduce
from auto_tune_log import LOG_INSTANCE

FILE_PATH = os.path.dirname(os.path.realpath(__file__))


def scp_l_to_r_cmd(local_file, remote_file, ip_addr, usr, pwd):
    """
    Encapsulate cmd that will be used to scp local(host) file to
    remote(device) by sshpass packge.
    This encapsulated command do not need type 'yes'
    :param local_file: The local file you want to scp to remote
    :param remote_file: The remote file path name
    :param ip_addr: The remote ip address
    :param usr: The remote user you want to connect
    :param pwd: The remote user passwd
    :return: Encapsulated shell cmd
    """
    option = '-o StrictHostKeyChecking=no'
    scp_cmd = "sshpass -p %s scp %s %s %s@%s:%s" % (pwd,\
        option, local_file, usr, ip_addr, remote_file)
    return scp_cmd


def ssh_exec_cmd(cmd, ip_addr, usr, pwd):
    """
    Encapsulate cmd that will be used to execute string cmd on
    remote(device) by sshpass packge.
    This encapsulated command do not need type 'yes'
    :param cmd: The string command that will be execute on
                remote host or device.
    :param ip_addr: The remote ip address
    :param usr: The remote user you want to connect
    :param pwd: The remote user passwd
    :return: Encapsulated shell cmd
    """
    option = '-o StrictHostKeyChecking=no'
    ssh_cmd = "sshpass -p %s ssh %s %s@%s %s" % \
              (pwd, option, usr, ip_addr, cmd)
    return ssh_cmd


def get_ts_by_file_name(file_name):
    '''
    get_ts_by_file_name
    '''
    try:
        splits = file_name.split('.')[-2].split('_')
        ts_str = splits[-4] + '_' + splits[-3]
        curr_ts = datetime.datetime.strptime(ts_str, '%Y%m%d_%H%M%S')
    except OverflowError as over_flow_error:
        LOG_INSTANCE.error('An error happened trying to \
                           get_ts_by_file_name %s, error: %s', \
                           str(file_name), str(over_flow_error))
        curr_ts = None
    except ValueError as value_error:
        LOG_INSTANCE.error('An error happened trying to \
                           get_ts_by_file_name %s, error: %s', \
                           str(file_name), str(value_error))
        curr_ts = None
    return curr_ts


def create_dir(dir_path):
    '''
    os create dir
    '''
    if os.path.exists(dir_path):
        return True

    try:
        os.makedirs(dir_path)
    except OSError as ex:
        LOG_INSTANCE.error('An error happened trying to create %s, error: %s',
                           dir_path,
                           str(ex))
        return False
    return True


def run_cmd_comm(cmd, timeout=60, print_output=False, shell=False):
    """
    run command using subprocess package, support python2 and python3.
    """
    cmd_run_list = cmd.split(" ")
    cmd_run = list()
    for split_cmd in cmd_run_list:
        if not split_cmd:
            continue
        cmd_run.append(split_cmd)
    #LOG_INSTANCE.info("begin to run cmd in host: %s", cmd)
    #LOG_INSTANCE.info(cmd)
    try:
        #父进程等待子进程完成，返回子进程向标准输出的输出结果
        out_bytes = subprocess.check_output(cmd_run, stderr=subprocess.PIPE,
                                            shell=shell, timeout=timeout)
    except subprocess.CalledProcessError \
        as excp: # pragma pylint: disable=no-member
        fail_str = \
            excp.stderr.decode('utf-8') # pragma pylint: disable=no-member
        LOG_INSTANCE.error("run cmd: %s fail!", cmd)
        output_str = excp.output.decode('utf-8') + fail_str
        if print_output:
            LOG_INSTANCE.error("output: %s, fail_str: %s",
                               excp.output.decode('utf-8'), fail_str)
        return False, output_str
    except subprocess.TimeoutExpired \
        as excp: # pragma pylint: disable=no-member
        LOG_INSTANCE.error("run replay timeout! timeout:%d", timeout)
        return False, 'timeout'
    except Exception as excp: # pragma pylint: disable=broad-except
        LOG_INSTANCE.error("run cmd: %s unknown exception: %s! ",
                           cmd,
                           str(excp))
        return False, 'unknown_err'
    if print_output:
        LOG_INSTANCE.debug("output: %s", out_bytes.decode('utf-8'))
    return True, out_bytes.decode('utf-8')


def check_and_backup_kernel_meta(default_kernel_name, backup_folder_name):
    """
    After build kernel, we should check
    whether the operation buiding successful.
    Then we backup them for debug if necessary.
    :param default_kernel_name: default kernel name, for example 'conv2d_cce'.
    :return: True or False, and KernelRunArgsInfo if True, None for False
    """
    ## Checkout whether have generated binary and json file success.
    kernel_bin_dir = os.path.join(os.getcwd(), "kernel_meta")
    LOG_INSTANCE.debug("origin kernel meta path:%s", kernel_bin_dir)
    if not os.path.isdir(kernel_bin_dir):
        return True, None

    binary_file_path = os.path.join(kernel_bin_dir, default_kernel_name + '.o')

    cmd = 'mkdir -p {destination}'.format(destination=os.path.join(FILE_PATH, \
          "kernel_meta"))
    run_cmd_comm(cmd)
    cmd = 'mv {binary_file_ori} {binary_file_des}'.format( \
           binary_file_ori=binary_file_path,
           binary_file_des=os.path.join(os.path.join(FILE_PATH, "kernel_meta"),
                                        default_kernel_name + '.o'))
    run_cmd_comm(cmd)
    cmd = 'mv {json_file_ori} {json_file_des}'.format( \
                json_file_ori=binary_file_path.replace(".o", ".json"),
                json_file_des=os.path.join( \
                    os.path.join(FILE_PATH, "kernel_meta"), \
                    default_kernel_name + '.json'))
    run_cmd_comm(cmd)
    cmd = 'rm -rf {kernel_bin_dir}'.format(kernel_bin_dir=kernel_bin_dir)
    run_cmd_comm(cmd)
    ## if build success , we move it to our file located PATH to use
    kernel_bin_dir = os.path.join(FILE_PATH, "kernel_meta")
    LOG_INSTANCE.debug("located kernel meta path:%s", kernel_bin_dir)
    if not os.path.isdir(kernel_bin_dir):
        return True, None


    ## The block code can delete after debug.
    binary_file_path = os.path.join(kernel_bin_dir, default_kernel_name + '.o')
    if not os.path.isfile(binary_file_path):
        return False, None
    if not os.path.isfile(binary_file_path.replace(".o", ".json")):
        return False, None

    ## Obtain block_dim information from json file,
    ## if not exist, block dim default value 1.
    block_dim = 0
    with open(binary_file_path.replace(".o", ".json"), 'r') as file_handler:
        kernel_dict = json.load(file_handler)
        block_dim = kernel_dict.get("blockDim", 1)

    kernel_run_obj = KernelRunArgsInfo(default_kernel_name,
                                       binary_file_path,
                                       block_dim)
    ## Remove too old folders
    timestamp = datetime.datetime.now().strftime('%Y%m%d_%H%M%S_%f')
    backup_folder_name = "%s_%s_%s.bk" % (backup_folder_name, \
                                          timestamp, os.getpid())
    cur_ts = get_ts_by_file_name(backup_folder_name)
    for dirs in os.listdir(kernel_bin_dir):
        if os.path.isdir(os.path.join(kernel_bin_dir, dirs)):
            folder_ts = get_ts_by_file_name(dirs)
            life_long_seconds = (cur_ts - folder_ts).total_seconds()
            if life_long_seconds > 2*60:
                LOG_INSTANCE.debug('Delelte old folder[%s] on client.', dirs)
                shutil.rmtree(os.path.join(kernel_bin_dir, dirs))

    ## Create backup dir and copy them
    backup_dir = os.path.join(kernel_bin_dir, backup_folder_name)
    create_dir(backup_dir)
    shutil.copy(binary_file_path, backup_dir)
    shutil.copy(binary_file_path.replace(".o", ".json"), backup_dir)

    return True, kernel_run_obj


def check_backup_kernel_meta_atc(default_kernel_name, backup_folder_name):
    """
    After build kernel, we should check
    whether the operation buiding successful.
    Then we backup them for debug if necessary.
    :param default_kernel_name: default kernel name, for example 'conv2d_cce'.
    :return: True or False, and KernelRunArgsInfo if True, None for False
    """
    ## Checkout whether have generated binary and json file success.
    kernel_bin_dir = os.path.join(os.getcwd(), "kernel_meta")
    LOG_INSTANCE.debug("origin kernel meta path:%s", kernel_bin_dir)
    if not os.path.isdir(kernel_bin_dir):
        return True, None

    binary_file_path = os.path.join(kernel_bin_dir, default_kernel_name + '.o')

    cmd = 'mkdir -p {destination}'. \
          format(destination=os.path.join(FILE_PATH, "kernel_meta"))
    run_cmd_comm(cmd)
    cmd = 'mv {binary_file_ori} {binary_file_des}'.format( \
          binary_file_ori=binary_file_path,
          binary_file_des=os.path.join(os.path.join(FILE_PATH, "kernel_meta"),
                                       default_kernel_name + '.o'))
    run_cmd_comm(cmd)
    cmd = 'mv {json_file_ori} {json_file_des}'.format( \
          json_file_ori=binary_file_path.replace(".o", ".json"),
          json_file_des=os.path.join(os.path.join(FILE_PATH, "kernel_meta"),
                                     default_kernel_name + '.json'))
    run_cmd_comm(cmd)

    ## if build success , we move it to our file located PATH to use
    kernel_bin_dir = os.path.join(FILE_PATH, "kernel_meta")
    LOG_INSTANCE.debug("located kernel meta path:%s", kernel_bin_dir)
    if not os.path.isdir(kernel_bin_dir):
        return True, None


    ## The block code can delete after debug.
    binary_file_path = os.path.join(kernel_bin_dir, default_kernel_name + '.o')
    if not os.path.isfile(binary_file_path):
        return False, None
    if not os.path.isfile(binary_file_path.replace(".o", ".json")):
        return False, None

    ## Obtain block_dim information from json file,
    ## if not exist, block dim default value 1.
    block_dim = 0
    with open(binary_file_path.replace(".o", ".json"), 'r') as file_handler:
        kernel_dict = json.load(file_handler)
        block_dim = kernel_dict.get("blockDim", 1)

    kernel_run_obj = KernelRunArgsInfo(default_kernel_name,
                                       binary_file_path,
                                       block_dim)
    ## Remove too old folders
    timestamp = datetime.datetime.now().strftime('%Y%m%d_%H%M%S_%f')
    backup_folder_name = "%s_%s_%s.bk" % (backup_folder_name, \
                                          timestamp, os.getpid())
    cur_ts = get_ts_by_file_name(backup_folder_name)
    for dirs in os.listdir(kernel_bin_dir):
        if os.path.isdir(os.path.join(kernel_bin_dir, dirs)):
            folder_ts = get_ts_by_file_name(dirs)
            life_long_seconds = (cur_ts - folder_ts).total_seconds()
            if life_long_seconds > 2*60:
                LOG_INSTANCE.debug('Delelte old folder[%s] on client.', dirs)
                shutil.rmtree(os.path.join(kernel_bin_dir, dirs))

    ## Create backup dir and copy them
    backup_dir = os.path.join(kernel_bin_dir, backup_folder_name)
    create_dir(backup_dir)
    shutil.copy(binary_file_path, backup_dir)
    shutil.copy(binary_file_path.replace(".o", ".json"), backup_dir)

    return True, kernel_run_obj


def remove_redundancy_file(curr_ts, file_path, remain_time=60):
    """
    Delete redundancy file in directory according current timestamp.
    :param curr_ts: current timestamp
    :param file_path: file path
    :param remain_time: file remain time in directory
    """
    try:
        file_name = os.path.basename(file_path)
        splits = file_name.split('.')[0].split('_')
        ts_str = splits[-4] + '_' + splits[-3]
        f_ts = datetime.datetime.strptime(ts_str, '%Y%m%d_%H%M%S')
        life_long_seconds = (curr_ts - f_ts).total_seconds()
        if life_long_seconds > remain_time:
            LOG_INSTANCE.debug('Delelte old file[%s] on client.', file_name)
            os.remove(file_path)
    except OverflowError as over_flow_error:
        LOG_INSTANCE.error('remove redundancy file in [%s] failed with %s!',
                           file_path,
                           over_flow_error)
    except ValueError as value_error:
        LOG_INSTANCE.error('remove redundancy file in [%s] failed %s!',
                           file_path,
                           value_error)


def adapte_op_type(op_type_name):
    '''
    adapte_op_type
    '''
    split_name_list = [s.capitalize() for s in op_type_name.split('_')]
    capitalized_op_name = "".join(split_name_list)

    return capitalized_op_name


def get_dtype_size(dtype):
    """
    Get the input dtype byte number.
    :param dtype: string dtype, for example, 'float32'
    return: byte number with this dtype.
    """
    digit_list = list(filter(str.isdigit, dtype))
    bit_size = int("".join(digit_list))
    return bit_size // 8


def get_tensor_size(tensor_shape_list, data_type):
    """
    Get the input tensor size according to the shape and dtype.
    :param tensor_shape_list: The tensor shape, which is a list
    :param data_type: The tensor data type
    return: The tensor byte size.
    """
    element_cnt = functools_reduce(lambda x, y: x * y, tensor_shape_list)
    data_size = get_dtype_size(data_type) * element_cnt
    return data_size


def gen_task_info(op_schedule_info,
                  kernel_run_obj,
                  debug=False):
    '''
    Encode *.o file content by base64 and place them in task_info
    '''

    task_info = {
        'input_size_list': op_schedule_info.input_size_list,
        'output_size_list': op_schedule_info.output_size_list,
        'kernel_name': kernel_run_obj.kernel_name,
        'block_dim': kernel_run_obj.block_dim,
        'kernel_bin_path': kernel_run_obj.kernel_bin_path,
        'repeat_count': op_schedule_info.repeat_count,
        'debug': str(debug),
        'input_memory': op_schedule_info.input_memory,
        'input_l1_addr_list': op_schedule_info.input_l1_addr_list,
        'output_memory': op_schedule_info.output_memory,
        'output_l1_addr_list': op_schedule_info.output_l1_addr_list,
        'l1_addr_input_flag': op_schedule_info.l1_addr_input_flag,
        'device_cnt': op_schedule_info.device_cnt
    }

    return task_info


class KernelRunArgsInfo:
    '''
    get kernel obj
    '''
    def __init__(self,
                 kernel_name,
                 kernel_bin_path,
                 block_dim=1,
                 unique_id=None):
        '''
        init KernelRunArgsInfo
        '''
        self.kernel_name = kernel_name
        self.block_dim = block_dim
        self.kernel_bin_path = kernel_bin_path
        self.unique_id = unique_id

    def __str__(self):
        '''
        redefine __str__
        '''
        print_str = "kernel name:%s, block dim:%d, kernel bin path:%s\n" % \
            (self.kernel_name, self.block_dim, self.kernel_bin_path)
        return print_str
