# Supplementary material for: Accelerating the tuning process for optimizing DNN operators by ROFT model
Source: Sci Rep. 2025 Oct 17;15:36327. doi: 10.1038/s41598-025-20139-x (PMC12534627; doi:10.1038/s41598-025-20139-x)
Supplement: Supplementary file 1 — Supplementary Information. [file 41598_2025_20139_MOESM1_ESM.zip › ROFT_data/auto_tune.egg/auto_tune/ga_classify_tuner_v1.py]

#!/usr/bin/env python
# -*- coding:utf-8 -*-
"""
Copyright (C) 2019. Huawei Technologies Co., Ltd. All rights reserved.

Define tuner with genetic algorithm
"""
import os
import random
import secrets
import copy
import json

import numpy as np
import pandas as pd

from tuner import Tuner
from auto_tuning import MeasureResult
from auto_tuning import point2entity
from auto_tuning import entity2point
from auto_tune_log import LOG_INSTANCE
from te.domain.tiling.tiling_helper import TILING_INSTANCE
from te.platform.parallel_compilation import sync_py_object
from tvm._ffi.base import TVMError

from estimate.python.atc_estimate import atc_build_kernel
from estimate.python.factory_estimate import FactoryEstimate
from estimate.python.factory_estimate import ESTIMATE_CONFIG_PATH
from estimate.python.parallel_run import parallel_run
from estimate.python.parallel_run import SUCCESS_RATE_CONTROL
from estimate.python.parallel_fake_run import parallel_fake_run

from sklearn.model_selection import train_test_split
from sklearn.ensemble import RandomForestClassifier

# define the location of some feature of tiling
MA_LOCATION = 27
KA_LOCATION = 28
KB_LOCATION = 32
NB_LOCATION = 33
MC_LOCATION = 37
NC_LOCATION = 38

BL1_PBUFFER_LOCATION = 14
AL0_PBUFFER_LOCATION = 26
BL0_PBUFFER_LOCATION = 31
CL0_PBUFFER_LOCATION = 36
CUB_PBUFFER_LOCATION = 41
UBG_PBUFFER_LOCATION = 46
N_BEF_BATCH_FLAG_LOCATION = 47


class GAClassifyTunerV1(Tuner):
    """
    Tuner with genetic algorithm.
    This tuner expands the :code:`ConfigEntity` as gene.

    Parameters
    ----------
    task: object
        store config info for genetic algorithm
    ga_args: dict
        number of genes in one generation
    elite_num: int
        number of elite to keep
    """
    def __init__(self, task, ga_args):
        super(GAClassifyTunerV1, self).__init__(task, ga_args=ga_args)

        LOG_INSTANCE.info( \
                "init GAClassifyTunerV1 begin!!!")


        # algorithm configurations
        self.elite_num = ga_args['elite_num']
        # Pc1 of crossover probility
        self.crossover_rate_pc1 = ga_args['crossover_rate_pc1']
        # Pc2 of crossover probility
        self.crossover_rate_pc2 = ga_args['crossover_rate_pc2']
        # Pm1 of mutation probility
        self.mutation_rate_pm1 = ga_args['mutation_rate_pm1']
        # Pm2 of mutation probility
        self.mutation_rate_pm2 = ga_args['mutation_rate_pm2']
        # config_space info of tiling feature and tiling space
        self.config_space = task.config_space
        self.dims = task.dims
        self.feasibility = task.feasibility
        self.topi_args = task.topi_args
        # Store tiling data sets that have been accessed
        self.visited_tiling = set([])

        # store the corresponding cycles of tiling individuals for
        # current generation
        self.genes_cycles = []
        # store the elites in tiling individuals for previous generation
        self.elites = []
        # store the corresponding cycles of the elites in
        # tiling individuals for previous generation
        self.elite_cycles = []
        # classify model related
        self.use_classify_model = False
        self.classify_model= ""
        self.all_runned_features = pd.DataFrame(columns=([i for i in range(51)]))
        if self.can_tune:
            LOG_INSTANCE.info( \
                "Start kernel %s auto tuning.Total tuning round " \
                "would be %d", self.task.param['kernel_name'], \
                self.total_round)
            # random initialization
            self.initial_by_random()
        

    def has_next(self):
        """
        Whether has enough individuals for
        the next generation in the tiling space

        Returns
        -------
        has_next: bool
        """
        return len(self.feasibility) >= self.pop_size

    def check_condition(self):
        """
        check params before updating individuals

        Returns
        -------
        check_condition: None
        """
        results = self.results
        if self.elite_num > self.pop_size:
            raise ValueError( \
                "The number of elites must be less than population size")
        if self.crossover_rate_pc1 > self.crossover_rate_pc2:
            raise ValueError( \
                "The number of crossover_rate_pc1 must be less than \
                crossover_rate_pc2")
        if self.mutation_rate_pm1 > self.mutation_rate_pm2:
            raise ValueError( \
                "The number of mutation_rate_pm1 must be less than \
                mutation_rate_pm2")

        for res in results:
            # record the cost time of tiling
            self.genes_cycles.append(res.cost)

    def ga_loop(self, current_genes, scores_probs):
        """
        generate next generation by crossing and variation
        current_genes:list
            current individual of tiling
        all_scores:;list
            dimension scores of current individual of tiling
        probs:list
            probability of each paternal individual that be selectd
        point_probs:list
            crossover point is selected by same probility
        Returns
        -------
        """
        ga_size = self.pop_size
        ga_population = list()
        while ga_size > 0:
            # do the crossover of gene; generate the individuals after
            # Crossing and probility of mutate
            gene_crossover, _pm = self.crossover_gene( \
                                  current_genes, scores_probs)
            # do the mutate of gene
            new_gene = self.mutate_gene(gene_crossover, _pm)
            # add the new gene into visited set,
            # and delete the new gene from the feasibility
            new_gene_point = entity2point(new_gene, self.config_space, \
                self.dims)
            if new_gene_point not in self.feasibility:
                if len(self.feasibility) == 0:
                    LOG_INSTANCE.debug( \
                        "All the tiling space has been consumed.")
                    break
                continue
            self.visited_tiling.add(new_gene_point)
            self.feasibility.remove(new_gene_point)
            ga_population.append(new_gene_point)
            ga_size = ga_size - 1

        self.tiling_inputs = ga_population
        self.performance_evaluate(self.topi_args, ga_population)
        self.genes_cycles = []

    def update(self):
        """
        Update individuals of the tiling according to corresponding results

        Parameters
        ----------
        results: Corresponding results of last iteration
            The result for measurement
        """
        self.check_condition()
        if len(self.genes_cycles) == len(self.inputs):
            # Add elites into genes
            current_genes = self.inputs + self.elites
            current_cycles = np.array(self.genes_cycles + self.elite_cycles)

            # reserve elite
            self.elites, self.elite_cycles = [], []
            # Sort current_cycles from small to large,
            # and reserve the least cycle elite_num individuals
            elite_indexes = np.argpartition(current_cycles, \
                                (self.elite_num - 1))[:self.elite_num]

            for ind in elite_indexes:
                self.elites.append(current_genes[ind])
                self.elite_cycles.append(current_cycles[ind])

            # prepare the data for computing the crossover probability and
            # mutation probability
            current_scores = current_cycles / np.max(current_cycles)
            # probability of each paternal individual that be selectd
            # when the number is smaller,
            # the probability of being selected is higher
            contrary_probs = 1 - (current_scores / np.sum(current_scores))
            probs = contrary_probs / np.sum(contrary_probs)
            min_score = np.min(current_scores)
            avg_score = np.sum(current_scores) / len(current_scores)

            # crossover point is selected by same probility,
            # which is setted by considering the constraints of parameters
            crossover_point_location = [BL1_PBUFFER_LOCATION, \
                AL0_PBUFFER_LOCATION, BL0_PBUFFER_LOCATION, \
                CL0_PBUFFER_LOCATION, CUB_PBUFFER_LOCATION, \
                UBG_PBUFFER_LOCATION, N_BEF_BATCH_FLAG_LOCATION]
            point_probs = []
            for i in range(len(self.dims)):
                if i in crossover_point_location:
                    point_probs.append(1.0 / len(crossover_point_location))
                else:
                    point_probs.append(0)

            scores_probs = [current_scores, min_score, avg_score, \
                            probs, point_probs]
            self.ga_loop(current_genes, scores_probs)
        else:
            raise RuntimeError("the number of individuals is not equal to \
                the number of results")

    def initial_by_random(self):
        """
        Initialization of the first generation population

        Parameters
        ----------

        Returns
        -------
        """
        # select the pop_size individuals ramdomly

        if len(self.feasibility) < self.pop_size:
            LOG_INSTANCE.debug("the account of feasibility is not enough, \
                then pop_size is: %s;", self.pop_size)
            self.pop_size = len(self.feasibility)
        # check pop_size and trial_num
        if self.pop_size > self.n_trial:
            raise ValueError("the value of pop_size can't greater than \
                trial_num")
        # get the old best tiling from record file
        surprise_flag, old_best_individual = self.initial_by_record()
        secrets_generator = secrets.SystemRandom()
        if surprise_flag:
            len_old_best_individual = len(old_best_individual)
            sample_num = self.pop_size - len_old_best_individual
            init_population = secrets_generator.sample(self.feasibility, \
                sample_num)
            for tiling_record in old_best_individual:
                if tiling_record not in self.feasibility:
                    LOG_INSTANCE.warning(
                        "Seed tiling is not in config space ! " \
                        "Recommend GA_ARGS pop_size to be at least 3.")
                    continue
                init_population.append(tiling_record)
        else:
            sample_num = self.pop_size
            init_population = secrets_generator.sample(self.feasibility, \
                sample_num)
        if self.task.common_args.get('training_data_flag', False):
            div = len(self.feasibility) // self.n_trial
            init_population = self.feasibility[0::div]
            self.pop_size = len(init_population)
            self.n_trial = len(init_population)
        # the selected individuals add into the visited set
        self.visited_tiling.update(init_population)
        # Delete these individuals from available space
        self.feasibility = [i for i in self.feasibility \
                            if i not in init_population]
        self.tiling_inputs = init_population

        self.performance_evaluate(self.topi_args, \
                                  init_population)

    def load_history(self, data_set):
        """

        :param data_set:
        :return:
         """
        return

    def initial_by_record(self):
        """
        Initialize a best tiling from the record file

        Parameters
        ----------

        Returns
        -------
        best_individual: num
        The index of best tiling from the record
        surprise_flag: True or False
        Is there a record of best tiling in the record file
        """
        surprise_flag = False
        best_individual_list = []
        # get the old best tiling from record file
        if self.task.common_args['old_repository_filename']:
            best_tiling_record = os.path.realpath(
                self.task.common_args['old_repository_filename'])

            # if the file exist, the read the old tiling 
            # from old repository file
            if os.path.exists(best_tiling_record):
                with open(best_tiling_record, "r") as json_f:
                    line = json_f.readlines()
                # find whether the case is in the record
                for line_str in line:
                    # check the format of config_file
                    try:
                        line_dict = json.loads(line_str)
                    except Exception:
                        raise TypeError("The format of old repository file \
                            isn't json")
                    shape_info = line_dict["shape"]
                    if shape_info == self.task.param:
                        tiling_info = line_dict["tiling"]
                        best_individual = entity2point(tiling_info, \
                            self.config_space, self.dims)
                        best_individual_list.append(best_individual)
                        surprise_flag = True
                        break
        # if the seed_list exist, then get the auto_tiling/cce_tiling seed
        seed_list = self.task.common_args.get('seed_list', [])
        for seed_tiling in seed_list:
            best_individual = entity2point(seed_tiling, \
                self.config_space, self.dims)
            best_individual_list.append(best_individual)
            surprise_flag = True

        return surprise_flag, best_individual_list

    def crossover_gene(self, genes, scores_probs):
        """Crossover the chromosome
        According to probility of crossover, crossover the chromosome

        Parameters
        ----------
        genes: list
        Chromosomes of the previous generation
        scores: list
        score of chromosomes of the previous generation
        min_score: float
        min score of all chromosomes of the previous generation
        avg_score: float
        Average score of all chromosomes of the previous generation
        probs: list
        Probability of each paternal individual that be selectd
        point_probs: float
        selected probility of all chromosomes of the previous generation

        Returns
        -------
        new_gene: list
        one chromosome that is crossovered
        _pm: float
        probility of mutate
        """
        # according to the score of individual, choice the paternal individual
        scores, min_score, avg_score = scores_probs[0], scores_probs[1], \
            scores_probs[2]
        probs, point_probs = scores_probs[3], scores_probs[4]
        indices = np.arange(len(genes))
        index1, index2 = np.random.choice(indices, size=2, replace=False, \
            p=probs)
        _p1, _p2 = genes[index1], genes[index2]
        # according to uniform distribution probability,
        # select the location of crossover points
        point = int(np.random.choice(len(self.dims), size=1, p=point_probs))

        single_score = (scores[index1] + scores[index2]) / 2
        _k1 = self.crossover_rate_pc1
        _k2 = self.crossover_rate_pc2
        _k3 = self.mutation_rate_pm1
        _k4 = self.mutation_rate_pm2

        _pc = _k2
        _pm = _k4
        if single_score <= avg_score:
            if min_score == avg_score:
                _pc = _k2 - ((_k2 - _k1)*(single_score - avg_score) / \
                    ((min_score - avg_score) + 1e-8))
                _pm = _k4 - ((_k4 - _k3)*(single_score - avg_score) / \
                    ((min_score - avg_score) + 1e-8))
            else:
                _pc = _k2 - ((_k2 - _k1)*(single_score - avg_score) / \
                    (min_score-avg_score))
                _pm = _k4 - ((_k4 - _k3)*(single_score - avg_score) / \
                    (min_score - avg_score))

        right_person_flag = False
        while not right_person_flag:
            if random.random() < _pc:
                # get two progeny individuals
                new_gene_1 = _p1[:point] + _p2[point:]
                new_gene_2 = _p2[:point] + _p1[point:]
                # if the cross point is between ka and kb,
                # the kb is setted to ka, ma is setted to mc
                if point == BL0_PBUFFER_LOCATION:
                    # limit kb equal to ka, and ma equal to mc
                    if new_gene_1[KB_LOCATION] != []:
                        new_gene_1[KB_LOCATION] = new_gene_1[KA_LOCATION]
                    new_gene_1[MA_LOCATION] = new_gene_1[MC_LOCATION]
                    if new_gene_2[KB_LOCATION] != []:
                        new_gene_2[KB_LOCATION] = new_gene_2[KA_LOCATION]
                    new_gene_2[MA_LOCATION] = new_gene_2[MC_LOCATION]
                # if the cross point is between nb and nc,
                # the ma is setted to mc, nb is setted to nc
                if point == CL0_PBUFFER_LOCATION:
                    # limit ma equal to mc, and nb equal to nc
                    new_gene_1[MA_LOCATION] = new_gene_1[MC_LOCATION]
                    new_gene_1[NB_LOCATION] = new_gene_1[NC_LOCATION]
                    new_gene_2[MA_LOCATION] = new_gene_2[MC_LOCATION]
                    new_gene_2[NB_LOCATION] = new_gene_2[NC_LOCATION]

                # judge whether the new individual is in the feasibility
                gene_point_1 = entity2point(new_gene_1, self.config_space, \
                    self.dims)
                gene_point_2 = entity2point(new_gene_2, self.config_space, \
                    self.dims)
                new_gene = new_gene_1
                if gene_point_1 not in self.feasibility:
                    if gene_point_2 not in self.feasibility:
                        # if two progeny individuals are not valid,
                        # Re-select the crossover point
                        point = int(np.random.choice(len(self.dims), size=1, \
                            p=point_probs))
                        right_person_flag = False
                        continue
                    new_gene = new_gene_2
            else:
                new_gene = _p1 if (scores[index1] < scores[index2]) else _p2
            right_person_flag = True

        return new_gene, _pm

    def mutate_gene(self, gene_crossover, _pm):
        """Mutate the chromosome
        Traverse the every gene of chromosome, then,
        according to probility of mutation,
        mutate the every gene of chromosome

        Parameters
        ----------
        gene_crossover: list
        one chromosome that is crossovered,
        the type of gene_crossover is entity of tiling
        _pm: float
        probility of mutation

        Returns
        -------
        new_gene: list
        one chromosome that is mutated
        """
        # define the new chromosome that is mutated
        new_gene = copy.deepcopy(gene_crossover)

        # mutable point is selected by same probility,
        # but some locations are not involved in mutation
        # Mainly consider the configuration of the flag fixed to True
        unmutable_point_location = [UBG_PBUFFER_LOCATION]

        # if loop over the max_loop, break the loop
        # the max_loop is setted based on the experience value
        max_loop = min(int(len(self.feasibility)), 200)
        loop_cnt = 0
        right_person_flag = False
        while not right_person_flag:
            # Traverse the every gene of chromosome,
            # finish mutation of every gene
            for i in range(len(new_gene)):
                # some loacation of chromosome are not involved in mutation
                if i in unmutable_point_location:
                    continue
                if random.random() < _pm:
                    new_gene = self.mutating_no_disturbing(new_gene, i)

            # if the loop over the max_loop, break the loop
            loop_cnt += 1
            if loop_cnt > max_loop:
                LOG_INSTANCE.debug("Time of mutate is over the MAX_LOOP, \
                    the tiling is randomly selected from the tiling space")
                # if the size of feasibility is 0, break the process
                if len(self.feasibility) == 0:
                    return new_gene
                # Time of mutate is over the max_loop,
                # one tiling is randomly selected from the tiling space
                gene_point = random.choice(self.feasibility)
                new_gene = point2entity(gene_point, self.config_space, \
                    self.dims)
                right_person_flag = True
            else:
                # judge whether the new individual is in the feasibility
                gene_point = entity2point(new_gene, self.config_space, \
                    self.dims)
                if gene_point not in self.feasibility:
                    right_person_flag = False
                else:
                    right_person_flag = True

        return new_gene

    def mutating_no_disturbing(self, gene, location):
        """
        Accroding the selected location of gene of chromosome,
        mutate the chromosome

        Parameters
        ----------
        gene: list
            one chromosome for mutation, the type of gene is entity of tiling
        location: int
            location of gene of chromosome for mutation

        Returns
        -------
        new_gene: list
            one chromosome that is mutated
        """
        # get the config_spaec of the gene that is in the specified location
        candidate_option = list(self.config_space.values())[location]
        # get the index of gene in configuration space
        new_gene = copy.deepcopy(gene)
        old_option = new_gene[location]
        # get the length of config space of the gene
        index_max = len(candidate_option)
        if index_max == 1:
            # no candidate for mutating, don't mutate
            return new_gene

        # generate the all chromosome by using the new candidate of the gene
        candidate_gene = []
        for option in candidate_option:
            # old chromosome don't be used as candidate for mutate
            if option == old_option:
                continue
            # generate the new chromosome by using the new_index
            temp_gene_entity = copy.deepcopy(new_gene)
            temp_gene_entity[location] = option

            # constrain the gene of one chromosome
            new_gene_entity = self.constrain_gene(temp_gene_entity, location)
            new_gene_point = entity2point(new_gene_entity, \
                self.config_space, self.dims)

            if new_gene_point in self.feasibility:
                candidate_gene.append(new_gene_entity)
        # if no candidate is valid, return the old chromosome
        if len(candidate_gene) == 0:
            return gene

        # random select the mutated chromosome from
        # all candidate of chromosome
        new_gene_index = random.randint(0, (len(candidate_gene) - 1))
        new_gene_mutating = candidate_gene[new_gene_index]

        return new_gene_mutating

    def check_ma(self, location, entity_value, gene_entity):
        """
        if ma changes, check the mc

        Parameters
        ----------
        location: int
            location of gene of chromosome for mutation
        entity_value: int
            value of gene_entity in location
        gene_entity: list
            one chromosome for mutation, the type of gene_entity is entity

        Returns
        -------
        gene_entity_tmp: list
            new gene_entity after check
        """
        gene_entity_tmp = copy.deepcopy(gene_entity)
        if location == MA_LOCATION:
            _ma = entity_value
            if _ma is not None:
                _mc = _ma
                if _mc not in self.config_space["mc"]:
                    raise ValueError("mc value don't in config_space")
                gene_entity_tmp[MC_LOCATION] = _mc
        return gene_entity_tmp

    def check_ka(self, location, entity_value, gene_entity):
        """
        if ka changes, check the kb

        Parameters
        ----------
        location: int
            location of gene of chromosome for mutation
        entity_value: int
            value of gene_entity in location
        gene_entity: list
            one chromosome for mutation, the type of gene_entity is entity

        Returns
        -------
        gene_entity_tmp: list
            new gene_entity after check
        """
        gene_entity_tmp = copy.deepcopy(gene_entity)
        if location == KA_LOCATION:
            _ka = entity_value
            _kb = gene_entity_tmp[KB_LOCATION]
            if _kb != []:
                if _ka not in self.config_space["kb"]:
                    raise ValueError("kb value don't in config_space")
                gene_entity_tmp[KB_LOCATION] = _ka
        return gene_entity_tmp

    def check_kb(self, location, entity_value, gene_entity):
        """
        if kb changes, check the ka

        Parameters
        ----------
        location: int
            location of gene of chromosome for mutation
        entity_value: int
            value of gene_entity in location
        gene_entity: list
            one chromosome for mutation, the type of gene_entity is entity

        Returns
        -------
        gene_entity_tmp: list
            new gene_entity after check
        """
        gene_entity_tmp = copy.deepcopy(gene_entity)
        if location == KB_LOCATION:
            _kb = entity_value
            if _kb != []:
                if _kb not in self.config_space["ka"]:
                    raise ValueError("ka value don't in config_space")
                gene_entity_tmp[KA_LOCATION] = _kb
        return gene_entity_tmp

    def check_nb(self, location, entity_value, gene_entity):
        """
        if nb changes, check the nc

        Parameters
        ----------
        location: int
            location of gene of chromosome for mutation
        entity_value: int
            value of gene_entity in location
        gene_entity: list
            one chromosome for mutation, the type of gene_entity is entity

        Returns
        -------
        gene_entity_tmp: list
            new gene_entity after check
        """
        gene_entity_tmp = copy.deepcopy(gene_entity)
        if location == NB_LOCATION:
            _nb = entity_value
            _nc = _nb
            if _nc not in self.config_space["nc"]:
                raise ValueError("nc value don't in config_space")
            gene_entity_tmp[NC_LOCATION] = _nc
        return gene_entity_tmp

    def check_mc(self, location, entity_value, gene_entity):
        """
        if mc changes, check the ma

        Parameters
        ----------
        location: int
            location of gene of chromosome for mutation
        entity_value: int
            value of gene_entity in location
        gene_entity: list
            one chromosome for mutation, the type of gene_entity is entity

        Returns
        -------
        gene_entity_tmp: list
            new gene_entity after check
        """
        gene_entity_tmp = copy.deepcopy(gene_entity)
        if location == MC_LOCATION:
            _mc = entity_value
            _ma = gene_entity_tmp[MA_LOCATION]
            if _ma is not None:
                if _mc not in self.config_space["ma"]:
                    raise ValueError("kb value don't in config_space")
                gene_entity_tmp[MA_LOCATION] = _mc
        return gene_entity_tmp

    def check_nc(self, location, entity_value, gene_entity):
        """
        if nc changes, check the nb

        Parameters
        ----------
        location: int
            location of gene of chromosome for mutation
        entity_value: int
            value of gene_entity in location
        gene_entity: list
            one chromosome for mutation, the type of gene_entity is entity

        Returns
        -------
        gene_entity_tmp: list
            new gene_entity after check
        """
        gene_entity_tmp = copy.deepcopy(gene_entity)
        if location == NC_LOCATION:
            _nc = entity_value
            _nb = _nc
            if _nb not in self.config_space["nb"]:
                raise ValueError("nb value don't in config_space")
            gene_entity_tmp[NB_LOCATION] = _nb
        return gene_entity_tmp

    def constrain_gene(self, gene_entity, location):
        """
        Accroding the selected location of gene of chromosome,
        constrain the other gene of chromosome.
        Increase success rate for mutation

        Parameters
        ----------
        gene_entity: list
            one chromosome for mutation, the type of gene_entity is entity
        location: int
            location of gene of chromosome for mutation

        Returns
        -------
        new_gene_entity: list
            one chromosome that is constrained,
            the type of new_gene_entity is entity
        """
        entity_value = gene_entity[location]
        gene_entity = self.check_ma(location, entity_value, gene_entity)
        gene_entity = self.check_ka(location, entity_value, gene_entity)
        gene_entity = self.check_kb(location, entity_value, gene_entity)
        gene_entity = self.check_nb(location, entity_value, gene_entity)
        gene_entity = self.check_mc(location, entity_value, gene_entity)
        gene_entity = self.check_nc(location, entity_value, gene_entity)

        new_gene_entity = copy.deepcopy(gene_entity)

        return new_gene_entity
    def performance_evaluate(self, topi_args, tiling_population):
        """
        Evaluate the performance of tiling

        Parameters
        ----------
        topi_args: list
            params of topi interface
        tiling: list
            tiling generated by optimization algorithm

        Returns
        -------
        ret: state code, three state
            state: -1:compile failed; 0:run failed; 1:success
            indicate whether the evaluation is successful or unsuccessful
        total_time: number (us)
            record the runtime cost of .o
        """
        base_kernel_name = topi_args["fusion_op_name"]
        kernel = list()
        tiling_type = TILING_INSTANCE.get_tiling_type()
        if topi_args.get('tune_mode', 'SINGLE') == 'ATC':
            TILING_INSTANCE.set_tiling_type("tuning_tiling")

        for tiling_point in tiling_population:
            tiling_entity = point2entity(tiling_point, \
                                         self.task.config_space, \
                                         self.task.dims)
            e_kernel = {
                "kernel_name": "%s_%s" % (base_kernel_name, \
                                "_".join(str(x) for x in tiling_point)),
                "tiling_point": tiling_point,
                "tiling_entity": tiling_entity,
            }
            kernel.append(e_kernel)
            tiling_dict = self.tiling_transform(topi_args, tiling_entity)
            # set tiling for train
            TILING_INSTANCE.set_tiling(tiling_dict, kernel[-1]["kernel_name"])
        sync_py_object("te.domain.tiling", "tiling_helper.TILING_INSTANCE")

        # generate the .o file and json file
        config_file = os.path.join(ESTIMATE_CONFIG_PATH, 'config.json')
        op_param_info = dict()
        with open(config_file, "r") as file_handle:
            op_param_info = json.load(file_handle)
        op_info_list = list()
        kernel_compile_op = list()
        if topi_args.get('tune_mode', 'SINGLE') == 'ATC':
            for e_kernel in kernel:
                t_op, cfg_dict = atc_build_kernel(topi_args, \
                                                e_kernel)
                kernel_compile_op.append(t_op)
                op_info_list.append(cfg_dict)
            kernel_flag = False
            while not kernel_flag:
                for c_op in kernel_compile_op:
                    if c_op.get() is None:
                        kernel_flag = False
                        break
                    kernel_flag = True
        else:
            for e_kernel in kernel:
                topi_args_clone = copy.deepcopy(topi_args)
                topi_args_clone['kernel_name'] = e_kernel["kernel_name"]
                estimate = FactoryEstimate(topi_args_clone)
                try:
                    estimate.build_kernel()
                except (RuntimeError, TVMError):
                    LOG_INSTANCE.error("build_kernel failed.The tiling: %s", \
                        self.tiling_transform(topi_args, \
                                              e_kernel['tiling_entity']))
                cfg_dict = estimate.get_cfg_dict(e_kernel)
                op_info_list.append(cfg_dict)

        op_param_info["op_info_list"] = list()
        for op_param in op_info_list:
            kernel_path = os.path.join(os.getcwd(), "kernel_meta", \
                                       "%s.o" % op_param['kernel_name'])
            if os.path.isfile(kernel_path):
                op_param_info["op_info_list"].append(op_param)

        TILING_INSTANCE.tiling_clear()
        TILING_INSTANCE.set_tiling_type(tiling_type)
        sync_py_object("te.domain.tiling", "tiling_helper.TILING_INSTANCE")
        if len(op_param_info["op_info_list"]) < \
            len(op_info_list) * SUCCESS_RATE_CONTROL:
            self.results, self.inputs = [], []
            LOG_INSTANCE.error("compile .o failed.")
            return
        
        # split the inputs with the predict result of model
        

        

        if self.use_classify_model:
            LOG_INSTANCE.info( \
                "now begin to use classify model")
            will_run_op_info = list()
            will_not_run_info = list()
            for op_info in op_param_info["op_info_list"]:
                feature = self.get_feature_config(op_info['tiling_entity'],False)
                predict = self.classify_model.predict(np.array(feature).reshape(1, -1))
                LOG_INSTANCE.info( \
                  "predict result is %s" % predict)
                if predict[0] == 1 :
                    will_not_run_info.append(op_info)
                else:
                    will_run_op_info.append(op_info)

            LOG_INSTANCE.info( \
                "len(will_not_run_info) is %d" % len(will_not_run_info))
            LOG_INSTANCE.info( \
                "len(will_run_op_info) is %d" % len(will_run_op_info))

            op_param_info["op_info_list"] = will_run_op_info
            ret, ret_info, real_results, real_inputs = parallel_run(op_param_info)
            op_param_info["op_info_list"] = will_not_run_info
            ret_tmp, ret_info_tmp, fake_results, fake_inputs = parallel_fake_run(op_param_info)


        


            self.results, self.inputs = real_results + fake_results, real_inputs + fake_inputs
        else:
            ret, ret_info, self.results, self.inputs = parallel_run(op_param_info)


        feature_list = []
        with open('feature_ga.csv','a') as csvfile:
            for i ,res in enumerate(self.results):
                res_cost = res.cost
                input = self.inputs[i]
                # input.append(res_cost)
                feature_list.append(input + [res_cost])

                self.all_runned_features = self.all_runned_features.append(self.feature_to_dict(self.get_feature_config(input + [res_cost],True)),ignore_index=True)
                
                csvfile.write(str(input + [res_cost])+'\n')

        ## training the model
        data_x = self.all_runned_features.iloc[:,[i for i in range(50)]]
        data_y = self.all_runned_features.iloc[:,[50]]

        


        x_train, x_test, y_train, y_test = train_test_split(data_x, data_y, test_size=0.25)


        self.classify_model = RandomForestClassifier(n_estimators=91,max_features=2)
        self.classify_model.fit(x_train,np.array(y_train.astype('int')).ravel())
        model_score = self.classify_model.score(x_test,np.array(y_test.astype('int')).ravel())
        LOG_INSTANCE.info( \
                "model_score is %f" % model_score)
        if (float(model_score) > 0.6):
            self.use_classify_model = True

        if not ret:
            self.results, self.inputs = [], []
            LOG_INSTANCE.error("run .o failed. %s" % ret_info)

    def feature_to_dict(self,feature):


        dict = {}


        for i,elem in enumerate(feature):
            dict[i] = elem

        return dict

    
    def get_feature_config(self,tiling_entity,contain_result):
        feature = []


        tiling_entity_str = str(tiling_entity)


        tiling_entity_str = tiling_entity_str.replace('[]','0').replace('None','0').replace('False','-1').replace('[','').replace(']','')


        tiling_entity_array = tiling_entity_str.split(',')


        if contain_result:
            if float(tiling_entity_array[-1].strip()) > 1000:
                tiling_entity_array[-1] = 1
            else:
                tiling_entity_array[-1] = 0

        tiling_entity_array = [int(x) for x in tiling_entity_array]
        return tiling_entity_array


        # for elem in tiling_entity:


            


        #     if str(elem) == '[]' or str(elem) == ' []' or isinstance(elem,list) and len(elem) == 0:
        #         feature.append(0)
        #     if not elem or elem == False or str(elem) == 'False' or str(elem) == ' False':
        #         feature.append(0)
        #     if str(elem) == 'None':
        #         feature.append(-1)
        #     else:
        #         feature.append(elem)

        # if contain_result:
        #     if tiling_entity[-1] > 1000:
        #         feature[-1] = 1
        #     else:
        #         feature[-1] = 0
        # return feature
