# Supplementary material for: Accelerating the tuning process for optimizing DNN operators by ROFT model
Source: Sci Rep. 2025 Oct 17;15:36327. doi: 10.1038/s41598-025-20139-x (PMC12534627; doi:10.1038/s41598-025-20139-x)
Supplement: Supplementary file 1 — Supplementary Information. [file 41598_2025_20139_MOESM1_ESM.zip › ROFT_data/auto_tune.egg/auto_tune/generate_repository.py]

#!/usr/bin/env python
# -*- coding:utf-8 -*-
"""
Copyright (C) 2019. Huawei Technologies Co., Ltd. All rights reserved.

Define the base class for tuners
"""

import struct
import json
import os
import math
from offline_util import encode_memory_type

MAX_VALUE_8_BIT = 255
MAX_VALUE_16_BIT = 65535
MAX_VALUE_32_BIT = 4294967295
BIT_LEN_128 = 128
BIT_LEN_64 = 64
BIT_LEN_32 = 32
BIT_LEN_16 = 16
BIT_LEN_8 = 8
BIT_LEN_4 = 4
BIT_LEN_2 = 2
BIT_TO_BYTE = 8
ZERO = 0
ONE = 1
TWO = 2
THREE = 3

# define the type of L1 fusion
DEFAULT_VALUE = -1
L1_NO_FUSION = 2

OP_TAG_ENCODE = {"conv2d": 0, "convolution": 0, \
                 "conv2d_backprop_input": 1, "conv2d_backprop_filter": 2, \
                 "depthwise_conv2d_forward": 3, "depthwise_bp_input": 4, \
                 "depthwise_bp_filter": 5,  \
                 'depthwise_conv2d_native_v200': 6, "matmul": 7, \
                 "convolution_3d": 8, "conv3d_backprop_input": 9, \
                 "conv3d_backprop_filter": 10}
DTYPE_ENCODE = {"uint8": 0, "int8": 1, "float16": 2, \
                "int32": 3, "float32": 4}
FLAG_ENCODE = {False: 0, True: 1}


def is_conv3d_op_tag(op_tag):
    """Check if Conv3D type"""
    return op_tag in OP_TAG_ENCODE and \
           (OP_TAG_ENCODE[op_tag] >= OP_TAG_ENCODE['convolution_3d']) and \
           (OP_TAG_ENCODE[op_tag] <= OP_TAG_ENCODE['conv3d_backprop_filter'])


def generate_to_bin(all_bin, bin_file):
    """
    write binary to file
    all_bin: list of all binary data
    bin_file: binary file
    """
    with open(bin_file, 'wb') as f_w:
        for elem in all_bin:
            f_w.write(elem)


def num_2_bin(all_bin, data, bit_len):
    """
    transfor number to binary
    all_bin: list of all binary data
    data: source number data
    bit_len: bit length of data

    return: binary of data
    """
    if data == []:
        data = ((ONE << BIT_LEN_32) - ONE)
    elif data is None:
        data = ZERO
    elif data is False:
        data = ZERO
    elif data is True:
        data = ONE

    if bit_len == BIT_LEN_32:
        elem = struct.pack("I", data) # to unsigned int
        all_bin.append(elem)
    elif bit_len == BIT_LEN_16:
        elem = struct.pack("H", data) # to unsigned short
        all_bin.append(elem)
    elif bit_len == BIT_LEN_8:
        elem = struct.pack("B", data) # to 1 byte
        all_bin.append(elem)
    elif bit_len < BIT_LEN_8:
        data = data * (BIT_LEN_2**(BIT_LEN_8 - bit_len))
        elem = struct.pack("B", data) # to 1 byte
        all_bin.append(elem)
    else:
        pass
    return all_bin


def str_2_bin(all_bin, data, bit_len):
    """
    transfor string to binary
    all_bin: list of all binary data
    data: source string data
    bit_len: bit length of data

    return: binary of data
    """
    if data in DTYPE_ENCODE.keys():
        elem = struct.pack("B", DTYPE_ENCODE[data])
        all_bin.append(elem)
        return all_bin

    if data in OP_TAG_ENCODE.keys():
        elem = struct.pack("B", OP_TAG_ENCODE[data])
        all_bin.append(elem)
        return all_bin

    byte_len = int(bit_len / BIT_TO_BYTE)
    for char in data: # change 1 char to 1 byte
        elem = struct.pack("s", char.encode('utf-8'))
        all_bin.append(elem)

    i = byte_len - len(data)
    while i > 0: # supplement 0
        elem = struct.pack("B", ZERO)
        all_bin.append(elem)
        i = i - 1
    return all_bin


def num_get_bin(num):
    """
    transfor number to string binary
    num: source number data

    return: string binary data of num
    """
    tmp = []
    num = struct.pack("I", num)
    arr = bytearray(num)
    for elem in arr:
        tmp.append(hex(elem))
    return tmp


def str_get_bin(src, bit_len):
    """
    transfor string to string binary
    src: source string data
    bit_len: bit length of src

    return: string binary data of src
    """
    tmp = []
    byte_len = int(bit_len / BIT_TO_BYTE)
    for char in src:
        tmp.append(hex(ord(char))) # get bin of char

    i = byte_len - len(tmp)
    while i > 0:
        tmp.append(hex(ZERO)) # supplement 0
        i = i - 1
    return tmp


def get_check_sum(table_head, check_sum_len_bit):
    """
    get checksum value
    table_head: all tablehead info
    check_sum_len_bit: bit length of checksum

    return: checksum value
    """
    bin_list = []
    for i in range(int(len(table_head) / THREE)):
        if table_head[i] == "num":
            bin_list.extend(num_get_bin(table_head[i + \
                            int(len(table_head) / THREE)]))
        if table_head[i] == "str":
            bin_list.extend(str_get_bin(table_head[i + \
                            int(len(table_head) / THREE)], \
                            table_head[i + int(len(table_head) / THREE) * \
                            BIT_LEN_2]))
    data_sum = 0
    high_bits = 0
    for i, element in enumerate(bin_list):
        if i % TWO == ZERO:
            # hex to dec
            data_sum = data_sum + int(element, BIT_LEN_16) * \
                       (BIT_LEN_2**int(check_sum_len_bit / BIT_LEN_4))
        else:
            # hex to dec
            data_sum = data_sum + int(element, BIT_LEN_16)
        while data_sum >= BIT_LEN_2**int(check_sum_len_bit / BIT_LEN_2) or \
                          high_bits != ZERO:
            high_bits = int(data_sum / (BIT_LEN_2**int(check_sum_len_bit / \
                                                       BIT_LEN_2)))
            data_sum = int(data_sum % (BIT_LEN_2**int(check_sum_len_bit / \
                                       BIT_LEN_2))) + high_bits
    check_sum = BIT_LEN_2**check_sum_len_bit - ONE - data_sum
    return check_sum


def head_2_bin(all_bin, tiling_set):
    """
    transfer tablehead to binary
    all_bin: list of all binary data
    tiling_set: shape of a case

    return: list of shape and tiling
    """
    # headconfig info
    check_sum = 1031
    head_length = 64
    hardware_platform = 'AaZ'
    repository_length = len(tiling_set)
    version = 'version'
    base_address = 'address'
    repository_resereved = 'repores'
    reserved = 'res'
    table_head = []
    table_head.append("num") # date type of head_length
    table_head.append("str") # date type of hardware_platform
    table_head.append("num") # date type of repository_length
    table_head.append("str") # date type of version
    table_head.append("str") # date type of base_address
    table_head.append("str") # date type of repository_resereved_fields
    table_head.append("str") # date type of reserved_fields
    table_head.append(head_length)
    table_head.append(hardware_platform)
    table_head.append(repository_length)
    table_head.append(version)
    table_head.append(base_address)
    table_head.append(repository_resereved)
    table_head.append(reserved)
    # head_length occupies 32 bits
    table_head.append(BIT_LEN_32)
    # hardware_platform occupies 32 bits
    table_head.append(BIT_LEN_32)
    # repository_length occupies 32 bits
    table_head.append(BIT_LEN_32)
    # version occupies 128 bits
    table_head.append(BIT_LEN_128)
    # base_address occupies 64 bits
    table_head.append(BIT_LEN_64)
    # repository_resereved_fields occupies 64 bits
    table_head.append(BIT_LEN_64)
    # reserved_fields occupies 128 bits
    table_head.append(BIT_LEN_128)
    check_sum = get_check_sum(table_head, BIT_LEN_32)
    # check_sum occupies 32 bits
    all_bin = num_2_bin(all_bin, check_sum, BIT_LEN_32)
    # head_length occupies 32 bits
    all_bin = num_2_bin(all_bin, head_length, BIT_LEN_32)
    # hardware_platform occupies 32 bits
    all_bin = str_2_bin(all_bin, hardware_platform, BIT_LEN_32)
    # repository_length occupies 32 bits
    all_bin = num_2_bin(all_bin, repository_length, BIT_LEN_32)
    # version occupies 128 bits
    all_bin = str_2_bin(all_bin, version, BIT_LEN_128)
    # base_address occupies 64 bits
    all_bin = str_2_bin(all_bin, base_address, BIT_LEN_64)
    # repository_resereved_fields occupies 64 bits
    all_bin = str_2_bin(all_bin, repository_resereved, BIT_LEN_64)
    # reserved_fields occupies 128 bits
    all_bin = str_2_bin(all_bin, reserved, BIT_LEN_128)
    return all_bin


def check_tiling(tiling):
    """
    check dimension 5, 17, 32 in source tiling
    tiling: source tiling of a case

    return: new tiling
    """
    # check dimension 5 in tiling
    if tiling[5] == []:
        tiling[5] = MAX_VALUE_32_BIT
    if tiling[5] is None:
        tiling[5] = ZERO
    # check dimension 17 in tiling
    if tiling[17] == []:
        tiling[17] = MAX_VALUE_32_BIT
    if tiling[17] is None:
        tiling[17] = ZERO
    # check dimension 32 in tiling
    if tiling[32] == []:
        tiling[32] = MAX_VALUE_16_BIT
    if tiling[32] is None:
        tiling[32] = ZERO
    return tiling


def l1_fusion_shape_2_bin(all_bin, shape):
    """
        transfer l1 fusion shape to binary
        all_bin: list of all binary data
        shape: shape of a case

        return: new all_bin
        """
    if shape["c_shape"] == [] or shape["c_shape"] is None:
        shape["c_shape"] = []
        i = 4
        while i > 0:  # C_shape occupies 4 dimensions
            shape["c_shape"].append(0)
            i = i - 1
    # source buffer of input and destination buffer of output
    in_fm_memory_type = shape.get('in_fm_memory_type')
    out_fm_memory_type = shape.get('out_fm_memory_type')
    # encode the memory type
    in_fm_memory_type_encode = encode_memory_type("in", \
        in_fm_memory_type)
    out_fm_memory_type_encode = encode_memory_type("out", \
        out_fm_memory_type)

    # 2 represent L1_no_fusion
    if shape["l1_fusion_type"] == DEFAULT_VALUE:
        shape["l1_fusion_type"] = L1_NO_FUSION
    # get batch_a from A_shape dimension 0, batch_a occupies 32 bits
    all_bin = num_2_bin(all_bin, shape["a_shape"][0], BIT_LEN_32)
    # get batch_b from B_shape dimension 0, batch_b occupies 32 bits
    all_bin = num_2_bin(all_bin, shape["b_shape"][0], BIT_LEN_32)
    # get cb from B_shape dimension 0 times dimension 4, cb occupies 32 bits
    all_bin = num_2_bin(all_bin, shape["b_shape"][1] * \
                        shape["b_shape"][4], BIT_LEN_32)
    # get ca1 from A_shape dimension 1, ca1 occupies 32 bits
    all_bin = num_2_bin(all_bin, shape["a_shape"][1], BIT_LEN_32)
    # get l1_fusion_input_memory_type
    all_bin = num_2_bin(all_bin, in_fm_memory_type_encode, \
        BIT_LEN_32)
    # get ha from A_shape dimension 2, ha occupies 16 bits
    all_bin = num_2_bin(all_bin, shape["a_shape"][2], BIT_LEN_16)
    # get wa from A_shape dimension 3, wa occupies 16 bits
    all_bin = num_2_bin(all_bin, shape["a_shape"][3], BIT_LEN_16)
    # get hb from B_shape dimension 2, hb occupies 16 bits
    all_bin = num_2_bin(all_bin, shape["b_shape"][2], BIT_LEN_16)
    # get wb from B_shape dimension 3, wb occupies 16 bits
    all_bin = num_2_bin(all_bin, shape["b_shape"][3], BIT_LEN_16)
    # get hc from C_shape dimension 2, hc occupies 16 bits
    all_bin = num_2_bin(all_bin, shape["c_shape"][2], BIT_LEN_16)
    # get wc from C_shape dimension 3, wc occupies 16 bits
    all_bin = num_2_bin(all_bin, shape["c_shape"][3], BIT_LEN_16)
    # get fusionType from shape,
    # fusionType occupies 16 bits
    all_bin = num_2_bin(all_bin, shape['fusion_type'], BIT_LEN_16)
    # get ca0 from A_shape dimension 4, ca0 occupies 8 bits
    all_bin = num_2_bin(all_bin, shape["a_shape"][4], BIT_LEN_8)
    # get a_type from shape, a_type occupies 8 bits
    all_bin = str_2_bin(all_bin, shape["a_dtype"], BIT_LEN_8)
    # get b_type from shape, b_type occupies 8 bits
    all_bin = str_2_bin(all_bin, shape["b_dtype"], BIT_LEN_8)
    # get c_type from shape, c_type occupies 8 bits
    all_bin = str_2_bin(all_bin, shape["c_dtype"], BIT_LEN_8)
    # get mad_type from shape, mad_type occupies 8 bits
    all_bin = str_2_bin(all_bin, shape["mad_dtype"], BIT_LEN_8)
    # get padl from shape, padl occupies 8 bits
    all_bin = num_2_bin(all_bin, shape["pad"][0], BIT_LEN_8)
    # get padr from shape, padr occupies 8 bits
    all_bin = num_2_bin(all_bin, shape["pad"][1], BIT_LEN_8)
    # get padu from shape, padu occupies 8 bits
    all_bin = num_2_bin(all_bin, shape["pad"][2], BIT_LEN_8)
    # get padd from shape, padd occupies 8 bits
    all_bin = num_2_bin(all_bin, shape["pad"][3], BIT_LEN_8)
    # get stride_h from shape, stride_h occupies 8 bits
    all_bin = num_2_bin(all_bin, shape["stride"][0], BIT_LEN_8)
    # get stride_w from shape, stride_w occupies 8 bits
    all_bin = num_2_bin(all_bin, shape["stride"][1], BIT_LEN_8)
    # get dilation_h from shape, dilation_h occupies 8 bits
    all_bin = num_2_bin(all_bin, shape["dilation"][0], BIT_LEN_8)
    # get dilation_w from shape, dilation_w occupies 8 bits
    all_bin = num_2_bin(all_bin, shape["dilation"][1], BIT_LEN_8)
    # get group from shape, group occupies 8 bits
    all_bin = num_2_bin(all_bin, shape["group"], BIT_LEN_8)
    # get op_tag from shape, op_tag occupies 8 bits
    all_bin = num_2_bin(all_bin, shape["l1_fusion_type"], BIT_LEN_8)
    # get outputMemoryType from shape, get bias_flag from shape
    all_bin = num_2_bin(
        all_bin, out_fm_memory_type_encode, BIT_LEN_8)
    # get bias_flag from shape occupies 1 bit
    all_bin = num_2_bin(all_bin, ZERO * 2 + \
        shape['bias_flag'], BIT_LEN_8)
    # pooling_shape_H occupies 4 bits, pooling_shape_W occupies 4 bits
    all_bin = num_2_bin(all_bin, shape.get('pooling_shape', [0, 0])[0] + \
                    shape.get('pooling_shape', [0, 0])[1] * 2**4, BIT_LEN_8)
    # pooling_stride_H occupies 4 bits, pooling_stride_W occupies 4 bits
    all_bin = num_2_bin(all_bin, shape.get('pooling_stride', [0, 0])[0] + \
                    shape.get('pooling_stride', [0, 0])[1] * 2**4, BIT_LEN_8)
    # reserved 112 bits, blank occupies 32 bit
    all_bin = num_2_bin(all_bin, ZERO, BIT_LEN_8)
    all_bin = num_2_bin(all_bin, ZERO, BIT_LEN_16)
    all_bin = num_2_bin(all_bin, ZERO, BIT_LEN_32)
    all_bin = num_2_bin(all_bin, ZERO, BIT_LEN_32)
    return all_bin


def conv2d_shape_2_bin(all_bin, shape):
    """
        transfer l1 fusion shape to binary
        all_bin: list of all binary data
        shape: shape of a case

        return: new all_bin
        """
    if shape["c_shape"] == [] or shape["c_shape"] is None:
        shape["c_shape"] = []
        i = 4
        while i > 0:  # C_shape occupies 4 dimensions
            shape["c_shape"].append(0)
            i = i - 1

    # process the input params
    fused_double_operand_num = shape["fused_coefficient"][2]
    # get batch_a from A_shape dimension 0, batch_a occupies 32 bits
    all_bin = num_2_bin(all_bin, shape["a_shape"][0], BIT_LEN_32)
    # get batch_b from B_shape dimension 0, batch_b occupies 32 bits
    all_bin = num_2_bin(all_bin, shape["b_shape"][0], BIT_LEN_32)
    # get cb from B_shape dimension 0 times dimension 4,
    # cb occupies 32 bits
    all_bin = num_2_bin(all_bin, shape["b_shape"][1] * \
                        shape["b_shape"][4], BIT_LEN_32)
    # get ca1 from A_shape dimension 1, ca1 occupies 32 bits
    all_bin = num_2_bin(all_bin, shape["a_shape"][1], BIT_LEN_32)
    # get ha from A_shape dimension 2, ha occupies 16 bits
    all_bin = num_2_bin(all_bin, shape["a_shape"][2], BIT_LEN_16)
    # get wa from A_shape dimension 3, wa occupies 16 bits
    all_bin = num_2_bin(all_bin, shape["a_shape"][3], BIT_LEN_16)
    # get hb from B_shape dimension 2, hb occupies 16 bits
    all_bin = num_2_bin(all_bin, shape["b_shape"][2], BIT_LEN_16)
    # get wb from B_shape dimension 3, wb occupies 16 bits
    all_bin = num_2_bin(all_bin, shape["b_shape"][3], BIT_LEN_16)
    # get hc from C_shape dimension 2, hc occupies 16 bits
    all_bin = num_2_bin(all_bin, shape["c_shape"][2], BIT_LEN_16)
    # get wc from C_shape dimension 3, wc occupies 16 bits
    all_bin = num_2_bin(all_bin, shape["c_shape"][3], BIT_LEN_16)
    # get fused_double_operand_num from shape,
    # fused_double_operand_num occupies 16 bits
    all_bin = num_2_bin(all_bin, math.ceil( \
                fused_double_operand_num * 1000 / 10), BIT_LEN_16)
    # get ca0 from A_shape dimension 4, ca0 occupies 8 bits
    all_bin = num_2_bin(all_bin, shape["a_shape"][4], BIT_LEN_8)
    # get a_type from shape, a_type occupies 8 bits
    all_bin = str_2_bin(all_bin, shape["a_dtype"], BIT_LEN_8)
    # get b_type from shape, b_type occupies 8 bits
    all_bin = str_2_bin(all_bin, shape["b_dtype"], BIT_LEN_8)
    # get c_type from shape, c_type occupies 8 bits
    all_bin = str_2_bin(all_bin, shape["c_dtype"], BIT_LEN_8)
    # get mad_type from shape, mad_type occupies 8 bits
    all_bin = str_2_bin(all_bin, shape["mad_dtype"], BIT_LEN_8)
    # get padl from shape, padl occupies 8 bits
    all_bin = num_2_bin(all_bin, shape["pad"][0], BIT_LEN_8)
    # get padr from shape, padr occupies 8 bits
    all_bin = num_2_bin(all_bin, shape["pad"][1], BIT_LEN_8)
    # get padu from shape, padu occupies 8 bits
    all_bin = num_2_bin(all_bin, shape["pad"][2], BIT_LEN_8)
    # get padd from shape, padd occupies 8 bits
    all_bin = num_2_bin(all_bin, shape["pad"][3], BIT_LEN_8)
    # get stride_h from shape, stride_h occupies 8 bits
    all_bin = num_2_bin(all_bin, shape["stride"][0], BIT_LEN_8)
    # get stride_w from shape, stride_w occupies 8 bits
    all_bin = num_2_bin(all_bin, shape["stride"][1], BIT_LEN_8)
    # get fusion_type from shape, fusion_type occupies 16 bits
    all_bin = num_2_bin(all_bin, shape["fusion_type"], BIT_LEN_16)
    # get dilation_h from shape, dilation_h occupies 8 bits
    all_bin = num_2_bin(all_bin, shape["dilation"][0], BIT_LEN_8)
    # get dilation_w from shape, dilation_w occupies 8 bits
    all_bin = num_2_bin(all_bin, shape["dilation"][1], BIT_LEN_8)
    # get group from shape, group occupies 8 bits
    all_bin = num_2_bin(all_bin, shape["group"], BIT_LEN_8)
    # get op_tag from shape, op_tag occupies 8 bits
    if shape["op_type"] not in OP_TAG_ENCODE.keys():
        raise ValueError("not support op_type: %s" % str(shape["op_type"]))
    all_bin = str_2_bin(all_bin, shape["op_type"], BIT_LEN_8)
    # bias_flag occupies 1 bit
    all_bin = num_2_bin(all_bin, ZERO * 2 + \
                                 shape['bias_flag'], BIT_LEN_8)
    # pooling_shape_H occupies 4 bits, pooling_shape_W occupies 4 bits
    all_bin = num_2_bin(all_bin, shape.get('pooling_shape', [0, 0])[0] + \
                    shape.get('pooling_shape', [0, 0])[1] * 2**4, BIT_LEN_8)
    # pooling_stride_H occupies 4 bits, pooling_stride_W occupies 4 bits
    all_bin = num_2_bin(all_bin, shape.get('pooling_stride', [0, 0])[0] + \
                    shape.get('pooling_stride', [0, 0])[1] * 2**4, BIT_LEN_8)
    # reserved 112 bits, blank occupies 32 bit
    all_bin = num_2_bin(all_bin, ZERO, BIT_LEN_16)
    all_bin = num_2_bin(all_bin, ZERO, BIT_LEN_32)
    all_bin = num_2_bin(all_bin, ZERO, BIT_LEN_32)
    all_bin = num_2_bin(all_bin, ZERO, BIT_LEN_32)

    return all_bin


def shape_2_bin(all_bin, shape):
    """
    transfer shape to binary
    all_bin: list of all binary data
    shape: shape of a case

    return: new all_bin
    """
    if shape["C_shape"] == [] or shape["C_shape"] is None:
        shape["C_shape"] = []
        i = 4
        while i > 0: # C_shape occupies 4 dimensions
            shape["C_shape"].append(0)
            i = i - 1
    if is_conv3d_op_tag(shape["op_type"]):
        # get batch_a from A_shape dimension 0, batch_a occupies 32 bits
        all_bin = num_2_bin(all_bin, shape["A_shape"][0], BIT_LEN_32)
        # get batch_b from B_shape dimension 0, batch_b occupies 32 bits
        all_bin = num_2_bin(all_bin, shape["B_shape"][0], BIT_LEN_32)
        # get cb from B_shape dimension 2, dimension 5, cb occupies 32 bits
        all_bin = num_2_bin(all_bin, shape["B_shape"][2] * \
                            shape["B_shape"][5], BIT_LEN_32)
        # get ca1 from A_shape dimension 2, ca1 occupies 32 bits
        all_bin = num_2_bin(all_bin, shape["A_shape"][2], BIT_LEN_32)
        # get ha from A_shape dimension 3, ha occupies 16 bits
        all_bin = num_2_bin(all_bin, shape["A_shape"][3], BIT_LEN_16)
        # get wa from A_shape dimension 4, wa occupies 16 bits
        all_bin = num_2_bin(all_bin, shape["A_shape"][4], BIT_LEN_16)
        # get hb from B_shape dimension 3, hb occupies 16 bits
        all_bin = num_2_bin(all_bin, shape["B_shape"][3], BIT_LEN_16)
        # get wb from B_shape dimension 4, wb occupies 16 bits
        all_bin = num_2_bin(all_bin, shape["B_shape"][4], BIT_LEN_16)
        # get hc from C_shape dimension 2, hc occupies 16 bits
        all_bin = num_2_bin(all_bin, shape["C_shape"][2], BIT_LEN_16)
        # get wc from C_shape dimension 3, wc occupies 16 bits
        all_bin = num_2_bin(all_bin, shape["C_shape"][3], BIT_LEN_16)
        # get fused_double_operand_num from shape,
        # fused_double_operand_num occupies 16 bits
        all_bin = num_2_bin(all_bin, math.ceil( \
                  shape["fused_double_operand_num"] * 100), BIT_LEN_16)
        # get ca0 from A_shape dimension 5, ca0 occupies 8 bits
        all_bin = num_2_bin(all_bin, shape["A_shape"][5], BIT_LEN_8)
    else:
        # get batch_a from A_shape dimension 0, batch_a occupies 32 bits
        all_bin = num_2_bin(all_bin, shape["A_shape"][0], BIT_LEN_32)
        # get batch_b from B_shape dimension 0, batch_b occupies 32 bits
        all_bin = num_2_bin(all_bin, shape["B_shape"][0], BIT_LEN_32)
        # get cb from B_shape dimension 0 times dimension 4,
        # cb occupies 32 bits
        all_bin = num_2_bin(all_bin, shape["B_shape"][1] * \
                            shape["B_shape"][4], BIT_LEN_32)
        # get ca1 from A_shape dimension 1, ca1 occupies 32 bits
        all_bin = num_2_bin(all_bin, shape["A_shape"][1], BIT_LEN_32)
        # get ha from A_shape dimension 2, ha occupies 16 bits
        all_bin = num_2_bin(all_bin, shape["A_shape"][2], BIT_LEN_16)
        # get wa from A_shape dimension 3, wa occupies 16 bits
        all_bin = num_2_bin(all_bin, shape["A_shape"][3], BIT_LEN_16)
        # get hb from B_shape dimension 2, hb occupies 16 bits
        all_bin = num_2_bin(all_bin, shape["B_shape"][2], BIT_LEN_16)
        # get wb from B_shape dimension 3, wb occupies 16 bits
        all_bin = num_2_bin(all_bin, shape["B_shape"][3], BIT_LEN_16)
        # get hc from C_shape dimension 2, hc occupies 16 bits
        all_bin = num_2_bin(all_bin, shape["C_shape"][2], BIT_LEN_16)
        # get wc from C_shape dimension 3, wc occupies 16 bits
        all_bin = num_2_bin(all_bin, shape["C_shape"][3], BIT_LEN_16)
        # get fused_double_operand_num from shape,
        # fused_double_operand_num occupies 16 bits
        all_bin = num_2_bin(all_bin, math.ceil( \
                  shape["fused_double_operand_num"] * 1000 / 10), BIT_LEN_16)
        # get ca0 from A_shape dimension 4, ca0 occupies 8 bits
        all_bin = num_2_bin(all_bin, shape["A_shape"][4], BIT_LEN_8)

    # get a_type from shape, a_type occupies 8 bits
    all_bin = str_2_bin(all_bin, shape["A_dtype"], BIT_LEN_8)
    # get b_type from shape, b_type occupies 8 bits
    all_bin = str_2_bin(all_bin, shape["B_dtype"], BIT_LEN_8)
    # get c_type from shape, c_type occupies 8 bits
    all_bin = str_2_bin(all_bin, shape["C_dtype"], BIT_LEN_8)
    # get mad_type from shape, mad_type occupies 8 bits
    all_bin = str_2_bin(all_bin, shape["mad_dtype"], BIT_LEN_8)
    # get padl from shape, padl occupies 8 bits
    all_bin = num_2_bin(all_bin, shape["padl"], BIT_LEN_8)
    # get padr from shape, padr occupies 8 bits
    all_bin = num_2_bin(all_bin, shape["padr"], BIT_LEN_8)
    # get padu from shape, padu occupies 8 bits
    all_bin = num_2_bin(all_bin, shape["padu"], BIT_LEN_8)
    # get padd from shape, padd occupies 8 bits
    all_bin = num_2_bin(all_bin, shape["padd"], BIT_LEN_8)
    # get stride_h from shape, stride_h occupies 8 bits
    all_bin = num_2_bin(all_bin, shape["strideH"], BIT_LEN_8)
    # get stride_w from shape, stride_w occupies 8 bits
    all_bin = num_2_bin(all_bin, shape["strideW"], BIT_LEN_8)
    # get stride_h_expand from shape, stride_h_expand occupies 8 bits
    all_bin = num_2_bin(all_bin, shape["strideH_expand"], BIT_LEN_8)
    # get stride_w_expand from shape, stride_w_expand occupies 8 bits
    all_bin = num_2_bin(all_bin, shape["strideW_expand"], BIT_LEN_8)
    # get dilation_h from shape, dilation_h occupies 8 bits
    all_bin = num_2_bin(all_bin, shape["dilationH"], BIT_LEN_8)
    # get dilation_w from shape, dilation_w occupies 8 bits
    all_bin = num_2_bin(all_bin, shape["dilationW"], BIT_LEN_8)
    # get group from shape, group occupies 8 bits
    all_bin = num_2_bin(all_bin, shape["group"], BIT_LEN_8)
    # get op_tag from shape, op_tag occupies 8 bits
    if shape["op_type"] not in OP_TAG_ENCODE.keys():
        raise ValueError("not support op_type: %s" % str(shape["op_type"]))
    all_bin = str_2_bin(all_bin, shape["op_type"], BIT_LEN_8)
    # get platform from shape, get bias_flag from shape
    # plat_form occupies 7 bit, bias_flag occupies 1 bit
    all_bin = num_2_bin(all_bin, shape['platform'] * 2 + \
                                 shape["bias_flag"], BIT_LEN_8)

    # add conv3d items
    if is_conv3d_op_tag(shape["op_type"]):
        # get da from shape, da occupies 32 bits
        all_bin = num_2_bin(all_bin, shape["A_shape"][1], BIT_LEN_32)
        # get db from shape, db occupies 32 bits
        all_bin = num_2_bin(all_bin, shape["B_shape"][1], BIT_LEN_32)
        # get padf from shape, padf occupies 8 bits
        all_bin = num_2_bin(all_bin, shape["padf"], BIT_LEN_8)
        # get padb from shape, padb occupies 8 bits
        all_bin = num_2_bin(all_bin, shape["padb"], BIT_LEN_8)
        # get strideD from shape, strideD occupies 8 bits
        all_bin = num_2_bin(all_bin, shape["strideD"], BIT_LEN_8)
        all_bin = num_2_bin(all_bin, ZERO, BIT_LEN_8) # blank

        if shape["op_type"] == 'conv3d_backprop_input' or \
                shape["op_type"] == 'conv3d_backprop_filter':
            # get dc from shape, dc occupies 32 bits
            all_bin = num_2_bin(all_bin, shape["C_shape"][1], BIT_LEN_32)


    return all_bin


def tiling_2_bin_second(all_bin, tiling):
    """
    second part of transfer tiling to binary
    all_bin: list of all binary data
    shape: shape of a case
    tiling: tiling of a case

    return: new all_bin
    """
    # check tiling info
    n_bef_group_flag = ZERO
    batch_bef_group_flag = ZERO
    # get bub_ping_pong_buffer from tiling dimension 21
    # get aub_ping_pong_buffer from tiling dimension 9
    # bub_ping_pong_buffer and aub_ping_pong_buffer occupies 8 bits
    all_bin = num_2_bin(all_bin, tiling[21] * (2**4) + tiling[9], BIT_LEN_8)
    # get bl1_ping_pong_buffer from tiling dimension 14
    # get al1_ping_pong_buffer from tiling dimension 0
    # bl1_ping_pong_buffer and al1_ping_pong_buffer occupies 8 bits
    all_bin = num_2_bin(all_bin, tiling[14] * (2**4) + tiling[0], BIT_LEN_8)
    # get bl0_ping_pong_buffer from tiling dimension 31
    # get al0_ping_pong_buffer from tiling dimension 26
    # bl0_ping_pong_buffer and al0_ping_pong_buffer 8 bits
    all_bin = num_2_bin(all_bin, tiling[31] * (2**4) + tiling[26], BIT_LEN_8)
    # get cub_ping_pong_buffer from tiling dimension 41
    # get cl0_ping_pong_buffer from tiling dimension 36
    # cub_ping_pong_buffer and cl0_ping_pong_buffer occupies 8 bits
    all_bin = num_2_bin(all_bin, tiling[41] * (2**4) + tiling[36], BIT_LEN_8)
    # get ubg_ping_pong_buffer from tiling dimension 46
    # get nBefBatchFlag from tiling dimension 47
    # n_bef_group_flag fix 0
    # batch_bef_group_flag fix 0
    # get aOverHeadOptFlag from tiling dimension 1
    # 5 fields occupy 8 bits
    all_bin = num_2_bin(all_bin, FLAG_ENCODE[tiling[47]] * (2**4) + \
                                 n_bef_group_flag * (2**5) + \
                                 batch_bef_group_flag * (2**6) + \
                                 FLAG_ENCODE[tiling[1]] * (2**7) + \
                                 tiling[46], BIT_LEN_8)
    # get bOverHeadOptFlag from tiling dimension 15
    all_bin = num_2_bin(all_bin, FLAG_ENCODE[tiling[15]], BIT_LEN_8)
    all_bin = num_2_bin(all_bin, ZERO, BIT_LEN_16) # blank
    return all_bin


def tiling_2_bin(all_bin, shape, tiling):
    """
    transfer tiling to binary
    all_bin: list of all binary data
    shape: shape of a case
    tiling: tiling of a case

    return: new all_bin
    """
    # check tiling info
    tiling = check_tiling(tiling)
    if shape.get('l1_fusion_type', -1) != -1 \
        or shape.get('in_fm_memory_type', [0])[0] == 2 \
        or shape.get('out_fm_memory_type', [0])[0] == 2 \
        or shape.get('op_type') in ("conv2d", "convolution"):
        al0_matrix3 = 16 if (shape["b_dtype"] == "float16") else 32
        bl0_matrix3 = 16 if (shape["b_dtype"] == "float16") else 32
    else:
        al0_matrix3 = 16 if (shape["B_dtype"] == "float16") else 32
        bl0_matrix3 = 16 if (shape["B_dtype"] == "float16") else 32
    # get al1_shape0 from tiling dimension 5, al1_shape0 occupies 32 bits
    all_bin = num_2_bin(all_bin, tiling[5], BIT_LEN_32)
    # get bl1_shape0 from tiling dimension 17, bl1_shape0 occupies 32 bits
    all_bin = num_2_bin(all_bin, tiling[17], BIT_LEN_32)

    # get al1_shape1 from tiling dimension 6, al1_shape1 occupies 16 bits
    all_bin = num_2_bin(all_bin, tiling[6], BIT_LEN_16)
    # get al1_shape2 from tiling dimension 7, al1_shape2 occupies 16 bits
    all_bin = num_2_bin(all_bin, tiling[7], BIT_LEN_16)
    # get al1_shape3 from tiling dimension 8, al1_shape3 occupies 16 bits
    all_bin = num_2_bin(all_bin, tiling[8], BIT_LEN_16)

    # get bl1_shape1 from tiling dimension 18, bl1_shape1 occupies 16 bits
    all_bin = num_2_bin(all_bin, tiling[18], BIT_LEN_16)
    # get bl1_shape2 from tiling dimension 19, bl1_shape2 occupies 16 bits
    all_bin = num_2_bin(all_bin, tiling[19], BIT_LEN_16)
    # get bl1_shape3 from tiling dimension 20, bl1_shape3 occupies 16 bits
    all_bin = num_2_bin(all_bin, tiling[20], BIT_LEN_16)

    # get al0_matrix0 from tiling dimension 27, al0_matrix0 occupies 16 bits
    all_bin = num_2_bin(all_bin, tiling[27], BIT_LEN_16)
    # get al0_matrix1 from tiling dimension 28, al0_matrix1 occupies 16 bits
    all_bin = num_2_bin(all_bin, tiling[28], BIT_LEN_16)
    # fix 16, al0_matrix2 occupies 8 bits
    all_bin = num_2_bin(all_bin, 16, BIT_LEN_8)
    # if B_dtype is float16, al0_matrix3 is 16, else al0_matrix3 is 32
    # al0_matrix3 occupies 8 bits
    all_bin = num_2_bin(all_bin, al0_matrix3, BIT_LEN_8)
    # get al0_matrix4 from tiling dimension 29, al0_matrix4 occupies 16 bits
    all_bin = num_2_bin(all_bin, tiling[29], BIT_LEN_16)
    # get al0_matrix5 from tiling dimension 30, al0_matrix5 occupies 16 bits
    all_bin = num_2_bin(all_bin, tiling[30], BIT_LEN_16)
    # get bl0_matrix0 from tiling dimension 32, bl0_matrix0 occupies 16 bits
    all_bin = num_2_bin(all_bin, tiling[32], BIT_LEN_16)
    # get bl0_matrix1 from tiling dimension 33, bl0_matrix1 occupies 16 bits
    all_bin = num_2_bin(all_bin, tiling[33], BIT_LEN_16)
    # fix 16, bl0_matrix2 occupies 8 bits
    all_bin = num_2_bin(all_bin, 16, BIT_LEN_8)
    # if B_dtype is float16, bl0_matrix3 is 16, else bl0_matrix3 is 32
    # bl0_matrix3 occupies 8 bits
    all_bin = num_2_bin(all_bin, bl0_matrix3, BIT_LEN_8)
    # get bl0_matrix4 from tiling dimension 34, bl0_matrix4 occupies 16 bits
    all_bin = num_2_bin(all_bin, tiling[34], BIT_LEN_16)
    # get bl0_matrix5 from tiling dimension 35, bl0_matrix5 occupies 16 bits
    all_bin = num_2_bin(all_bin, tiling[35], BIT_LEN_16)

    # get cl0_matrix0 from tiling dimension 38, cl0_matrix0 occupies 16 bits
    all_bin = num_2_bin(all_bin, tiling[38], BIT_LEN_16)
    # get cl0_matrix1 from tiling dimension 37, cl0_matrix1 occupies 16 bits
    all_bin = num_2_bin(all_bin, tiling[37], BIT_LEN_16)
    # fix 16, cl0_matrix2 occupies 8 bits
    all_bin = num_2_bin(all_bin, 16, BIT_LEN_8)
    # fix 16, cl0_matrix3 occupies 8 bits
    all_bin = num_2_bin(all_bin, 16, BIT_LEN_8)
    # get cl0_matrix4 from tiling dimension 39, cl0_matrix4 occupies 16 bits
    all_bin = num_2_bin(all_bin, tiling[39], BIT_LEN_16)
    # get cl0_matrix5 from tiling dimension 40, cl0_matrix5 occupies 16 bits
    all_bin = num_2_bin(all_bin, tiling[40], BIT_LEN_16)

    # get cub_matrix0 from tiling dimension 42, cub_matrix0 occupies 16 bits
    all_bin = num_2_bin(all_bin, tiling[42], BIT_LEN_16)
    # get cub_matrix1 from tiling dimension 43, cub_matrix1 occupies 16 bits
    all_bin = num_2_bin(all_bin, tiling[43], BIT_LEN_16)
    # fix 16, cub_matrix2 occupies 8 bits
    all_bin = num_2_bin(all_bin, 16, BIT_LEN_8)
    # fix 16, cub_matrix3 occupies 8 bits
    all_bin = num_2_bin(all_bin, 16, BIT_LEN_8)
    # get cub_matrix4 from tiling dimension 44, cub_matrix4 occupies 16 bits
    all_bin = num_2_bin(all_bin, tiling[44], BIT_LEN_16)
    # get cub_matrix5 from tiling dimension 45, cub_matrix5 occupies 16 bits
    all_bin = num_2_bin(all_bin, tiling[45], BIT_LEN_16)


    # get aub_shape0 from tiling dimension 10, aub_shape0 occupies 32 bits
    all_bin = num_2_bin(all_bin, tiling[10], BIT_LEN_32)
    # get bub_shape0 from tiling dimension 22, bub_shape0 occupies 32 bits
    all_bin = num_2_bin(all_bin, tiling[22], BIT_LEN_32)

    # get aub_shape1 from tiling dimension 11, aub_shape1 occupies 16 bits
    all_bin = num_2_bin(all_bin, tiling[11], BIT_LEN_16)
    # get aub_shape2 from tiling dimension 12, aub_shape2 occupies 16 bits
    all_bin = num_2_bin(all_bin, tiling[12], BIT_LEN_16)
    # get aub_shape3 from tiling dimension 13, aub_shape3 occupies 16 bits
    all_bin = num_2_bin(all_bin, tiling[13], BIT_LEN_16)

    # get bub_shape1 from tiling dimension 23, bub_shape1 occupies 16 bits
    all_bin = num_2_bin(all_bin, tiling[23], BIT_LEN_16)
    # get bub_shape2 from tiling dimension 24, bub_shape2 occupies 16 bits
    all_bin = num_2_bin(all_bin, tiling[24], BIT_LEN_16)
    # get bub_shape3 from tiling dimension 25, bub_shape3 occupies 16 bits
    all_bin = num_2_bin(all_bin, tiling[25], BIT_LEN_16)

    # get batch_dim from tiling dimension 2, batch_dim occupies 16 bits
    all_bin = num_2_bin(all_bin, tiling[2], BIT_LEN_16)
    # get n_dim from tiling dimension 16, n_dim occupies 16 bits
    all_bin = num_2_bin(all_bin, tiling[16], BIT_LEN_16)
    # get m_dim from tiling dimension 3, m_dim occupies 16 bits
    all_bin = num_2_bin(all_bin, tiling[3], BIT_LEN_16)
    # get group_Dim from tiling dimension 4, group_Dim occupies 16 bits
    all_bin = num_2_bin(all_bin, tiling[4], BIT_LEN_16)
    return tiling_2_bin_second(all_bin, tiling)


def read_json_file(file_name):
    """
    read info from json file
    file_name: source json file

    return: list of shape and tiling
    """
    tiling_set = []
    with open(file_name, 'r') as repository_json_file:
        lines = repository_json_file.readlines()
        for line in lines:
            line_json = json.loads(line)
            tiling_set.append(line_json)
    return tiling_set


def generate_tiling_repository(input_json_path, bin_file_path):
    """
    generate bin file
    input_json_path: json file path
    bin_file_path: bin file path
    """
    if not os.path.isfile(input_json_path):
        print('read repository file failed')
        return
    tiling_set = read_json_file(input_json_path)
    all_bin = []
    all_bin = head_2_bin(all_bin, tiling_set)
    for case in tiling_set:
        shape = case['shape'] # get shape
        tiling = case['tiling'] # get tiling
        # op_l1_fusion_type is -1 means no l1_fusion
        if shape.get('l1_fusion_type', -1) != -1   \
            or 2 in shape.get('in_fm_memory_type', [0])   \
            or 2 in shape.get('out_fm_memory_type', [0]):
            all_bin = l1_fusion_shape_2_bin(all_bin, shape)
            all_bin = tiling_2_bin(all_bin, shape, tiling)
        else:
            if shape.get('op_type') in ("conv2d", "convolution"):
                # con2d operator using the new TBEConv2dTilingArgs
                all_bin = conv2d_shape_2_bin(all_bin, shape)
            else:
                all_bin = shape_2_bin(all_bin, shape)
            all_bin = tiling_2_bin(all_bin, shape, tiling)
    generate_to_bin(all_bin, bin_file_path)


def transfer_json_to_bin(input_json_path, bin_file_path):
    """
    transfer json to bin function interface
    input_json_path: json file path
    bin_file_path: bin file path
    """
    generate_tiling_repository(input_json_path, bin_file_path)
