# Supplementary material for: Accelerating the tuning process for optimizing DNN operators by ROFT model
Source: Sci Rep. 2025 Oct 17;15:36327. doi: 10.1038/s41598-025-20139-x (PMC12534627; doi:10.1038/s41598-025-20139-x)
Supplement: Supplementary file 1 — Supplementary Information. [file 41598_2025_20139_MOESM1_ESM.zip › ROFT_data/auto_tune.egg/auto_tune/gen_cost_model_lhisi.py]

#!/usr/bin/env python
# -*- coding:utf-8 -*-
"""
Copyright (C) 2019. Huawei Technologies Co., Ltd. All rights reserved.

Generate cost model for lhisi mode
"""
from cost_model_bin_generator import CostModelBinGenerator

if __name__ == '__main__':
    CostModelBinGenerator.generate_cost_model_bin('./lhisi/cost_model_Hi3796CV'
                                                  '300ES_conv2d_bp_input.json')
    CostModelBinGenerator.generate_cost_model_bin('./lhisi/cost_model_Hi3796CV'
                                                  '300ES_conv2d_bp_filter.'
                                                  'json')
    CostModelBinGenerator.generate_cost_model_bin('./lhisi/cost_model_Hi3796CV'
                                                  '300ES_depthwise_bp_input.'
                                                  'json')
    CostModelBinGenerator.generate_cost_model_bin('./lhisi/cost_model_Hi3796CV'
                                                  '300ES_depthwise_bp_filter.'
                                                  'json')
    CostModelBinGenerator.generate_cost_model_bin('./lhisi/cost_model_Hi3796CV'
                                                  '300ES_depthwise_conv2d.'
                                                  'json')
    CostModelBinGenerator.generate_cost_model_bin(
        './lhisi/cost_model_Hi3796CV300ES_conv3d_forward.json')
    CostModelBinGenerator.generate_cost_model_bin(
        './lhisi/AIC_1_L1_FUSION_cost_model_Hi3796CV300ES_conv2d_forward.json')
    CostModelBinGenerator.generate_cost_model_bin(
        './lhisi/AIC_1_NO_L1_FUSION_cost_model_'
        'Hi3796CV300ES_conv2d_forward.json')
    CostModelBinGenerator.generate_cost_model_bin('./lhisi/cost_model_Hi3796CV'
                                                  '300ES_conv3d_bp_input.json')
    CostModelBinGenerator.generate_cost_model_bin(
        './lhisi/cost_model_Hi3796CV300ES_conv3d_bp_filter.json')
