# Supplementary material for: Accelerating the tuning process for optimizing DNN operators by ROFT model
Source: Sci Rep. 2025 Oct 17;15:36327. doi: 10.1038/s41598-025-20139-x (PMC12534627; doi:10.1038/s41598-025-20139-x)
Supplement: Supplementary file 1 — Supplementary Information. [file 41598_2025_20139_MOESM1_ESM.zip › ROFT_data/auto_tune.egg/auto_tune/gen_cost_model_mdc_620.py]

#!/usr/bin/env python
# -*- coding:utf-8 -*-
"""
Copyright (C) 2019. Huawei Technologies Co., Ltd. All rights reserved.

Generate cost model for mdc620 mode
"""
from cost_model_bin_generator import CostModelBinGenerator

if __name__ == '__main__':
    CostModelBinGenerator.generate_cost_model_bin('./mdc_620/cost_model_ascend'
                                                  '620_conv2d_bp_input.json')
    CostModelBinGenerator.generate_cost_model_bin('./mdc_620/cost_model_ascend'
                                                  '620_conv2d_bp_filter.json')
    CostModelBinGenerator.generate_cost_model_bin('./mdc_620/cost_model_ascend'
                                                  '620_depthwise_bp_input.'
                                                  'json')
    CostModelBinGenerator.generate_cost_model_bin('./mdc_620/cost_model_ascend'
                                                  '620_depthwise_bp_filter.'
                                                  'json')
    CostModelBinGenerator.generate_cost_model_bin('./mdc_620/cost_model_ascend'
                                                  '620_depthwise_conv2d.'
                                                  'json')
    CostModelBinGenerator.generate_cost_model_bin(
        './mdc_620/cost_model_ascend620_conv3d_forward.json')
    CostModelBinGenerator.generate_cost_model_bin(
        './mdc_620/AIC_10_L1_FUSION_cost_model_Ascend620_conv2d_forward.json')
    CostModelBinGenerator.generate_cost_model_bin(
        './mdc_620/AIC_10_NO_L1_FUSION_cost_model_'
        'Ascend620_conv2d_forward.json')
    CostModelBinGenerator.generate_cost_model_bin('./mdc_620/cost_model_ascend'
                                                  '620_conv3d_bp_input.json')
    CostModelBinGenerator.generate_cost_model_bin('./mdc_620/cost_model_ascend'
                                                  '620_conv3d_bp_filter.json')
