# Supplementary material for: Accelerating the tuning process for optimizing DNN operators by ROFT model
Source: Sci Rep. 2025 Oct 17;15:36327. doi: 10.1038/s41598-025-20139-x (PMC12534627; doi:10.1038/s41598-025-20139-x)
Supplement: Supplementary file 1 — Supplementary Information. [file 41598_2025_20139_MOESM1_ESM.zip › ROFT_data/auto_tune.egg/auto_tune/gen_cost_model_mini_610.py]

#!/usr/bin/env python
# -*- coding:utf-8 -*-
"""
Copyright (C) 2019. Huawei Technologies Co., Ltd. All rights reserved.

Generate cost model for mini610 mode
"""
from cost_model_bin_generator import CostModelBinGenerator

if __name__ == '__main__':
    CostModelBinGenerator.generate_cost_model_bin('./mini_610/'
                                                  'cost_model_ascend610_conv2d'
                                                  '_bp_input.json')
    CostModelBinGenerator.generate_cost_model_bin('./mini_610/'
                                                  'cost_model_ascend610_conv2d'
                                                  '_bp_filter.json')
    CostModelBinGenerator.generate_cost_model_bin('./mini_610/'
                                                  'cost_model_ascend610'
                                                  '_depthwise_bp_input.json')
    CostModelBinGenerator.generate_cost_model_bin('./mini_610/'
                                                  'cost_model_ascend610'
                                                  '_depthwise_bp_filter.json')
    CostModelBinGenerator.generate_cost_model_bin('./mini_610/'
                                                  'cost_model_ascend610'
                                                  '_depthwise_conv2d.json')
    CostModelBinGenerator.generate_cost_model_bin('./mini_610/'
                                                  'cost_model_ascend610'
                                                  '_depthwise_conv2d_native_'
                                                  'v200.json')
    CostModelBinGenerator.generate_cost_model_bin(
        './mini_610/cost_model_ascend610_conv3d_forward.json')
    CostModelBinGenerator.generate_cost_model_bin(
        './mini_610/AIC_9_L1_FUSION_cost_model_Ascend610_conv2d_forward.json')
    CostModelBinGenerator.generate_cost_model_bin(
        './mini_610/AIC_9_NO_L1_FUSION_cost_model_'
        'Ascend610_conv2d_forward.json')
    CostModelBinGenerator.generate_cost_model_bin('./mini_610/'
                                                  'cost_model_ascend610_conv3d'
                                                  '_bp_input.json')
    CostModelBinGenerator.generate_cost_model_bin('./mini_610/'
                                                  'cost_model_ascend610_conv3d'
                                                  '_bp_filter.json')
