# Supplementary material for: Accelerating the tuning process for optimizing DNN operators by ROFT model
Source: Sci Rep. 2025 Oct 17;15:36327. doi: 10.1038/s41598-025-20139-x (PMC12534627; doi:10.1038/s41598-025-20139-x)
Supplement: Supplementary file 1 — Supplementary Information. [file 41598_2025_20139_MOESM1_ESM.zip › ROFT_data/auto_tune.egg/auto_tune/gen_repository_mini_610.py]

#!/usr/bin/env python
# -*- coding:utf-8 -*-
"""
Copyright (C) 2019. Huawei Technologies Co., Ltd. All rights reserved.

Define the base class for tuners
"""

from generate_repository import transfer_json_to_bin

if __name__ == "__main__":
    # read repository from json file
    transfer_json_to_bin(
        './mini_610/repository_ascend610_conv2d_bp_filter.json',
        './mini_610/repository_ascend610_conv2d_bp_filter.bin')
    transfer_json_to_bin(
        './mini_610/repository_ascend610_conv2d_bp_input.json',
        './mini_610/repository_ascend610_conv2d_bp_input.bin')
    transfer_json_to_bin(
        './mini_610/repository_ascend610_depthwise_conv2d.json',
        './mini_610/repository_ascend610_depthwise_conv2d.bin')
    transfer_json_to_bin(
        './mini_610/repository_ascend610_depthwise_bp_input.json',
        './mini_610/repository_ascend610_depthwise_bp_input.bin')
    transfer_json_to_bin(
        './mini_610/repository_ascend610_depthwise_bp_filter.json',
        './mini_610/repository_ascend610_depthwise_bp_filter.bin')
    transfer_json_to_bin(
        './mini_610/repository_ascend610_depthwise_conv2d_native_v200.json',
        './mini_610/repository_ascend610_depthwise_conv2d_native_v200.bin')
    transfer_json_to_bin(
        './mini_610/repository_ascend610_conv3d_forward.json',
        './mini_610/repository_ascend610_conv3d_forward.bin')
    transfer_json_to_bin(
        './mini_610/AIC_9_L1_SIZE_1024_L2_FUSION_repository'
        '_Ascend610_conv2d_forward.json',
        './mini_610/AIC_9_L1_SIZE_1024_L2_FUSION_repository'
        '_Ascend610_conv2d_forward.bin')
    transfer_json_to_bin(
        './mini_610/AIC_9_L1_SIZE_1024_repository'
        '_Ascend610_conv2d_forward.json',
        './mini_610/AIC_9_L1_SIZE_1024_repository'
        '_Ascend610_conv2d_forward.bin')
    transfer_json_to_bin(
        './mini_610/AIC_9_L1_SIZE_512_repository'
        '_Ascend610_conv2d_forward.json',
        './mini_610/AIC_9_L1_SIZE_512_repository'
        '_Ascend610_conv2d_forward.bin')
    transfer_json_to_bin(
        './mini_610/AIC_9_L1_SIZE_32_repository_Ascend610_conv2d_forward.json',
        './mini_610/AIC_9_L1_SIZE_32_repository_Ascend610_conv2d_forward.bin')
    transfer_json_to_bin(
        './mini_610/AIC_9_L1_SIZE_0_repository_Ascend610_conv2d_forward.json',
        './mini_610/AIC_9_L1_SIZE_0_repository_Ascend610_conv2d_forward.bin')
    transfer_json_to_bin(
        './mini_610/repository_ascend610_conv3d_bp_input.json',
        './mini_610/repository_ascend610_conv3d_bp_input.bin')
    transfer_json_to_bin(
        './mini_610/repository_ascend610_conv3d_bp_filter.json',
        './mini_610/repository_ascend610_conv3d_bp_filter.bin')
