# Supplementary material for: Accelerating the tuning process for optimizing DNN operators by ROFT model
Source: Sci Rep. 2025 Oct 17;15:36327. doi: 10.1038/s41598-025-20139-x (PMC12534627; doi:10.1038/s41598-025-20139-x)
Supplement: Supplementary file 1 — Supplementary Information. [file 41598_2025_20139_MOESM1_ESM.zip › ROFT_data/auto_tune.egg/auto_tune/offline_util.py]

#!/usr/bin/env python
# -*- coding:utf-8 -*-
"""
Copyright (C) 2019. Huawei Technologies Co., Ltd. All rights reserved.

Define the offline_util
"""
# define the type of memory
DDR_MEMORY = 0
L1_MEMORY = 1
L2_MEMORY = 2
EMPTY_MEMORY = 3


def trans_to_decimal(num_list, base=10):
    """
    From arbitrary base to base 10
    """
    int_num = 0
    for i in range(0, len(num_list)):
        int_num += int(str(num_list[i]), base) * (3 ** i)
    return int_num


def encode_memory_type(type_flag, memory_type_list):
    """
    encode the input params to encode_value

    Parameters
    ----------
    memory_type_list: the input memory list

    Returns
    -------
    encode_value: encode value
    """
    # get the length of memory_type_list
    value_length = len(memory_type_list)
    # define the encode table
    encode_table = {EMPTY_MEMORY: 0, \
                    L1_MEMORY: 1,
                    L2_MEMORY: 2,
                    DDR_MEMORY: 3}
    # encode the encode_value
    encode_value = 0
    encode_index = 0
    while value_length:
        # if the type_flag is output, using ternary code
        if type_flag == "out":
            encode_value += \
                encode_table[memory_type_list[encode_index]] * \
                (4**encode_index)
        # if if the type_flag is input, using binary code
        elif type_flag == "in":
            encode_value += memory_type_list[encode_index] * \
                (3**encode_index)
        else:
            raise ValueError("input type_list not support")
        value_length -= 1
        encode_index += 1

    return encode_value


def get_list_value(value, pos=0, special=0):
    """Set defualt value if input is no numbers

    Parameters
    ----------
    value: inputs
    pos: vaild number position
    special: defualt value
    """
    if isinstance(value, (list, tuple)) and len(value) > pos:
        return value[pos]

    return special
