# Supplementary material for: Accelerating the tuning process for optimizing DNN operators by ROFT model
Source: Sci Rep. 2025 Oct 17;15:36327. doi: 10.1038/s41598-025-20139-x (PMC12534627; doi:10.1038/s41598-025-20139-x)
Supplement: Supplementary file 1 — Supplementary Information. [file 41598_2025_20139_MOESM1_ESM.zip › ROFT_data/auto_tune.egg/auto_tune/op_adapter/base_op.py]

#!/usr/bin/env python
# -*- coding:utf-8 -*-
"""
Copyright (C) 2019. Huawei Technologies Co., Ltd. All rights reserved.

Define the base class for op
"""

# op and repository name
OP_DICT = {"conv2d_backprop_filter": "conv2d_bp_filter",
           "conv2d_backprop_input": "conv2d_bp_input",
           "conv2d": "conv2d_forward",
           "depthwise_conv2d_forward": "depthwise_conv2d",
           "depthwise_bp_filter": "depthwise_bp_filter",
           "depthwise_bp_input": "depthwise_bp_input",
           "convolution_3d": "conv3d_forward",
           "matmul": "matmul",
           "conv3d_backprop_input": "conv3d_bp_input",
           "conv3d_backprop_filter": "conv3d_bp_filter"
           }
# platform and name
PLATFORM_DICT = {1: "ascend310", 2: "ascend910", \
                 3: "Hi3796CV300ES", 4: "ascend610"}
# TYPE DICT FOR CASENAME
TYPE_DICT = {"float16": "fp16", "float32": "fp32", "uint8": "u8",
             "int8": "i8", "int32": "i32"}

# const 1024
CONST_1024 = 1024


class BaseOpType:
    '''
    base op_type class,
    Subclasses should implement the parent class
    '''

    def __init__(self, op_type):
        '''
        init class
        :param op_type:op_type
        '''
        self.op_type = op_type

    def check_params(self, input_params):
        '''
        check the params
        :param input_params:input_params
        :return:
        '''
        raise NotImplementedError()

    def transfer_params(self, input_params):
        '''
        transfer the params
        :param input_params:input_params
        :return:
        '''
        raise NotImplementedError()

    def calc_matric_feature(self, task):
        '''
        calc the M,N,K
        :param task: task
        :return: M,N,K
        '''
        raise NotImplementedError()

    def record_till_file_name(self, src_file, soc_version, \
                              aicore_num, l1_size, l2_fusion=False):
        '''
        Modify to file_path of the best record till file name
        :param file:file_path
        :return: modied file_path
        '''
        new_repository = ["conv2d"]
        file_path = ''
        if self.op_type in new_repository:
            file_path = self.new_repository_name(aicore_num, file_path,
                                                      l1_size, l2_fusion,
                                                      soc_version, src_file)
        else:
            file_path = self.old_repository_name(file_path, soc_version,
                                                      src_file)
        return file_path

    def old_repository_name(self, file_path, soc_version, src_file):
        '''
        old repository name
        for example:repository_Hi3796CV300ES_conv2d_forward.json
        param file_path:file_path
              soc_version:platform
              src_file:src_file
        return modied file_path
        '''
        file_list = src_file.split('.')
        lower_soc_version = soc_version.lower()
        if file_list[-1] == "json":
            index = src_file.rfind('/')
            file_path = ''.join(src_file[0:index + 1]) + 'repository_' + \
                        lower_soc_version + \
                        '_' + OP_DICT[self.op_type] + '.' + file_list[-1]
        elif file_list[-1] == "csv":
            file_path = '.'.join(
                file_list[0:-1]) + '_' + lower_soc_version + '_' + \
                        OP_DICT[self.op_type] + '.' + file_list[-1]
        elif file_list[-1] == "bin":
            file_path = '.'.join(
                file_list[0:-1]) + '_' + lower_soc_version + '_' + \
                        OP_DICT[self.op_type] + '.' + file_list[-1]
        else:
            raise TypeError("Result file type should be json, csv or bin.")
        return file_path

    def new_repository_name(self, aicore_num, file_path, l1_size,
                                 l2_fusion, soc_version, src_file):
        '''
        new repository name
        for example:AIC_2_L1_SIZE_1024_L2_FUSION_repository_
        Ascend310_conv2d_forward.json
        param aicore_num:int
              file_path:file_path
              l1_size:int
              l2_fusion:boolean
              soc_version:platform
              src_file:src_file
        return modied file_path
        '''
        file_list = src_file.split('.')
        l2_fusion_str = "_L2_FUSION" if l2_fusion else ""
        if file_list[-1] == "json":
            index = src_file.rfind('/')
            file_path = ''.join(src_file[0:index + 1]) + 'AIC_' + \
                        str(aicore_num) + '_L1_SIZE_' + \
                        str(int(l1_size / CONST_1024)) + l2_fusion_str + \
                        '_repository_' + \
                        soc_version + '_' + OP_DICT[self.op_type] + '.' + \
                        file_list[-1]
        elif file_list[-1] == "csv":
            index = src_file.rfind('/')
            file_path = ''.join(src_file[0:index + 1]) + 'AIC_' + \
                        str(aicore_num) + '_L1_SIZE_' + \
                        str(int(l1_size / CONST_1024)) + l2_fusion_str + \
                        '_cost_model_' + \
                        soc_version + '_' + OP_DICT[self.op_type] + '.' + \
                        file_list[-1]
        elif file_list[-1] == "bin":
            index = src_file.rfind('/')
            file_path = ''.join(src_file[0:index + 1]) + 'AIC_' + \
                        str(aicore_num) + '_L1_SIZE_' + \
                        str(int(l1_size / CONST_1024)) + l2_fusion_str + \
                        '_repository_' + \
                        soc_version + '_' + OP_DICT[self.op_type] + '.' + \
                        file_list[-1]
        else:
            raise TypeError("Result file type should be json, csv or bin.")
        return file_path

    def record_train_data_file_name(self, src_file, soc_version, \
                                    aicore_num, l1_size, l2_fusion=False):
        '''
        Modify to file_path of train data file
        :param file: file_path
        :return: modied file_path
        '''
        return self.record_till_file_name(src_file, soc_version, \
                                          aicore_num, l1_size, l2_fusion)

    def record_repo_bin_file_name(self, src_file, soc_version, \
                                  aicore_num, l1_size, l2_fusion=False):
        '''
        Modify to file_path of repo bin file
        :param file: file_path
        :return: modied file_path
        '''
        return self.record_till_file_name(src_file, soc_version, \
                                          aicore_num, l1_size, l2_fusion)

    def get_r(self, m_axis, k_axis, task):
        '''
        calc the R
        :param m_axis: M
        :param k_axis: K
        :param task:task
        :return: R
        '''
        if 'a_shape' in task.param:
            a_shape = task.param['a_shape']
        else:
            a_shape = task.param['A_shape']
        r_axis = (m_axis * k_axis / (
                a_shape[1] * a_shape[4] *
                a_shape[2] * a_shape[3]))
        return r_axis

    def parse_case_for_atc(self, op_info_dict):
        """
        transform data method for atc
        :param op_info_dict: dict
        :return:
        """
        raise NotImplementedError()

    def get_case_name_suffix(self, op_info_dict):
        """
        get case_name
        :param op_info_dict:op_info
        :return: case_name
        """
        return NotImplementedError()

    def get_op_type(self, str_keys, fuse_type, adapter):
        """Find right op_type match in_params in fuse_type

        Parameters
        ----------
        str_keys: params dict keys
        fuse_type: fusion dict
        adapter: adapter string
        """

        op_type = ""
        str_keys.sort()
        for key, value in fuse_type.items():
            value.sort()
            if value == str_keys:
                op_type = key

        if not op_type:
            raise ValueError("unsupport %s fuse situation!" % str(str_keys))

        return op_type


def _align(x_1, x_2):
    """align func

    Parameters
    ----------
    param: x1, x_2
        param x1 and x_2

    """
    return (x_1 + x_2 - 1) // x_2 * x_2


def _ceil(x_1, x_2):
    """ceil func

    Parameters
    ----------
    param: x1, x2
        param x1 and x2

    """
    return (x_1 + x_2 - 1) // x_2
