# Supplementary material for: Accelerating the tuning process for optimizing DNN operators by ROFT model
Source: Sci Rep. 2025 Oct 17;15:36327. doi: 10.1038/s41598-025-20139-x (PMC12534627; doi:10.1038/s41598-025-20139-x)
Supplement: Supplementary file 1 — Supplementary Information. [file 41598_2025_20139_MOESM1_ESM.zip › ROFT_data/auto_tune.egg/auto_tune/op_adapter/conv2d_adapter.py]

#!/usr/bin/env python
# -*- coding:utf-8 -*-
"""
Copyright (C) 2019. Huawei Technologies Co., Ltd. All rights reserved.

conv2d_adpter.py
"""
import math
from topi.cce import util
from op_adapter.base_op import BaseOpType
from te.platform.cce_conf import get_soc_spec
from te.platform import cce_params
from op_adapter.base_op import _ceil
from op_adapter.base_op import TYPE_DICT
from te import platform as cce
from enum import Enum
from te.lang.cce import ConvParam
from te.lang.cce.te_schedule.conv_schedule import reget_tensor_list
from te.lang.cce.te_schedule.conv_schedule import check_conv_bn1
from te.lang.cce.te_schedule.conv_schedule import AutoScheduleOp
from te.lang.cce.te_schedule.conv_schedule import get_srctensor

FMATRIX_16 = 16
FMATRIX_32 = 32
MAX_SHAPE_NUM = 10000000

CUBE_MKN = {"int8": {'mac': [FMATRIX_16, FMATRIX_32, FMATRIX_16]},
            "uint8": {'mac': [FMATRIX_16, FMATRIX_32, FMATRIX_16]},
            "float16": {'mac': [FMATRIX_16, FMATRIX_16, FMATRIX_16]}}

# version
VERSION_DICT = {
    "Ascend310": 1,
    "Ascend910": 2,
    "Hi3796CV300ES": 3,
    "Ascend610": 4,
    "Ascend620": 5,
}


class DataFlowTypeLhisi(Enum):
    """
    describe four data flow in v100 version
    S32toFp16: conv + dequant fuse
    S32toS8: conv + dequant + quant fuse
    """
    S32toFp16 = 0
    S32toS8 = 1
    S32toFp16S8 = 2


def transform_by_format(dilations, inputs, shape_w, shape_x, strides,
                        weights):
    """
    transform by format:nchw,nhwc
    :param dilations: dilations
    :param inputs: input
    :param shape_w: shape_w
    :param shape_x: shape_x
    :param strides: strides
    :param weights: weights
    :return: dlt_h, dlt_w, shape_filter, shape_fm, strideh, stridew
    """
    dlt_h, dlt_w, format_w, shape_fm, strideh, stridew = \
        ori_transform_by_format(dilations, inputs, shape_x, strides, weights)
    if format_w == "NCHW":
        shape_filter = shape_w
    elif format_w == "NHWC":
        shape_filter = [shape_w[0], shape_w[3], shape_w[1], shape_w[2]]
    elif format_w == "HWCN":
        shape_filter = [shape_w[3], shape_w[2], shape_w[0], shape_w[1]]
    else:
        raise RuntimeError("weights ori_format should be NCHW, "
                           "NHWC or HWCN.")
    return dlt_h, dlt_w, shape_filter, shape_fm, strideh, stridew


def ori_transform_by_format(dilations, inputs, shape_x, strides, weights):
    """
    input ori_shape transform by format:nchw,nhwc
    :param dilations: dilations
    :param inputs: inputs
    :param shape_x: shape_x
    :param strides: strides
    :param weights: weights
    :return: dlt_h, dlt_w, format_w, shape_fm, strideh, stridew
    """
    format_x = inputs.get("ori_format")
    if format_x == "NCHW":
        shape_fm = shape_x
        strideh = strides[2]
        stridew = strides[3]
        dlt_h = dilations[2]
        dlt_w = dilations[3]
    elif format_x == "NHWC":
        shape_fm = [shape_x[0], shape_x[3], shape_x[1], shape_x[2]]
        strideh = strides[1]
        stridew = strides[2]
        dlt_h = dilations[1]
        dlt_w = dilations[2]
    else:
        raise RuntimeError("inputs ori_format should be NCHW or NHWC.")
    format_w = weights.get("ori_format")
    return dlt_h, dlt_w, format_w, shape_fm, strideh, stridew


def check_bn_params_exist(input_params):
    """check whether the params exist in input params

    Parameters
    ----------
    param: input_params
        the input_params of batch_normalization topi

    """
    if 'input_x' not in input_params:
        raise ValueError(
            'input_x is not in input_params of batch_normalization')
    if 'sum' not in input_params:
        raise ValueError(
            'sum is not in input_params of batch_normalization')
    if 'square_sum' not in input_params:
        raise ValueError(
            'square_sum is not in input_params of batch_normalization')


def check_bn_params_valid(input_params):
    """check whether the params in input params meet requirements

    Parameters
    ----------
    param: input_params
        the input_params of batch_normalization topi

    """
    input_x = input_params['input_x']

    @util.check_input_type(dict, dict, dict, str)
    def bn_params_check(input_x):
        """check whether the params in input params meet requirements

        Parameters
        ----------
        param: agrs
            the input_params

        """
        shape_x = input_x.get("shape")
        dtype_x = input_x.get("dtype")

        util.check_shape_rule(shape_x, max_shape_num=MAX_SHAPE_NUM)
        util.check_tensor_shape_size(shape_x)
        util.check_dtype_rule(dtype_x.lower(), ("float16", "float32"))

    bn_params_check(input_x)


def check_bn_params(input_params):
    """check whether the params in input params meet requirements

    Parameters
    ----------
    param: input_params
        the input_params of batch_normalization topi

    """
    check_bn_params_exist(input_params)
    check_bn_params_valid(input_params)


def verify_list(values, key, length):
    """Verify list length

    Parameters
    ----------
    values: list
    key: string
    length: int
    """
    if not isinstance(values, (list, tuple)):
        raise ValueError('%s should be list or tuple.' % key)
    if len(values) != length:
        raise ValueError('%s length should be %d.' % (key, length))


def verify_int(values, key):
    """Verify int

    Parameters
    ----------
    values: int
    key: string
    """
    if not isinstance(values, int):
        raise ValueError('%s should be int.' % key)


class OpConv2d(BaseOpType):
    '''
    conv2d implement the BaseOpType

    '''

    def __init__(self, op_type):
        '''
        init method
        :param op_type:op_type 'conv2d'
        '''
        super(OpConv2d, self).__init__(op_type)
        self.op_tag_encode = 0

    def check_params(self, input_params):
        """Check whether the params in input params meet the requirements

        Parameters
        ----------
        input_params: dict
            the input params of check func
        """
        if input_params.get("shape_in"):
            required = [
                "shape_in", "shape_w", "in_dtype", "w_dtype", "res_dtype",
                "padh", "padw", "strideh", "stridew", "bias", "kernel_name"
            ]
            for key in required:
                if key not in input_params:
                    raise ValueError(
                        "%s is not in input_params of quantized convolution."
                        % key)

            verify_list(input_params['padh'], 'padh', 2)
            verify_list(input_params['padw'], 'padw', 2)
            verify_list(input_params['shape_in'], 'shape_in', 4)
            verify_list(input_params['shape_w'], 'shape_w', 4)
            verify_int(input_params['strideh'], 'strideh')
            verify_int(input_params['stridew'], 'stridew')
        else:
            required = [
                "inputs", "weights", "bias", "offset_w", "outputs",
                "strides", "pads", "dilations"
            ]
            for key in required:
                if key not in input_params:
                    raise ValueError(
                        "%s is not in input_params of conv2d."
                        % key)

            verify_list(input_params['pads'], 'pads', 4)
            verify_list(input_params['strides'], 'strides', 4)
            verify_list(input_params['dilations'], 'dilations', 4)
            verify_list(input_params['inputs'].get("ori_shape"), 'inputs', 4)
            verify_list(input_params['weights'].get("ori_shape"), 'weights', 4)

    def transfer_params(self, input_params):
        """transfer the input params into conv2d params dict

        Parameters
        ----------
        param: input_params
            the input_params of conv topi
        """

        op_param = input_params.get(
            "convolution") or input_params.get("conv2d")
        self.check_params(op_param)
        bn_params = input_params.get('batch_normalization')
        if bn_params:
            check_bn_params(bn_params)
        input_args = {"topi_args": op_param}
        for key, value in input_params.items():
            input_args["topi_args"][key] = value

        str_keys = list(input_params.keys())
        if "read_select" in str_keys:
            str_keys.pop(str_keys.index("read_select"))
        if input_args["topi_args"].get("fused_op_json"):
            input_args["topi_args"]["json_file"] = input_args["topi_args"].pop(
                "fused_op_json")
            str_keys.remove("fused_op_json")
        if input_args["topi_args"].get("double_out"):
            str_keys.append("doubleout")
        if input_args["topi_args"].get("l1_fusion_info"):
            str_keys = ["conv2d", "l1_fusion_info"]
            if input_args["topi_args"].get("dequant"):
                str_keys.append("dequant")

        if "convolution" in str_keys and (2 in input_params['convolution'].
                                     get('input_memory_type', [0]) or 
                                     2 in input_params['convolution'].
                                     get('output_memory_type', [0])):
            str_keys = ["convolution", "l2_fusion", "dequant"]
        fuse_key = {
            "conv2d": ["conv2d"],
            "conv2d_batchnorm": ["conv2d", "batch_normalization"],
            "conv2d_leaky_relu": ["conv2d", "leaky_relu"],
            "conv2d_relu": ["conv2d", "relu"],
            "conv2d_eltwise_relu": ["conv2d", "add", "relu"],
            "conv2d_relu_quant": ["conv2d", "relu", "ascend_quant"],
            "conv2d_eltwise_relu_quant": [
                "conv2d", "add", "relu", "ascend_quant"],

            "convolution_requant": ["convolution", "requant"],
            "convolution_dequant": ["convolution", "dequant"],
            "convolution_dequant_quant": ["convolution", "dequant", "quant"],
            "convolution_dequant_add_relu_quant_doubleout": [
                "convolution", "dequant", "relu", "add", "quant", "doubleout"],
            "convolution_dequant_add_relu_quant_singleout": [
                "convolution", "dequant", "relu", "add", "quant"],

            "convolution_dequant_leakyrelu": [
                "convolution", "dequant", "leaky_relu"],
            "convolution_dequant_leakyrelu_quant_doubleout": [
                "convolution", "dequant", "leaky_relu", "quant", "doubleout"],
            "convolution_dequant_leakyrelu_quant_singleout": [
                "convolution", "dequant", "leaky_relu", "quant"],
            "convolution_dequant_leakyrelu_add_quant_doubleout": [
                "convolution", "dequant", "leaky_relu",
                "add", "quant", "doubleout"],
            "convolution_dequant_leakyrelu_add_quant_singleout": [
                "convolution", "dequant", "leaky_relu", "add", "quant"],

            "conv2d_l1_fusion": ["conv2d", "l1_fusion_info"],
            "convolution_dequant_l1_fusion": [
                "conv2d", "l1_fusion_info", "dequant"],
            "convolution_dequant_l2_fusion": [
                "convolution", "l2_fusion", "dequant"]}
        op_type = self.get_op_type(str_keys, fuse_key, "conv2d")
        input_args['topi_args']["op_type"] = op_type

        return input_args

    def parse_case_for_atc(self, op_info_dict):
        """parse the input case by op_info_dict

            Parameters
            ----------
            op_info_dict: dict

            """
        conv2d = {}

        conv2d["conv2d"] = {}
        conv2d["conv2d"]["inputs"] = {}
        conv2d["conv2d"]["inputs"]["ori_shape"] = \
            op_info_dict["cube_ori_shape_list"][0]
        conv2d["conv2d"]["inputs"]["dtype"] = \
            op_info_dict["cube_dtype_list"][0]
        conv2d["conv2d"]["inputs"]["ori_format"] = \
            op_info_dict["cube_ori_format_list"][0]
        conv2d["conv2d"]["weights"] = {}
        conv2d["conv2d"]["weights"]["ori_shape"] = \
            op_info_dict["cube_ori_shape_list"][1]
        conv2d["conv2d"]["weights"]["dtype"] = \
            op_info_dict["cube_dtype_list"][1]
        conv2d["conv2d"]["weights"]["ori_format"] = \
            op_info_dict["cube_ori_format_list"][1]
        conv2d["conv2d"]["bias"] = {}
        conv2d["conv2d"]["offset_w"] = {}
        if op_info_dict["cube_ori_shape_list"][2] is not None:
            conv2d["conv2d"]["bias"]["ori_shape"] = \
                op_info_dict["cube_ori_shape_list"][2]
            conv2d["conv2d"]["bias"]["dtype"] = \
                op_info_dict["cube_dtype_list"][2]
            conv2d["conv2d"]["bias"]["ori_format"] = \
                op_info_dict["cube_ori_format_list"][2]
        else:
            conv2d["conv2d"]["bias"] = None
        if op_info_dict["cube_ori_shape_list"][3] is not None:
            conv2d["conv2d"]["offset_w"]["ori_shape"] = \
                op_info_dict["cube_ori_shape_list"][3]
            conv2d["conv2d"]["offset_w"]["dtype"] = \
                op_info_dict["cube_dtype_list"][3]
            conv2d["conv2d"]["offset_w"]["ori_format"] = \
                op_info_dict["cube_ori_format_list"][3]
        else:
            conv2d["conv2d"]["offset_w"] = None
        conv2d["conv2d"]["outputs"] = {}
        conv2d["conv2d"]["outputs"]["ori_shape"] = \
            op_info_dict["all_agrs"][0]["ori_shape"]
        conv2d["conv2d"]["outputs"]["dtype"] = \
            op_info_dict["all_agrs"][0]["dtype"]
        conv2d["conv2d"]["outputs"]["ori_format"] = \
            op_info_dict["all_agrs"][0]["ori_format"]
        conv2d["conv2d"]["strides"] = op_info_dict["all_agrs"][1]
        conv2d["conv2d"]["pads"] = op_info_dict["all_agrs"][2]
        conv2d["conv2d"]["dilations"] = op_info_dict["all_agrs"][3]
        conv2d["conv2d"]["offset_a"] = op_info_dict["all_agrs"][4]
        conv2d["conv2d"]["kernel_name"] = op_info_dict["fusion_op_name"]
        return conv2d

    def get_case_name_suffix(self, op_info_dict):
        """
        get case name suffix
        :param task: op_info_dict
        :return: case_name_suffix
        """
        inputs = op_info_dict["input_params"]["conv2d"]["inputs"]
        shape_x = inputs.get("ori_shape")
        weights = op_info_dict["input_params"]["conv2d"]["weights"]
        shape_w = weights.get("ori_shape")
        dilations = op_info_dict["input_params"]["conv2d"]["dilations"]
        strides = op_info_dict["input_params"]["conv2d"]["strides"]
        dlt_h, dlt_w, shape_filter, shape_fm, strideh, stridew = \
            transform_by_format(dilations, \
                                inputs, \
                                shape_w, \
                                shape_x, \
                                strides, \
                                weights)
        in_dtype = inputs.get("dtype")
        w_dtype = weights.get("dtype")
        pads = op_info_dict["input_params"]["conv2d"]['pads']
        if op_info_dict["input_params"]["conv2d"]["bias"] is None:
            bias_flag = False
        else:
            bias_flag = True

        case_name_suffix = str(shape_fm[0]) + '_' + \
            str(shape_fm[1]) + '_' + \
            str(shape_fm[2]) + '_' + \
            str(shape_fm[3]) + '_' + \
            str(shape_filter[0]) + '_' + \
            str(shape_filter[1]) + '_' + \
            str(shape_filter[2]) + '_' + \
            str(shape_filter[3]) + '_' + \
            str(TYPE_DICT[in_dtype]) + '_' + \
            str(TYPE_DICT[w_dtype]) + '_' + \
            str(pads[0]) + '_' + \
            str(pads[1]) + '_' + \
            str(pads[2]) + '_' + \
            str(pads[3]) + '_' + \
            str(strideh) + '_' + \
            str(stridew) + '_' + \
            str(dlt_h) + '_' + \
            str(dlt_w) + '_' + \
            str(bias_flag)

        return case_name_suffix

    def calc_matric_feature(self, task):
        """
        calculate the matric
        :param task: task
        :return: M,N,K
        """
        if 'a_shape' in task.param:
            h_o = int(math.floor((task.param["a_shape"][2] + task.param[
                "pad"][0] + task.param["pad"][1] - task.param['b_shape'][2]) /
                                 task.param["stride"][0]) + 1)
            w_o = int(math.floor((task.param['a_shape'][3] + task.param[
                "pad"][2] + task.param["pad"][3] - task.param['b_shape'][3]) /
                                 task.param["stride"][1]) + 1)
            m_dim = h_o * w_o
            n_dim = task.param["b_shape"][0]
            k_dim = task.param["a_shape"][1] * task.param["a_shape"][4] * \
                task.param['b_shape'][2] * task.param['b_shape'][3]
        else:
            h_o = int(math.floor((task.param["A_shape"][2] + task.param[
                "padu"] + task.param["padd"] - task.param['B_shape'][2]) /
                                 task.param["strideH"]) + 1)
            w_o = int(math.floor((task.param['A_shape'][3] + task.param[
                "padl"] + task.param["padr"] - task.param['B_shape'][3]) /
                                 task.param["strideW"]) + 1)
            m_dim = h_o * w_o
            n_dim = task.param["B_shape"][0]
            k_dim = task.param["A_shape"][1] * task.param["A_shape"][4] * \
                task.param['B_shape'][2] * task.param['B_shape'][3]
        return m_dim, n_dim, k_dim
