# Supplementary material for: Accelerating the tuning process for optimizing DNN operators by ROFT model
Source: Sci Rep. 2025 Oct 17;15:36327. doi: 10.1038/s41598-025-20139-x (PMC12534627; doi:10.1038/s41598-025-20139-x)
Supplement: Supplementary file 1 — Supplementary Information. [file 41598_2025_20139_MOESM1_ESM.zip › ROFT_data/auto_tune.egg/auto_tune/op_adapter/conv2d_backprop_filter.py]

#!/usr/bin/env python
# -*- coding:utf-8 -*-
"""
Copyright (C) 2019. Huawei Technologies Co., Ltd. All rights reserved.

Define the class for Conv2dBackpropFilter
"""
from op_adapter.base_op import BaseOpType
from op_adapter.base_op import _align
from op_adapter.base_op import _ceil
from op_adapter.base_op import TYPE_DICT
from impl.conv2d_backprop_filter_d import check_conv2dbp_filter_params
from te.platform.cce_conf import get_soc_spec

PAD_U_INDEX = 0
PAD_D_INDEX = 1
PAD_L_INDEX = 2
PAD_R_INDEX = 3
CONST_C0 = 16
DILATION_H_INDEX = 0
DILATION_W_INDEX = 2
PADDING_DIV = 2

# version
VERSION_DICT = {
    "Ascend310": 1,
    "Ascend910": 2,
    "Hi3796CV300ES": 3,
    "Ascend610": 4,
    "Ascend620": 5,
}


class OpConv2dBackpropFilter(BaseOpType):
    '''
    op of conv2d_backprop_filter implement base_op_type
    '''

    def __init__(self, op_type):
        super(OpConv2dBackpropFilter, self).__init__(op_type)
        self.op_tag_encode = 2

    def check_params(self, input_params):
        """check whether the params in input params meet the requirements

            Parameters
            ----------
            param: input_params
                the input_params of conv2d_backprop_filter topi

            """
        # check conv2d backprop filter params exist
        if 'shape_x' not in input_params:
            raise ValueError(
                'shape_x is not in input_params of conv2d_backprop_filter')
        if 'shape_out_backprop' not in input_params:
            raise ValueError(
                'shape_out_backprop is not in \
                input_params of conv2d_backprop_filter')
        if 'filter_sizes' not in input_params:
            raise ValueError('filter_sizes is not in input_params '
                             'of conv2d_backprop_filter')
        if 'strides' not in input_params:
            raise ValueError(
                'strides is not in input_params of conv2d_backprop_filter')
        if 'pads' not in input_params:
            raise ValueError(
                'pads is not in input_params of conv2d_backprop_filter')
        input_params['dilations'] = input_params.get(
            'dilations', [1, 1, 1, 1])
        input_params['filter_dtype'] = input_params.get(
            'filter_dtype', 'float16')
        input_params['out_backprop_dtype'] = input_params.get(
            'out_backprop_dtype', 'float16')
        input_params['res_dtype'] = input_params.get(
            'res_dtype', 'float16')
        input_params['kernel_name'] = input_params.get(
            'kernel_name', 'conv2d_backprop_filter_cce')

        # get conv2d backprop filter params
        shape_x = input_params['shape_x']
        shape_out_backprop = input_params['shape_out_backprop']
        filter_sizes = input_params['filter_sizes']
        strides = input_params['strides']
        pads = input_params['pads']
        dilations = input_params['dilations']
        x_dtype = input_params['x_dtype']
        out_backprop_dtype = input_params['out_backprop_dtype']
        res_dtype = input_params['res_dtype']
        kernel_name = input_params['kernel_name']

        # check conv2d backprop filter params
        check_conv2dbp_filter_params(shape_x=shape_x,
                                     shape_out_backprop=shape_out_backprop,
                                     filter_sizes=filter_sizes,
                                     strides=strides,
                                     pads=pads,
                                     dilations=dilations,
                                     x_dtype=x_dtype,
                                     out_backprop_dtype=out_backprop_dtype,
                                     res_dtype=res_dtype,
                                     kernel_name=kernel_name)

    def transfer_params(self, input_params):
        """transfer the input into conv2d backprop filter topi dict
            Parameters
            ----------
            param: input_params
                the input_params of conv2d backprop filter
        """
        op_param = input_params.get("conv2d_backprop_filter")
        self.check_params(op_param)
        input_args = {"topi_args": op_param}
        input_args['topi_args']["op_type"] = "conv2d_backprop_filter"

        return input_args

    def get_pads(self, h_f, h_x, w_f, w_x, input_params, stride_h, stride_w):
        """
        calculate the pads
        :param h_f: Hf
        :param h_x: Hx
        :param w_f: Wf
        :param w_x: Wx
        :param input_params:input_params
        :param stride_h: stride_h
        :param stride_w: stride_w
        :return:
        """
        pads = input_params['pads']
        if pads == 'SAME':
            pad_h = _align(h_x, stride_h) - stride_h + h_f - h_x
            pad_h = max(pad_h, 0)
            pad_up = pad_h // PADDING_DIV
            pad_down = pad_h - pad_up
            pad_w = _align(w_x, stride_w) - stride_w + w_f - w_x
            pad_w = max(pad_w, 0)
            pad_left = pad_w // PADDING_DIV
            pad_right = pad_w - pad_left
            pads = [pad_up, pad_down, pad_left, pad_right]
        elif pads == "VALID":
            pads = [0, 0, 0, 0]
        pads = list(pads)
        return pads

    def calc_matric_feature(self, task):
        '''
        clac the M,N,K of op  conv2d_backprop_filter
        :param task: task
        :return: M,N,K
        '''
        m_axis = task.param["A_shape"][1] * task.param["A_shape"][4]
        m_axis = task.param["C_shape"][2] * task.param["C_shape"][3] * \
            task.param["B_shape"][1] * task.param["B_shape"][4]
        k_axis = task.param['A_shape'][2] * task.param['A_shape'][3] * \
            task.param["A_shape"][0]
        return m_axis, m_axis, k_axis

    def parse_case_for_atc(self, op_info_dict):
        """parse the input case by res_tencor

            Parameters
            ----------
            op_info_dict: dict

            """
        con2d_back_filter = {}
        res_dict = {}
        shape_x_format = op_info_dict["cube_ori_format_list"][0]
        shape_out_backprop_format = op_info_dict["cube_ori_format_list"][1]
        shape_x = op_info_dict["cube_ori_shape_list"][0]
        shape_out_backprop = op_info_dict["cube_ori_shape_list"][1]
        if shape_x_format == "NCHW":
            con2d_back_filter['shape_x'] = shape_x
            con2d_back_filter['strides'] = op_info_dict["all_agrs"][2][2:4]
        elif shape_x_format == "NHWC":
            con2d_back_filter['shape_x'] = [shape_x[0],
                                            shape_x[3],
                                            shape_x[1],
                                            shape_x[2]]
            con2d_back_filter['strides'] = op_info_dict["all_agrs"][2][1:3]
        if shape_out_backprop_format == "NCHW":
            con2d_back_filter['shape_out_backprop'] = shape_out_backprop
        elif shape_out_backprop_format == "NHWC":
            con2d_back_filter['shape_out_backprop'] = [shape_out_backprop[0],
                                                       shape_out_backprop[3],
                                                       shape_out_backprop[1],
                                                       shape_out_backprop[2]]
        filter_sizes = op_info_dict["all_agrs"][0]["ori_shape"]
        filter_sizes_format = op_info_dict["all_agrs"][0]["ori_format"]
        if filter_sizes_format == "NCHW":
            con2d_back_filter['filter_sizes'] = filter_sizes
        elif filter_sizes_format == "HWCN":
            con2d_back_filter['filter_sizes'] = [filter_sizes[3],
                                                 filter_sizes[2],
                                                 filter_sizes[0],
                                                 filter_sizes[1]]
        con2d_back_filter['pads'] = op_info_dict["all_agrs"][3]
        con2d_back_filter['dilations'] = op_info_dict["all_agrs"][4]
        con2d_back_filter['x_dtype'] = op_info_dict["cube_dtype_list"][0]
        con2d_back_filter['out_backprop_dtype'] = \
            op_info_dict["cube_dtype_list"][1]
        con2d_back_filter['res_dtype'] = op_info_dict["all_agrs"][0]["dtype"]
        con2d_back_filter['kernel_name'] = op_info_dict["fusion_op_name"]
        res_dict['conv2d_backprop_filter'] = con2d_back_filter
        return res_dict

    def get_case_name_suffix(self, op_info_dict):
        """
        get case name suffix
        :param task: op_info_dict
        :return: case_name_suffix
        """
        # get the shape info from op_info_dict
        input_params = op_info_dict["input_params"]['conv2d_backprop_filter']
        shape_x = input_params["shape_x"]
        filter_sizes = input_params["filter_sizes"]
        shape_out_backprop = input_params["shape_out_backprop"]
        x_dtype = input_params["x_dtype"]
        out_backprop_dtype = input_params["out_backprop_dtype"]
        res_dtype = input_params["res_dtype"]
        strides = input_params["strides"]
        pads = input_params["pads"]
        dilations = input_params["dilations"]
        strideh, stridew = strides
        dlt_h = dilations[DILATION_H_INDEX]
        dlt_w = dilations[DILATION_W_INDEX]
        # contact the case_name_suffix
        case_name_suffix = str(shape_x[0]) + '_' + \
            str(shape_x[1]) + '_' + \
            str(shape_x[2]) + '_' + \
            str(shape_x[3]) + '_' + \
            str(filter_sizes[0]) + '_' + \
            str(filter_sizes[1]) + '_' + \
            str(filter_sizes[2]) + '_' + \
            str(filter_sizes[3]) + '_' + \
            str(shape_out_backprop[0]) + '_' + \
            str(shape_out_backprop[1]) + '_' + \
            str(shape_out_backprop[2]) + '_' + \
            str(shape_out_backprop[3]) + '_' + \
            str(TYPE_DICT[x_dtype]) + '_' + \
            str(TYPE_DICT[out_backprop_dtype]) + '_' + \
            str(TYPE_DICT[res_dtype]) + '_' + \
            str(pads[0]) + '_' + \
            str(pads[1]) + '_' + \
            str(pads[2]) + '_' + \
            str(pads[3]) + '_' + \
            str(strideh) + '_' + \
            str(stridew) + '_' + \
            str(dlt_h) + '_' + \
            str(dlt_w)
        return case_name_suffix
