# Supplementary material for: Accelerating the tuning process for optimizing DNN operators by ROFT model
Source: Sci Rep. 2025 Oct 17;15:36327. doi: 10.1038/s41598-025-20139-x (PMC12534627; doi:10.1038/s41598-025-20139-x)
Supplement: Supplementary file 1 — Supplementary Information. [file 41598_2025_20139_MOESM1_ESM.zip › ROFT_data/auto_tune.egg/auto_tune/op_adapter/conv2d_backprop_input.py]

#!/usr/bin/env python
# -*- coding:utf-8 -*-
"""
Copyright (C) 2019. Huawei Technologies Co., Ltd. All rights reserved.

Define the class for Conv2dBackpropInput
"""
from topi.cce import util
from impl import check_conv2dbp_input_params
from te.platform import cce_params
from te.platform.cce_conf import get_soc_spec
from op_adapter.base_op import TYPE_DICT
from op_adapter.base_op import BaseOpType
from op_adapter.base_op import _ceil
from op_adapter.base_op import _align

FMATRIX_16 = 16
FMATRIX_32 = 32

CUBE_MKN = {"int8": {'mac': [FMATRIX_16, FMATRIX_32, FMATRIX_16]},
            "uint8": {'mac': [FMATRIX_16, FMATRIX_32, FMATRIX_16]},
            "float16": {'mac': [FMATRIX_16, FMATRIX_16, FMATRIX_16]}}
PADDING_DIV = 2

PAD_U_INDEX = 0
PAD_D_INDEX = 1
PAD_L_INDEX = 2
PAD_R_INDEX = 3
CONST_C0 = 16
DILATION_H_INDEX = 0
DILATION_W_INDEX = 2
FUSED_DOUBLE_OPERAND_NUM_DX_DRELU = 0.0625
FUSED_DOUBLE_OPERAND_NUM_DX_VADD = 1
DX_SUPPORT_TAG_LOG_PREFIX = '#Conv2DBackpropInput only support#'

# version
VERSION_DICT = {
    "Ascend310": 1,
    "Ascend910": 2,
    "Hi3796CV300ES": 3,
    "Ascend610": 4,
    "Ascend620": 5,
}


def check_relu_grad_params_exist(input_params):
    """check whether the params exist in input param

    Parameters
    ----------
    param: input_params
        the input_params of relu_grad topi

    """
    if 'gradients' not in input_params:
        raise ValueError(
            'gradients is not in input_params of relu_grad')
    if 'mask' not in input_params:
        raise ValueError(
            'mask is not in input_params of relu_grad')
    if 'backprops' not in input_params:
        raise ValueError(
            'backprops is not in input_params of relu_grad')


def check_relu_grad_params_valid(input_params):
    """check whether the params in input params meet the requirements

    Parameters
    ----------
    param: input_params
        the input_params of relu grad topi

    """
    gradients = input_params['gradients']
    mask = input_params['mask']

    @util.check_input_type(dict, dict, str)
    def relu_grad_check(gradients, mask, kernel_name="relu_grad"):
        shape_input_gradients = gradients.get("shape")
        shape_input_features = mask.get("shape")

        util.check_kernel_name(kernel_name)
        util.check_shape_rule(shape_input_gradients)
        util.check_shape_rule(shape_input_features)
        util.check_tensor_shape_size(shape_input_gradients)
        util.check_tensor_shape_size(shape_input_features)

        dtype_input_gradients = gradients.get("dtype").lower()
        dtype_input_features = mask.get("dtype").lower()

        check_list = ("float16", "float32", "int32", "int8", "uint8")
        util.check_dtype_rule(dtype_input_gradients, check_list)
        util.check_dtype_rule(dtype_input_features, ("uint8"))

    relu_grad_check(gradients,
                    mask,
                    kernel_name="relu_grad")


def check_relu_grad_params(input_params):
    """check whether the params in input params meet the requirements

    Parameters
    ----------
    param: input_params
        the input_params of relu grad topi

    """
    check_relu_grad_params_exist(input_params)
    check_relu_grad_params_valid(input_params)


def check_relu_grad_v2_params(input_params):
    """check whether the params in input params meet the requirements

    Parameters
    ----------
    param: input_params
        the input_params of relu grad topi

    """
    if 'gradients' not in input_params:
        raise ValueError(
            'gradients is not in input_params of relu_grad')
    if 'mask' not in input_params:
        raise ValueError(
            'mask is not in input_params of relu_grad')
    if 'backprops' not in input_params:
        raise ValueError(
            'backprops is not in input_params of relu_grad')
    shape_input_gradients = input_params['gradients'].get("shape")
    shape_input_features = input_params['mask'].get("shape")

    util.check_shape_rule(shape_input_gradients)
    util.check_shape_rule(shape_input_features)
    util.check_tensor_shape_size(shape_input_gradients)
    util.check_tensor_shape_size(shape_input_features)

    dtype_input_gradients = input_params['gradients'].get("dtype").lower()
    dtype_input_features = input_params['mask'].get("dtype").lower()

    check_list = ("float16", "float32", "int32", "int8", "uint8")
    util.check_dtype_rule(dtype_input_gradients, check_list)
    util.check_dtype_rule(dtype_input_features, ("uint8"))


class OpConv2dBackpropInput(BaseOpType):
    '''
    op conv2d_backprop_input implement base_op_type
    '''

    def __init__(self, op_type):
        super(OpConv2dBackpropInput, self).__init__(op_type)
        self.op_tag_encode = 1

    def check_params(self, input_params):
        """check whether the params in input params meet the requirements

        Parameters
        ----------
        param: args
            the args of conv2d_backprop_input topi

        """
        # check conv2d backprop input params exist
        if 'shape_filter' not in input_params:
            raise ValueError(
                'shape_filter not in input_params of conv2d_backprop_input')
        if 'shape_out_backprop' not in input_params:
            raise ValueError(
                'shape_out_backprop is not in \
                input_params of conv2d_backprop_input')
        if 'input_sizes' not in input_params:
            raise ValueError(
                'input_sizes is not in input_params of conv2d_backprop_input')
        if 'strides' not in input_params:
            raise ValueError(
                'strides is not in input_params of conv2d_backprop_input')
        if 'pads' not in input_params:
            raise ValueError(
                'pads is not in input_params of conv2d_backprop_input')
        input_params['dilations'] = \
            input_params.get('dilations', [1, 1, 1, 1])
        input_params['filter_dtype'] = input_params.get('filter_dtype',
                                                        'float16')
        input_params['out_backprop_dtype'] = input_params.get(
            'out_backprop_dtype', 'float16')
        input_params['res_dtype'] = input_params.get('res_dtype', 'float16')
        input_params['kernel_name'] = input_params.get(
            'kernel_name', 'conv2d_backprop_input_cce')

        # get conv2d backprop input params
        shape_filter = input_params['shape_filter']
        shape_out_backprop = input_params['shape_out_backprop']
        input_sizes = input_params['input_sizes']
        strides = input_params['strides']
        pads = input_params['pads']
        dilations = input_params['dilations']
        filter_dtype = input_params['filter_dtype']
        out_backprop_dtype = input_params['out_backprop_dtype']
        res_dtype = input_params['res_dtype']
        kernel_name = input_params['kernel_name']

        # check conv2d backprop input params
        check_conv2dbp_input_params(shape_filter=shape_filter,
                                    shape_out_backprop=shape_out_backprop,
                                    input_sizes=input_sizes,
                                    strides=strides,
                                    pads=pads,
                                    dilations=dilations,
                                    filter_dtype=filter_dtype,
                                    out_backprop_dtype=out_backprop_dtype,
                                    res_dtype=res_dtype,
                                    kernel_name=kernel_name)

    def transfer_params(self, input_params):
        """transfer the input params into conv2d backprop input params dict

        Parameters
        ----------
        param: input_params
            the input_params of conv backprop input

        """
        op_param = input_params.get("conv2d_backprop_input")
        self.check_params(op_param)
        relu_grad = input_params.get('relu_grad_v2')
        if relu_grad:
            check_relu_grad_v2_params(relu_grad)
        input_args = {"topi_args": op_param}
        for key, value in input_params.items():
            input_args["topi_args"][key] = value

        str_keys = list(input_params.keys())
        if input_args["topi_args"].get("fused_op_json"):
            input_args["topi_args"]["json_file"] = input_args["topi_args"].pop(
                "fused_op_json")
            str_keys.remove("fused_op_json")
        fuse_key = {
            "conv2d_backprop_input": ["conv2d_backprop_input"],
            "convbp_input_relu_grad": [
                "conv2d_backprop_input", "relu_grad_v2"],
            "convbp_input_vadd_relu_grad": [
                "conv2d_backprop_input", "relu_grad_v2", "add_n"]}
        op_type = self.get_op_type(str_keys, fuse_key, "conv2d_backprop_input")
        input_args['topi_args']["op_type"] = op_type

        return input_args

    def calc_matric_feature(self, task):
        '''
        calc the M,N,K of op conv2d_backprop_input
        :param task: task
        :return: M,N,K
        '''
        # According the difference of pad, kh, k_w of dE/dX,
        # M is also computed differently
        # if pad is 0, kh, k_w are 1, the M is computed by the method
        k_h = task.param['B_shape'][2]
        k_w = task.param['B_shape'][3]
        if not (task.param["padu"] or task.param["padd"] or task.param[
                "padl"] or task.param["padr"]) and (k_h == 1) and (k_w == 1):
            m_axis = task.param["A_shape"][2] * task.param["A_shape"][3] \
                * task.param["A_shape"][0]
        else:
            m_axis = task.param["A_shape"][2] * \
                task.param["strideH_expand"] * \
                task.param["A_shape"][3] * \
                task.param["strideW_expand"] * \
                task.param["A_shape"][0]

        n_axis = task.param["B_shape"][1] * task.param["B_shape"][4]
        k_axis = \
            k_h * k_w * task.param["A_shape"][1] * task.param["A_shape"][4]
        return m_axis, n_axis, k_axis

    def parse_case_for_atc(self, op_info_dict):
        """parse the input case by res_tencor

            Parameters
            ----------
            op_info_dict: dict

            """
        con2d_back_input = {}
        res_dict = {}
        shape_filter_format = op_info_dict["cube_ori_format_list"][0]
        shape_out_backprop_format = op_info_dict["cube_ori_format_list"][1]
        shape_filter = op_info_dict["cube_ori_shape_list"][0]
        shape_out_backprop = op_info_dict["cube_ori_shape_list"][1]

        if shape_filter_format == "NCHW":
            con2d_back_input['shape_filter'] = shape_filter
        elif shape_filter_format == "NHWC":
            con2d_back_input['shape_filter'] = [shape_filter[0],
                                                shape_filter[3],
                                                shape_filter[1],
                                                shape_filter[2]]
        elif shape_filter_format == "HWCN":
            con2d_back_input['shape_filter'] = [shape_filter[3],
                                                shape_filter[2],
                                                shape_filter[0],
                                                shape_filter[1]]
        if shape_out_backprop_format == "NCHW":
            con2d_back_input['shape_out_backprop'] = shape_out_backprop
        elif shape_out_backprop_format == "NHWC":
            con2d_back_input['shape_out_backprop'] = [shape_out_backprop[0],
                                                      shape_out_backprop[3],
                                                      shape_out_backprop[1],
                                                      shape_out_backprop[2]]
        input_sizes = op_info_dict["all_agrs"][0]["ori_shape"]
        input_sizes_format = op_info_dict["all_agrs"][0]["ori_format"]
        if input_sizes_format == "NCHW":
            con2d_back_input['input_sizes'] = input_sizes
            con2d_back_input['strides'] = op_info_dict["all_agrs"][2][2:4]
        elif input_sizes_format == "HWCN":
            con2d_back_input['input_sizes'] = [input_sizes[3],
                                               input_sizes[2],
                                               input_sizes[0],
                                               input_sizes[1]]
            con2d_back_input['strides'] = op_info_dict["all_agrs"][2][0:2]
        elif input_sizes_format == "NHWC":
            con2d_back_input['input_sizes'] = [input_sizes[0],
                                               input_sizes[3],
                                               input_sizes[1],
                                               input_sizes[2]]
            con2d_back_input['strides'] = op_info_dict["all_agrs"][2][1:3]
        con2d_back_input['pads'] = op_info_dict["all_agrs"][3]
        con2d_back_input['dilations'] = op_info_dict["all_agrs"][4]
        con2d_back_input['filter_dtype'] = op_info_dict["cube_dtype_list"][0]
        con2d_back_input['out_backprop_dtype'] = \
            op_info_dict["cube_dtype_list"][1]
        con2d_back_input['res_dtype'] = op_info_dict["all_agrs"][0]["dtype"]
        con2d_back_input['kernel_name'] = op_info_dict["fusion_op_name"]
        res_dict['conv2d_backprop_input'] = con2d_back_input
        return res_dict

    def get_case_name_suffix(self, op_info_dict):
        """
        get case name suffix
        :param task: op_info_dict
        :return: case_name_suffix
        """
        # get the shape info from op_info_dict
        input_params = op_info_dict["input_params"]['conv2d_backprop_input']
        input_sizes = input_params["input_sizes"]
        shape_filter = input_params["shape_filter"]
        shape_out_backprop = input_params["shape_out_backprop"]
        filter_dtype = input_params["filter_dtype"]
        out_backprop_dtype = input_params["out_backprop_dtype"]
        res_dtype = input_params["res_dtype"]
        strides = input_params["strides"]
        pads = input_params["pads"]
        dilations = input_params["dilations"]
        strideh, stridew = strides
        dlt_h = dilations[DILATION_H_INDEX]
        dlt_w = dilations[DILATION_W_INDEX]
        # contact the case_name_suffix
        case_name_suffix = str(input_sizes[0]) + '_' + \
            str(input_sizes[1]) + '_' + \
            str(input_sizes[2]) + '_' + \
            str(input_sizes[3]) + '_' + \
            str(shape_filter[0]) + '_' + \
            str(shape_filter[1]) + '_' + \
            str(shape_filter[2]) + '_' + \
            str(shape_filter[3]) + '_' + \
            str(shape_out_backprop[0]) + '_' + \
            str(shape_out_backprop[1]) + '_' + \
            str(shape_out_backprop[2]) + '_' + \
            str(shape_out_backprop[3]) + '_' + \
            str(TYPE_DICT[filter_dtype]) + '_' + \
            str(TYPE_DICT[out_backprop_dtype]) + '_' + \
            str(TYPE_DICT[res_dtype]) + '_' + \
            str(pads[0]) + '_' + \
            str(pads[1]) + '_' + \
            str(pads[2]) + '_' + \
            str(pads[3]) + '_' + \
            str(strideh) + '_' + \
            str(stridew) + '_' + \
            str(dlt_h) + '_' + \
            str(dlt_w)
        return case_name_suffix
