# Supplementary material for: Accelerating the tuning process for optimizing DNN operators by ROFT model
Source: Sci Rep. 2025 Oct 17;15:36327. doi: 10.1038/s41598-025-20139-x (PMC12534627; doi:10.1038/s41598-025-20139-x)
Supplement: Supplementary file 1 — Supplementary Information. [file 41598_2025_20139_MOESM1_ESM.zip › ROFT_data/auto_tune.egg/auto_tune/op_adapter/conv3d_backprop_filter.py]

#!/usr/bin/env python
# -*- coding:utf-8 -*-
"""
Copyright (C) 2020. Huawei Technologies Co., Ltd. All rights reserved.
Define the class for Conv3dBackpropFilter
"""
import math
from op_adapter.base_op import BaseOpType
from impl.conv3d_backprop_filter_d import check_conv3dbp_filter_params

OP_TAG_CONV3D_BP_FILTER = 10

class OpConv3dBackpropFilter(BaseOpType):
    '''
    op of conv3d_backprop_filter implement base_op_type
    '''
    def __init__(self, op_type):
        super(OpConv3dBackpropFilter, self).__init__(op_type)
        self.op_tag_encode = OP_TAG_CONV3D_BP_FILTER

    def check_params(self, input_params):
        """check whether the params in input params meet the requirements
            Parameters
            ----------
            param: input_params
                the input_params of conv3d_backprop_filter topi
        """
        def _ndhwc_2_ndchw(shape1):
            shape2 = (shape1[0], shape1[1], shape1[4], shape1[2], shape1[3])
            return shape2

        def _dhwcn_2_ndchw(shape1):
            shape2 = (shape1[4], shape1[0], shape1[3], shape1[1], shape1[2])
            return shape2

        shape_input = input_params['input']['ori_shape']
        shape_out_backprop = input_params['out_backprop']['ori_shape']
        shape_res = input_params['filter']['ori_shape']
        format_input = input_params['input']['ori_format']
        format_out_backprop = input_params['out_backprop']['ori_format']
        format_res = input_params['filter']['ori_format']
        strides = input_params['stride']
        dilations = input_params['dilations']

        if format_input == "NDCHW":
            pass
        elif format_input == "NDHWC":
            shape_input = _ndhwc_2_ndchw(shape_input)
        else:
            raise RuntimeError("input's format should be NDCHW or NDHWC.")

        if format_out_backprop == "NDCHW":
            pass
        elif format_out_backprop == "NDHWC":
            shape_out_backprop = _ndhwc_2_ndchw(shape_out_backprop)
            strides = _ndhwc_2_ndchw(strides)
            dilations = _ndhwc_2_ndchw(dilations)
            strides = (strides[1], strides[3], strides[4])
        else:
            raise RuntimeError("out_backprop's format should be NDCHW or NDHWC.")

        if format_res == "NDCHW":
            pass
        elif format_res == "NDHWC":
            shape_res = _ndhwc_2_ndchw(shape_res)
        elif format_res == "DHWCN":
            shape_res = _dhwcn_2_ndchw(shape_res)
        else:
            raise RuntimeError("filter's format should be NDCHW, NDHWC or DHWCN.")

        result = check_conv3dbp_filter_params(
            shape_x=shape_input,
            shape_out_backprop=shape_out_backprop,
            filter_sizes=shape_res,
            strides=strides,
            pads=input_params['pads'],
            dilations=dilations,
            x_dtype=input_params['input']['dtype'],
            out_backprop_dtype=input_params['out_backprop']['dtype'],
            res_dtype=input_params['filter']['dtype'],
            kernel_name=input_params['kernel_name'])

        input_params['input']['ori_shape'] = shape_input
        input_params['out_backprop']['ori_shape'] = shape_out_backprop
        input_params['filter']['ori_shape'] = shape_res
        input_params['stride'] = strides
        input_params['pads'] = result[4]
        input_params['dilations'] = dilations
        input_params['input']['ori_format'] = 'NDCHW'
        input_params['out_backprop']['ori_format'] = 'NDCHW'
        input_params['filter']['ori_format'] = 'NDCHW'

    def transfer_params(self, input_params):
        """transfer the input into conv3d backprop filter topi dict
            Parameters
            ----------
            param: input_params
                the input_params of conv3d backprop filter
        """
        op_param = input_params.get("conv3d_backprop_filter")
        self.check_params(op_param)
        input_args = {"topi_args": op_param}
        input_args['topi_args']["op_type"] = "conv3d_backprop_filter"

        return input_args

    def calc_matric_feature(self, task):
        '''
        clac the M,N,K of op conv3d_backprop_filter
        :param task: task
        :return: M,N,K
        '''
        h_o = int(math.floor((task.param["A_shape"][3] +
                              task.param["padu"] +
                              task.param["padd"] -
                              ((task.param['B_shape'][3] - 1) *
                               task.param["dilationH"] + 1)) /
                             task.param["strideH"]) + 1)
        w_o = int(math.floor((task.param['A_shape'][4] +
                              task.param["padl"] +
                              task.param["padr"] -
                              ((task.param['B_shape'][4] - 1) *
                               task.param["dilationW"] + 1)) /
                             task.param["strideW"]) + 1)
        m_axis = h_o * w_o
        n_axis = task.param["B_shape"][0]
        k_axis = task.param["A_shape"][2] * \
                 task.param["A_shape"][5] * \
                 task.param['B_shape'][3] * \
                 task.param['B_shape'][4]

        return m_axis, n_axis, k_axis

    def get_r(self, m_axis, k_axis, task):
        '''
        calc the R
        :param m_axis: M
        :param k_axis: K
        :param task:task
        :return: R
        '''
        if 'a_shape' in task.param:
            a_shape = task.param['a_shape']
        else:
            a_shape = task.param['A_shape']
        r_axis = (m_axis * k_axis / (a_shape[2] *
                                     a_shape[5] *
                                     a_shape[3] *
                                     a_shape[4]))
        return r_axis
