# Supplementary material for: Accelerating the tuning process for optimizing DNN operators by ROFT model
Source: Sci Rep. 2025 Oct 17;15:36327. doi: 10.1038/s41598-025-20139-x (PMC12534627; doi:10.1038/s41598-025-20139-x)
Supplement: Supplementary file 1 — Supplementary Information. [file 41598_2025_20139_MOESM1_ESM.zip › ROFT_data/auto_tune.egg/auto_tune/op_adapter/conv3d_backprop_input.py]

#!/usr/bin/env python
# -*- coding:utf-8 -*-
"""
Copyright (C) 2019. Huawei Technologies Co., Ltd. All rights reserved.

Define the class for Conv3d backprop_input
"""
import math
from impl.conv3d_backprop_input_d import check_conv3dbp_input_params
from op_adapter.base_op import BaseOpType

FMATRIX_16 = 16
FMATRIX_32 = 32
OP_TAG_CONV3D_BP_INPUT = 9

CUBE_MKN = {"int8": {'mac': [FMATRIX_16, FMATRIX_32, FMATRIX_16]},
            "uint8": {'mac': [FMATRIX_16, FMATRIX_32, FMATRIX_16]},
            "float16": {'mac': [FMATRIX_16, FMATRIX_16, FMATRIX_16]}}


class OpConv3dBackpropInput(BaseOpType):
    """
    convolution implement the base_op_type
    """

    def __init__(self, op_type):
        """
        init method
        :param op_type:op_type 'convolution'
        """
        super(OpConv3dBackpropInput, self).__init__(op_type)
        self.op_tag_encode = OP_TAG_CONV3D_BP_INPUT

    def check_params(self, input_params):
        """
        check whether the params in input params meet the requirements

        Parameters
        ----------
        :param input_params
            the input params of check func

        """
        def _ncdhw_2_ndhwc(shape1):
            shape2 = (shape1[0], shape1[2], shape1[3], shape1[4], shape1[1])
            return shape2

        shape_filter = input_params['filter']['ori_shape']
        shape_out_backprop = input_params['out_backprop']['ori_shape']
        shape_res = input_params['input']['ori_shape']
        strides = input_params['stride']
        dilations = input_params['dilations']

        format_filter = input_params['filter']['ori_format']
        format_out_backprop = input_params['out_backprop']['ori_format']
        format_res = input_params['input']['ori_format']

        if format_filter == 'DHWNC':
            pass
        elif format_filter == 'NDHWC':
            shape_filter = (shape_filter[1], shape_filter[2], shape_filter[3],
                            shape_filter[0], shape_filter[4])
        elif format_filter == 'NCDHW':
            shape_filter = (shape_filter[2], shape_filter[3], shape_filter[4],
                            shape_filter[0], shape_filter[1])
        else:
            raise RuntimeError(
                "filters's format should be DHWNC, NDHWC or NCDHW.")

        if format_out_backprop == 'NDHWC':
            pass
        elif format_out_backprop == 'NCDHW':
            shape_out_backprop = _ncdhw_2_ndhwc(shape_out_backprop)
            strides = _ncdhw_2_ndhwc(strides)
            dilations = _ncdhw_2_ndhwc(dilations)
        else:
            raise RuntimeError(
                "out_backprop's format should be NDHWC or NCDHW.")

        if format_res == 'NDHWC':
            shape_res = shape_res
        elif format_res == 'NCDHW':
            shape_res = _ncdhw_2_ndhwc(shape_res)
        else:
            raise RuntimeError("input's format should be NDHWC or NCDHW.")

        result = check_conv3dbp_input_params(shape_filter, shape_out_backprop,
                                             shape_res,
                                             strides,
                                             input_params['pads'],
                                             dilations,
                                             input_params['filter']['dtype'],
                                             input_params['out_backprop']['dtype'],
                                             input_params['input']['dtype'],
                                             input_params['kernel_name'])

        input_params['filter']['ori_shape'] = shape_filter
        input_params['out_backprop']['ori_shape'] = shape_out_backprop
        input_params['input']['ori_shape'] = shape_res
        input_params['stride'] = strides
        input_params['dilations'] = dilations
        input_params['pads'] = result[4]
        input_params['filter']['ori_format'] = 'DHWNC'
        input_params['out_backprop']['ori_format'] = 'NDHWC'
        input_params['input']['ori_format'] = 'NDHWC'


    def transfer_params(self, input_params):
        """
        transfer the input params into conv2d params dict

        Parameters
        ----------
        :param input_params
            the input_params of conv topi
        """
        op_param = input_params.get("conv3d_backprop_input")
        self.check_params(op_param)
        input_args = {"topi_args": op_param}
        input_args['topi_args']["op_type"] = "conv3d_backprop_input"

        return input_args

    def calc_matric_feature(self, task):
        """
        calculate the matric
        :param task: task
        :return: M,N,K
        """
        h_o = int(math.floor((task.param["A_shape"][3] + task.param["padu"] +
                              task.param["padd"] -
                              ((task.param['B_shape'][3] - 1) *
                               task.param["dilationH"] + 1)) /
                             task.param["strideH"]) + 1)
        w_o = int(math.floor((task.param['A_shape'][4] + task.param["padl"] +
                              task.param["padr"] -
                              ((task.param['B_shape'][4] - 1) *
                               task.param["dilationW"] + 1)) /
                             task.param["strideW"]) + 1)
        m_axis = h_o * w_o
        n_axis = task.param["B_shape"][0]

        k_axis = task.param["A_shape"][2] * task.param["A_shape"][5] * \
                 task.param['B_shape'][3] * task.param['B_shape'][4]
        return m_axis, n_axis, k_axis

    def get_r(self, m_axis, k_axis, task):
        """
        calc the R
        :param m_axis: M
        :param k_axis: K
        :param task:task
        :return: R
        """
        rate = (m_axis * k_axis / (task.param["A_shape"][2] *
                                   task.param["A_shape"][5] *
                                   task.param["A_shape"][3] *
                                   task.param["A_shape"][4]))
        return rate
