# Supplementary material for: Accelerating the tuning process for optimizing DNN operators by ROFT model
Source: Sci Rep. 2025 Oct 17;15:36327. doi: 10.1038/s41598-025-20139-x (PMC12534627; doi:10.1038/s41598-025-20139-x)
Supplement: Supplementary file 1 — Supplementary Information. [file 41598_2025_20139_MOESM1_ESM.zip › ROFT_data/auto_tune.egg/auto_tune/op_adapter/convolution_3d.py]

#!/usr/bin/env python
# -*- coding:utf-8 -*-
"""
Copyright (C) 2019. Huawei Technologies Co., Ltd. All rights reserved.

Define the class for Conv3d
"""
import math
from te.platform import cce_params
from te.platform.cce_conf import get_soc_spec
from impl.conv3d import check_input_param
from impl.conv3d import format_normalize
from op_adapter.base_op import BaseOpType
from op_adapter.base_op import _ceil
from op_adapter.base_op import TYPE_DICT

FMATRIX_16 = 16
FMATRIX_32 = 32

CUBE_MKN = {"int8": {'mac': [FMATRIX_16, FMATRIX_32, FMATRIX_16]},
            "uint8": {'mac': [FMATRIX_16, FMATRIX_32, FMATRIX_16]},
            "float16": {'mac': [FMATRIX_16, FMATRIX_16, FMATRIX_16]}}

# version
VERSION_DICT = {
    "Ascend310": 1,
    "Ascend910": 2,
    "Hi3796CV300ES": 3,
    "Ascend610": 4,
    "Ascend620": 5,
}


class OpConvolution3d(BaseOpType):
    """
    convolution implement the base_op_type
    """
    def __init__(self, op_type):
        """
        init method
        :param op_type:op_type 'convolution'
        """
        super(OpConvolution3d, self).__init__(op_type)
        self.op_tag_encode = 8


    def check_params(self, input_params):
        """
        check whether the params in input params meet the requirements

        Parameters
        ----------
        :param input_params
            the input params of check func

        """
        fmp_shape = input_params['x'].get("ori_shape")
        fmp_dtype = input_params['x'].get("dtype")
        fmp_format = input_params['x'].get("ori_format")
        w_shape = input_params['filter'].get("ori_shape")
        w_dtype = input_params['filter'].get("dtype")
        w_format = input_params['filter'].get("ori_format")
        res_dtype = input_params['y'].get("dtype")
        strides = input_params['stride']
        pads = input_params['pads']
        dilations = input_params['dilations']
        bias = input_params.get('bias', None)
        if not bias:
            bias = None
        input_params['bias'] = bias
        fmp_dtype = fmp_dtype.lower()
        w_dtype = w_dtype.lower()
        res_dtype = res_dtype.lower()

        check_input_param(fmp_shape, w_shape, fmp_dtype, w_dtype, res_dtype,
                          fmp_format, w_format, strides, pads, dilations)


    def transfer_params(self, input_params):
        """
        transfer the input params into conv3d params dict

        Parameters
        ----------
        :param input_params
            the input_params of conv3d
        """
        op_param = input_params.get("convolution_3d")
        self.check_params(op_param)
        input_args = {"topi_args": op_param}
        input_args['topi_args']["op_type"] = "convolution_3d"

        return input_args


    def calc_matric_feature(self, task):
        """
        calculate the matric
        :param task: task
        :return: M,N,K
        """
        h_o = int(math.floor((task.param["A_shape"][3] + task.param["padu"] + \
                              task.param["padd"] - task.param['B_shape'][3]) /
                             task.param["strideH"]) + 1)
        w_o = int(math.floor((task.param['A_shape'][4] + task.param["padl"] + \
                              task.param["padr"] - task.param['B_shape'][4]) /
                             task.param["strideW"]) + 1)
        m_axis = h_o * w_o
        n_axis = task.param["B_shape"][0]

        k_axis = task.param["A_shape"][2] * task.param["A_shape"][5] * \
            task.param['B_shape'][3] * task.param['B_shape'][4]
        return m_axis, n_axis, k_axis

    def get_r(self, m_axis, k_axis, task):
        """
        calc the R
        :param M: M
        :param K: K
        :param task:task
        :return: R
        """
        rate = (m_axis * k_axis / (task.param["A_shape"][2] *
                                   task.param["A_shape"][5] *
                                   task.param["A_shape"][3] *
                                   task.param["A_shape"][4]))
        return rate

    def parse_case_for_atc(self, op_info_dict):
        """
        parse the input case by op_info_dict
        :param op_info_dict: dict
        :return: cases
        """
        cases = {}
        conv3d = {}
        conv3d["x"] = {}
        conv3d["filter"] = {}
        conv3d["x"]["ori_shape"] = \
            op_info_dict["cube_ori_shape_list"][0]
        conv3d["x"]["dtype"] = \
            op_info_dict["cube_dtype_list"][0]
        conv3d["x"]["ori_format"] = \
            op_info_dict["cube_ori_format_list"][0]
        conv3d["filter"]["ori_shape"] = \
            op_info_dict["cube_ori_shape_list"][1]
        conv3d["filter"]["dtype"] = \
            op_info_dict["cube_dtype_list"][1]
        conv3d["filter"]["ori_format"] = \
            op_info_dict["cube_ori_format_list"][1]
        conv3d["y"] = {}
        conv3d["y"]["dtype"] = \
            op_info_dict["all_agrs"][0]["dtype"]
        conv3d["y"]["ori_format"] = \
            op_info_dict["all_agrs"][0]["ori_format"]
        conv3d["y"]["ori_shape"] = \
            op_info_dict["all_agrs"][0]["ori_shape"]
        conv3d["bias"] = {}
        if op_info_dict["cube_ori_shape_list"][2] is not None:
            conv3d["bias"]["ori_shape"] = \
                op_info_dict["cube_ori_shape_list"][2]
            conv3d["bias"]["ori_format"] = \
                op_info_dict["cube_ori_format_list"][2]
            conv3d["bias"]["dtype"] = \
                op_info_dict["cube_dtype_list"][2]
        else:
            conv3d["bias"] = None

        conv3d["stride"] = op_info_dict["all_agrs"][1]
        conv3d["pads"] = op_info_dict["all_agrs"][2]
        conv3d["dilations"] = op_info_dict["all_agrs"][4]
        conv3d["kernel_name"] = op_info_dict["fusion_op_name"]
        cases["conv3d"] = conv3d
        return cases

    def get_case_name_suffix(self, op_info_dict):
        """
        parse the input case names by op_info_dict
        :param op_info_dict:
        :return: cases_names
        """
        cases_names = {}
        inputs = \
            op_info_dict["input_params"]["conv3d"]["x"]
        shapex = inputs.get("ori_shape")
        formatx = inputs.get("ori_format")
        typex = inputs.get("dtype")
        weight = \
            op_info_dict["input_params"]["conv3d"]["filter"]
        shapew = weight.get("ori_shape")
        formatw = weight.get("ori_format")
        typew = weight.get("dtype")
        dilations = \
            op_info_dict["input_params"]["conv3d"]["dilations"]
        stride = op_info_dict["input_params"]["conv3d"]["stride"]
        #normalized shape is NCDHW
        shapex, shapew, stride_dhw, dilation_hw = \
            format_normalize(formatx, formatw, shapex, \
                             shapew, stride, dilations)
        pads = op_info_dict["input_params"]["conv3d"]["pads"]
        cases_names  = str(shapex[0]) + '_' + \
                      str(shapex[1]) + '_' + \
                      str(shapex[2]) + '_' + \
                      str(shapex[3]) + '_' + \
                      str(shapex[4]) + '_' + \
                      str(shapew[0]) + '_' + \
                      str(shapew[1]) + '_' + \
                      str(shapew[2]) + '_' + \
                      str(shapew[3]) + '_' + \
                      str(shapew[4]) + '_' + \
                      str(TYPE_DICT[typex]) + '_' + \
                      str(TYPE_DICT[typew]) + '_' + \
                      str(pads[0]) + '_' + \
                      str(pads[1]) + '_' + \
                      str(pads[2]) + '_' + \
                      str(pads[3]) + '_' + \
                      str(pads[4]) + '_' + \
                      str(pads[5]) + '_' + \
                      str(stride_dhw[0]) + '_' + \
                      str(stride_dhw[1]) + '_' + \
                      str(stride_dhw[2]) + '_' + \
                      str(dilation_hw[0]) + '_' + \
                      str(dilation_hw[1])
        return cases_names
