# Supplementary material for: Accelerating the tuning process for optimizing DNN operators by ROFT model
Source: Sci Rep. 2025 Oct 17;15:36327. doi: 10.1038/s41598-025-20139-x (PMC12534627; doi:10.1038/s41598-025-20139-x)
Supplement: Supplementary file 1 — Supplementary Information. [file 41598_2025_20139_MOESM1_ESM.zip › ROFT_data/auto_tune.egg/auto_tune/op_adapter/depthwise_conv2d_backprop_filter.py]

#!/usr/bin/env python
# -*- coding:utf-8 -*-
"""
Copyright (C) 2019. Huawei Technologies Co., Ltd. All rights reserved.

Define the class for DepthwiseBpFilter
"""
from op_adapter.base_op import BaseOpType
from op_adapter.base_op import _ceil
from op_adapter.base_op import TYPE_DICT
from te.domain.tiling.tiling_query import get_platform_info

CONST_C0 = 16
DILATION_H_INDEX = 0
DILATION_W_INDEX = 2


class OpDepthwiseBpFilter(BaseOpType):
    '''
    op of depthwise_conv2d_backprop_filter implement base_op_type
    '''

    def __init__(self, op_type):
        super(OpDepthwiseBpFilter, self).__init__(op_type)
        self.op_tag_encode = 5

    def check_params(self, input_params):
        """check whether the params in input params meet the requirements

            Parameters
            ----------
            param: input_params
                the input_params of depthwise_conv2d_backprop_filter topi

            """
        # check depthwsie conv2d backprop filter params exist
        if 'input' not in input_params:
            raise ValueError(
                'input is not in input_params of \
                depthwhse_conv2d_backprop_filter')
        if 'out_backprop' not in input_params:
            raise ValueError(
                'out_backprop is not in \
                input_params of depthwise_conv2d_backprop_filter')
        if 'filter_grad' not in input_params:
            raise ValueError(
                'filter_grad is not in input_params of \
                depthwise_conv2d_backprop_filter')
        if 'data_format' not in input_params:
            raise ValueError(
                'data_format is not in input_params of \
                depthwise_conv2d_backprop_filter')
        if 'filter_size' not in input_params:
            raise ValueError(
                'filter_size is not in input_params of \
                depthwise_conv2d_backprop_filter')
        if 'strides' not in input_params:
            raise ValueError(
                'strides is not in input_params of \
                depthwise_conv2d_backprop_filter')
        if 'pads' not in input_params:
            raise ValueError(
                'pads is not in input_params of \
                depthwise_conv2d_backprop_filter')

        # get depthwise conv2d backprop filter params
        input_fm = input_params['input']
        out_backprop = input_params['out_backprop']
        filter_grad = input_params['filter_grad']
        filter_size = input_params['filter_size']
        strides = input_params['strides']
        pads = input_params['pads']
        dilations = input_params['dilations']
        kernel_name = input_params['kernel_name']
        data_format = input_params['data_format']

        if len(strides) != 4:
            raise RuntimeError("strides shape should be 4d.")
        if len(dilations) != 4:
            raise RuntimeError("dilations shape should be 4d.")

        if len(pads) == 4:
            padh = [pads[0], pads[1]]
            padw = [pads[2], pads[3]]
        else:
            raise RuntimeError("pads shape should be 4d.")

        format_x = input_params["data_format"]
        if format_x == "NHWC":
            strideh = strides[1]
            stridew = strides[2]
        else:
            raise RuntimeError(" data_format should be NHWC")

    def transfer_params(self, input_params):
        """transfer the input into depthwise conv2d bp filter params dict

        Parameters
        ----------
        param: input_params
            the input_params of depthwise conv backprop filter
        """
        op_param = input_params.get("depthwise_bp_filter")
        self.check_params(op_param)
        input_args = {"topi_args": op_param}
        input_args['topi_args']["op_type"] = "depthwise_bp_filter"

        return input_args

    def calc_matric_feature(self, task):
        '''
        clac the M,N,K of op  depthwise_conv2d_backprop_filter
        :param task: task
        :return: M,N,K
        '''
        m_axis = task.param["A_shape"][1] * task.param["A_shape"][4]
        n_axis = task.param["C_shape"][0] * task.param["C_shape"][1] * \
            task.param["B_shape"][1] * task.param["B_shape"][4]
        k_axis = task.param['A_shape'][2] * task.param['A_shape'][3] * \
            task.param["A_shape"][0]
        return m_axis, n_axis, k_axis

    def parse_case_for_atc(self, op_info_dict):
        """
        parse the input case by op_info_dict

        Parameters
        ----------
        op_info_dict: dict

        """
        depthwise_bp_filter = {}
        res_dict = {}

        input_format = op_info_dict["cube_ori_format_list"][0]
        out_backprop_format = op_info_dict["cube_ori_format_list"][1]
        shape_input = op_info_dict["cube_ori_shape_list"][0]
        shape_out = op_info_dict["cube_ori_shape_list"][1]

        depthwise_bp_filter['input'] = {}
        strides = op_info_dict["all_agrs"][2]
        dilations = op_info_dict["all_agrs"][3]
        if input_format == "NCHW":
            depthwise_bp_filter['input']['ori_shape'] = shape_input
            depthwise_bp_filter['strides'] = strides
            depthwise_bp_filter['dilations'] = dilations
        elif input_format == "NHWC":
            depthwise_bp_filter['input']['ori_shape'] = [shape_input[0],
                                                         shape_input[3],
                                                         shape_input[1],
                                                         shape_input[2]]
            depthwise_bp_filter['strides'] = [strides[0],
                                              strides[3],
                                              strides[1],
                                              strides[2]]
            depthwise_bp_filter['dilations'] = [dilations[0],
                                                dilations[3],
                                                dilations[1],
                                                dilations[2]]
        else:
            raise RuntimeError("only supported NHWC and NCHW")
        depthwise_bp_filter['input']['ori_format'] = "NCHW"
        depthwise_bp_filter['data_format'] = "NCHW"
        depthwise_bp_filter['input']['dtype'] = \
            op_info_dict["cube_dtype_list"][0]

        depthwise_bp_filter['out_backprop'] = {}
        if out_backprop_format == "NCHW":
            depthwise_bp_filter['out_backprop']['ori_shape'] = shape_out
            depthwise_bp_filter['out_backprop']['ori_format'] = "NCHW"
        elif out_backprop_format == "NHWC":
            depthwise_bp_filter['out_backprop']['ori_shape'] = [shape_out[0],
                                                                shape_out[3],
                                                                shape_out[1],
                                                                shape_out[2]]
            depthwise_bp_filter['out_backprop']['ori_format'] = "NCHW"
        else:
            raise RuntimeError("only supported NHWC and NCHW")
        depthwise_bp_filter['out_backprop']['dtype'] = \
            op_info_dict["cube_dtype_list"][1]

        filter_grad = op_info_dict["all_agrs"][0]["ori_shape"]
        filter_grad_format = op_info_dict["all_agrs"][0]["ori_format"]
        depthwise_bp_filter['filter_grad'] = {}
        if filter_grad_format == "NCHW":
            depthwise_bp_filter['filter_grad']['ori_shape'] = filter_grad
            depthwise_bp_filter['filter_grad']['ori_format'] = "NCHW"
        elif filter_grad_format == "HWCK" or "HWCN":
            depthwise_bp_filter['filter_grad']['ori_shape'] = [filter_grad[3],
                                                               filter_grad[2],
                                                               filter_grad[0],
                                                               filter_grad[1]]
            depthwise_bp_filter['filter_grad']['ori_format'] = "NCHW"
        else:
            raise RuntimeError("only supported HWCK(HWCN)/NCHW")
        depthwise_bp_filter['filter_grad']['dtype'] = \
            op_info_dict["all_agrs"][0]["dtype"]

        depthwise_bp_filter['filter_size'] = \
            depthwise_bp_filter['filter_grad']['ori_shape']
        depthwise_bp_filter['pads'] = op_info_dict["all_agrs"][4]
        depthwise_bp_filter['kernel_name'] = "depthwise_conv2d_backprop_filter"
        res_dict['depthwise_bp_filter'] = depthwise_bp_filter
        return res_dict

    def get_case_name_suffix(self, op_info_dict):
        """
        get case name suffix
        :param task: op_info_dict
        :return: case_name_suffix
        """
        # get the shape info from op_info_dict
        input_params = op_info_dict["input_params"]["depthwise_bp_filter"]
        shape_input_fm = input_params['input'].get("ori_shape")
        filter_dtype = input_params['input'].get("dtype")
        shape_out_backprop = input_params['out_backprop'].get("ori_shape")
        out_backprop_dtype = input_params['out_backprop'].get("dtype")
        filter_size = input_params['filter_grad'].get("ori_shape")
        res_dtype = input_params['filter_grad'].get("dtype")
        dilations = input_params["dilations"]
        strides = input_params["strides"]
        pads = input_params['pads']
        data_format = input_params["data_format"]

        _, _, strideh, stridew = strides
        _, _, dlt_h, dlt_w = dilations

        case_name_suffix = str(shape_input_fm[0]) + '_' + \
            str(shape_input_fm[1]) + '_' + \
            str(shape_input_fm[2]) + '_' + \
            str(shape_input_fm[3]) + '_' + \
            str(shape_out_backprop[0]) + '_' + \
            str(shape_out_backprop[1]) + '_' + \
            str(shape_out_backprop[2]) + '_' + \
            str(shape_out_backprop[3]) + '_' + \
            str(filter_size[0]) + '_' + \
            str(filter_size[1]) + '_' + \
            str(filter_size[2]) + '_' + \
            str(filter_size[3]) + '_' + \
            str(TYPE_DICT[filter_dtype]) + '_' + \
            str(TYPE_DICT[out_backprop_dtype]) + '_' + \
            str(TYPE_DICT[res_dtype]) + '_' + \
            str(pads[0]) + '_' + \
            str(pads[1]) + '_' + \
            str(pads[2]) + '_' + \
            str(pads[3]) + '_' + \
            str(strideh) + '_' + \
            str(stridew) + '_' + \
            str(dlt_h) + '_' + \
            str(dlt_w)
        return case_name_suffix
