# Supplementary material for: Accelerating the tuning process for optimizing DNN operators by ROFT model
Source: Sci Rep. 2025 Oct 17;15:36327. doi: 10.1038/s41598-025-20139-x (PMC12534627; doi:10.1038/s41598-025-20139-x)
Supplement: Supplementary file 1 — Supplementary Information. [file 41598_2025_20139_MOESM1_ESM.zip › ROFT_data/auto_tune.egg/auto_tune/op_adapter/depthwise_conv2d_backprop_input.py]

#!/usr/bin/env python
# -*- coding:utf-8 -*-
"""
Copyright (C) 2019. Huawei Technologies Co., Ltd. All rights reserved.

Define the class for DepthwiseBpInput
"""
from te.platform import cce_params
from te.domain.tiling.tiling_query import get_platform_info
from op_adapter.base_op import BaseOpType
from op_adapter.base_op import _ceil
from op_adapter.base_op import TYPE_DICT
from op_adapter.base_op import _align


FMATRIX_16 = 16
FMATRIX_32 = 32

CUBE_MKN = {"int8": {'mac': [FMATRIX_16, FMATRIX_32, FMATRIX_16]},
            "uint8": {'mac': [FMATRIX_16, FMATRIX_32, FMATRIX_16]},
            "float16": {'mac': [FMATRIX_16, FMATRIX_16, FMATRIX_16]}}

DILATION_H_INDEX = 0
DILATION_W_INDEX = 2


class OpDepthwiseBpInput(BaseOpType):
    '''
    op depthwise_conv2d_backprop_input implement base_op_type
    '''

    def __init__(self, op_type):
        super(OpDepthwiseBpInput, self).__init__(op_type)
        self.op_tag_encode = 4

    def check_params(self, input_params):
        """check whether the params in input params meet the requirements

            Parameters
            ----------
            param: args
                the args of depthwise_conv2d_backprop_input topi

            """
        # check depthwise conv2d backprop input params exist
        if 'filter' not in input_params:
            raise ValueError(
                'filter is not in input_params of \
                depthwise_conv2d_backprop_input')
        if 'out_backprop' not in input_params:
            raise ValueError(
                'out_backprop is not in \
                input_params of depthwise_conv2d_backprop_input')
        if 'input_size' not in input_params:
            raise ValueError(
                'input_size is not in input_params of \
                depthwise_conv2d_backprop_input')
        if 'strides' not in input_params:
            raise ValueError(
                'strides is not in input_params of \
                depthwise_conv2d_backprop_input')
        if 'pads' not in input_params:
            raise ValueError(
                'pads is not in input_params of \
                depthwise_conv2d_backprop_input')

        # get conv2d backprop input params
        shape_filter = input_params['filter']
        shape_out_backprop = input_params['out_backprop']
        input_grad = input_params['input_grad']
        input_size = input_params['input_size']
        strides = input_params['strides']
        dilations = input_params['dilations']
        pads = input_params['pads']
        data_format = input_params['data_format']
        filter_dtype = input_params['filter']['dtype']
        out_backprop_dtype = input_params['out_backprop']['dtype']
        res_dtype = input_params['input_grad']['dtype']
        kernel_name = input_params['kernel_name']

    def transfer_params(self, input_params):
        """transfer the input params into depthwise bp input topi args

        Parameters
        ----------
        param: input_params
            the input_params of depthwise bp input
        """
        op_param = input_params.get("depthwise_bp_input")
        self.check_params(op_param)
        input_args = {"topi_args": op_param}
        input_args['topi_args']["op_type"] = "depthwise_bp_input"

        return input_args

    def calc_matric_feature(self, task):
        '''
        calc the M,N,K of op conv2d_backprop_input
        :param task: task
        :return: M,N,K
        '''
        # According the difference of pad, kh, kw of dE/dX,
        # M is also computed differently
        # if pad is 0, kh, kw are 1, the M is computed by the method
        k_h = task.param['B_shape'][2]
        k_w = task.param['B_shape'][3]
        if not (task.param["padu"] or task.param["padd"] or task.param[
                "padl"] or task.param["padr"]) and (k_h == 1) and (k_w == 1):
            m_axis = task.param["A_shape"][2] * task.param["A_shape"][3] * \
                task.param["A_shape"][0]
        else:
            m_axis = task.param["A_shape"][2] * \
                task.param["strideH_expand"] * \
                task.param["A_shape"][3] * \
                task.param["strideW_expand"] * task.param["A_shape"][0]
        n_axis = task.param["B_shape"][1] * task.param["B_shape"][4]
        k_axis = k_h * k_w * task.param["A_shape"][1] * \
            task.param["A_shape"][4]
        return m_axis, n_axis, k_axis

    def parse_case_for_atc(self, op_info_dict):
        """
        parse the input case by op_info_dict

        Parameters
        ----------
        op_info_dict: dict

        """
        depthwise_bp_input = {}
        res_dict = {}

        filter_format = op_info_dict["cube_ori_format_list"][0]
        out_backprop_format = op_info_dict["cube_ori_format_list"][1]
        shape_filter = op_info_dict["cube_ori_shape_list"][0]
        shape_out = op_info_dict["cube_ori_shape_list"][1]

        depthwise_bp_input['filter'] = {}
        if filter_format == "NCHW":
            depthwise_bp_input['filter']['ori_shape'] = shape_filter
            depthwise_bp_input['filter']['ori_format'] = "NCHW"
        elif filter_format == "HWCK" or "HWCN":
            depthwise_bp_input['filter']['ori_shape'] = [shape_filter[3],
                                                         shape_filter[2],
                                                         shape_filter[0],
                                                         shape_filter[1]]
            depthwise_bp_input['filter']['ori_format'] = "NCHW"
        else:
            raise RuntimeError("only supported HWCK(HWCN)/NCHW")
        depthwise_bp_input['filter']['dtype'] = \
            op_info_dict["cube_dtype_list"][0]

        depthwise_bp_input['out_backprop'] = {}
        if out_backprop_format == "NCHW":
            depthwise_bp_input['out_backprop']['ori_shape'] = shape_out
            depthwise_bp_input['out_backprop']['ori_format'] = "NCHW"
        elif out_backprop_format == "NHWC":
            depthwise_bp_input['out_backprop']['ori_shape'] = [shape_out[0],
                                                               shape_out[3],
                                                               shape_out[1],
                                                               shape_out[2]]
            depthwise_bp_input['out_backprop']['ori_format'] = "NCHW"
        else:
            raise RuntimeError("only supported NCHW and NHWC")
        depthwise_bp_input['out_backprop']['dtype'] = \
            op_info_dict["cube_dtype_list"][1]

        input_grad = op_info_dict["all_agrs"][0]["ori_shape"]
        input_grad_format = op_info_dict["all_agrs"][0]["ori_format"]
        depthwise_bp_input['input_grad'] = {}
        if input_grad_format == "NCHW":
            depthwise_bp_input['input_grad']['ori_shape'] = input_grad
            depthwise_bp_input['input_grad']['ori_format'] = "NCHW"
            depthwise_bp_input['strides'] = op_info_dict["all_agrs"][2]
            depthwise_bp_input['dilations'] = op_info_dict["all_agrs"][3]
            depthwise_bp_input['data_format'] = "NCHW"
        elif input_grad_format == "NHWC":
            depthwise_bp_input['input_grad']['ori_shape'] = [input_grad[0],
                                                             input_grad[3],
                                                             input_grad[1],
                                                             input_grad[2]]
            depthwise_bp_input['input_grad']['ori_format'] = "NCHW"
            depthwise_bp_input['strides'] = [op_info_dict["all_agrs"][2][0],
                                             op_info_dict["all_agrs"][2][3],
                                             op_info_dict["all_agrs"][2][1],
                                             op_info_dict["all_agrs"][2][2]]
            depthwise_bp_input['dilations'] = [op_info_dict["all_agrs"][3][0],
                                               op_info_dict["all_agrs"][3][3],
                                               op_info_dict["all_agrs"][3][1],
                                               op_info_dict["all_agrs"][3][2]]
            depthwise_bp_input['data_format'] = "NCHW"
        else:
            raise RuntimeError("only supported NCHW and NHWC")
        depthwise_bp_input['input_grad']['dtype'] = \
            op_info_dict["all_agrs"][0]["dtype"]

        depthwise_bp_input['input_size'] = \
            depthwise_bp_input['input_grad']['ori_shape']
        depthwise_bp_input['pads'] = op_info_dict["all_agrs"][4]
        depthwise_bp_input['kernel_name'] = "depthwise_conv2d_backprop_input"
        res_dict['depthwise_bp_input'] = depthwise_bp_input
        return res_dict

    def get_case_name_suffix(self, op_info_dict):
        """
        get case name suffix
        :param task: op_info_dict
        :return: case_name_suffix
        """
        # get the shape info from op_info_dict
        input_params = op_info_dict["input_params"]["depthwise_bp_input"]
        shape_filter = input_params['filter'].get("ori_shape")
        filter_dtype = input_params['filter'].get("dtype")
        shape_out_backprop = input_params['out_backprop'].get("ori_shape")
        out_backprop_dtype = input_params['out_backprop'].get("dtype")
        input_size = input_params['input_grad'].get("ori_shape")
        res_dtype = input_params['input_grad'].get("dtype")
        dilations = input_params["dilations"]
        strides = input_params["strides"]
        pads = input_params['pads']
        data_format = input_params["data_format"]

        _, _, strideh, stridew = strides
        _, _, dlt_h, dlt_w = dilations

        case_name_suffix = str(shape_filter[0]) + '_' + \
            str(shape_filter[1]) + '_' + \
            str(shape_filter[2]) + '_' + \
            str(shape_filter[3]) + '_' + \
            str(shape_out_backprop[0]) + '_' + \
            str(shape_out_backprop[1]) + '_' + \
            str(shape_out_backprop[2]) + '_' + \
            str(shape_out_backprop[3]) + '_' + \
            str(input_size[0]) + '_' + \
            str(input_size[1]) + '_' + \
            str(input_size[2]) + '_' + \
            str(input_size[3]) + '_' + \
            str(TYPE_DICT[filter_dtype]) + '_' + \
            str(TYPE_DICT[out_backprop_dtype]) + '_' + \
            str(TYPE_DICT[res_dtype]) + '_' + \
            str(pads[0]) + '_' + \
            str(pads[1]) + '_' + \
            str(pads[2]) + '_' + \
            str(pads[3]) + '_' + \
            str(strideh) + '_' + \
            str(stridew) + '_' + \
            str(dlt_h) + '_' + \
            str(dlt_w)
        return case_name_suffix
