# Supplementary material for: Accelerating the tuning process for optimizing DNN operators by ROFT model
Source: Sci Rep. 2025 Oct 17;15:36327. doi: 10.1038/s41598-025-20139-x (PMC12534627; doi:10.1038/s41598-025-20139-x)
Supplement: Supplementary file 1 — Supplementary Information. [file 41598_2025_20139_MOESM1_ESM.zip › ROFT_data/auto_tune.egg/auto_tune/op_adapter/depthwise_conv2d_native.py]

#!/usr/bin/env python
# -*- coding:utf-8 -*-
"""
Copyright (C) 2019. Huawei Technologies Co., Ltd. All rights reserved.

depthwise_conv2d_native.py
"""
import math
from impl.conv2d import conv_layer_cce_para_check
from op_adapter.base_op import BaseOpType
from te.platform.cce_conf import get_soc_spec
from impl.conv2d import conv_layer_fast_cce_para_check
from te.platform import cce_params
from op_adapter.base_op import _ceil
from op_adapter.base_op import TYPE_DICT
from te import platform as cce

FMATRIX_16 = 16
FMATRIX_32 = 32

CUBE_MKN = {"int8": {'mac': [FMATRIX_16, FMATRIX_32, FMATRIX_16]},
            "uint8": {'mac': [FMATRIX_16, FMATRIX_32, FMATRIX_16]},
            "float16": {'mac': [FMATRIX_16, FMATRIX_16, FMATRIX_16]}}

# version
VERSION_DICT = {
    "Ascend310": 1,
    "Ascend910": 2,
    "Hi3796CV300ES": 3,
    "Ascend610": 4,
    "Ascend620": 5,
}


def transform_by_format(dilations, strides, format_x):
    """
    transform by format:nchw,nhwc
    :param dilations: dilations
    :param strides: strides
    :param format_x: format_x
    :return: dlt_h, dlt_w, strideh, stridew
    """
    if format_x == "NHWC":
        strideh = strides[1]
        stridew = strides[2]
        dlt_h = dilations[1]
        dlt_w = dilations[2]
    elif format_x == "NCHW":
        strideh = strides[2]
        stridew = strides[3]
        dlt_h = dilations[2]
        dlt_w = dilations[3]
    else:
        raise RuntimeError(" data_format should be NHWC or NCHW")
    return dlt_h, dlt_w, strideh, stridew


class OpDepthwiseConv2dForward(BaseOpType):
    '''
    depthwise_conv2d_native implement the base_op_type
    '''

    def __init__(self, op_type):
        '''
        init method
        :param op_type:op_type 'depthwise_conv2d_native'
        '''
        super(OpDepthwiseConv2dForward, self).__init__(op_type)
        self.op_tag_encode = 3

    def check_params(self, input_params):
        """check whether the params in input params meet the requirements

        Parameters
        ----------
        param: input_params
            the input params of check func

        """

        # check depthwise_conv2d_native params exist
        if 'x' not in input_params:
            raise ValueError(
                'x is not in input_params of depthwise_conv2d_native')
        if 'filter' not in input_params:
            raise ValueError(
                'filter is not in input_params of depthwise_conv2d_native')
        if 'y' not in input_params:
            raise ValueError(
                'y is not in input_params of depthwise_conv2d_native')
        if 'bias' not in input_params:
            raise ValueError(
                'bias is not in input_params of depthwise_conv2d_native')
        if 'strides' not in input_params:
            raise ValueError(
                'strides is not in input_params of depthwise_conv2d_native')
        inputs = input_params['x']
        weights = input_params['filter']
        outputs = input_params['y']
        strides = input_params['strides']
        bias = input_params['bias']
        offset_w = input_params['offset_w']
        pads = input_params['pads']
        offset_x = input_params.get("offset_x", 0)
        dilations = input_params['dilations']
        shape_x = inputs.get("ori_shape")
        in_dtype = inputs.get("dtype")
        shape_w = weights.get("ori_shape")
        w_dtype = weights.get("dtype")
        res_dtype = outputs.get("dtype")

        if len(pads) == 4:
            padh = [pads[0], pads[1]]
            padw = [pads[2], pads[3]]
        else:
            raise RuntimeError("pads shape should be 4d.")

        config = CUBE_MKN[w_dtype]
        ci0 = config['mac'][1]

        fmap_n = shape_x[0]
        fmap_c1 = (shape_x[1] + ci0 - 1) // ci0
        fmap_h = shape_x[2]
        fmap_w = shape_x[3]
        fmap_c0 = ci0
        fmap_shape_5w = [fmap_n, fmap_c1, fmap_h, fmap_w, fmap_c0]
        input_params['x']["shape"] = fmap_shape_5w
        input_params['x']["format"] = "NC1HWC0"

        filter_c1 = (shape_w[1] + ci0 - 1) // ci0
        filter_h = shape_w[2]
        filter_w = shape_w[3]
        filter_k = shape_w[0]
        filter_co = ci0
        filter_c0 = ci0
        filter_shape_6w = [filter_c1, filter_h, filter_w, filter_k,
                           filter_co, filter_c0]
        input_params["filter"]["shape"] = filter_shape_6w
        input_params['filter']["format"] = "C1HWKCoC0"

        shape_fm = input_params['x']["shape"]
        shape_filter = input_params["filter"]["shape"]
        format_x = input_params["data_format"]

        dlt_h, dlt_w, strideh, stridew = \
            transform_by_format(dilations, strides, format_x)

        if bias is None:
            use_bias = False
        else:
            use_bias = True

        if offset_w is None:
            use_offset_w = False
        else:
            use_offset_w = True

        input_params['kernel_name'] = input_params.get('kernel_name')
        shape_in = shape_fm
        shape_w = shape_filter
        bias = use_bias
        offset_w_dtype = 'float16'
        dilateh = dlt_h
        dilatew = dlt_w
        kernel_name = input_params['kernel_name']
        in_dtype = in_dtype.lower()
        w_dtype = w_dtype.lower()
        res_dtype = res_dtype.lower()
        offset_w_dtype = offset_w_dtype.lower()
        shape_in = list(shape_in)
        shape_w = list(shape_w)

    def transfer_params(self, input_params):
        """transfer the input params into depthwise_conv2d_native params dict

        Parameters
        ----------
        param: input_params
            the input_params of depthwise_conv2d

        """
        op_param = input_params.get("depthwise_conv2d_forward")
        self.check_params(op_param)
        input_args = {"topi_args": op_param}
        for key, value in input_params.items():
            input_args["topi_args"][key] = value

        str_keys = list(input_params.keys())
        if input_args["topi_args"].get("fused_op_json"):
            input_args["topi_args"]["json_file"] = \
                input_args["topi_args"].pop("fused_op_json")
            str_keys.remove("fused_op_json")
        fuse_key = {
            "depthwise_conv2d_forward": ["depthwise_conv2d_forward"],
            "depthwise_conv2d_leaky_relu": [
                "depthwise_conv2d_forward", "leaky_relu"],
            "depthwise_conv2d_relu6": [
                "depthwise_conv2d_forward", "relu6"],
            "depthwise_conv2d_forward_bias_dequant": [
                "depthwise_conv2d_forward", "ascend_dequant"],
            "depthwise_conv2d_forward_bias_dequant_relu6_d_quant": [
                "depthwise_conv2d_forward", "ascend_dequant", "relu6_d", \
                "ascend_quant"],
            "depthwise_conv2d_forward_bias_dequant_quant": [
                "depthwise_conv2d_forward", "ascend_dequant", "ascend_quant"]}
        op_type = self.get_op_type(
            str_keys, fuse_key, "depthwise_conv2d_forward")
        input_args['topi_args']["op_type"] = op_type

        return input_args


    def calc_matric_feature(self, task):
        """
        calculate the matric
        :param task: task
        :return: M,N,K
        """
        task.param["A_shape"] = list(int(i) for i in task.param["A_shape"])
        task.param["B_shape"] = list(int(i) for i in task.param["B_shape"])
        h_o = int(math.floor((task.param["A_shape"][2] + task.param["padu"] +
                             task.param["padd"] - task.param['B_shape'][2]) /
                             task.param["strideH"]) + 1)
        w_o = int(math.floor((task.param['A_shape'][3] + task.param["padl"] +
                             task.param["padr"] - task.param['B_shape'][3]) /
                             task.param["strideW"]) + 1)
        m_axis = h_o * w_o
        n_axis = task.param["B_shape"][0]
        k_axis = task.param["A_shape"][1] * task.param["A_shape"][4] * \
            task.param['B_shape'][2] * task.param['B_shape'][3]

        return m_axis, n_axis, k_axis

    def parse_case_for_atc(self, op_info_dict):
        """
        parse the input case by op_info_dict

        Parameters
        ----------
        op_info_dict: dict

        """
        depthwise_conv2d = {}
        res_dict = {}

        x_format = op_info_dict["cube_ori_format_list"][0]
        filter_format = op_info_dict["cube_ori_format_list"][1]
        shape_x = op_info_dict["cube_ori_shape_list"][0]
        shape_filter = op_info_dict["cube_ori_shape_list"][1]

        depthwise_conv2d['x'] = {}
        if x_format == "NCHW":
            depthwise_conv2d['x']['ori_shape'] = shape_x
            depthwise_conv2d['x']['ori_format'] = "NCHW"
        elif x_format == "NHWC":
            depthwise_conv2d['x']['ori_shape'] = [shape_x[0],
                                                  shape_x[3],
                                                  shape_x[1],
                                                  shape_x[2]]
            depthwise_conv2d['x']['ori_format'] = "NCHW"
        else:
            raise RuntimeError("only supported NCHW/NHWC")

        depthwise_conv2d['x']['dtype'] = op_info_dict["cube_dtype_list"][0]

        depthwise_conv2d['filter'] = {}
        if filter_format == "NCHW":
            depthwise_conv2d['filter']['ori_shape'] = shape_filter
            depthwise_conv2d['filter']['ori_format'] = "NCHW"
        elif filter_format == "HWCN":
            depthwise_conv2d['filter']['ori_shape'] = [shape_filter[3],
                                                       shape_filter[2],
                                                       shape_filter[0],
                                                       shape_filter[1]]
            depthwise_conv2d['filter']['ori_format'] = "NCHW"
        elif filter_format == "NHWC":
            depthwise_conv2d['filter']['ori_shape'] = [shape_filter[0],
                                                       shape_filter[3],
                                                       shape_filter[1],
                                                       shape_filter[2]]
            depthwise_conv2d['filter']['ori_format'] = "NCHW"
        else:
            raise RuntimeError("only supported tensorflow format")
        depthwise_conv2d['filter']['dtype'] = \
            op_info_dict["cube_dtype_list"][1]

        for i in range(len(op_info_dict["cube_ori_shape_list"]), 4):
            op_info_dict["cube_ori_shape_list"].append(None)
        if op_info_dict["cube_ori_shape_list"][2] is not None:
            depthwise_conv2d['bias'] = {}
            depthwise_conv2d['bias']["shape"] = \
                op_info_dict["cube_ori_shape_list"][2]
            depthwise_conv2d['bias']["dtype"] = \
                op_info_dict["cube_dtype_list"][2]
        else:
            depthwise_conv2d['bias'] = None

        if op_info_dict["cube_ori_shape_list"][3] is not None:
            depthwise_conv2d['offset_w'] = {}
            depthwise_conv2d['offset_w']["shape"] = \
                op_info_dict["cube_ori_shape_list"][3]
            depthwise_conv2d['offset_w']["dtype"] = \
                op_info_dict["cube_dtype_list"][3]
        else:
            depthwise_conv2d['offset_w'] = None

        depthwise_conv2d['y'] = {}
        depthwise_conv2d['y']['dtype'] = op_info_dict["all_agrs"][0]["dtype"]
        depthwise_conv2d['strides'] = op_info_dict["all_agrs"][1]
        depthwise_conv2d['dilations'] = op_info_dict["all_agrs"][2]
        depthwise_conv2d['pads'] = op_info_dict["all_agrs"][3]
        depthwise_conv2d['data_format'] = op_info_dict["all_agrs"][4]
        depthwise_conv2d['offset_x'] = op_info_dict["all_agrs"][5] \
            if len(op_info_dict["all_agrs"]) > 5 else 0
        depthwise_conv2d['kernel_name'] = op_info_dict["fusion_op_name"]
        res_dict['depthwise_conv2d_forward'] = depthwise_conv2d

        return res_dict

    def get_case_name_suffix(self, op_info_dict):
        """
        get case name suffix
        :param task: op_info_dict
        :return: case_name_suffix
        """
        # get the shape info from op_info_dict
        input_params = op_info_dict["input_params"]["depthwise_conv2d_forward"]
        shape_x = input_params['x'].get("ori_shape")
        in_dtype = input_params['x'].get("dtype")
        shape_w = input_params['filter'].get("ori_shape")
        w_dtype = input_params['filter'].get("dtype")
        res_dtype = input_params['y'].get("dtype")
        dilations = input_params["dilations"]
        strides = input_params["strides"]
        format_x = input_params["data_format"]
        dlt_h, dlt_w, strideh, stridew = \
            transform_by_format(dilations, strides, format_x)
        pads = input_params['pads']
        if input_params["bias"] is None:
            bias_flag = False
        else:
            bias_flag = True

        case_name_suffix = str(shape_x[0]) + '_' + \
            str(shape_x[1]) + '_' + \
            str(shape_x[2]) + '_' + \
            str(shape_x[3]) + '_' + \
            str(shape_w[0]) + '_' + \
            str(shape_w[1]) + '_' + \
            str(shape_w[2]) + '_' + \
            str(shape_w[3]) + '_' + \
            str(TYPE_DICT[in_dtype]) + '_' + \
            str(TYPE_DICT[w_dtype]) + '_' + \
            str(pads[0]) + '_' + \
            str(pads[1]) + '_' + \
            str(pads[2]) + '_' + \
            str(pads[3]) + '_' + \
            str(strideh) + '_' + \
            str(stridew) + '_' + \
            str(dlt_h) + '_' + \
            str(dlt_w) + '_' + \
            str(bias_flag)
        return case_name_suffix
