# Supplementary material for: Accelerating the tuning process for optimizing DNN operators by ROFT model
Source: Sci Rep. 2025 Oct 17;15:36327. doi: 10.1038/s41598-025-20139-x (PMC12534627; doi:10.1038/s41598-025-20139-x)
Supplement: Supplementary file 1 — Supplementary Information. [file 41598_2025_20139_MOESM1_ESM.zip › ROFT_data/auto_tune.egg/auto_tune/op_adapter/matmul.py]

#!/usr/bin/env python
# -*- coding:utf-8 -*-
"""
Copyright (C) 2019. Huawei Technologies Co., Ltd. All rights reserved.

Define the class for Conv2dBackpropInput
"""
from te.platform import cce_params
from te.platform.cce_conf import get_soc_spec

from op_adapter.base_op import BaseOpType
from op_adapter.base_op import _ceil
from op_adapter.base_op import TYPE_DICT

FMATRIX_16 = 16
FMATRIX_32 = 32

CUBE_MKN = {"int8": {'mac': [FMATRIX_16, FMATRIX_32, FMATRIX_16]},
            "uint8": {'mac': [FMATRIX_16, FMATRIX_32, FMATRIX_16]},
            "float16": {'mac': [FMATRIX_16, FMATRIX_16, FMATRIX_16]}}

# version
VERSION_DICT = {
    "Ascend310": 1,
    "Ascend910": 2,
    "Hi3796CV300ES": 3,
    "Ascend610": 4,
    "Ascend620": 5,
}

PADDING_DIV = 2

PAD_U_INDEX = 0
PAD_D_INDEX = 1
PAD_L_INDEX = 2
PAD_R_INDEX = 3
CONST_C0 = 16
DILATION_H_INDEX = 0
DILATION_W_INDEX = 2
PADL_VALUE = 40
PADR_VALUE = 40
FUSED_VALUE_2 = 2
FUSED_VALUE_4 = 4


def check_params_in_input(input_params):
    """
    check params whether in input_params
    :param input_params: input_params
    :return: none
    """
    # check matmul params exist
    if 'input_x1' not in input_params:
        raise ValueError(
            'input_x1 is not a key of matmul_conv input_params')
    if 'input_x2' not in input_params:
        raise ValueError(
            'filter is not a key of matmul_conv input_params')
    if 'x1_dtype' not in input_params:
        raise ValueError(
            'x1_dtype is not a key of matmul_conv input_params')
    if 'x2_dtype' not in input_params:
        raise ValueError(
            'x2_dtype is not a key of matmul_conv input_params')
    if 'c_dtype' not in input_params:
        raise ValueError(
            'fused_num is not a key of matmul_conv input_params')
    if 'kernel_name' not in input_params:
        raise ValueError(
            'kernel_name is not a key of matmul_conv input_params')
    if 'batch' not in input_params:
        input_params['batch'] = 1


def get_shapes(input_params):
    '''
    calculate input shapes
    '''
    n_x, c_x = list(input_params['input_x1'])
    n_y, c_y = list(input_params['input_x2'])

    # The unit of channel is 16
    c0_size = cce_params.C0_SIZE
    n_f = _ceil(n_y, c0_size) * c0_size

    x1_dtype = input_params['x1_dtype'].lower()
    config = CUBE_MKN[x1_dtype]
    ci0 = config['mac'][1]

    ci1 = (c_x + ci0 - 1) // ci0

    constant_c0 = CONST_C0

    x1_shape = [1, ci1, _ceil(n_x, constant_c0), constant_c0, ci0]
    x2_shape = [n_f, _ceil(c_y, constant_c0), 1, 1, constant_c0]
    out_shape = [1, c_y, _ceil(n_x, constant_c0), constant_c0]

    return x1_shape, x2_shape, out_shape


class OpMatmul(BaseOpType):
    '''
    op matmul implement base_op_type
    '''

    def __init__(self, op_type):
        super(OpMatmul, self).__init__(op_type)
        self.op_tag_encode = 7

    def check_params(self, input_params):
        """check whether the params in input params meet the requirements

            Parameters
            ----------
            param: args
                the args of conv2d_backprop_input topi

            """
        # check matmul input params exist
        check_params_in_input(input_params)

    def transfer_params(self, input_params):
        """transfer the input params into matmul params dict

        Parameters
        ----------
        param: input_params
            the input_params of matmul

        """
        op_param = input_params.get("matmul")
        self.check_params(op_param)
        input_args = {"topi_args": op_param}
        input_args['topi_args']["op_type"] = "matmul"

        return input_args


    def get_case_name_suffix(self, op_info_dict):
        """
        get case name suffix
        :param task: op_info_dict
        :return: case_name_suffix
        """
        input_params = op_info_dict["input_params"]['matmul']
        input_x1 = input_params["input_x1"]
        x1_dtype = input_params["x1_dtype"]
        input_x2 = input_params["input_x2"]
        x2_dtype = input_params["x2_dtype"]
        output_y = input_params["output_y"]
        c_dtype = input_params["c_dtype"]

        case_name_suffix = str(input_x1[0]) + '_' + \
                           str(input_x1[1]) + '_' + \
                           str(input_x2[0]) + '_' + \
                           str(input_x2[1]) + '_' + \
                           str(output_y[0]) + '_' + \
                           str(output_y[1]) + '_' + \
                           str(TYPE_DICT[x1_dtype]) + '_' + \
                           str(TYPE_DICT[x2_dtype]) + '_' + \
                           str(TYPE_DICT[c_dtype])
        return case_name_suffix

    def parse_case_for_atc(self, op_info_dict):
        """parse the input case by res_tencor

            Parameters
            ----------
            op_info_dict: dict

            """
        matmul_input = {}
        res_dict = {}

        fused_num = 0
        padl = 0
        padr = 0

        x1_dtype = op_info_dict["input_dtype_list"][0]
        x2_dtype = op_info_dict["input_dtype_list"][1]
        c_dtype = op_info_dict["input_dtype_list"][2]

        x1_format = op_info_dict["cube_ori_format_list"][0]
        x2_format = op_info_dict["cube_ori_format_list"][1]
        bias_format = op_info_dict["cube_ori_format_list"][2]

        if c_dtype == "float32":
            if x1_dtype == "int8":
                padl = PADL_VALUE
                padr = PADR_VALUE
            fused_num = 1
        elif c_dtype == "int32":
            fused_num = FUSED_VALUE_2
        else:
            fused_num = FUSED_VALUE_4

        # get shape
        matmul_input['input_x1'] = op_info_dict["input_ori_shape_list"][0]
        matmul_input['input_x2'] = op_info_dict["input_ori_shape_list"][1]
        matmul_input['ori_shape'] = op_info_dict["input_ori_shape_list"][2]
        matmul_input['output_y'] = op_info_dict["input_ori_shape_list"][2]

        matmul_input['x1_dtype'] = x1_dtype
        matmul_input['x2_dtype'] = x2_dtype
        matmul_input['x1_format'] = x1_format
        matmul_input['x2_format'] = x2_format
        matmul_input['fused_num'] = fused_num
        matmul_input['kernel_name'] = op_info_dict["fusion_op_name"]
        matmul_input['padl'] = padl
        matmul_input['padr'] = padr
        matmul_input['c_dtype'] = c_dtype
        matmul_input['batch'] = 1
        matmul_input['strides'] = [1, 1]
        matmul_input['bias_format'] = bias_format

        res_dict['matmul'] = matmul_input
        return res_dict

    def calc_matric_feature(self, task):
        '''
        calc the M,N,K of op matmul
        :param task: task
        :return: M,N,K
        '''
        # According the difference of pad, kh, k_w of dE/dX,
        # M is also computed differently
        # if pad is 0, kh, k_w are 1, the M is computed by the method
        k_h = task.param['B_shape'][2]
        k_w = task.param['B_shape'][3]
        if not (task.param["padu"] or task.param["padd"] or task.param[
                "padl"] or task.param["padr"]) and (k_h == 1) and (k_w == 1):
            m_axis = task.param["A_shape"][2] * task.param["A_shape"][3] \
                     * task.param["A_shape"][0]
        else:
            m_axis = task.param["A_shape"][2] * \
                     task.param["strideH_expand"] * \
                     task.param["A_shape"][3] * \
                     task.param["strideW_expand"] * \
                     task.param["A_shape"][0]

        n_axis = task.param["B_shape"][1] * task.param["B_shape"][4]
        k_axis = \
            k_h * k_w * task.param["A_shape"][1] * task.param["A_shape"][4]
        return m_axis, n_axis, k_axis
