# Supplementary material for: Accelerating the tuning process for optimizing DNN operators by ROFT model
Source: Sci Rep. 2025 Oct 17;15:36327. doi: 10.1038/s41598-025-20139-x (PMC12534627; doi:10.1038/s41598-025-20139-x)
Supplement: Supplementary file 1 — Supplementary Information. [file 41598_2025_20139_MOESM1_ESM.zip › ROFT_data/auto_tune.egg/auto_tune/raft_tuner_producelog.py]

#!/usr/bin/env python
# -*- coding:utf-8 -*-
"""
Copyright (C) 2019. Huawei Technologies Co., Ltd. All rights reserved.

Define tuner with genetic algorithm
"""
import os
import random
import secrets
import copy
import json
from te.domain.tiling.tiling_helper import TILING_INSTANCE
import numpy as np
from te.platform import CUBE_MKN
from tuner import Tuner
from auto_tuning import MeasureResult
from auto_tuning import point2entity
from auto_tuning import entity2point
from auto_tune_log import LOG_INSTANCE

#这个tunner是用来产生log日志的
class RAFTTunerZh(Tuner):
    """
    Tuner with RAFT algorithm.
    """
    def __init__(self, task, ga_args):
        super(RAFTTunerZh, self).__init__(task, ga_args=ga_args)
        # config_space info of tiling feature and tiling space
        self.config_space = task.config_space
        self.dims = task.dims
        self.feasibility = task.feasibility
        self.topi_args = task.topi_args
        # Store tiling data sets that have been accessed
        self.visited_tiling = set([])
        if self.can_tune:
            LOG_INSTANCE.info( \
                "Start kernel %s auto tuning.Total tuning round " \
                "would be %d", self.task.param['kernel_name'], \
                self.total_round)
            # random initialization
            #self.initial_by_random()

    def rank(self):
        """
        rank configs from high to low
        """
        base_kernel_name = self.topi_args["fusion_op_name"]
        kernel = list()

        flops=[]
        for tiling_point in self.tiling_inputs:
            tiling_entity = point2entity(tiling_point, \
                                         self.task.config_space, \
                                         self.task.dims)
            e_kernel = {
                "kernel_name": "%s_%s" % (base_kernel_name, \
                                "_".join(str(x) for x in tiling_point)),
                "tiling_point": tiling_point,
                "tiling_entity": tiling_entity,
            }
            kernel.append(e_kernel)
            tiling=tiling_entity

            b_dtype = self.get_b_dtype(self.topi_args)
            config = CUBE_MKN[b_dtype]
            # unit of ca0, if fp16, it is 16; if uint8/int8, it is 32
            ca0 = config['mac'][1]
            al1_pbuffer = tiling[0] # al1_pbuffer
            a_overhead_opt_flag = tiling[1] # a_overhead_opt_flag
            batch_dim = tiling[2] # batch_dim
            m_dim = tiling[3] # m_dim
            group_dim = tiling[4] # group_dim
            al1_shape_0 = tiling[5] if str(tiling[5]).isdigit() else 1 # al1_shape_0
            al1_shape_1 = tiling[6] if str(tiling[6]).isdigit() else 1 # al1_shape_1
            al1_shape_2 = tiling[7] if str(tiling[7]).isdigit() else 1 # al1_shape_2
            al1_shape_3 = tiling[8] if str(tiling[8]).isdigit() else 1 # al1_shape_3
            aub_pbuffer = tiling[9] # aub_pbuffer
            aub_shape_0 = tiling[10] # aub_shape_0
            aub_shape_1 = tiling[11] # aub_shape_1
            aub_shape_2 = tiling[12] # aub_shape_2
            aub_shape_3 = tiling[13] # aub_shape_3
            bl1_pbuffer = tiling[14] # bl1_pbuffer
            b_overhead_opt_flag = tiling[15] # b_overhead_opt_flag
            n_dim = tiling[16] # n_dim
            bl1_shape_0 = tiling[17] if str(tiling[17]).isdigit() else 1 # bl1_shape_0
            bl1_shape_1 = tiling[18] if str(tiling[18]).isdigit() else 1 # bl1_shape_1
            bl1_shape_2 = tiling[19] if str(tiling[19]).isdigit() else 1 # bl1_shape_2
            bl1_shape_3 = tiling[20] if str(tiling[20]).isdigit() else 1 # bl1_shape_3
            bub_pbuffer = tiling[21] # bub_pbuffer
            bub_shape_0 = tiling[22] # bub_shape_0
            bub_shape_1 = tiling[23] # bub_shape_1
            bub_shape_2 = tiling[24] # bub_shape_2
            bub_shape_3 = tiling[25] # bub_shape_3
            al0_pbuffer = tiling[26] # al0_pbuffer
            al0_matrix_0 = tiling[27] # ma
            al0_matrix_1 = tiling[28] # ka
            al0_matrix_2 = 16 # 16
            al0_matrix_3 = ca0 # 16 | 32
            al0_matrix_4 = tiling[29] # batcha
            al0_matrix_5 = tiling[30] # groupa
            bl0_pbuffer = tiling[31] # bl0_pbuffer
            bl0_matrix_0 = tiling[32] # kb
            bl0_matrix_1 = tiling[33] # nb
            bl0_matrix_2 = 16 # 16
            bl0_matrix_3 = ca0 # 16 | 32
            bl0_matrix_4 = tiling[34] # batchb
            bl0_matrix_5 = tiling[35] # groupb
            cl0_pbuffer = tiling[36] # cl0_pbuffer
            cl0_matrix_1 = tiling[37] # mc
            cl0_matrix_0 = tiling[38] # nc
            cl0_matrix_2 = 16 # 16
            cl0_matrix_3 = 16 # 16
            cl0_matrix_4 = tiling[39] # batchc
            cl0_matrix_5 = tiling[40] # groupc
            cub_pbuffer = tiling[41] # cub_pbuffer
            cub_matrix_0 = tiling[42] # n_factor
            cub_matrix_1 = tiling[43] # m_factor
            cub_matrix_2 = 16 # 16
            cub_matrix_3 = 16 # 16
            cub_matrix_4 = tiling[44] # batchub
            cub_matrix_5 = tiling[45] # groupub
            ubg_pbuffer = tiling[46] # ubg_pbuffer
            n_bef_batch_flag = tiling[47] # n_bef_batch_flag
            n_bef_group_flag = tiling[48] # n_bef_group_flag
            batch_bef_group_flag = tiling[49] # batch_bef_group_flag

            #算子的参数
            data_shape=self.topi_args["inputs"]["ori_shape"] #[1,112,112,128]
            weight_shape=self.topi_args["weights"]["ori_shape"] #[3,3,128,128]
            out_shape=self.topi_args["outputs"]["ori_shape"] #[1,112,112,128]

            #计算kernel的输入输出IO
            data_kernel=data_shape[0]*data_shape[1]*data_shape[2]*data_shape[3]/(al1_shape_0*al1_shape_1*al1_shape_2*al1_shape_3)+al1_shape_0*al1_shape_1*al1_shape_2*al1_shape_3/(al0_matrix_0*al0_matrix_1*al0_matrix_2*al0_matrix_3*al0_matrix_4*al0_matrix_5)

            weight_kernel=weight_shape[0]*weight_shape[1]*weight_shape[2]*weight_shape[3]/(bl1_shape_0*bl1_shape_1*bl1_shape_2*bl1_shape_3)+(weight_shape[0]*weight_shape[1]*weight_shape[2]*weight_shape[3])/(bl0_matrix_0*bl0_matrix_1*bl0_matrix_2*bl0_matrix_3*bl0_matrix_4*bl0_matrix_5)

            out_kernel=out_shape[0]*out_shape[1]*out_shape[2]*out_shape[3]/(cl0_matrix_0*cl0_matrix_1*cl0_matrix_2*cl0_matrix_3*cl0_matrix_4*cl0_matrix_5)

            
            compute_op=2*out_shape[0]*out_shape[1]*out_shape[2]*out_shape[3]*weight_shape[0]*weight_shape[1]
            #运算密度
            imax=compute_op/(data_kernel+weight_kernel+out_kernel)
            #实际得分
            #if(b_overhead_opt_flag==False and a_overhead_opt_flag==False):
            #    imax=0
            #并行程度
            #if(m_dim==2):
            #    imax=0
            imax=imax*m_dim*n_dim*batch_dim*group_dim
            flops.append(imax)
        x=np.array(flops)
        y=np.argsort(-x)
        inputs_rank=[]
        flops_rank=[]
        for i in y:
            inputs_rank.append(self.tiling_inputs[i])
            flops_rank.append(flops[i])
        #设置需要实际测量的trial数
        trial_number=5
        self.tiling_inputs=[]
        if(inputs_rank!=[]):
            for i in range(0,int(trial_number)):
                self.tiling_inputs.append(inputs_rank[i])
        #仅运行分数最高的第一个config
        # if(inputs_rank!=[]):
        #     self.tiling_inputs=[inputs_rank[0]]

    def tune(self, early_stopping=None):
        """
        Begin tuning
        """

        # Set iterative variable
        i = 0
        # 设置要产生的log条数
        num = 100000
        total=len(self.task.feasibility)
        # Main process for iteration
        print('开始产生日志文件,条数:'+str(total))
        #在实际设备上运行n_trail次
        while i <total:
            # If the number of results don't reach the required number,
            # stop the iterative process

            self.next_batch(1)
            to_tiling_inputs = []
            to_tiling_inputs.append(self.tiling_inputs[0])
            #print(to_tiling_inputs[0])
            self.performance_evaluate(self.topi_args, \
                                    to_tiling_inputs)

            # Record best tiling
            for k, res in enumerate(self.results):
                # record the best performance
                if res.cost < self.best_performance:
                    self.best_performance = res.cost
                    temp_entity = point2entity(res.point,
                                               self.task.config_space,
                                               self.task.dims)
                    self.best_measure_pair = (temp_entity, res)
                    self.best_iter = i + k
                LOG_INSTANCE.info("No: %s\tCYCLES: %s\t best result: %s", \
                    (i + k + 1), res.cost, self.best_performance)
            i += len(self.results)


    def update(self):
        """
        Update individuals of the tiling according to corresponding results

        Parameters
        ----------
        results: Corresponding results of last iteration
            The result for measurement
        """


    def next_batch(self,batch_size):
        """
        get random configs from schedule space
        """
        if len(self.feasibility) < batch_size:
            LOG_INSTANCE.debug("the account of feasibility is not enough, \
                then batch_size is: %s;", batch_size)
            batch_size = len(self.feasibility)
        # check batch_size and trial_num
        # if batch_size > self.n_trial:
        #     raise ValueError("the value of batch_size can't greater than \
        #         trial_num")

        sample_num = batch_size
        secrets_generator = secrets.SystemRandom()
        init_population = secrets_generator.sample(self.feasibility, \
            sample_num)
        # the selected individuals add into the visited set
        self.visited_tiling.update(init_population)
        # Delete these individuals from available space
        self.feasibility = [i for i in self.feasibility \
                            if i not in init_population]
        self.tiling_inputs = init_population

        # self.performance_evaluate(self.topi_args, \
        #                           init_population)
