# Supplementary material for: Accelerating the tuning process for optimizing DNN operators by ROFT model
Source: Sci Rep. 2025 Oct 17;15:36327. doi: 10.1038/s41598-025-20139-x (PMC12534627; doi:10.1038/s41598-025-20139-x)
Supplement: Supplementary file 1 — Supplementary Information. [file 41598_2025_20139_MOESM1_ESM.zip › ROFT_data/auto_tune.egg/auto_tune/raft_xgb_tuner.py]

#!/usr/bin/env python
# -*- coding:utf-8 -*-
"""
Copyright (C) 2019. Huawei Technologies Co., Ltd. All rights reserved.

Define tuner with genetic algorithm
"""
import os
import random
import secrets
import copy
import json
from te.domain.tiling.tiling_helper import TILING_INSTANCE
import numpy as np
from te.platform import CUBE_MKN
from tuner import Tuner
from auto_tuning import MeasureResult
from auto_tuning import point2entity
from auto_tuning import entity2point
from auto_tune_log import LOG_INSTANCE
from estimate.python.atc_estimate import atc_build_kernel
from te.platform import CUBE_MKN
import datetime

import re
import pandas as pd
import numpy as np      
from scipy import stats
from scipy.stats import  norm
import sklearn
import warnings
warnings.filterwarnings('ignore')
from sklearn import linear_model
from sklearn.metrics import mean_squared_error
from sklearn.model_selection import train_test_split
from sklearn.linear_model import Ridge
from sklearn.linear_model import Lasso
from sklearn.model_selection import cross_val_score
from sklearn.utils import resample
from sklearn.impute import SimpleImputer
from sklearn.preprocessing import StandardScaler
import joblib
import xgboost as xgb

class RAFT_XGB_Tuner(Tuner):
    """
    Tuner with RAFT algorithm.
    """
    def __init__(self, task, ga_args):
        super(RAFT_XGB_Tuner, self).__init__(task, ga_args=ga_args)
        # config_space info of tiling feature and tiling space
        self.config_space = task.config_space
        self.dims = task.dims
        self.feasibility = task.feasibility
        self.topi_args = task.topi_args
        # Store tiling data sets that have been accessed
        self.visited_tiling = set([])
        self.best_performance = 99999999999999

        if self.can_tune:
            LOG_INSTANCE.info( \
                "Start kernel %s auto tuning.Total tuning round " \
                "would be %d", self.task.param['kernel_name'], \
                self.total_round)
            # random initialization
            #self.initial_by_random()

    def make_dataframe(self,path = "/home/HwHiAiUser/test/data/"):
        #读取test文件夹下的测试数据
        test_configs=[]
        test_results=[]
        files= os.listdir(path) #得到文件夹下的所有文件名称
        s = []
        for file in files: #遍历文件夹
            if not os.path.isdir(file): #判断是否是文件夹，不是文件夹才打开
                f = open(path+"/"+file) #打开文件
                line = f.readline()
                while line:
                    if line.startswith("{'AUB_shape':"):
                        config = eval(line)
                        if file.find('conv2d')>=0:
                            config['optype']=1000
                        elif file.find('conv3d')>=0:
                            config['optype']=2000
                        elif file.find('matmul')>=0:
                            config['optype']=3000
                        elif file.find('gemm')>=0:
                            config['optype']=4000
                        tmplist = []
                        index = file.find("-")
                        num=0
                        index =index + 1
                        while index < len(file):
                            if file[index].isdigit() == True:
                                num = num*10 + int(file[index])
                            elif file[index]==',' or file[index]=='-' or file[index]=='.':
                                tmplist.append(num)
                                num =0
                            else:
                                break
                            index = index + 1
                        config['orishape'] = tmplist
                        test_configs.append(config)
                        #print(type(config))
                    if line.find("No:")>0 and line.find("CYCLES")>0 and line.find("result")>0:
                        pattern = re.compile(r'[A-Za-z]+: [1-9][0-9]*')
                        m=pattern.search(line)
                        m=pattern.search(line,m.end())
                        #print(m.group())
                        pattern = re.compile(r'[1-9][0-9]*')
                        n=pattern.search(line,m.start(),m.end())
                        #print(n.group())
                        test_results.append(int(n.group()))
                    line=f.readline()

        df_test_configs = pd.DataFrame(test_configs)       
        y_test = pd.DataFrame()
        y_test.insert(0,"Cycles",test_results)


        X_test = pd.DataFrame()

        #先形成空表再填数
        cur_col=0
        for col_name, row in df_test_configs.iteritems():
            #print(col_name) # 输出列名
            #print(type(row[0])) # 输出列名
            if row[0] is None:
                t = 0
                X_test.insert(cur_col,col_name+str(t),'')
                cur_col+=1
                t+=1
                X_test.insert(cur_col,col_name+str(t),'')
                t+=1
                cur_col+=1
                X_test.insert(cur_col,col_name+str(t),'')
                t+=1
                cur_col+=1        
                X_test.insert(cur_col,col_name+str(t),'')
                t+=1
                cur_col+=1
            elif isinstance(row[0],bool) or isinstance(row[0],int):
                X_test.insert(cur_col,col_name,'')
                cur_col+=1
            elif isinstance(row[0],list):
                if row[0] == []:
                    if col_name.find("matrix")>0:
                        t=6
                    else :
                        t=4
                    for i in range(0,t):
                        X_test.insert(cur_col,col_name+str(i),'')
                        cur_col+=1
                for r in range(0,len(row[0])):
                    X_test.insert(cur_col,col_name+str(r),'')
                    cur_col+=1
            elif isinstance(row[0],dict):
                for r in row[0]:
                    X_test.insert(cur_col,col_name+"_"+r,'')
                    cur_col+=1
            elif isinstance(row[0],np.bool_):
                X_test.insert(cur_col,col_name,'')
                cur_col+=1
            elif isinstance(row[0],np.int64):
                X_test.insert(cur_col,col_name,'')
                cur_col+=1
            else:
                print("Error at："+col_name)
        return X_test

    def insert_a_row(self,X_test,row_index,tiling):

        tiling_dict = self.tiling_transform(self.topi_args, tiling)
        #print(tiling)
        #开始
        #算子的参数
        op_type=self.topi_args["test_case"]
        op_type = str(op_type)
        #print(op_type)
        input_shape = []
        tmplist = []
        #NHWCD-HWCND
        if op_type.find("conv2d")>=0:
            tiling_dict['optype']=1000
            input_shape.append(self.topi_args["inputs"]["ori_shape"]) #[1,112,112,128]
            input_shape.append(self.topi_args["weights"]["ori_shape"]) #[3,3,128,128]

            for t in input_shape[0]:
                tmplist.append(int(t))
            tmplist.append(1)
            #设置weight——shape
            tmplist.append(input_shape[1][3])
            tmplist.append(input_shape[1][0])
            tmplist.append(input_shape[1][1])
            tmplist.append(input_shape[1][2])
            tmplist.append(1)   

                
        elif op_type.find('conv3d')>=0:
            tiling_dict['optype']=2000
            input_shape.append(self.topi_args["x"]["orishape"]) #[1,112,112,128]
            input_shape.append(self.topi_args["filter"]["orishape"]) #[3,3,128,128]

            for i in range(0,2):
                for t in input_shape[i]:
                    tmplist.append(int(t))
 
        elif op_type.find('matmul')>=0:
            tiling_dict['optype']=3000
        elif op_type.find('gemm')>=0:
            tiling_dict['optype']=4000
            input_shape.append(list(self.topi_args["input_x1"])) #[1,112,112,128]
            input_shape.append(list(self.topi_args["input_x2"])) #[3,3,128,128]
            for i in range(0,2):
                tmplist.append(1)
                for t in input_shape[i]:
                    tmplist.append(int(t))
                tmplist.append(1)
                tmplist.append(1)
        #NHWCD
        tiling_dict['orishape'] = tmplist

        #print(tiling_dict)
        #print("===========")
        tmp_row=[]
        for (name,col) in tiling_dict.items():
            if col is None :
                tmp_row.append(0)
                tmp_row.append(0)
                tmp_row.append(0)
                tmp_row.append(0)
            elif isinstance(col,bool):
                if col==True:
                    tmp_row.append(1)
                else:
                    tmp_row.append(0)
            elif isinstance(col,int):
                tmp_row.append(col)
            elif isinstance(col,np.int64):
                tmp_row.append(col)
            elif isinstance(col,list):
                if col == []:
                    if name.find("matrix")>0:
                        t=6
                    else :
                        t=4
                    for i in range(0,t):
                        tmp_row.append(0)
                for c in col:
                    tmp_row.append(c)
            elif isinstance(col,dict):
                for k in col:
                    tmp_row.append(col[k])
            elif isinstance(col,np.bool_):
                if col==True:
                    tmp_row.append(1)
                else:   
                    tmp_row.append(0)
            else:
                print("Error at："+col_name)
        X_test.loc[row_index]=tmp_row
        #print(tmp_row)
        return X_test

    def tune(self, early_stopping=None):
        """
        Begin tuning
        """
        total = len(self.task.feasibility)
        batch = 10000
        if total == 100000:
            batch = 500
        print("样本空间："+str(total)+"\tbatch:"+str(batch))
        # load model from file
        #loaded_model = joblib.load("/home/HwHiAiUser/test/model/xgboost_linear.dat")

        loaded_model = joblib.load("/home/HwHiAiUser/test/model/xgboost_tree.dat")

        start = datetime.datetime.now()
        #遍历样本空间，填入dataframe中
        for j in range(0,int(total/batch)+1):
            #建立dataframe
            X_test = self.make_dataframe(path = "/home/HwHiAiUser/test/data")
            #print(X_test)
            y_test = pd.DataFrame()
            y_test.insert(0,"Cycles",'')
            #提出一组batch,存到self.tiling_inputs
            self.next_batch(batch)
            batch_len =len(self.tiling_inputs)
            #插入batch的数据到每一行
            for i in range(0,batch_len):
                if self.tiling_inputs == []:
                    end = datetime.datetime.now()
                    LOG_INSTANCE.info("tunning总用时：%s", end-start)
                    return
                #print(self.task.feasibility[i])
                tiling_entity = point2entity(self.tiling_inputs[i], \
                                            self.task.config_space, \
                                            self.task.dims)
                tiling=tiling_entity
                #print(tiling)
                self.insert_a_row(X_test,i,tiling)
                y_test.loc[i] = [0]   
            X_test = X_test.astype(int)
            y_test = y_test.astype(int)
            #print(X_test)
            #print(y_test)
            print("=============训练数据预处理完成=============")

            #开始用xgb预测并排序
            dtest = xgb.DMatrix(X_test,label=y_test,enable_categorical=True)  
            y_pred = loaded_model.predict(dtest)
            y_pred = np.array(y_pred)
            xgb_index = np.argsort(y_pred)
            # #把xgb测的前20%，用raft模型来选择
            xgb_total= int(len(xgb_index)*0.2)
            # cnt = 0

            raft_pred = np.zeros(len(y_pred))
            cnt = 0
            for i in xgb_index:
                if cnt > xgb_total:
                    break
                score = self.get_raft_score(X_test,i)
                #print("score:"+str(score))
                raft_pred[i] = score
                cnt += 1
            #print("xgb预测："+str(y_pred))
            #print("raft预测："+str(raft_pred))
            raft_index = np.argsort(-raft_pred)

            #测试每个batch的top
            cnt = 0
            for i in raft_index:
                if cnt == 100:
                    break
                print("xgb预测值："+str(y_pred[i])+"raft预测值"+str(raft_pred[i]))
                tiling_point = []
                tiling_point.append(self.tiling_inputs[i])
                self.performance_evaluate(self.topi_args, tiling_point)
                # Record best tiling
                for k, res in enumerate(self.results):
                    # record the best performance
                    if res.cost < self.best_performance:
                        self.best_performance = res.cost
                        temp_entity = point2entity(res.point,
                                                self.config_space,
                                                self.dims)
                        self.best_measure_pair = (temp_entity, res)
                        self.best_iter = i + k
                    LOG_INSTANCE.info("No: %s\tCYCLES: %s\t best result: %s", \
                        (cnt+k), res.cost, self.best_performance)
                cnt += 1
        end = datetime.datetime.now()
        LOG_INSTANCE.info("tunning总用时：%s", end-start)
        return

    def next_batch(self,batch_size):
        """
        get random configs from schedule space
        """
        if len(self.feasibility) < batch_size:
            LOG_INSTANCE.debug("the account of feasibility is not enough, \
                then batch_size is: %s;", batch_size)
            batch_size = len(self.feasibility)
        sample_num = batch_size
        secrets_generator = secrets.SystemRandom()
        init_population = secrets_generator.sample(self.feasibility, \
            sample_num)
        
        # the selected individuals add into the visited set
        self.visited_tiling.update(init_population)
        # Delete these individuals from available space
        self.feasibility = [i for i in self.feasibility \
                            if i not in init_population]
        self.tiling_inputs = init_population
        return
    
    def get_raft_score(self,X_test,i):

        ori_a = X_test.at[i,'orishape0']*X_test.at[i,'orishape1']*X_test.at[i,'orishape2']*X_test.at[i,'orishape3']*X_test.at[i,'orishape4']
        ori_b =  X_test.at[i,'orishape5']*X_test.at[i,'orishape6']*X_test.at[i,'orishape7']*X_test.at[i,'orishape8']*X_test.at[i,'orishape9']
        

        L1_a = X_test.at[i,'AL1_shape0']*X_test.at[i,'AL1_shape1']*X_test.at[i,'AL1_shape2']*X_test.at[i,'AL1_shape3']
        L1_b = X_test.at[i,'BL1_shape0']*X_test.at[i,'BL1_shape1']*X_test.at[i,'BL1_shape2']*X_test.at[i,'BL1_shape3']

        L0_a = X_test.at[i,'AL0_matrix0']*X_test.at[i,'AL0_matrix1']*X_test.at[i,'AL0_matrix2']*X_test.at[i,'AL0_matrix3']*X_test.at[i,'AL0_matrix4']*X_test.at[i,'AL0_matrix5']

        L0_b = X_test.at[i,'BL0_matrix0']*X_test.at[i,'BL0_matrix1']*X_test.at[i,'BL0_matrix2']*X_test.at[i,'BL0_matrix3']*X_test.at[i,'BL0_matrix4']*X_test.at[i,'BL0_matrix5']

        L0_c = X_test.at[i,'CL0_matrix0']*X_test.at[i,'CL0_matrix1']*X_test.at[i,'CL0_matrix2']*X_test.at[i,'CL0_matrix3']*X_test.at[i,'CL0_matrix4']*X_test.at[i,'CL0_matrix5']        

        UB_a = X_test.at[i,'AUB_shape0']*X_test.at[i,'AUB_shape1']*X_test.at[i,'AUB_shape2']*X_test.at[i,'AUB_shape3']

        UB_b = X_test.at[i,'BUB_shape0']*X_test.at[i,'BUB_shape1']*X_test.at[i,'BUB_shape2']*X_test.at[i,'BUB_shape3']

        UB_c = X_test.at[i,'CUB_matrix0']*X_test.at[i,'CUB_matrix1']*X_test.at[i,'CUB_matrix2']*X_test.at[i,'CUB_matrix3']*X_test.at[i,'CUB_matrix4']*X_test.at[i,'CUB_matrix5'] 
        
        block = X_test.at[i,'block_dim0']*X_test.at[i,'block_dim1']*X_test.at[i,'block_dim2']*X_test.at[i,'block_dim3']
        
        L1_a = L1_a if L1_a!=0 else 1
        L1_b = L1_b if L1_b!=0 else 1

        L0_a = L0_a if L0_a!=0 else 1
        L0_b = L0_b if L0_b!=0 else 1
        L0_c = L0_c if L0_c!=0 else 1

        data_kernel = ((ori_a+0.0)/L1_a)+((L1_a+0.0)/L0_a)
        if UB_a != 0:
            data_kernel += ((ori_a+0.0)/UB_a)
        weight_kernel = ((ori_b+0.0)/L1_b)+((L1_b+0.0)/L0_b)
        if UB_b != 0:
            weight_kernel += ((ori_b+0.0)/UB_b)
        out_kernel = ((ori_a+0.0)/L0_c)
        if UB_c != 0:
            out_kernel += ((ori_a+0.0)/UB_c)

        compute_op = ori_a*ori_b*1.0

        score = compute_op/(data_kernel+weight_kernel+out_kernel)
        score *= block
        #print("compute_op"+str(compute_op))
        #print("data_kernel+weight_kernel+out_kernel"+str(data_kernel+weight_kernel+out_kernel))

        return score
