# Supplementary material for: Accelerating the tuning process for optimizing DNN operators by ROFT model
Source: Sci Rep. 2025 Oct 17;15:36327. doi: 10.1038/s41598-025-20139-x (PMC12534627; doi:10.1038/s41598-025-20139-x)
Supplement: Supplementary file 1 — Supplementary Information. [file 41598_2025_20139_MOESM1_ESM.zip › ROFT_data/auto_tune.egg/auto_tune/tuner.py]

#!/usr/bin/env python
# -*- coding:utf-8 -*-
"""
Copyright (C) 2019. Huawei Technologies Co., Ltd. All rights reserved.

Define the base class for tuners
"""
import os
import json
import traceback
import copy
import math
from auto_tune_log import LOG_INSTANCE
from estimate.python.factory_estimate import FactoryEstimate
from estimate.python.factory_estimate import ESTIMATE_CONFIG_PATH
from estimate.python.atc_estimate import atc_build_kernel
from auto_tuning import record_history_data
from auto_tuning import point2entity
from te.domain.tiling.tiling_helper import TILING_INSTANCE
from te.platform.parallel_compilation import sync_py_object
from te.platform import CUBE_MKN
from tvm._ffi.base import TVMError
from estimate.python.parallel_run import parallel_run
from estimate.python.parallel_run import SUCCESS_RATE_CONTROL
import datetime


MINIEST_CONFIG_SIZE = 2

class Tuner:
    """Base class for tuners

    Parameters
    ----------
    task: autotvm.task.Task
        Tuning Task
    """

    def __init__(self, task, **kwargs):
        self.param = kwargs
        self.task = task
        self.iter_num = 0
        self.best_config = None
        self.best_performance = 10e16
        self.best_measure_pair = None
        self.best_iter = 0
        self.history_record = []
        self.tiling_inputs = []
        # Stroe the params for current generation
        # store the entity of tiling individuals for current generation
        self.inputs = []
        # store the corresponding performance data of
        # tiling individuals for current generation
        self.results = []
        self.can_tune = True
        # time to leave
        if "ga_args" in self.param:
            self.n_trial = min(self.param["ga_args"]["trial_num"],
                               len(self.task.feasibility))
            #钟辉添加
            #self.n_trial=len(self.task.feasibility)
            self.pop_size = self.param["ga_args"]['pop_size']
            if len(self.task.feasibility) < MINIEST_CONFIG_SIZE:
                LOG_INSTANCE.warning( \
                    "Config space don't have enough individuals," \
                    "the kernel %s doesn't support auto tuning!", \
                    self.task.param["kernel_name"])
                self.can_tune = False
                self.total_round = 0
            else:
                self.total_round = math.ceil(self.n_trial / self.pop_size)
        else:
            self.n_trial = None
            self.pop_size = None
            self.total_round = 0
        self.early_stopping = None

    def has_next(self):
        """
        Whether has enough individuals for
        the next generation in the tiling space

        Returns
        -------
        has_next: bool
        """
        raise NotImplementedError()


    def update(self):
        """
        Update parameters of the tuner according to measurement results

        Parameters
        ----------

        """
        raise NotImplementedError()


    def initial_by_random(self):
        """
        Initialization of the first generation population

        Parameters
        ----------

        Returns
        -------
        """
        raise NotImplementedError()


    def tune(self,time_limit,early_stopping=None):
        """
        Begin tuning

        Parameters
        ----------
        early_stopping: int, optional
            Early stop the tuning when not finding better configs
            in this number of trials
        """
        #添加时间
        LOG_INSTANCE.info("time_limit")
        LOG_INSTANCE.info(time_limit)
        start = datetime.datetime.now()
        # set the variable for early stopping,
        # control the early exit of iteration process
        early_stopping = early_stopping or 1e9
        self.early_stopping = early_stopping

        # Set iterative variable
        i = 0
        # Main process for iteration
        print(len(self.task.feasibility))
        while i < self.n_trial:
            # record the best performance each round
            round_best = 10e16
            # If the number of configs don't reach the required number,
            # stop the iterative process
            # print(len(self.inputs))  #50
            # print(len(self.tiling_inputs))  #50
            # print(SUCCESS_RATE_CONTROL)  #0.66
            if len(self.inputs) < \
                len(self.tiling_inputs) * SUCCESS_RATE_CONTROL:
                if len(self.results) != 0:
                    for k, res in enumerate(self.results):
                        if res.cost < round_best:
                            round_best = res.cost
                        # Record the best results
                        if res.cost < self.best_performance:
                            self.best_performance = res.cost
                            temp_entity = point2entity(res.point, \
                               self.task.config_space, self.task.dims)
                            self.best_measure_pair = (temp_entity, res)
                # Record the training data
                history_data = record_history_data(self.task, self.inputs,
                                                   self.results)
                self.history_record.extend(history_data)
                LOG_INSTANCE.error( \
                    'task stopped due to insufficient genes: %s', \
                    self.task.param['test_case'])
                break

            # If the number of results don't reach the required number,
            # stop the iterative process
            if len(self.results) != len(self.inputs):
                break
            LOG_INSTANCE.debug("current iteration number: %s", i)

            # Record the training data
            history_data = record_history_data(self.task, self.inputs,
                                               self.results)
            self.history_record.extend(history_data)
            new = False
            # Record best tiling
            for k, res in enumerate(self.results):
                # record the round best performance
                if res.cost < round_best:
                    round_best = res.cost
                # record the best performance
                if res.cost < self.best_performance:
                    self.best_performance = res.cost
                    temp_entity = point2entity(res.point,
                                               self.task.config_space,
                                               self.task.dims)
                    self.best_measure_pair = (temp_entity, res)
                    self.best_iter = i + k
                    new = True
                LOG_INSTANCE.info("No: %s\tCYCLES: %s\t result: %s", \
                    (i + k + 1), res.cost, res.cost)
            # if new == False and i !=0:
            #     break    
            total = self.total_round * self.pop_size
            add_round_flag = len(self.results) is not self.pop_size and \
                total < self.n_trial
            if add_round_flag:
                self.total_round += 1
                LOG_INSTANCE.info("Due to insufficent individual," \
                        "there would be one more round !" \
                        "Total tuning round would be %d", self.total_round)
            LOG_INSTANCE.info("Round %s/%s : cycles of best tiling is %s", \
                            self.iter_num + 1, self.total_round, round_best)
            # Update the iterative variable
            i += len(self.results)
            # If iterative variable exceeds the upper limit,
            # stop the iterative process
            if i >= self.best_iter + early_stopping:
                LOG_INSTANCE.info("Early stopped. Best iter: %d.",
                                   self.best_iter)
                break
            #超时
            end = datetime.datetime.now()
            if (end - start).seconds >= 3*60-40 and time_limit:
                break
            if i < self.n_trial:
                self.iter_num += 1
                # If the tiling space has not enough configs,
                # stop the iterative process
                if not self.has_next():
                    break
                self.update()
            end = datetime.datetime.now()
            #超时
            if (end - start).seconds >= 3*60-40 and time_limit:
                break
        end = datetime.datetime.now()
        LOG_INSTANCE.info("tunning总用时：%s", end-start)
        LOG_INSTANCE.info("Auto tuning of kernel %s is finished.", \
                          self.task.param['kernel_name'])


    def load_history(self, data_set):
        """
        Load history data for transfer learning

        Parameters
        ----------
        data_set: Array of result pair
            Previous tuning records
        """
        raise NotImplementedError()


    def get_b_dtype(self, topi_args):
        """
        get b_dtype for choose C0

        Parameters
        ----------
        topi_args: list
            params of topi interface
        """
        op_type = topi_args['op_type']
        if "convolution_3d" in op_type or "conv3d_backprop_input" in op_type:
            filter_dtype = topi_args['filter']['dtype'].lower()
            b_dtype = filter_dtype
        elif "convolution" in op_type or "l1_fusion" in op_type:
            filter_dtype = topi_args['w_dtype'].lower()
            b_dtype = filter_dtype
        elif op_type in ("conv2d_eltwise_relu", "conv2d_relu", \
            "conv2d", "conv2d_leaky_relu", "conv2d_batchnorm", \
            "conv2d_eltwise_relu_quant", "conv2d_relu_quant"):
            filter_dtype = topi_args['weights']['dtype'].lower()
            b_dtype = filter_dtype
        elif "conv2d_backprop_input" in op_type:
            filter_dtype = topi_args['filter_dtype'].lower()
            b_dtype = filter_dtype
        elif op_type == "conv2d_backprop_filter":
            x_dtype = topi_args['x_dtype'].lower()
            b_dtype = x_dtype
        elif "depthwise_bp_filter" in op_type or \
                "conv3d_backprop_filter" in op_type:
            x_dtype = topi_args['input']['dtype'].lower()
            b_dtype = x_dtype
        elif op_type in ("depthwise_conv2d_forward", \
            "depthwise_conv2d_leaky_relu", \
            "depthwise_conv2d_relu6", \
            "depthwise_conv2d_forward_bias_dequant", \
            "depthwise_conv2d_forward_bias_dequant_relu6_d_quant", \
            "depthwise_conv2d_forward_bias_dequant_quant"):
            x_dtype = topi_args['x']['dtype'].lower()
            b_dtype = x_dtype
        elif op_type == "depthwise_bp_input":
            x_dtype = topi_args['filter']['dtype'].lower()
            b_dtype = x_dtype
        elif op_type in \
            ("convbp_input_vadd_relu_grad", "convbp_input_relu_grad"):
            out_backprop_dtype = topi_args["out_backprop_dtype"]
            b_dtype = out_backprop_dtype
        elif "matmul" in op_type:
            filter_dtype = topi_args['x2_dtype'].lower()
            b_dtype = filter_dtype
        else:
            raise ValueError('op_type should be conv2d, \
                conv2d_backprop_input, conv2d_backprop_filter, \
                depthwise_bp_input, depthwise_conv2d_forward \
                or convolution_3d.')
        return b_dtype


    def tiling_transform(self, topi_args, tiling):
        """
        transform the format of tiling
        topi_args: list
            params of topi interface
        tiling: list
            tiling generated by optimization algorithm
        return: dict
              transformed tiling
        """
        b_dtype = self.get_b_dtype(topi_args)
        config = CUBE_MKN[b_dtype]
        # unit of ca0, if fp16, it is 16; if uint8/int8, it is 32
        ca0 = config['mac'][1]

        al1_pbuffer = tiling[0] # al1_pbuffer
        a_overhead_opt_flag = tiling[1] # a_overhead_opt_flag
        batch_dim = tiling[2] # batch_dim
        m_dim = tiling[3] # m_dim
        group_dim = tiling[4] # group_dim
        al1_shape_0 = tiling[5] # al1_shape_0
        al1_shape_1 = tiling[6] # al1_shape_1
        al1_shape_2 = tiling[7] # al1_shape_2
        al1_shape_3 = tiling[8] # al1_shape_3
        aub_pbuffer = tiling[9] # aub_pbuffer
        aub_shape_0 = tiling[10] # aub_shape_0
        aub_shape_1 = tiling[11] # aub_shape_1
        aub_shape_2 = tiling[12] # aub_shape_2
        aub_shape_3 = tiling[13] # aub_shape_3
        bl1_pbuffer = tiling[14] # bl1_pbuffer
        b_overhead_opt_flag = tiling[15] # b_overhead_opt_flag
        n_dim = tiling[16] # n_dim
        bl1_shape_0 = tiling[17] # bl1_shape_0
        bl1_shape_1 = tiling[18] # bl1_shape_1
        bl1_shape_2 = tiling[19] # bl1_shape_2
        bl1_shape_3 = tiling[20] # bl1_shape_3
        bub_pbuffer = tiling[21] # bub_pbuffer
        bub_shape_0 = tiling[22] # bub_shape_0
        bub_shape_1 = tiling[23] # bub_shape_1
        bub_shape_2 = tiling[24] # bub_shape_2
        bub_shape_3 = tiling[25] # bub_shape_3
        al0_pbuffer = tiling[26] # al0_pbuffer
        al0_matrix_0 = tiling[27] # ma
        al0_matrix_1 = tiling[28] # ka
        al0_matrix_2 = 16 # 16
        al0_matrix_3 = ca0 # 16 | 32
        al0_matrix_4 = tiling[29] # batcha
        al0_matrix_5 = tiling[30] # groupa
        bl0_pbuffer = tiling[31] # bl0_pbuffer
        bl0_matrix_0 = tiling[32] # kb
        bl0_matrix_1 = tiling[33] # nb
        bl0_matrix_2 = 16 # 16
        bl0_matrix_3 = ca0 # 16 | 32
        bl0_matrix_4 = tiling[34] # batchb
        bl0_matrix_5 = tiling[35] # groupb
        cl0_pbuffer = tiling[36] # cl0_pbuffer
        cl0_matrix_1 = tiling[37] # mc
        cl0_matrix_0 = tiling[38] # nc
        cl0_matrix_2 = 16 # 16
        cl0_matrix_3 = 16 # 16
        cl0_matrix_4 = tiling[39] # batchc
        cl0_matrix_5 = tiling[40] # groupc
        cub_pbuffer = tiling[41] # cub_pbuffer
        cub_matrix_0 = tiling[42] # n_factor
        cub_matrix_1 = tiling[43] # m_factor
        cub_matrix_2 = 16 # 16
        cub_matrix_3 = 16 # 16
        cub_matrix_4 = tiling[44] # batchub
        cub_matrix_5 = tiling[45] # groupub
        ubg_pbuffer = tiling[46] # ubg_pbuffer
        n_bef_batch_flag = tiling[47] # n_bef_batch_flag
        n_bef_group_flag = tiling[48] # n_bef_group_flag
        batch_bef_group_flag = tiling[49] # batch_bef_group_flag

        # Fill the dictionary of Tiling
        tiling_dict = {"AUB_shape": [aub_shape_0, aub_shape_1, \
                                    aub_shape_2, aub_shape_3], \
                "BUB_shape": [bub_shape_0, bub_shape_1, bub_shape_2, \
                            bub_shape_3], \
                "AL1_shape": [al1_shape_0, al1_shape_1, al1_shape_2, \
                            al1_shape_3], \
                "BL1_shape": [bl1_shape_0, bl1_shape_1, bl1_shape_2, \
                            bl1_shape_3], \
                "AL0_matrix": [al0_matrix_0, al0_matrix_1, al0_matrix_2, \
                                al0_matrix_3, al0_matrix_4, al0_matrix_5], \
                "BL0_matrix": [bl0_matrix_0, bl0_matrix_1, bl0_matrix_2, \
                                bl0_matrix_3, bl0_matrix_4, bl0_matrix_5], \
                "CL0_matrix": [cl0_matrix_0, cl0_matrix_1, cl0_matrix_2, \
                                cl0_matrix_3, cl0_matrix_4, cl0_matrix_5], \
                "CUB_matrix": [cub_matrix_0, cub_matrix_1, cub_matrix_2, \
                                cub_matrix_3, cub_matrix_4, cub_matrix_5], \
                "block_dim": [batch_dim, n_dim, m_dim, group_dim], \
                "n_bef_batch_flag": n_bef_batch_flag, \
                "n_bef_group_flag": n_bef_group_flag, \
                "batch_bef_group_flag": batch_bef_group_flag, \
                "A_overhead_opt_flag": a_overhead_opt_flag, \
                "B_overhead_opt_flag": b_overhead_opt_flag, \
                "manual_pingpong_buffer": {"AUB_pbuffer": aub_pbuffer, \
                                            "BUB_pbuffer": bub_pbuffer, \
                                            "AL1_pbuffer": al1_pbuffer, \
                                            "BL1_pbuffer": bl1_pbuffer, \
                                            "AL0_pbuffer": al0_pbuffer, \
                                            "BL0_pbuffer": bl0_pbuffer, \
                                            "CL0_pbuffer": cl0_pbuffer, \
                                            "CUB_pbuffer": cub_pbuffer, \
                                            "UBG_pbuffer": ubg_pbuffer}}

        # aub_shape support special value None
        if aub_shape_0 is None:
            tiling_dict["AUB_shape"] = aub_shape_0

        # bub_shape support special value None
        if bub_shape_0 is None:
            tiling_dict["BUB_shape"] = bub_shape_0

        # al1_shape support special value [] and None
        if (al1_shape_0 == []) or (al1_shape_0 is None):
            tiling_dict["AL1_shape"] = al1_shape_0

        # bl1_shape support special value [] and None
        if (bl1_shape_0 is None) or (bl1_shape_0 == []):
            tiling_dict["BL1_shape"] = bl1_shape_0

        # bl0_matrix support special value []
        if bl0_matrix_0 == []:
            tiling_dict['BL0_matrix'] = []

        LOG_INSTANCE.debug("Tiling used in this evaluation is:\n%s",
                           tiling_dict)

        return tiling_dict


    def performance_evaluate(self, topi_args, tiling_population):
        """
        Evaluate the performance of tiling

        Parameters
        ----------
        topi_args: list
            params of topi interface
        tiling: list
            tiling generated by optimization algorithm

        Returns
        -------
        ret: state code, three state
            state: -1:compile failed; 0:run failed; 1:success
            indicate whether the evaluation is successful or unsuccessful
        total_time: number (us)
            record the runtime cost of .o
        """
        base_kernel_name = topi_args["fusion_op_name"]
        kernel = list()
        tiling_type = TILING_INSTANCE.get_tiling_type()
        if topi_args.get('tune_mode', 'SINGLE') == 'ATC':
            TILING_INSTANCE.set_tiling_type("tuning_tiling")

        for tiling_point in tiling_population:
            tiling_entity = point2entity(tiling_point, \
                                         self.task.config_space, \
                                         self.task.dims)
            e_kernel = {
                "kernel_name": "%s_%s" % (base_kernel_name, \
                                "_".join(str(x) for x in tiling_point)),
                "tiling_point": tiling_point,
                "tiling_entity": tiling_entity,
            }
            kernel.append(e_kernel)
            tiling_dict = self.tiling_transform(topi_args, tiling_entity)
            # set tiling for train
            TILING_INSTANCE.set_tiling(tiling_dict, kernel[-1]["kernel_name"])
        sync_py_object("te.domain.tiling", "tiling_helper.TILING_INSTANCE")

        # generate the .o file and json file
        config_file = os.path.join(ESTIMATE_CONFIG_PATH, 'config.json')
        op_param_info = dict()
        with open(config_file, "r") as file_handle:
            op_param_info = json.load(file_handle)
        op_info_list = list()
        kernel_compile_op = list()
        if topi_args.get('tune_mode', 'SINGLE') == 'ATC':
            for e_kernel in kernel:
                t_op, cfg_dict = atc_build_kernel(topi_args, \
                                                e_kernel)
                kernel_compile_op.append(t_op)
                op_info_list.append(cfg_dict)
            kernel_flag = False
            while not kernel_flag:
                for c_op in kernel_compile_op:
                    if c_op.get() is None:
                        kernel_flag = False
                        break
                    kernel_flag = True
        else:
            for e_kernel in kernel:
                topi_args_clone = copy.deepcopy(topi_args)
                topi_args_clone['kernel_name'] = e_kernel["kernel_name"]
                estimate = FactoryEstimate(topi_args_clone)
                try:
                    estimate.build_kernel()
                except (RuntimeError, TVMError):
                    LOG_INSTANCE.error("build_kernel failed.The tiling: %s", \
                        self.tiling_transform(topi_args, \
                                              e_kernel['tiling_entity']))
                cfg_dict = estimate.get_cfg_dict(e_kernel)
                op_info_list.append(cfg_dict)

        op_param_info["op_info_list"] = list()
        for op_param in op_info_list:
            kernel_path = os.path.join(os.getcwd(), "kernel_meta", \
                                       "%s.o" % op_param['kernel_name'])
            if os.path.isfile(kernel_path):
                op_param_info["op_info_list"].append(op_param)
            

        TILING_INSTANCE.tiling_clear()
        TILING_INSTANCE.set_tiling_type(tiling_type)
        sync_py_object("te.domain.tiling", "tiling_helper.TILING_INSTANCE")
        if len(op_param_info["op_info_list"]) < \
            len(op_info_list) * SUCCESS_RATE_CONTROL:
            self.results, self.inputs = [], []
            LOG_INSTANCE.error("compile .o failed.")
            return

        ret, ret_info, self.results, self.inputs = parallel_run(op_param_info)
        # print("===========================")
        # print(self.results[0])
        # print(self.inputs)
        # print("===========================")
        
        
        
        feature_list = []
        with open('feature_ga.csv','a') as csvfile:
            for i ,res in enumerate(self.results):
                res_cost = res.cost
                input = self.inputs[i]
                # input.append(res_cost)
                feature_list.append(input + [res_cost])
                csvfile.write(str(input + [res_cost])+'\n')
            
        

        if not ret:
            self.results, self.inputs = [], []
            LOG_INSTANCE.error("run .o failed. %s" % ret_info)
