# Supplementary material for: Accelerating the tuning process for optimizing DNN operators by ROFT model
Source: Sci Rep. 2025 Oct 17;15:36327. doi: 10.1038/s41598-025-20139-x (PMC12534627; doi:10.1038/s41598-025-20139-x)
Supplement: Supplementary file 1 — Supplementary Information. [file 41598_2025_20139_MOESM1_ESM.zip › ROFT_data/auto_tune.egg/auto_tune/update_repository.py]

#!/usr/bin/env python
# -*- coding:utf-8 -*-
"""
Copyright (C) 2019. Huawei Technologies Co., Ltd. All rights reserved.

Define the function for update repository
"""
import sys
import struct
import json
import copy
import os


def build_id_old(input_shape):
    """
    build old Unique ID for each case
    input_shape: shape dict for each case

    return: ID
    """
    a_shape = input_shape['A_shape']
    b_shape = input_shape['B_shape']
    c_shape = input_shape['C_shape']
    a_dtype = input_shape['A_dtype']
    b_dtype = input_shape['B_dtype']
    c_dtype = input_shape['C_dtype']
    mad_dtype = input_shape['mad_dtype']
    padl = input_shape['padl']
    padr = input_shape['padr']
    padu = input_shape['padu']
    padd = input_shape['padd']
    strideh = input_shape['strideH']
    stridew = input_shape['strideW']
    strideh_expand = input_shape['strideH_expand']
    stridew_expand = input_shape['strideW_expand']
    dilationh = input_shape['dilationH']
    dilationw = input_shape['dilationW']
    group = input_shape['group']
    fused_double_operand_num = input_shape['fused_double_operand_num']
    quantize_config = ''
    if 'quantizeConfig' in input_shape.keys():
        quantize_config = input_shape['quantizeConfig']
    scale_sqrt = ''
    if 'scaleSqrt' in input_shape.keys():
        scale_sqrt = input_shape['scaleSqrt']
    bias_flag = 1 if input_shape['bias_flag'] else 0
    op_type = input_shape['op_type']
    platform = input_shape['platform']

    case_id = str(a_shape) + str(b_shape) + str(c_shape) + \
              str(a_dtype) + str(b_dtype) + str(c_dtype) + str(mad_dtype) + \
              str(padl) + str(padr) + str(padu) + str(padd) + \
              str(strideh) + str(stridew) + \
              str(strideh_expand) + str(stridew_expand) + \
              str(dilationh) + str(dilationw) + \
              str(group) + str(fused_double_operand_num) + \
              str(quantize_config) + str(scale_sqrt) + \
              str(bias_flag) + str(op_type) + str(platform)
    return case_id


def build_id_new(input_shape):
    """
    build new Unique ID for each case
    input_shape: shape dict for each case

    return: ID
    """
    a_shape = input_shape['a_shape']
    b_shape = input_shape['b_shape']
    c_shape = input_shape['c_shape']
    a_dtype = input_shape['a_dtype']
    b_dtype = input_shape['b_dtype']
    c_dtype = input_shape['c_dtype']
    mad_dtype = input_shape['mad_dtype']
    pad = input_shape['pad']
    stride = input_shape['stride']
    dilation = input_shape['dilation']
    group = input_shape['group']
    bias_flag = 1 if input_shape['bias_flag'] else 0
    fused_coefficient = input_shape['fused_coefficient']
    fused_channel_wise = input_shape['fused_channel_wise']
    in_fm_memory_type = input_shape['in_fm_memory_type']
    out_fm_memory_type = input_shape['out_fm_memory_type']
    l1_fusion_type = input_shape['l1_fusion_type']
    fusion_type = input_shape['fusion_type']

    case_id = str(a_shape) + str(b_shape) + str(c_shape) + \
              str(a_dtype) + str(b_dtype) + str(c_dtype) + str(mad_dtype) + \
              str(pad) + str(stride) + str(dilation) + str(group) + \
              str(bias_flag) + str(fused_coefficient) + \
              str(fused_channel_wise) + str(in_fm_memory_type) + \
              str(out_fm_memory_type) + str(l1_fusion_type) + \
              str(fusion_type)
    return case_id


def build_id(input_shape):
    """
    build Unique ID for each case
    input_shape: shape dict for each case

    return: ID
    """
    op_list = ["conv2d"]
    if input_shape['op_type'] in op_list:
        case_id = build_id_new(input_shape)
    else:
        case_id = build_id_old(input_shape)
    return case_id


def read_json_file(json_file):
    """
    read json file to contact name_set and case_set
    old_name_set: name for each case in old set

    return: name_set, case_set
    """
    name_set = []
    case_set = []
    with open(json_file, 'r') as f_r:
        lines = f_r.readlines()
        for line in lines:
            case = json.loads(line)
            case_id = build_id(case['shape'])
            name_set.append(case_id)
            case_set.append(case)
    return name_set, case_set


def update_single_case(old_name_set, old_case_set, \
                       update_name_set, update_case_set):
    """
    update single case from old_case_set to new_case_set
    old_name_set: name for each case in old set
    old_case_set: old case set
    update_name_set: name for each case in new set
    update_case_set: update case set

    return: new_name_set, new_case_set
    """
    new_name_set = []
    new_case_set = []
    for old_case in old_case_set:
        new_case = copy.deepcopy(old_case)
        old_name = build_id(old_case['shape'])

        if old_name in update_name_set:
            index = update_name_set.index(old_name)
            update_case = update_case_set[index]

            if update_case['cost_time'] < old_case['cost_time']:
                new_case['tiling'] = update_case['tiling']
                new_case['cost_time'] = update_case['cost_time']

        new_name_set.append(build_id(new_case['shape']))
        new_case_set.append(new_case)

    for update_case in update_case_set:
        new_case = update_case
        update_name = build_id(update_case['shape'])
        if update_name not in old_name_set:
            new_name_set.append(build_id(new_case['shape']))
            new_case_set.append(new_case)
    return new_name_set, new_case_set


def update_all_case(old_name_set, old_case_set, \
                    update_name_set, update_case_set):
    """
    update all case from old_case_set to new_case_set
    old_name_set: name for each case in old set
    old_case_set: old case set
    update_name_set: name for each case in new set
    update_case_set: update case set

    return: new_name_set, new_case_set
    """
    new_name_set = []
    new_case_set = []

    update_name_set_tmp = copy.deepcopy(update_name_set)
    update_case_set_tmp = copy.deepcopy(update_case_set)
    if len(update_case_set_tmp) is 0:
        new_name_set = old_name_set
        new_case_set = old_case_set

    for i, case in enumerate(update_case_set_tmp):
        update_name_set = [update_name_set_tmp[i]]
        update_case_set = [case]
        new_name_set_tmp, new_case_set_tmp = update_single_case(old_name_set,
            old_case_set, update_name_set, update_case_set)
        new_name_set, new_case_set = new_name_set_tmp, new_case_set_tmp
        old_name_set, old_case_set = new_name_set_tmp, new_case_set_tmp
    return new_name_set, new_case_set


def tiling_merge(src_path, dst_path):
    """
    merge repository function interface
    src_path: json file path new
    dst_path: json file path old

    return: None
    """
    old_name_set, old_case_set = read_json_file(src_path)
    update_name_set, update_case_set = read_json_file(dst_path)
    new_name_set, new_case_set = update_all_case(old_name_set, old_case_set,
        update_name_set, update_case_set)

    with open(dst_path, 'w') as f_w:
        for new_case in new_case_set:
            new_case = str(new_case).replace('None', 'null')
            new_case = new_case.replace('\'', '\"')
            new_case = new_case.replace('False', 'false')
            new_case = new_case.replace('True', 'true')
            f_w.write(str(new_case))
            f_w.write("\n")
