# Supplementary material for: Accelerating the tuning process for optimizing DNN operators by ROFT model
Source: Sci Rep. 2025 Oct 17;15:36327. doi: 10.1038/s41598-025-20139-x (PMC12534627; doi:10.1038/s41598-025-20139-x)
Supplement: Supplementary file 1 — Supplementary Information. [file 41598_2025_20139_MOESM1_ESM.zip › ROFT_data/auto_tune.egg/auto_tune/util_atc.py]

#!/usr/bin/env python
# -*- coding:utf-8 -*-
"""
Copyright (C) 2019. Huawei Technologies Co., Ltd. All rights reserved.

This program is free software; you can redistribute it and/or modify
it under the terms of the Apache License Version 2.0.You may not use
this file except in compliance with the License.

This program is distributed in the hope that it will be useful,
but WITHOUT ANY WARRANTY; without even the implied warranty of
MERCHANTABILITY or FITNESS FOR A PARTICULAR PURPOSE. See the
Apache License for more details at
http://www.apache.org/licenses/LICENSE-2.0

Define the class for calculate the input/output size and dtype
"""
from te.lang.cce.te_schedule.conv_schedule import check_conv_bn1

BLOCK_SIZE = {'int8': 1, 'float16': 2, 'uint8': 1, 'float32': 4,
              'int32': 4, 'bool': 1, 'uint64': 8}
C0_FOR_BN = 16


def get_output_size_and_dtype(res_tensor_list, fusion_op_info):
    """
    calculate the output tensor size and data_type
    :param res_tensor_list: the list of result tensor
    :return: size list and data_type list
    """
    out_size_list = []
    out_dtype_list = []
    for tensor in res_tensor_list:
        res_dtype = tensor.dtype
        res_shape = fusion_op_info['write_valid'] \
            if fusion_op_info['write_select'] else tensor.shape
        block_size = BLOCK_SIZE[str(res_dtype)]
        total_size = block_size
        for shape in res_shape:
            total_size *= shape
        out_size_list.append(total_size)
        out_dtype_list.append(res_dtype)
    conv_bn1_flag = check_conv_bn1(res_tensor_list)
    if conv_bn1_flag == True:
        out_size_list[1] = C0_FOR_BN * out_size_list[1]
        out_size_list[2] = C0_FOR_BN * out_size_list[2]
    if res_tensor_list[-1].op.tag == "strided_write":
        swrite_stride = res_tensor_list[-1].op.attrs["stride"].value
        _, c_1, _, _ = list(i.value for i in res_tensor_list[-1].shape)
        out_size_list[0] = (swrite_stride + c_1 - 1) // c_1 * out_size_list[0]
    return out_size_list, out_dtype_list


def get_input_size_dtype_file(fusion_op_info):
    """
    calculate the input size and dtype
    :param fusion_op_info:the fusion op info from te_fusion
    :return:size and dtype
    """

    # get params from json_data
    op_list = fusion_op_info["input_shape_list"]
    input_size_list = []
    input_type_list = []
    input_file_list = []
    for var, op_node in enumerate(op_list):
        input_shape = op_node
        if (fusion_op_info["strided_read_input"] is not None) and (var == 0):
            input_shape = fusion_op_info["strided_read_input"]
        d_type = fusion_op_info["input_dtype_list"][var]
        block_size = BLOCK_SIZE[d_type]
        total_size = block_size
        for single_shape in input_shape:
            total_size *= single_shape
        input_size_list.append(total_size)
        input_type_list.append(d_type)
        input_file_list.append("".join([d_type, "@input.data"]))
    return input_size_list, input_type_list, input_file_list


def get_output_size_dtype(fusion_op_info):
    """
    calculate the output size and dtype
    :param fusion_op_info:the fusion op info from te_fusion
    :return:size and dtype
    """

    # get params from json_data
    op_list = fusion_op_info["output_shape_list"]
    output_size_list = []
    output_type_list = []
    for var, op_node in enumerate(op_list):
        input_shape = op_node
        d_type = fusion_op_info["output_dtype_list"][var]
        block_size = BLOCK_SIZE[d_type]
        total_size = block_size
        for single_shape in input_shape:
            total_size *= single_shape
        output_size_list.append(total_size)
        output_type_list.append(d_type)
    return output_size_list, output_type_list
