# Supplementary material for: Accelerating the tuning process for optimizing DNN operators by ROFT model
Source: Sci Rep. 2025 Oct 17;15:36327. doi: 10.1038/s41598-025-20139-x (PMC12534627; doi:10.1038/s41598-025-20139-x)
Supplement: Supplementary file 1 — Supplementary Information. [file 41598_2025_20139_MOESM1_ESM.zip › ROFT_data/auto_tune.egg/auto_tune/xgb_online_tuner copy 2.py]

#!/usr/bin/env python
# -*- coding:utf-8 -*-
"""
Copyright (C) 2019. Huawei Technologies Co., Ltd. All rights reserved.

Define tuner with genetic algorithm
"""
import os
import random
import secrets
import copy
import json
from te.domain.tiling.tiling_helper import TILING_INSTANCE
import numpy as np
from te.platform import CUBE_MKN
from tuner import Tuner
from auto_tuning import MeasureResult
from auto_tuning import point2entity
from auto_tuning import entity2point
from auto_tune_log import LOG_INSTANCE
#from estimate.pythonc_estimate import atc_build_kernel
from te.platform import CUBE_MKN
import datetime

import re
import pandas as pd
import numpy as np      
from scipy import stats
from scipy.stats import  norm
import sklearn
import warnings
warnings.filterwarnings('ignore')
import joblib
import xgboost as xgb
import copy
import matplotlib.pyplot as plt

class XGB_ONLINE_Tuner(Tuner):
    """
    Tuner with RAFT algorithm.
    """
    def __init__(self, task, ga_args):
        super(XGB_ONLINE_Tuner, self).__init__(task, ga_args=ga_args)
        # config_space info of tiling feature and tiling space
        self.config_space = task.config_space
        self.dims = task.dims
        self.feasibility = task.feasibility
        self.feasibility_copy = copy.deepcopy(task.feasibility)
        self.topi_args = task.topi_args
        # Store tiling data sets that have been accessed
        self.visited_tiling = set([])
        self.best_performance = 99999999999999
        self.best_rafts = []
        self.best_rank = -1
        self.round = -1
        self.worst_perfomance = -1


        if self.can_tune:
            LOG_INSTANCE.info( \
                "Start kernel %s auto tuning.Total tuning round " \
                "would be %d", self.task.param['kernel_name'], \
                self.total_round)
            # random initialization
            #self.initial_by_random()


       
    def entity2dict(self,entity):
        config = self.tiling_transform(self.topi_args, entity)
        #print(config)
        #开始
        #算子的参数
        op_type=self.topi_args["test_case"]
        op_type = str(op_type)
        #print(op_type)
        input_shape = []
        tmplist = []
        #NHWCD-HWCND
        if op_type.find("conv2d")>=0 and op_type.find("depthwise")==-1:
            config['optype']=1000
            input_shape.append(self.topi_args["inputs"]["ori_shape"]) #[1,112,112,128]
            input_shape.append(self.topi_args["weights"]["ori_shape"]) #[3,3,128,128]

            for t in input_shape[0]:
                tmplist.append(int(t))
            tmplist.append(1)
            #设置weight——shape
            tmplist.append(input_shape[1][3])
            tmplist.append(input_shape[1][0])
            tmplist.append(input_shape[1][1])
            tmplist.append(input_shape[1][2])
            tmplist.append(1)   

                
        elif op_type.find('conv3d')>=0 or op_type.find('depthwise')>=0:
            config['optype']=2000
            input_shape.append(self.topi_args["x"]["orishape"]) #[1,112,112,128]
            input_shape.append(self.topi_args["filter"]["orishape"]) #[3,3,128,128]

            for i in range(0,2):
                for t in input_shape[i]:
                    tmplist.append(int(t))
 
        elif op_type.find('matmul')>=0:
            config['optype']=3000
        elif op_type.find('gemm')>=0:
            config['optype']=4000
            input_shape.append(list(self.topi_args["input_x1"])) #[1,112,112,128]
            input_shape.append(list(self.topi_args["input_x2"])) #[3,3,128,128]
            for i in range(0,2):
                tmplist.append(1)
                for t in input_shape[i]:
                    tmplist.append(int(t))
                tmplist.append(1)
                tmplist.append(1)

        elif op_type.find("avg_pool")>=0:
            config['optype']=5000
            input_shape.append(self.topi_args["x"]["ori_shape"]) #[1,112,112,128]
            input_shape.append(self.topi_args["filter"]["ori_shape"]) #[3,3,128,128]

            for t in input_shape[0]:
                tmplist.append(int(t))
            tmplist.append(1)
            #设置weight——shape
            tmplist.append(input_shape[1][3])
            tmplist.append(input_shape[1][0])
            tmplist.append(input_shape[1][1])
            tmplist.append(input_shape[1][2])
            tmplist.append(1)  
        config['orishape'] = tmplist

        #数据处理
        last = 0
        key_list = list(config.keys())
        for key in key_list:
            if isinstance(config[key], list):
                if config[key] == []:
                    t = 4
                    if key.find("matrix")>0:
                        t=6
                    for i in range(0,t):
                        config[key+str(i)] = 0
                else:
                    for i,item in enumerate(config[key]):
                        config[key+str(i)] = item
                config.pop(key)
            elif isinstance(config[key], dict):
                for inner_key in config[key]:
                    config[key+"_"+str(inner_key)] = config[key][inner_key]
                config.pop(key)
            elif config[key] is None:
                config[key+"0"] = 0
                config[key+"1"] = 0
                config[key+"2"] = 0
                config[key+"3"] = 0
                config.pop(key)
            elif isinstance(config[key],bool):
                config[key] = 1 if config[key] else 0
        if last == 0:
            last = len(config)
        if last !=len(config) and last!=0:
            print("数据维度错误!!!!!!!!!!!!!")
            return
        config["raft"] = self.get_raft_score(config)
        #删掉其他列
        key_list = list(config.keys())
        for key in key_list:
            #if key.find("matrix")>0:
            #    config.pop(key)
            if key.find("orishape")>0:
                config.pop(key)
            #if key.find("shape")>0:
            #    config.pop(key)
            if key.find("optype")>0:
                config.pop(key)
            if key.find("block")>0:
                config.pop(key)
        return config
    
    def tune(self, early_stopping=None):
        """
        Begin tuning
        """
        total = len(self.task.feasibility)

        #print(self.task.feasibility)
        batch = int(total/10)
        print("样本空间："+str(total)+"\tbatch:"+str(batch))

        start = datetime.datetime.now()
        #准备训练集
        y_train = [] 
        x_train = []
        num_raft = 1
        for t in range(0,1): 
            step = t+1 
            if  self.round > 1:
                self.round -=1
                step = self.round
            if self.round >=0.9 and self.round<=1.05:
                self.round =1
                step = self.round
            if self.round <1:
                self.round =-1            


            print("ROUND"+str(self.round))  
            print("STEP"+str(step))        
            self.next_batch(25000,0.1*step,False)
            x_total = len(self.tiling_inputs)
            cur_a = 0
            cur_b = x_total
            print(cur_b)
            # if t==1:
            #     cur_a = 0 
            #     cur_b = x_total if self.best_iter + 500>=x_total else self.best_iter + 500
            # if t==2:
            #     cur_a = 0 
            #     cur_b = x_total if self.best_iter + 100>=x_total else self.best_iter + 100
            for i in range(cur_a,cur_b,(cur_b-cur_a)//5):
                tiling_entity = point2entity(self.tiling_inputs[i], \
                                            self.task.config_space, \
                                            self.task.dims)
                config = self.entity2dict(tiling_entity)
                #间隔着选
                x_train.append(config)
                tiling_point = []
                tiling_point.append(self.tiling_inputs[i])
                self.performance_evaluate(self.topi_args, tiling_point)
                # Record best tiling
                for k, res in enumerate(self.results):
                    #分数越小越相关
                    #y_train.append(1000000000.0/res.cost)
                    y_train.append(-1*res.cost)
                    if res.cost > self.worst_perfomance:
                        self.worst_perfomance = res.cost
                        if i>=cur_b-2:
                            self.round = t


                    # record the best performance
                    if res.cost < self.best_performance:
                        self.best_performance = res.cost
                        temp_entity = point2entity(res.point,
                                                self.config_space,
                                                self.dims)
                        self.best_measure_pair = (temp_entity, res)
                        self.best_rafts.append(self.entity2dict(temp_entity)['raft'])
                        self.best_iter = i + k
                    LOG_INSTANCE.info("No: %s\tCYCLES: %s\t RAFT:%s\tbest result: %s", \
                        (str(i)), res.cost,config['raft'], self.best_performance)
        #x_train.pop("raft")
        dtrain = xgb.DMatrix(pd.DataFrame(x_train),label=pd.DataFrame(y_train))
        # specify parameters via map
        global params
        params ={    
        'objective': 'rank:pairwise', 'learning_rate': 3,
        'min_child_weight': 2,
        "gamma":5,
        'max_depth': 6, 
        'eval_metric':'ndcg@1'
        }
        global num_round 
        #10000

        cvresult1 = xgb.cv(params,dtrain,num_boost_round=5000)
        trainlist = cvresult1.iloc[:,0]
        testlist = cvresult1.iloc[:,2]
        best_cha = abs(trainlist[0] - testlist[0])
        cha_cnt = 0 
        early_stop = 100
        num_round=len(trainlist)-1
        rangelist = range(1,len(trainlist))
        for i,x,y in zip(rangelist,trainlist,testlist):
            if  x>0 and y>0 and x<1 and y<1:
                cha = abs(x-y)
                if cha <= best_cha  and cha!=0:
                    best_cha = cha
                    cha_cnt += 1
                else:
                    cha_cnt = 0 
                    best_cha =cha
                if cha_cnt >= early_stop:
                    num_round = i-30
                    if num_round > 1000:
                        break
            # if x<=2 and y<=2 and x>0 and y>0:
            #     cha = abs(x-y)
            #     if cha < 0.05:
            #         cha_cnt+=1
            #     else:
            #         cha_cnt = 0
            #     if cha_cnt >=early_stop:
            #         num_round = i-1
            #         break

        fig,ax = plt.subplots(1)
        ax.grid()
        ax.plot(range(1,len(trainlist)+1),cvresult1.iloc[:,0],c="red",label="train,original")
        ax.plot(range(1,len(trainlist)+1),cvresult1.iloc[:,2],c="orange",label="test,original")
        ax.legend(fontsize="xx-large")
        plt.savefig("cv.png")

        print("该参数下：train-ndcg@2:"+str(cvresult1.iloc[num_round,0])+"\ttest-ndcg@2:"+str(cvresult1.iloc[num_round,2]))
        print("实际round："+str(num_round))
        global bst
        bst = xgb.train(params, dtrain,num_round)

        #循环batch
        for j in range(0,int(total/batch)+2):
            #提出一组batch,存到self.tiling_inputs
            self.next_batch(batch,1,True if j==0 else False)
            batch_len =len(self.tiling_inputs)

            if batch_len == 0:
                end = datetime.datetime.now()
                LOG_INSTANCE.info("tunning总用时：%s", end-start)
                return
            #遍历self.tiling_inputs
            configs = []
            for i in range(0,batch_len):
                tiling_entity = point2entity(self.tiling_inputs[i], \
                                            self.task.config_space, \
                                            self.task.dims)
                config = self.entity2dict(tiling_entity)
                configs.append(config)

            #print("=============训练数据预处理完成=============")
           
            #开始用xgb预测并排序
            dtest = xgb.DMatrix(pd.DataFrame(configs))  
            y_pred = bst.predict(dtest)
            y_pred = np.array(y_pred)
            #找到最相关的
            xgb_index = np.argsort(-1*y_pred)
            #print(y_pred)
            print(len(y_pred))
            #print(configs)
            #测试每个batch的top

            measure_num = 3
            continue_configs = []
            continue_results = []
            cnt = 0
            xgb_total = len(xgb_index)
            for i in range(0,xgb_total,1):
                # if (not(abs(configs[xgb_index[i]]['raft']-self.best_rafts[-1])<=abs(10000) )):
                #     continue
                cnt += 1
                if cnt > measure_num+1:
                    break
                   
                continue_configs.append(configs[xgb_index[i]])
                print("xgb预测值："+str(y_pred[xgb_index[i]]))
                tiling_point = []
                tiling_point.append(self.tiling_inputs[int(xgb_index[i])])
                self.performance_evaluate(self.topi_args, tiling_point)
                # Record best tiling
                for k, res in enumerate(self.results):
                    # record the best performance
                    if res.cost < self.best_performance:
                        self.best_performance = res.cost
                        temp_entity = point2entity(res.point,
                                                self.config_space,
                                                self.dims)
                        self.best_rafts.append(self.entity2dict(temp_entity)['raft'])
                        self.best_measure_pair = (temp_entity, res)
                        self.best_iter = i + k
                    LOG_INSTANCE.info("No: %s\tCYCLES: %s\tRAFT: %s\tbest result: %s", \
                        (i+k), res.cost,configs[xgb_index[i]]['raft'],self.best_performance)
                    #分数越小越相关
                    continue_results.append(-1*res.cost)
                    #continue_results.append(-1*res.cost)

            
            #继续训练模型
            # #改成排名
            # y_rank = np.argsort(continue_results)
            # for t,e in enumerate(y_rank):
            #     continue_results[e] = t+1
            # params ={    
            # 'objective': 'rank:pairwise', 'learning_rate': 0.01,
            # 'min_child_weight': 0.01,
            # 'max_depth': 6, 
            # 'eval_metric':'map@1'
            # }          
            #print(continue_configs)  
            if continue_configs == []:
                continue
            #continue_configs.pop("raft")          
            dtrain = xgb.DMatrix(pd.DataFrame(continue_configs),label=pd.DataFrame(continue_results))
            bst = xgb.train(params,dtrain,num_round,xgb_model=bst)
            print("继续训练")


        end = datetime.datetime.now()
        LOG_INSTANCE.info("tunning总用时：%s", end-start)
        return


    def next_batch(self,batch_size,rate,need_clear):
        """
        get random configs from schedule space
        """
        #需要重置
        if need_clear:
        # the selected individuals add into the visited set
        # Delete these individuals from available space
            self.feasibility = self.feasibility_copy
            self.visited_tiling = {}

        if len(self.feasibility) < batch_size:
            LOG_INSTANCE.debug("the account of feasibility is not enough, \
                then batch_size is: %s;", batch_size)
            batch_size = len(self.feasibility)
        sample_num = batch_size
        secrets_generator = secrets.SystemRandom()
        init_population = secrets_generator.sample(self.feasibility, \
            sample_num)
        #init_population = self.feasibility[0:batch_size]

        # the selected individuals add into the visited set
        self.visited_tiling.update(init_population)
        # Delete these individuals from available space
        self.feasibility = [i for i in self.feasibility \
                            if i not in init_population]

        #筛选raft的前30%
        raft_pred = np.zeros(batch_size)
        for i,point in enumerate(init_population):
            tiling_entity = point2entity(point, \
                                self.task.config_space, \
                                self.task.dims)
            config = self.entity2dict(tiling_entity)
            raft_pred[i] = config['raft']      
            #print(self.task.config_space)
        raft_index = np.argsort(-1*raft_pred)

        self.tiling_inputs = []

        the = batch_size*rate if batch_size*rate<=1000 else 1000
        for i,val in enumerate(raft_index):
            if i>= the:
                break
            self.tiling_inputs.append(init_population[val])


        return
    
    def get_raft_score(self,config):

        ori_a = config['orishape0']*config['orishape1']*config['orishape2']*config['orishape3']*config['orishape4']
        ori_b =  config['orishape5']*config['orishape6']*config['orishape7']*config['orishape8']*config['orishape9']
        #ori_a = 10000000
        #ori_b = 10000000


        L1_a = config['AL1_shape0']*config['AL1_shape1']*config['AL1_shape2']*config['AL1_shape3']
        L1_b = config['BL1_shape0']*config['BL1_shape1']*config['BL1_shape2']*config['BL1_shape3']

        L0_a = config['AL0_matrix0']*config['AL0_matrix1']*config['AL0_matrix2']*config['AL0_matrix3']*config['AL0_matrix4']*config['AL0_matrix5']

        L0_b = config['BL0_matrix0']*config['BL0_matrix1']*config['BL0_matrix2']*config['BL0_matrix3']*config['BL0_matrix4']*config['BL0_matrix5']

        L0_c = config['CL0_matrix0']*config['CL0_matrix1']*config['CL0_matrix2']*config['CL0_matrix3']*config['CL0_matrix4']*config['CL0_matrix5']        

        UB_a = config['AUB_shape0']*config['AUB_shape1']*config['AUB_shape2']*config['AUB_shape3']

        UB_b = config['BUB_shape0']*config['BUB_shape1']*config['BUB_shape2']*config['BUB_shape3']

        UB_c = config['CUB_matrix0']*config['CUB_matrix1']
        
        block = config['block_dim0']*config['block_dim1']*config['block_dim2']*config['block_dim3']
        
        L1_a = L1_a if L1_a!=0 else 1
        L1_b = L1_b if L1_b!=0 else 1

        L0_a = L0_a if L0_a!=0 else 1
        L0_b = L0_b if L0_b!=0 else 1
        L0_c = L0_c if L0_c!=0 else 1

        UB_a = UB_a if UB_a!=0 else 1
        UB_b = UB_b if UB_b!=0 else 1
        UB_c = UB_c if UB_c!=0 else 1
        # print("=======")
        # print(L1_a)#1584
        # print(L1_b)#1
        # print(L0_a)#96
        # print(L0_b)#3
        # print(L0_c)#32
        # print(UB_a)#1
        # print(UB_b)#1
        # print(UB_c)#32
        
        data_kernel = (1*(ori_a+0.0)/L0_a)*1
        data_kernel += (1*(ori_a+0.0)/UB_a/L1_a)*1


        weight_kernel = (1*(ori_b+0.0)/L0_b)*1
        weight_kernel += (1*(ori_b+0.0)/UB_b/L1_b)*1

        out_kernel = 1*((ori_a+0.0)/UB_c)*1
        out_kernel += 1*ori_a/L0_c*1
        compute_op = ori_a*ori_b*1.0

        score = compute_op/(data_kernel+weight_kernel+out_kernel)//100
        
        score *= block

        return score
        
    
