# Supplementary material for: Accelerating the tuning process for optimizing DNN operators by ROFT model
Source: Sci Rep. 2025 Oct 17;15:36327. doi: 10.1038/s41598-025-20139-x (PMC12534627; doi:10.1038/s41598-025-20139-x)
Supplement: Supplementary file 1 — Supplementary Information. [file 41598_2025_20139_MOESM1_ESM.zip › ROFT_data/auto_tune.egg/auto_tune/xgb_online_tuner.py]

#!/usr/bin/env python
# -*- coding:utf-8 -*-
"""
Copyright (C) 2019. Huawei Technologies Co., Ltd. All rights reserved.

Define tuner with genetic algorithm
"""
import os
import random
import secrets
import copy
import json
from te.domain.tiling.tiling_helper import TILING_INSTANCE
import numpy as np
from te.platform import CUBE_MKN
from tuner import Tuner
from auto_tuning import MeasureResult
from auto_tuning import point2entity
from auto_tuning import entity2point
from auto_tune_log import LOG_INSTANCE
#from estimate.pythonc_estimate import atc_build_kernel
from te.platform import CUBE_MKN
import datetime

import re
import pandas as pd
import numpy as np      
from scipy import stats
from scipy.stats import  norm
import sklearn
import warnings
warnings.filterwarnings('ignore')
import joblib
import xgboost as xgb
import copy
from sklearn.model_selection import train_test_split
from sklearn.datasets import load_breast_cancer
from sklearn.model_selection import RandomizedSearchCV
from sklearn.metrics import make_scorer
from xgboost import plot_importance
from sklearn import metrics
import math

class XGB_ONLINE_Tuner(Tuner):
    """
    Tuner with RAFT algorithm.
    """
    def __init__(self, task, ga_args):
        super(XGB_ONLINE_Tuner, self).__init__(task, ga_args=ga_args)
        # config_space info of tiling feature and tiling space
        self.config_space = task.config_space
        self.dims = task.dims
        self.feasibility = task.feasibility
        self.feasibility_copy = copy.deepcopy(task.feasibility)
        self.topi_args = task.topi_args
        # Store tiling data sets that have been accessed
        self.visited_tiling = set([])
        self.best_measure_config = {}
        self.best_performance = 99999999999999
        self.best_rafts = []
        self.best_rank = -1
        self.round = -1
        self.worst_perfomance = -1
        self.configs_with_res = []
        self.all_results = []

        if self.can_tune:
            LOG_INSTANCE.info( \
                "Start kernel %s auto tuning.Total tuning round " \
                "would be %d", self.task.param['kernel_name'], \
                self.total_round)
            # random initialization
            #self.initial_by_random()

    def entity2dict(self,entity,point):
        config = self.tiling_transform(self.topi_args, entity)
        last = 0
        key_list = list(config.keys())
        for key in key_list:
            if isinstance(config[key], list):
                if config[key] == []:
                    t = 4
                    if key.find("matrix")>0:
                        t=6
                    for i in range(0,t):
                        config[key+str(i)] = 1
                else:
                    for i,item in enumerate(config[key]):
                        config[key+str(i)] = item
                config.pop(key)
            elif isinstance(config[key], dict):
                for inner_key in config[key]:
                    config[key+"_"+str(inner_key)] = config[key][inner_key]
                config.pop(key)
            elif config[key] is None:
                config[key+"0"] = 0
                config[key+"1"] = 0
                config[key+"2"] = 0
                config[key+"3"] = 0
                config.pop(key)
            elif isinstance(config[key],bool):
                config[key] = 1 if config[key] else 0
        if last == 0:
            last = len(config)
        if last !=len(config) and last!=0:
            LOG_INSTANCE.info("数据维度错误!!!!!!!!!!!!!")
            return
        config["raft"] = self.get_raft_score(config)
        config["point"] = point
        
        #删掉其他列
        # key_list = list(config.keys())
        # for key in key_list:
        #     # and key.find("pbuffer") == -1 and key.find("flag") == -1 
        #     if key.find("block")==-1 and key.find("tr_")==-1 and key.find("raft") == -1 and key.find("pbuffer") == -1 and key.find("flag") == -1:
        #        config.pop(key)
        #LOG_INSTANCE.info(config)
        return config
    
    def tune(self, early_stopping=None):
        """
        Begin tuning
        """
        total = len(self.feasibility)
        LOG_INSTANCE.info(total)
        start = datetime.datetime.now()
        #准备训练集
        #第一阶段

        
        while True: 
            if len(self.feasibility) < 5000:  
                need_clear =  True  
            else:
                need_clear = False   
            self.next_batch(5000,need_random = True,need_clear = need_clear)
            config_list = []
            for config_point in self.tiling_inputs:
                #point转成entity\dict
                tiling_entity = point2entity(config_point, \
                                            self.task.config_space, \
                                            self.task.dims)
                config = self.entity2dict(tiling_entity,point = config_point)
                config_list.append(config)
                    
            #选择    
            config_list.sort(key=lambda config:config['raft'],reverse=True)
            # LOG_INSTANCE.info(config_list)
            measure_points = []
            measure_results = []
            measure_configs = []
            
            for index,config in enumerate(config_list):
                if index == 0:
                        measure_points.append(config['point'])                    
                else:
                    if config['raft'] < config_list[index-1]['raft']:
                        measure_points.append(config['point'])
                        #LOG_INSTANCE.info("测试raft:%s",config['raft'])
                if config['raft'] == 0:
                    break
                
            LOG_INSTANCE.info("测试point:%s",len(measure_points))
            tiling_nums = len(measure_points)-1 if len(measure_points)-1 <100 else 100
            self.performance_evaluate(self.topi_args, measure_points[0:tiling_nums])
            # Record best tiling
            #LOG_INSTANCE.info("结果:%s",self.results)
            
            for k, res in enumerate(self.results):
                measure_results.append(res.cost)
                temp_entity = point2entity(res.point,
                                            self.config_space,
                                            self.dims)                
                # record the best performance
                if res.cost < self.best_performance:
                    self.best_performance = res.cost
                    self.best_measure_pair = (temp_entity, res)
                    self.best_iter = k
                    self.best_measure_config = config
                config = self.entity2dict(temp_entity,res.point)
                measure_configs.append(config)
                # LOG_INSTANCE.info("No: %s\tCONFIG: %s", \
                #     str(k),self.tiling_transform(self.topi_args, temp_entity))                    
                LOG_INSTANCE.info("No: %s\tCYCLES: %s\t SCORE:%s\tbest result: %s", \
                    str(k), res.cost,config['raft'], self.best_performance)
            
            self.configs_with_res.extend(list(zip(measure_configs,measure_results)))
            if len(self.configs_with_res)>=50:
                break
    
        

        # #开启二阶段
        self.configs_with_res.sort(key=lambda a:a[1],reverse=False)        
        #top = int(0.2*len(self.configs_with_res))+1
        top = 10
        best_raft_scores = [a[0]['raft'] for a in self.configs_with_res[0:top]]

        LOG_INSTANCE.info(best_raft_scores)

        parameters = {
            'objective':['rank:pairwise'],
            'max_depth': [4,5, 6, 7, 8, ],
            'learning_rate': [0.1,0.2,0.4,0.6,1,2,4,8],
            'n_estimators': [1000,1500, 2000,2500, 3000],
            'min_child_weight': [0.4,0.6,0.8,1, 2, 5],
            'gamma':[0,1,2,3,4,5,6,7,8,9],
            'max_delta_step': [0, 0.2, 0.6, 1, 2],
            'subsample': [0.6, 0.7, 0.8, 0.85, 0.95],
            'colsample_bytree': [0.5, 0.6, 0.7, 0.8, 0.9],
            'reg_alpha': [0, 0.25, 0.5, 0.75, 1],
            'reg_lambda': [0.2, 0.4, 0.6, 0.8, 1]
            }
        
        def _to_list(x):
            if isinstance(x, list):
                return x
            return [x]
        
        def top_k_distance(y_true, y_pred, k=20,greater_is_better=False):
            if k <= 0:
                return 0
            y_true = _to_list(np.squeeze(y_true).tolist())
            y_pred = _to_list(np.squeeze(y_pred).tolist())
            c = list(zip(y_true, y_pred))
            random.shuffle(c)
            c_g = sorted(c, key=lambda x: x[0], reverse=False)
            
            c_p = sorted(c, key=lambda x: x[1], reverse=False)
            score = 0            
            
            for i, (g1, p1) in enumerate(c_p):
                if i >= k:
                    break
                score += (g1 - c_g[i][0])*(30-i)

            return score            
            
        
        top_k_cha_score =make_scorer(top_k_distance)
        
        
        
        model = xgb.sklearn.XGBRegressor(
        )
        gsearch = RandomizedSearchCV(model, param_distributions=parameters, scoring=top_k_cha_score, cv=5)
        print('gridsearchcv fit begin...')
        # print(measure_configs)
        # print(measure_results)
        measure_configs_cp = copy.deepcopy(measure_configs)
        
        for config in measure_configs_cp:
            config.pop("point") 
            config.pop("raft")
            #删掉其他列
            key_list = list(config.keys())
            for key in key_list:
                # if key.find("matrix")>0:
                #     config.pop(key)
                if key.find("shape")>0:
                    config.pop(key)
        #print(measure_configs_cp)
        gsearch.fit(pd.DataFrame(measure_configs_cp), pd.DataFrame(measure_results))
        
        print('Best score: {}'.format(gsearch.best_score_))
        print('Best parameters set: {}'.format(gsearch.best_estimator_.get_params()))       
        
        need_clear = True 
        for i in range(0,64):
            need_clear = True if i==0 else need_clear
            if len(self.feasibility) < 5000:
                need_clear = True
            self.next_batch(5000,need_random = True,need_clear=need_clear)    
            need_clear = False

            config_list = []
            measure_points = []
            measure_results = []
            measure_configs = []  
            pred_configs = []
            pred_points = []
               
            for config_point in self.tiling_inputs:
                #point转成entity\dict
                tiling_entity = point2entity(config_point, \
                                            self.task.config_space, \
                                            self.task.dims)
                config = self.entity2dict(tiling_entity,point = config_point)
                config_list.append(config)     
                # if config['raft'] < raft_score_max and config['raft'] > raft_score_min:
                #     measure_points.append(config["point"])
                if config['raft'] != 0:
                    if (best_raft_scores==[]) or (config['raft'] in best_raft_scores): 
                        #measure_points.append(config["point"])
                        pred_configs.append(config)
                        pred_points.append(config['point'])
                        config.pop("point")
                        config.pop("raft")
                        #删掉其他列
                        key_list = list(config.keys())
                        for key in key_list:
                            # if key.find("matrix")>0:
                            #     config.pop(key)
                            if key.find("shape")>0:
                                config.pop(key)
            
            pred_results = []
            if pred_configs==[] :
                need_clear = True
                best_raft_scores = []   
                continue     
            else:
                pred_results = gsearch.best_estimator_.predict(pd.DataFrame(pred_configs))
                pred_index = np.argsort(pred_results) 
                for index in pred_index:
                    measure_points.append(pred_points[index])
            # print("pred_results")
            # print(pred_results)
            #random.shuffle(measure_points)
                    
                                         

            tiling_nums = len(measure_points)-1 if len(measure_points)-1 <50 else 50
            self.performance_evaluate(self.topi_args, measure_points[0:tiling_nums])
            new = False
            #print("wanchengla")
            # Record best tiling
            for k, res in enumerate(self.results):
                self.all_results.append(res.cost)
                measure_results.append(res.cost)
                temp_entity = point2entity(res.point,
                                            self.config_space,
                                            self.dims)             
                config = self.entity2dict(temp_entity,res.point)   
                # record the best performance
                if res.cost < self.best_performance:
                    self.best_performance = res.cost
                    self.best_measure_pair = (temp_entity, res)
                    self.best_measure_config = config
                    self.best_iter = k
                    new = True

                measure_configs.append(config)
                #LOG_INSTANCE.info("No: %s\tCONFIG: %s", \
                    #str(k),self.tiling_transform(self.topi_args, temp_entity))                    
                LOG_INSTANCE.info("No: %s\tCYCLES: %s\t RAFT:%s\tbest result: %s", \
                    str(k), res.cost,config['raft'], self.best_performance) 
            if new == False and i !=0:
                break                    
            self.configs_with_res.extend(list(zip(measure_configs,measure_results)))
            self.configs_with_res.sort(key=lambda a:a[1],reverse=False)    
            #top = int(len(self.configs_with_res)*0.2)+1      
            top = 10            
            
            best_raft_scores = [a[0]['raft'] for a in self.configs_with_res[0:top]]
            
            LOG_INSTANCE.info(best_raft_scores)
            
            measure_configs_cp = copy.deepcopy(measure_configs)
            
            for config in measure_configs_cp:
                config.pop("point") 
                config.pop("raft") 
                #删掉其他列
                key_list = list(config.keys())
                for key in key_list:
                    # if key.find("matrix")>0:
                    #     config.pop(key)
                    if key.find("shape")>0:
                        config.pop(key)        
            gsearch.best_estimator_.fit(pd.DataFrame(measure_configs_cp), pd.DataFrame(measure_results))
            # best_raft_scores_dict = {}
            # for a in self.configs_with_res[0:5]:
            #     if best_raft_scores_dict[a]:
            #         best_raft_scores_dict[a]+=1
            #     else:
            #         best_raft_scores_dict[a]=0
            # LOG_INSTANCE.info(best_raft_scores_dict)     
            end = datetime.datetime.now()
            if (end - start).seconds >= 5*60-40:
                break
            if len(self.feasibility) == 0 or measure_points==[] :
                need_clear = True
                best_raft_scores = []
        

        
        
        end = datetime.datetime.now()
        LOG_INSTANCE.info("tunning总用时：%s", end-start)
        return


    def next_batch(self,batch_size,need_random,need_clear):
        """
        get random configs from schedule space
        """
        #需要重置
        if need_clear:
        # the selected individuals add into the visited set
        # Delete these individuals from available space
            self.feasibility = self.feasibility_copy
            self.visited_tiling = {}

        if len(self.feasibility) < batch_size:
            LOG_INSTANCE.info("the account of feasibility is not enough, \
                then batch_size is: %s;", batch_size)
            batch_size = len(self.feasibility)
        sample_num = batch_size
        if need_random:
            secrets_generator = secrets.SystemRandom()
            init_population = secrets_generator.sample(self.feasibility, \
                sample_num)
        else:
            init_population = self.feasibility[0:batch_size]

        # the selected individuals add into the visited set
        self.visited_tiling.update(init_population)
        # Delete these individuals from available space
        self.feasibility = [i for i in self.feasibility \
                            if i not in init_population]
        self.tiling_inputs = init_population
        return
    
    def get_raft_score(self,config):
        
        L1_a = config['AL1_shape0']*config['AL1_shape1']*config['AL1_shape2']*config['AL1_shape3']
        L1_b = config['BL1_shape0']*config['BL1_shape1']*config['BL1_shape2']*config['BL1_shape3']

        L0_a = config['AL0_matrix0']*config['AL0_matrix1']*config['AL0_matrix2']*config['AL0_matrix3']*config['AL0_matrix4']*config['AL0_matrix5']
        L0_b = config['BL0_matrix0']*config['BL0_matrix1']*config['BL0_matrix2']*config['BL0_matrix3']*config['BL0_matrix4']*config['BL0_matrix5']
        L0_c = config['CL0_matrix0']*config['CL0_matrix1']*config['CL0_matrix2']*config['CL0_matrix3']*config['CL0_matrix4']*config['CL0_matrix5']        

        UB_a = config['AUB_shape0']*config['AUB_shape1']*config['AUB_shape2']*config['AUB_shape3']
        UB_b = config['BUB_shape0']*config['BUB_shape1']*config['BUB_shape2']*config['BUB_shape3']
        UB_c = config['CUB_matrix0']*config['CUB_matrix1']*config['CUB_matrix2']*config['CUB_matrix3']*config['CUB_matrix4']*config['CUB_matrix5']
        
        block = config['block_dim0']*config['block_dim1']*config['block_dim2']*config['block_dim3']


        # if config['manual_pingpong_buffer_AUB_pbuffer'] == 1:
        #     UB_a *= 2
        # if config['manual_pingpong_buffer_BUB_pbuffer'] == 1:
        #     UB_b *= 2
        # if config['manual_pingpong_buffer_CUB_pbuffer'] == 1:
        #     UB_c *= 2        
        # if config['manual_pingpong_buffer_AL1_pbuffer'] == 1:
        #     L1_a *= 2   
        # if config['manual_pingpong_buffer_BL1_pbuffer'] == 1:
        #     L1_b *= 2   
        # if config['manual_pingpong_buffer_AL0_pbuffer'] == 1:
        #     L0_a *= 2
        # if config['manual_pingpong_buffer_BL0_pbuffer'] == 1:
        #     L0_b *= 2
        # if config['manual_pingpong_buffer_CL0_pbuffer'] == 1:
        #     L0_c *= 2               
     
          
        score = 1

        op_type=str(self.topi_args["test_case"])  
        if op_type.find("conv2d")>=0 and op_type.find("depthwise") ==-1:
            inputs = self.topi_args["inputs"]["ori_shape"]
            inputs_format = self.topi_args["inputs"]["ori_format"]
            inputs_dict = {}
            for i,v in enumerate(inputs_format):
                inputs_dict[v] = inputs[i]
                
            weights = self.topi_args["weights"]["ori_shape"]
            weights_format = self.topi_args["weights"]["ori_format"] 
            weights_dict = {}
            for i,v in enumerate(weights_format):
                weights_dict[v] = weights[i]
            
            outputs = self.topi_args["outputs"]["ori_shape"]
            outputs_format = self.topi_args["outputs"]["ori_format"] 
            outputs_dict = {}
            for i,v in enumerate(outputs_format):
                outputs_dict[v] = outputs[i]                      

            #参数量
            data_kernel = np.prod(inputs)
            weight_kernel = np.prod(weights)
            out_kernel = np.prod(outputs)                
            #计算量    
            compute_op = outputs_dict["N"]*outputs_dict["H"]*outputs_dict["W"]*outputs_dict["C"]*weights_dict["H"]*weights_dict["W"]*weights_dict["C"]
            #访存量
            data_io = data_kernel/L0_a
            weight_io = weight_kernel/L0_b
            out_io = out_kernel/(L0_c+UB_c)
            

            score = compute_op//(data_io + weight_io+out_io )
            if block != 2:
                score = 0

        elif op_type.find('conv3d')>=0 :
            inputs = self.topi_args["x"]["ori_shape"]
            inputs_format = self.topi_args["x"]["ori_format"]
            weights = self.topi_args["filter"]["orishape"]
            weights_format = self.topi_args["filter"]["ori_format"] 
            outputs = self.topi_args["outputs"]["ori_shape"]
            outputs_format = self.topi_args["outputs"]["ori_format"]             
        elif op_type.find('depthwise_conv2d')>=0 :
            inputs = self.topi_args["x"]["ori_shape"]
            inputs_format = self.topi_args["x"]["ori_format"]
            weights = self.topi_args["filter"]["ori_shape"]
            weights_format = self.topi_args["filter"]["ori_format"] 
            #outputs = self.topi_args["y"]["ori_shape"]
            # outputs_format = self.topi_args["outputs"]["ori_format"] 
            
            #参数量
            data_kernel = np.prod(inputs)
            weight_kernel = np.prod(weights)
            out_kernel = data_kernel               
            #计算量    
            compute_op = out_kernel*data_kernel
            #访存量
            data_io = data_kernel/(L0_a)
            #weight_io = weight_kernel/(L0_b)
            out_io = data_io/(L0_c)
            
            score = compute_op//(data_io+out_io) 
            #score = 1
                        
        elif op_type.find('gemm')>=0:
            inputs = self.topi_args["input_x1"]
            weights = self.topi_args["input_x2"]
            outputs = self.topi_args["output_y"]                  
            #参数量
            data_kernel = np.prod(inputs)
            weight_kernel = np.prod(weights)
            out_kernel = np.prod(outputs)                
            #计算量    
            compute_op = out_kernel*data_kernel*out_kernel
            #访存量
            data_io = data_kernel/(L0_a)
            weight_io = weight_kernel/(L0_b)
            out_io = out_kernel/(L0_c+UB_c)
            # print("L0_a")
            # print(L0_a)
            # print("UB_a")
            # print(UB_a)
            # print("L1_a")
            # print(L1_a)            
            # print("L0_b")
            # print(L0_b)
            # print("UB_b")
            # print(UB_b)
            # print("L1_b")
            # print(L1_b)     
            # print("L0_c")
            # print(L0_c)
            # print("UB_c")
            # print(UB_c)     
            score = compute_op//(data_io+weight_io+out_io) 
            #score = 1
            
            
        elif op_type.find("avg_pool")>=0 :
            inputs = self.topi_args["x"]["ori_shape"]
            inputs_format = self.topi_args["x"]["ori_format"]
            inputs_dict = {}
            for i,v in enumerate(inputs_format):
                inputs_dict[v] = inputs[i]
                       
            weights = self.topi_args["filter"]["ori_shape"]
            weights_format = self.topi_args["filter"]["ori_format"] 
            weights_dict = {}
            for i,v in enumerate(weights_format):
                weights_dict[v] = weights[i]
                
            #参数量
            data_kernel = np.prod(inputs)
            weights_kernel = np.prod(weights)
            #out_kernel = np.prod(outputs)   
            #计算量    
            compute_op = data_kernel*weights_kernel
            #访存量
            data_io = data_kernel/(L0_a)
            out_io = data_kernel/(UB_c+L0_c)
            #raft得分
            score = compute_op/(data_kernel+out_io)
            #score = 1
            
 
        #score = 1
        if block < 2:
            score =  0

        return score
        
    
