# Supplementary material for: Accelerating the tuning process for optimizing DNN operators by ROFT model
Source: Sci Rep. 2025 Oct 17;15:36327. doi: 10.1038/s41598-025-20139-x (PMC12534627; doi:10.1038/s41598-025-20139-x)
Supplement: Supplementary file 1 — Supplementary Information. [file 41598_2025_20139_MOESM1_ESM.zip › ROFT_data/auto_tune.egg/auto_tune/xgb_raft_tuner.py]

#!/usr/bin/env python
# -*- coding:utf-8 -*-
"""
Copyright (C) 2019. Huawei Technologies Co., Ltd. All rights reserved.

Define tuner with genetic algorithm
"""
import os
import random
import secrets
import copy
import json
from te.domain.tiling.tiling_helper import TILING_INSTANCE
import numpy as np
from te.platform import CUBE_MKN
from tuner import Tuner
from auto_tuning import MeasureResult
from auto_tuning import point2entity
from auto_tuning import entity2point
from auto_tune_log import LOG_INSTANCE
#from estimate.pythonc_estimate import atc_build_kernel
from te.platform import CUBE_MKN
import datetime

import re
import pandas as pd
import numpy as np      
from scipy import stats
from scipy.stats import  norm
import sklearn
import warnings
warnings.filterwarnings('ignore')
import joblib
import xgboost as xgb

class XGB_RAFT_Tuner(Tuner):
    """
    Tuner with RAFT algorithm.
    """
    def __init__(self, task, ga_args):
        super(XGB_RAFT_Tuner, self).__init__(task, ga_args=ga_args)
        # config_space info of tiling feature and tiling space
        self.config_space = task.config_space
        self.dims = task.dims
        self.feasibility = task.feasibility
        self.topi_args = task.topi_args
        # Store tiling data sets that have been accessed
        self.visited_tiling = set([])
        self.best_performance = 99999999999999

        if self.can_tune:
            LOG_INSTANCE.info( \
                "Start kernel %s auto tuning.Total tuning round " \
                "would be %d", self.task.param['kernel_name'], \
                self.total_round)
            # random initialization
            #self.initial_by_random()

       
    def entity2dict(self,entity):
        config = self.tiling_transform(self.topi_args, entity)
        #print(config)
        #开始
        #算子的参数
        op_type=self.topi_args["test_case"]
        op_type = str(op_type)
        #print(op_type)
        input_shape = []
        tmplist = []
        #NHWCD-HWCND
        if op_type.find("conv2d")>=0:
            config['optype']=1000
            input_shape.append(self.topi_args["inputs"]["ori_shape"]) #[1,112,112,128]
            input_shape.append(self.topi_args["weights"]["ori_shape"]) #[3,3,128,128]

            for t in input_shape[0]:
                tmplist.append(int(t))
            tmplist.append(1)
            #设置weight——shape
            tmplist.append(input_shape[1][3])
            tmplist.append(input_shape[1][0])
            tmplist.append(input_shape[1][1])
            tmplist.append(input_shape[1][2])
            tmplist.append(1)   

                
        elif op_type.find('conv3d')>=0:
            config['optype']=2000
            input_shape.append(self.topi_args["x"]["orishape"]) #[1,112,112,128]
            input_shape.append(self.topi_args["filter"]["orishape"]) #[3,3,128,128]

            for i in range(0,2):
                for t in input_shape[i]:
                    tmplist.append(int(t))
 
        elif op_type.find('matmul')>=0:
            config['optype']=3000
        elif op_type.find('gemm')>=0:
            config['optype']=4000
            input_shape.append(list(self.topi_args["input_x1"])) #[1,112,112,128]
            input_shape.append(list(self.topi_args["input_x2"])) #[3,3,128,128]
            for i in range(0,2):
                tmplist.append(1)
                for t in input_shape[i]:
                    tmplist.append(int(t))
                tmplist.append(1)
                tmplist.append(1)
        config['orishape'] = tmplist
        #数据处理
        last = 0
        key_list = list(config.keys())
        for key in key_list:
            if isinstance(config[key], list):
                if config[key] == []:
                    t = 4
                    if key.find("matrix")>0:
                        t=6
                    for i in range(0,t):
                        config[key+str(i)] = 0
                else:
                    for i,item in enumerate(config[key]):
                        config[key+str(i)] = item
                config.pop(key)
            elif isinstance(config[key], dict):
                for inner_key in config[key]:
                    config[key+"_"+str(inner_key)] = config[key][inner_key]
                config.pop(key)
            elif config[key] is None:
                config[key+"0"] = 0
                config[key+"1"] = 0
                config[key+"2"] = 0
                config[key+"3"] = 0
                config.pop(key)
            elif isinstance(config[key],bool):
                config[key] = 1 if config[key] else 0
        if last == 0:
            last = len(config)
        if last !=len(config) and last!=0:
            print("数据维度错误!!!!!!!!!!!!!")
            return
        #xgboost+raft:删掉所有list后加raft
        # #转换成RAFT
        # config["raft"] = self.get_raft_score(config)
        # #删掉无用的列，末尾带数字的
        # key_list = list(config.keys())
        # for key in key_list:
        #     if key[-1].isdigit():
        #         config.pop(key)
        # config.pop("optype")
        
        #xgboost+raft+2
        #转换成RAFT
        #config["raft"] = get_raft_score(config)
        #删掉无用的列，末尾带数字的
        config.pop("optype")
        key_list = list(config.keys())
        for key in key_list:
            if key.find("matrix")>0:
                if key[-1] == '2' or key[-1] == '3'or key[-1] == '4'or key[-1] == '5':
                    config.pop(key)
            if key.find("ori")>0:
                config.pop(key)
        return config
    def tune(self, early_stopping=None):
        """
        Begin tuning
        """
        total = len(self.task.feasibility)
        #print(self.task.feasibility)
        batch = 10000
        print("样本空间："+str(total)+"\tbatch:"+str(batch))
        # load model from file
        loaded_model = joblib.load("/home/HwHiAiUser/fuheaven/ml/xgboost+raft+2.dat")

        start = datetime.datetime.now()
        #循环batch
        for j in range(0,int(total/batch)+1):
            #提出一组batch,存到self.tiling_inputs
            self.next_batch(batch)
            batch_len =len(self.tiling_inputs)

            #终止条件
            cur = datetime.datetime.now()
            if (cur-start).seconds > 60*5:
                LOG_INSTANCE.info("tunning总用时：%s", cur-start)
                return  
            if batch_len == 0:
                end = datetime.datetime.now()
                LOG_INSTANCE.info("tunning总用时：%s", end-start)
                return
            #遍历self.tiling_inputs
            configs = []
            for i in range(0,batch_len):
                tiling_entity = point2entity(self.tiling_inputs[i], \
                                            self.task.config_space, \
                                            self.task.dims)
                config = self.entity2dict(tiling_entity)
                configs.append(config)

            #print("=============训练数据预处理完成=============")
            #print(configs[233])
            #开始用RAFT模型预筛选
            x_total = len(configs)
            raft_pred = np.zeros(x_total)
            for i in range(0,x_total):
                score = self.get_raft_score(configs[i])
                #print("score:"+str(score))
                raft_pred[i] = score                
            raft_index = np.argsort(-raft_pred)
            #raft的前1%用xgb预测
            def in_raft(cur_index):
                pos = int(len(raft_index))
                for i,r in enumerate(raft_index):
                    if raft_pred[cur_index] >= raft_pred[r]:
                        pos = i
                        break
                #print(pos)
                if pos < int(len(raft_index)*0.001):
                    return (pos,1)
                return (pos,0)
                   
                
            #开始用xgb预测并排序
            dtest = xgb.DMatrix(pd.DataFrame(configs))  
            y_pred = loaded_model.predict(dtest)
            y_pred = np.array(y_pred)
            xgb_index = np.argsort(y_pred)


            #测试每个batch的top
            cnt = 0
            for i in xgb_index:
                if cnt == 15:
                    break
                (pos,flag) = in_raft(int(i))
                #print(flag)
                if flag==0:
                    continue
                print("xgb预测值："+str(y_pred[i])+"\traft预测值"+str(raft_pred[i])+"\traft排名"+str(pos))
                #print("xgb预测值："+str(y_pred[i])+"\traft预测值"+str(raft_pred[int(raft_index[i])]))
                #print("raft预测值"+str(raft_pred[int(raft_index[i])]))
                #print("xgb预测值："+str(y_pred[i]))
                tiling_point = []
                tiling_point.append(self.tiling_inputs[int(i)])
                self.performance_evaluate(self.topi_args, tiling_point)
                # Record best tiling
                for k, res in enumerate(self.results):
                    # record the best performance
                    if res.cost < self.best_performance:
                        self.best_performance = res.cost
                        temp_entity = point2entity(res.point,
                                                self.config_space,
                                                self.dims)
                        self.best_measure_pair = (temp_entity, res)
                        self.best_iter = i + k
                    LOG_INSTANCE.info("No: %s\tCYCLES: %s\t best result: %s", \
                        (cnt+k), res.cost, self.best_performance)
                cnt += 1


    def next_batch(self,batch_size):
        """
        get random configs from schedule space
        """
        if len(self.feasibility) < batch_size:
            LOG_INSTANCE.debug("the account of feasibility is not enough, \
                then batch_size is: %s;", batch_size)
            batch_size = len(self.feasibility)
        sample_num = batch_size
        secrets_generator = secrets.SystemRandom()
        init_population = secrets_generator.sample(self.feasibility, \
            sample_num)
        
        # the selected individuals add into the visited set
        self.visited_tiling.update(init_population)
        # Delete these individuals from available space
        self.feasibility = [i for i in self.feasibility \
                            if i not in init_population]
        self.tiling_inputs = init_population
        return
    
    def get_raft_score(self,config):

        ori_a = config['orishape0']*config['orishape1']*config['orishape2']*config['orishape3']*config['orishape4']
        ori_b =  config['orishape5']*config['orishape6']*config['orishape7']*config['orishape8']*config['orishape9']
        

        L1_a = config['AL1_shape0']*config['AL1_shape1']*config['AL1_shape2']*config['AL1_shape3']
        L1_b = config['BL1_shape0']*config['BL1_shape1']*config['BL1_shape2']*config['BL1_shape3']

        L0_a = config['AL0_matrix0']*config['AL0_matrix1']

        L0_b = config['BL0_matrix0']*config['BL0_matrix1']

        L0_c = config['CL0_matrix0']*config['CL0_matrix1']        

        UB_a = config['AUB_shape0']*config['AUB_shape1']*config['AUB_shape2']*config['AUB_shape3']

        UB_b = config['BUB_shape0']*config['BUB_shape1']*config['BUB_shape2']*config['BUB_shape3']

        UB_c = config['CUB_matrix0']*config['CUB_matrix1']
        
        block = config['block_dim0']*config['block_dim1']*config['block_dim2']*config['block_dim3']
        
        L1_a = L1_a if L1_a!=0 else 1
        L1_b = L1_b if L1_b!=0 else 1

        L0_a = L0_a if L0_a!=0 else 1
        L0_b = L0_b if L0_b!=0 else 1
        L0_c = L0_c if L0_c!=0 else 1

        # data_kernel = ((ori_a+0.0)/L1_a)+((L1_a+0.0)/L0_a)
        # if UB_a != 0:
        #     data_kernel += ((ori_a+0.0)/UB_a)
        # weight_kernel = ((ori_b+0.0)/L1_b)+((L1_b+0.0)/L0_b)
        # if UB_b != 0:
        #     weight_kernel += ((ori_b+0.0)/UB_b)
        # out_kernel = ((ori_a+0.0)/L0_c)
        # if UB_c != 0:
        #     out_kernel += ((ori_a+0.0)/UB_c)


        data_kernel = (1*(ori_a+0.0)/L1_a)+(1*(L1_a+0.0)/L0_a)
        if UB_a != 0:
            data_kernel += ((ori_a+0.0)/UB_a)
        weight_kernel = (1*(ori_b+0.0)/L1_b)+(1*(L1_b+0.0)/L0_b)
        if UB_b != 0:
            weight_kernel += (0.6*(ori_b+0.0)/UB_b)
        out_kernel = (1*(ori_a+0.0)/L0_c)
        if UB_c != 0:
            out_kernel += (1*(ori_a+0.0)/UB_c)

        compute_op = ori_a*ori_b*1.0

        score = compute_op/(data_kernel+weight_kernel+out_kernel)
        score *= block
        #print("compute_op"+str(compute_op))
        #print("data_kernel+weight_kernel+out_kernel"+str(data_kernel+weight_kernel+out_kernel))

        return score
