# Supplementary material for: Accelerating the tuning process for optimizing DNN operators by ROFT model
Source: Sci Rep. 2025 Oct 17;15:36327. doi: 10.1038/s41598-025-20139-x (PMC12534627; doi:10.1038/s41598-025-20139-x)
Supplement: Supplementary file 1 — Supplementary Information. [file 41598_2025_20139_MOESM1_ESM.zip › ROFT_data/auto_tune.egg/EGG-INFO/SOURCES.txt]

setup.py
auto_tune/__init__.py
auto_tune/auto_tune_log.py
auto_tune/auto_tune_main.py
auto_tune/auto_tuning.py
auto_tune/configuration.py
auto_tune/cost_model_bin_generator.py
auto_tune/ga_tuner.py
auto_tune/gen_cost_model_cloud.py
auto_tune/gen_cost_model_lhisi.py
auto_tune/gen_cost_model_mdc_620.py
auto_tune/gen_cost_model_mini.py
auto_tune/gen_cost_model_mini_610.py
auto_tune/gen_repository_cloud.py
auto_tune/gen_repository_lhisi.py
auto_tune/gen_repository_mdc_620.py
auto_tune/gen_repository_mini.py
auto_tune/gen_repository_mini_610.py
auto_tune/generate_repository.py
auto_tune/offline_util.py
auto_tune/tuner.py
auto_tune/update_repository.py
auto_tune/util_atc.py
auto_tune.egg-info/PKG-INFO
auto_tune.egg-info/SOURCES.txt
auto_tune.egg-info/dependency_links.txt
auto_tune.egg-info/requires.txt
auto_tune.egg-info/top_level.txt
auto_tune/estimate/__init__.py
auto_tune/estimate/python/__init__.py
auto_tune/estimate/python/atc_estimate.py
auto_tune/estimate/python/base_estimate.py
auto_tune/estimate/python/config.json
auto_tune/estimate/python/conv2d_backprop_filter_estimate.py
auto_tune/estimate/python/conv2d_backprop_input_drelu_estimate.py
auto_tune/estimate/python/conv2d_backprop_input_estimate.py
auto_tune/estimate/python/conv2d_backprop_input_vadd_drelu_estimate.py
auto_tune/estimate/python/conv2d_batchnorm_estimate.py
auto_tune/estimate/python/conv2d_eltwise_relu_estimate.py
auto_tune/estimate/python/conv2d_eltwise_relu_quant_estimate.py
auto_tune/estimate/python/conv2d_estimate.py
auto_tune/estimate/python/conv2d_l1_fusion_estimate.py
auto_tune/estimate/python/conv2d_leakyrelu_estimate.py
auto_tune/estimate/python/conv2d_relu_estimate.py
auto_tune/estimate/python/conv2d_relu_quant_estimate.py
auto_tune/estimate/python/conv3d_backprop_filter_estimate.py
auto_tune/estimate/python/conv3d_backprop_input_estimate.py
auto_tune/estimate/python/conv_dequant_add_relu_quant_double_out_estimate.py
auto_tune/estimate/python/conv_dequant_add_relu_quant_single_out_estimate.py
auto_tune/estimate/python/conv_dequant_estimate.py
auto_tune/estimate/python/conv_dequant_l1_fusion_estimate.py
auto_tune/estimate/python/conv_dequant_l2_fusion_estimate.py
auto_tune/estimate/python/conv_dequant_leakyrelu_add_quant_double_out_estimate.py
auto_tune/estimate/python/conv_dequant_leakyrelu_add_quant_single_out_estimate.py
auto_tune/estimate/python/conv_dequant_leakyrelu_estimate.py
auto_tune/estimate/python/conv_dequant_leakyrelu_quant_double_out_estimate.py
auto_tune/estimate/python/conv_dequant_leakyrelu_quant_single_out_estimate.py
auto_tune/estimate/python/conv_dequant_quant_estimate.py
auto_tune/estimate/python/conv_quant_estimate.py
auto_tune/estimate/python/conv_requant_estimate.py
auto_tune/estimate/python/convolution_3d_estimate.py
auto_tune/estimate/python/depthwise_bp_filter_estimate.py
auto_tune/estimate/python/depthwise_bp_input_estimate.py
auto_tune/estimate/python/depthwise_conv2d_dequant_estimate.py
auto_tune/estimate/python/depthwise_conv2d_dequant_quant_estimate.py
auto_tune/estimate/python/depthwise_conv2d_dequant_relu6_d_quant_estimate.py
auto_tune/estimate/python/depthwise_conv2d_native_estimate.py
auto_tune/estimate/python/depthwise_conv2d_native_relu6_estimate.py
auto_tune/estimate/python/depthwise_conv2d_native_relu_estimate.py
auto_tune/estimate/python/factory_estimate.py
auto_tune/estimate/python/matmul_estimate.py
auto_tune/estimate/python/parallel_run.py
auto_tune/estimate/python/tnc.py
auto_tune/estimate/python/util.py
auto_tune/op_adapter/__init__.py
auto_tune/op_adapter/base_op.py
auto_tune/op_adapter/conv2d_adapter.py
auto_tune/op_adapter/conv2d_backprop_filter.py
auto_tune/op_adapter/conv2d_backprop_input.py
auto_tune/op_adapter/conv3d_backprop_filter.py
auto_tune/op_adapter/conv3d_backprop_input.py
auto_tune/op_adapter/convolution_3d.py
auto_tune/op_adapter/depthwise_conv2d_backprop_filter.py
auto_tune/op_adapter/depthwise_conv2d_backprop_input.py
auto_tune/op_adapter/depthwise_conv2d_native.py
auto_tune/op_adapter/matmul.py
auto_tune/op_adapter/op_factory.py
