# Supplementary material for: Accelerating the tuning process for optimizing DNN operators by ROFT model
Source: Sci Rep. 2025 Oct 17;15:36327. doi: 10.1038/s41598-025-20139-x (PMC12534627; doi:10.1038/s41598-025-20139-x)
Supplement: Supplementary file 1 — Supplementary Information. [file 41598_2025_20139_MOESM1_ESM.zip › ROFT_data/README.md]

# ROFT_Tuner
Implementation of the ROFT automatic tuning method based on CANN 20.0.

## Code Structure

### 1.Main Program
+ **auto_tune/auto_tune_main**: Main entry point of the program. The desired tuner is selected here.

### 2.Available Tuners
+ **auto_tune/ga_tuner**: Genetic Algorithm tuner provided by CANN.
+ **auto_tune/total_raft_tuner**: ROFT search algorithm with random search as the second stage of the search method.
+ **auto_tune/xgb_online_tuner**: A combination of the ROFT model and XGBoost search algorithm, using XGBoost as the search method for the second stage of ROFT.
+ **auto_tune/ga_raft_tuner**: Uses the ROFT model as the cost model to select the initial population, and genetic algorithms are used for tuning.
+ **auto_tune/raft_tuner_producelog**: Tests one configuration at a time, generating offline tuning logs that are easy to process, used for offline experiments

## Usage

After setting up the CANN 20.0 development environment, replace the CANN source at the path (/home/HwHiAiUser/Ascend/ascend-toolkit/latest/x86_64-linux_gcc7.3.0/atc/python/site-packages/auto_tune.egg).

Use the ATC model conversion command to enable the automatic tuning feature and enter the auto_tune_main.

1. configure the following environment variables in the terminal (ensure your CANN toolkit path is correctly set):

``` bash
export install_path=/home/HwHiAiUser/Ascend/ascend-toolkit/latest/x86_64-linux_gcc7.3.0
export LD_LIBRARY_PATH=${install_path}/acllib/lib64:${install_path}/atc/lib64:$LD_LIBRARY_PATH
export PATH=/usr/local/python3.7.5/bin:${install_path}/atc/ccec_compiler/bin:${install_path}/atc/bin:$PATH
export PYTHONPATH=${install_path}/atc/python/site-packages/te:${install_path}/atc/python/site-packages/topi:${install_path}/atc/python/site-packages/schedule_search.egg:${install_path}/atc/python/site-packages/auto_tune.egg/auto_tune:${install_path}/opp/op_impl/built-in/ai_core/tbe:$PYTHONPATH
export ASCEND_OPP_PATH=${install_path}/opp

# Optional RL environment variables
export TUNE_BANK_PATH=/home/HwHiAiUser/custom_tune_bank
export ENABLE_TUNE_BANK=False

# Optional RL & GA environment variables
export REPEAT_TUNE=True
```

2. Choose tuning algorithm:

``` bash
export TUNER=4
```

Different numbers correspond to different tuning algorithms (defined in auto_tune_main.py):

``` python
# Select the tuner
0: Genetic Algorithm
1: Genetic Algorithm with a 5-minute tuning time limit
2: Combination of ROFT and Genetic Algorithm
3: Combination of ROFT and XGBoost
4: ROFT search
5: Generate logs for offline experiments
Other: Genetic Algorithm
```

3. Convert the single operator file to a single operator network and start the automatic tuning process (choose your own single operator file):

```
atc --singleop=/home/HwHiAiUser/zhonghui/model/conv2d-1.json --output=./out/tf_resnet18 --output_type=FP16 --soc_version=Ascend310 --auto_tune_mode="GA"
```

## Provided Test Cases

The test cases are placed in the test case files.

+ **testcase/model**: Single operator JSON files are placed in the model folder.

+ **testcase/test-log**: Tuning experiments have been conducted for the test cases in model, and the log records during tuning are available. A shell script (test_raft.sh) is provided to help understand the log files.

+ **testcase/TBE-operator**: TBE operator projects have been written and executable files compiled for the test cases in model. Due to the large file size, the operator project will be supplemented later. The command used for profiling the operator project is as follows:

``` bash
su - HwHiAiUser
cd /home/HwHiAiUser/Ascend/ascend-toolkit/latest/toolkit/tools/profiler/profiler_tool/analysis/command
python3.7.5 hiprof.pyc --ip_address=127.0.0.1 --adc_dir=/home/HwHiAiUser/Ascend/ascend-toolkit/latest/toolkit/tools/ide_daemon/bin --app_dir=/home/HwHiAiUser/HIAI_PROJECTS/depthconv1/DepthwiseConv2D/run/out --app=main --result_dir=/home/HwHiAiUser/result --profiling_options=op_trace --ai_core_metrics=aicoreMetricsAll

```

+ **offline-log-data**: Taking the offline tuning record of a single conv2d operator as an example, this is used to test the ROFT cost model's pre-screening ability. The x-axis represents the ROFT ranking, and the y-axis represents the optimized operator execution time in cycles. Offline logs (generated by the produce_log tuner) and source code for plotting are provided.
![](.\testcase\offline-log-data\cost_model_conv2d_npu.jpg)
