# Supplementary material for: Accelerating the tuning process for optimizing DNN operators by ROFT model
Source: Sci Rep. 2025 Oct 17;15:36327. doi: 10.1038/s41598-025-20139-x (PMC12534627; doi:10.1038/s41598-025-20139-x)
Supplement: Supplementary file 1 — Supplementary Information. [file 41598_2025_20139_MOESM1_ESM.zip › ROFT_data/testcase/model/conv2d-10.json]

[
    {
      "op": "Conv2D",  
      "input_desc": [     
        {        
          "format": "NCHW",      
          "shape": [1, 3, 224, 224],     
          "type": "float16"     
        },      
        {       
          "format": "NCHW",       
          "shape": [128, 3, 3, 3],        
          "type": "float16"       
        }     
      ],    
      "output_desc": [     
        {     
          "format": "NCHW",        
          "shape": [1, 128, 224, 224],     
          "type": "float16"      
        }    
      ],   
      "attr": [      
          {       
            "name": "strides",       
            "type": "list_int",       
            "value": [1, 1, 1, 1]    
          },     
          {       
            "name": "pads",      
            "type": "list_int",      
            "value": [1, 1, 1, 1]     
          },      
          {        
            "name": "dilations",      
            "type": "list_int",     
            "value": [1, 1, 1, 1]    
          }  
      ]  
    } 
    ]
   
