# Supplementary material for: Accelerating the tuning process for optimizing DNN operators by ROFT model
Source: Sci Rep. 2025 Oct 17;15:36327. doi: 10.1038/s41598-025-20139-x (PMC12534627; doi:10.1038/s41598-025-20139-x)
Supplement: Supplementary file 1 — Supplementary Information. [file 41598_2025_20139_MOESM1_ESM.zip › ROFT_data/testcase/model/depthconv-3.json]

[
  {
    "attr": [
      {
        "name": "data_format",
        "type": "string",
        "value": "NCHW"
      },
      {
        "name": "pads",
        "type": "list_int",
        "value": [
          2,
          2,
          2,
          2
        ]
      },
      {
        "name": "strides",
        "type": "list_int",
        "value": [
          1,
          1,
          1,
          1
        ]
      },
      {
        "name": "dilations",
        "type": "list_int",
        "value": [
          1,
          1,
          1,
          1
        ]
      }
    ],
    "input_desc": [
      {
        "format": "NCHW",
        "shape": [
          1,
          3,
          512,
          512
        ],
        "type": "float16"
      },
      {
        "format": "NCHW",
        "shape": [
          1,
          3,
          3,
          3
        ],
        "type": "float16"
      }
    ],
    "case_name": "depthconv_3",
    "op": "DepthwiseConv2D",
    "output_desc": [
      {
        "format": "NCHW",
        "shape": [
          1,
          16,
          512,
          512
        ],
        "type": "float16"
      }
    ]
  }
]
