# Supplementary material for: Accelerating the tuning process for optimizing DNN operators by ROFT model
Source: Sci Rep. 2025 Oct 17;15:36327. doi: 10.1038/s41598-025-20139-x (PMC12534627; doi:10.1038/s41598-025-20139-x)
Supplement: Supplementary file 1 — Supplementary Information. [file 41598_2025_20139_MOESM1_ESM.zip › ROFT_data/testcase/model/gemm-4.json]

[
  {
    "op": "GEMM",
    "input_desc": [
      {
        "format": "ND",
        "shape": [1024, 1024],
        "type": "float16"
      },
      {
        "format": "ND",
        "shape": [1024, 1024],
        "type": "float16"
      },
      {
        "format": "ND",
        "shape": [1024, 1024],
        "type": "float16"
      },
      {
        "format": "ND",
        "shape": [],
        "type": "float16"
      },
      {
        "format": "ND",
        "shape": [],
        "type": "float16"
      }
    ],
    "output_desc": [
      {
        "format": "ND",
        "shape": [1024, 1024],
        "type": "float16"
      }
    ],
    "attr": [
    {
      "name": "transpose_a",
      "type": "bool",
      "value": false
    },
    {
      "name": "transpose_b",
      "type": "bool",
      "value": false
      }
    ]
  }
  ]
