# Supplementary material for: Accelerating the tuning process for optimizing DNN operators by ROFT model
Source: Sci Rep. 2025 Oct 17;15:36327. doi: 10.1038/s41598-025-20139-x (PMC12534627; doi:10.1038/s41598-025-20139-x)
Supplement: Supplementary file 1 — Supplementary Information. [file 41598_2025_20139_MOESM1_ESM.zip › ROFT_data/testcase/model/pooling-3.json]

[
  {
    "attr": [
      {
        "name": "ksize",
        "type": "list_int",
        "value": [1,3,3,1]
      },
      {
        "name": "data_format",
        "type": "string",
        "value": "NHWC"
      },
      {
        "name": "padding",
        "type": "string",
        "value": "VALID"
      },
      {
        "name": "strides",
        "type": "list_int",
        "value": [1,2,2,1]
      }
    ],
    "input_desc": [
      {
        "format": "NHWC",
        "shape": [1,256,256,96],
        "type": "float16"
      }
    ],
    "op": "AvgPool",
    "output_desc": [
      {
        "format": "NHWC",
        "shape": [1,128,128,96],
        "type": "float16"
      }
    ]
  }
]
