# Supplementary material for: Accelerating the tuning process for optimizing DNN operators by ROFT model
Source: Sci Rep. 2025 Oct 17;15:36327. doi: 10.1038/s41598-025-20139-x (PMC12534627; doi:10.1038/s41598-025-20139-x)
Supplement: Supplementary file 1 — Supplementary Information. [file 41598_2025_20139_MOESM1_ESM.zip › ROFT_data/testcase/offline-log-data/conv2d-1,128,128,3-64,3,3,3,1.log]

[DEBUG] [auto_tune] [2021-08-12 02:26:16,328] : length of feasibility: 68516
[INFO] [auto_tune] [2021-08-12 02:26:16,328] : tuner_index
[INFO] [auto_tune] [2021-08-12 02:26:16,329] : 5
[INFO] [auto_tune] [2021-08-12 02:26:16,329] : tuner_index == 1
[INFO] [auto_tune] [2021-08-12 02:26:16,329] : False
[INFO] [auto_tune] [2021-08-12 02:26:16,329] : Start kernel te_fused_op_conv2d_a78f65ab5015ec92_0 auto tuning.Total tuning round would be 30
[DEBUG] [auto_tune] [2021-08-12 02:26:16,345] : Tiling used in this evaluation is:
{'AUB_shape': None, 'BUB_shape': None, 'AL1_shape': [1152, 10, 1, 1], 'BL1_shape': [288, 1, 1, 1], 'AL0_matrix': [8, 1, 16, 16, 1, 1], 'BL0_matrix': [1, 8, 16, 16, 1, 1], 'CL0_matrix': [8, 8, 16, 16, 1, 1], 'CUB_matrix': [8, 8, 16, 16, 1, 1], 'block_dim': [1, 1, 1, 1], 'n_bef_batch_flag': False, 'n_bef_group_flag': False, 'batch_bef_group_flag': False, 'A_overhead_opt_flag': 1, 'B_overhead_opt_flag': 1, 'manual_pingpong_buffer': {'AUB_pbuffer': 1, 'BUB_pbuffer': 1, 'AL1_pbuffer': 2, 'BL1_pbuffer': 2, 'AL0_pbuffer': 2, 'BL0_pbuffer': 2, 'CL0_pbuffer': 2, 'CUB_pbuffer': 2, 'UBG_pbuffer': 2}}
[INFO] [auto_tune] [2021-08-12 02:26:20,534] : No: 1	CYCLES: 2366	 best result: 2366
[DEBUG] [auto_tune] [2021-08-12 02:26:20,554] : Tiling used in this evaluation is:
{'AUB_shape': None, 'BUB_shape': None, 'AL1_shape': [1152, 11, 1, 1], 'BL1_shape': [288, 1, 1, 1], 'AL0_matrix': [14, 2, 16, 16, 1, 1], 'BL0_matrix': [2, 4, 16, 16, 1, 1], 'CL0_matrix': [4, 14, 16, 16, 1, 1], 'CUB_matrix': [4, 14, 16, 16, 1, 1], 'block_dim': [1, 2, 1, 1], 'n_bef_batch_flag': False, 'n_bef_group_flag': False, 'batch_bef_group_flag': False, 'A_overhead_opt_flag': 1, 'B_overhead_opt_flag': False, 'manual_pingpong_buffer': {'AUB_pbuffer': 1, 'BUB_pbuffer': 1, 'AL1_pbuffer': 1, 'BL1_pbuffer': 2, 'AL0_pbuffer': 2, 'BL0_pbuffer': 2, 'CL0_pbuffer': 2, 'CUB_pbuffer': 2, 'UBG_pbuffer': 2}}
[INFO] [auto_tune] [2021-08-12 02:26:23,420] : No: 2	CYCLES: 970	 best result: 970
[DEBUG] [auto_tune] [2021-08-12 02:26:23,437] : Tiling used in this evaluation is:
{'AUB_shape': None, 'BUB_shape': None, 'AL1_shape': [1152, 2, 1, 1], 'BL1_shape': [], 'AL0_matrix': [28, 4, 16, 16, 1, 1], 'BL0_matrix': [4, 4, 16, 16, 1, 1], 'CL0_matrix': [4, 28, 16, 16, 1, 1], 'CUB_matrix': [4, 28, 16, 16, 1, 1], 'block_dim': [1, 2, 1, 1], 'n_bef_batch_flag': False, 'n_bef_group_flag': False, 'batch_bef_group_flag': False, 'A_overhead_opt_flag': False, 'B_overhead_opt_flag': 1, 'manual_pingpong_buffer': {'AUB_pbuffer': 1, 'BUB_pbuffer': 1, 'AL1_pbuffer': 2, 'BL1_pbuffer': 2, 'AL0_pbuffer': 1, 'BL0_pbuffer': 2, 'CL0_pbuffer': 2, 'CUB_pbuffer': 2, 'UBG_pbuffer': 2}}
[INFO] [auto_tune] [2021-08-12 02:26:25,627] : No: 3	CYCLES: 913	 best result: 913
[DEBUG] [auto_tune] [2021-08-12 02:26:25,646] : Tiling used in this evaluation is:
{'AUB_shape': None, 'BUB_shape': None, 'AL1_shape': [288, 1, 1, 1], 'BL1_shape': [1152, 2, 1, 1], 'AL0_matrix': [64, 1, 16, 16, 1, 1], 'BL0_matrix': [1, 1, 16, 16, 1, 1], 'CL0_matrix': [1, 64, 16, 16, 1, 1], 'CUB_matrix': [1, 64, 16, 16, 1, 1], 'block_dim': [1, 1, 1, 1], 'n_bef_batch_flag': False, 'n_bef_group_flag': False, 'batch_bef_group_flag': False, 'A_overhead_opt_flag': False, 'B_overhead_opt_flag': 1, 'manual_pingpong_buffer': {'AUB_pbuffer': 1, 'BUB_pbuffer': 1, 'AL1_pbuffer': 2, 'BL1_pbuffer': 2, 'AL0_pbuffer': 2, 'BL0_pbuffer': 2, 'CL0_pbuffer': 2, 'CUB_pbuffer': 2, 'UBG_pbuffer': 2}}
[INFO] [auto_tune] [2021-08-12 02:26:29,267] : No: 4	CYCLES: 2425	 best result: 913
[DEBUG] [auto_tune] [2021-08-12 02:26:29,285] : Tiling used in this evaluation is:
{'AUB_shape': None, 'BUB_shape': None, 'AL1_shape': [1152, 16, 1, 1], 'BL1_shape': [], 'AL0_matrix': [8, 4, 16, 16, 1, 1], 'BL0_matrix': [4, 8, 16, 16, 1, 1], 'CL0_matrix': [8, 8, 16, 16, 1, 1], 'CUB_matrix': [8, 8, 16, 16, 1, 1], 'block_dim': [1, 1, 2, 1], 'n_bef_batch_flag': False, 'n_bef_group_flag': False, 'batch_bef_group_flag': False, 'A_overhead_opt_flag': False, 'B_overhead_opt_flag': 1, 'manual_pingpong_buffer': {'AUB_pbuffer': 1, 'BUB_pbuffer': 1, 'AL1_pbuffer': 1, 'BL1_pbuffer': 1, 'AL0_pbuffer': 2, 'BL0_pbuffer': 2, 'CL0_pbuffer': 2, 'CUB_pbuffer': 2, 'UBG_pbuffer': 2}}
[INFO] [auto_tune] [2021-08-12 02:26:32,019] : No: 5	CYCLES: 719	 best result: 719
[DEBUG] [auto_tune] [2021-08-12 02:26:32,038] : Tiling used in this evaluation is:
{'AUB_shape': None, 'BUB_shape': None, 'AL1_shape': [1152, 7, 1, 1], 'BL1_shape': [576, 1, 1, 1], 'AL0_matrix': [16, 6, 16, 16, 1, 1], 'BL0_matrix': [6, 8, 16, 16, 1, 1], 'CL0_matrix': [8, 16, 16, 16, 1, 1], 'CUB_matrix': [8, 16, 16, 16, 1, 1], 'block_dim': [1, 1, 2, 1], 'n_bef_batch_flag': False, 'n_bef_group_flag': False, 'batch_bef_group_flag': False, 'A_overhead_opt_flag': False, 'B_overhead_opt_flag': False, 'manual_pingpong_buffer': {'AUB_pbuffer': 1, 'BUB_pbuffer': 1, 'AL1_pbuffer': 1, 'BL1_pbuffer': 2, 'AL0_pbuffer': 1, 'BL0_pbuffer': 2, 'CL0_pbuffer': 2, 'CUB_pbuffer': 1, 'UBG_pbuffer': 2}}
[INFO] [auto_tune] [2021-08-12 02:26:35,299] : No: 6	CYCLES: 980	 best result: 719
[DEBUG] [auto_tune] [2021-08-12 02:26:35,318] : Tiling used in this evaluation is:
{'AUB_shape': None, 'BUB_shape': None, 'AL1_shape': [1152, 1, 1, 1], 'BL1_shape': [1152, 2, 1, 1], 'AL0_matrix': [8, 4, 16, 16, 1, 1], 'BL0_matrix': [4, 4, 16, 16, 1, 1], 'CL0_matrix': [4, 8, 16, 16, 1, 1], 'CUB_matrix': [4, 8, 16, 16, 1, 1], 'block_dim': [1, 1, 2, 1], 'n_bef_batch_flag': False, 'n_bef_group_flag': False, 'batch_bef_group_flag': False, 'A_overhead_opt_flag': 1, 'B_overhead_opt_flag': False, 'manual_pingpong_buffer': {'AUB_pbuffer': 1, 'BUB_pbuffer': 1, 'AL1_pbuffer': 2, 'BL1_pbuffer': 2, 'AL0_pbuffer': 2, 'BL0_pbuffer': 2, 'CL0_pbuffer': 2, 'CUB_pbuffer': 2, 'UBG_pbuffer': 2}}
[INFO] [auto_tune] [2021-08-12 02:26:39,431] : No: 7	CYCLES: 1907	 best result: 719
[DEBUG] [auto_tune] [2021-08-12 02:26:39,449] : Tiling used in this evaluation is:
{'AUB_shape': None, 'BUB_shape': None, 'AL1_shape': [1152, 7, 1, 1], 'BL1_shape': [144, 1, 1, 1], 'AL0_matrix': [28, 1, 16, 16, 1, 1], 'BL0_matrix': [1, 2, 16, 16, 1, 1], 'CL0_matrix': [2, 28, 16, 16, 1, 1], 'CUB_matrix': [2, 28, 16, 16, 1, 1], 'block_dim': [1, 2, 1, 1], 'n_bef_batch_flag': False, 'n_bef_group_flag': False, 'batch_bef_group_flag': False, 'A_overhead_opt_flag': 1, 'B_overhead_opt_flag': False, 'manual_pingpong_buffer': {'AUB_pbuffer': 1, 'BUB_pbuffer': 1, 'AL1_pbuffer': 1, 'BL1_pbuffer': 2, 'AL0_pbuffer': 2, 'BL0_pbuffer': 2, 'CL0_pbuffer': 2, 'CUB_pbuffer': 2, 'UBG_pbuffer': 2}}
[INFO] [auto_tune] [2021-08-12 02:26:42,063] : No: 8	CYCLES: 907	 best result: 719
[DEBUG] [auto_tune] [2021-08-12 02:26:42,082] : Tiling used in this evaluation is:
{'AUB_shape': None, 'BUB_shape': None, 'AL1_shape': [1152, 12, 1, 1], 'BL1_shape': [576, 1, 1, 1], 'AL0_matrix': [4, 1, 16, 16, 1, 1], 'BL0_matrix': [1, 8, 16, 16, 1, 1], 'CL0_matrix': [8, 4, 16, 16, 1, 1], 'CUB_matrix': [8, 4, 16, 16, 1, 1], 'block_dim': [1, 1, 1, 1], 'n_bef_batch_flag': False, 'n_bef_group_flag': False, 'batch_bef_group_flag': False, 'A_overhead_opt_flag': False, 'B_overhead_opt_flag': False, 'manual_pingpong_buffer': {'AUB_pbuffer': 1, 'BUB_pbuffer': 1, 'AL1_pbuffer': 2, 'BL1_pbuffer': 2, 'AL0_pbuffer': 2, 'BL0_pbuffer': 2, 'CL0_pbuffer': 2, 'CUB_pbuffer': 2, 'UBG_pbuffer': 2}}
[INFO] [auto_tune] [2021-08-12 02:26:44,835] : No: 9	CYCLES: 5070	 best result: 719
[DEBUG] [auto_tune] [2021-08-12 02:26:44,854] : Tiling used in this evaluation is:
{'AUB_shape': None, 'BUB_shape': None, 'AL1_shape': [1152, 1, 1, 1], 'BL1_shape': None, 'AL0_matrix': [49, 2, 16, 16, 1, 1], 'BL0_matrix': [2, 2, 16, 16, 1, 1], 'CL0_matrix': [2, 49, 16, 16, 1, 1], 'CUB_matrix': [2, 49, 16, 16, 1, 1], 'block_dim': [1, 2, 1, 1], 'n_bef_batch_flag': False, 'n_bef_group_flag': False, 'batch_bef_group_flag': False, 'A_overhead_opt_flag': False, 'B_overhead_opt_flag': False, 'manual_pingpong_buffer': {'AUB_pbuffer': 1, 'BUB_pbuffer': 1, 'AL1_pbuffer': 2, 'BL1_pbuffer': 2, 'AL0_pbuffer': 1, 'BL0_pbuffer': 2, 'CL0_pbuffer': 2, 'CUB_pbuffer': 2, 'UBG_pbuffer': 2}}
[INFO] [auto_tune] [2021-08-12 02:26:47,111] : No: 10	CYCLES: 1332	 best result: 719
[DEBUG] [auto_tune] [2021-08-12 02:26:47,129] : Tiling used in this evaluation is:
{'AUB_shape': None, 'BUB_shape': None, 'AL1_shape': [288, 1, 1, 1], 'BL1_shape': [576, 1, 1, 1], 'AL0_matrix': [32, 2, 16, 16, 1, 1], 'BL0_matrix': [2, 4, 16, 16, 1, 1], 'CL0_matrix': [4, 32, 16, 16, 1, 1], 'CUB_matrix': [4, 32, 16, 16, 1, 1], 'block_dim': [1, 2, 1, 1], 'n_bef_batch_flag': False, 'n_bef_group_flag': False, 'batch_bef_group_flag': False, 'A_overhead_opt_flag': False, 'B_overhead_opt_flag': False, 'manual_pingpong_buffer': {'AUB_pbuffer': 1, 'BUB_pbuffer': 1, 'AL1_pbuffer': 2, 'BL1_pbuffer': 2, 'AL0_pbuffer': 2, 'BL0_pbuffer': 2, 'CL0_pbuffer': 2, 'CUB_pbuffer': 1, 'UBG_pbuffer': 2}}
[INFO] [auto_tune] [2021-08-12 02:26:50,852] : No: 11	CYCLES: 693	 best result: 693
[DEBUG] [auto_tune] [2021-08-12 02:26:50,871] : Tiling used in this evaluation is:
{'AUB_shape': None, 'BUB_shape': None, 'AL1_shape': [1152, 14, 1, 1], 'BL1_shape': None, 'AL0_matrix': [8, 8, 16, 16, 1, 1], 'BL0_matrix': [8, 8, 16, 16, 1, 1], 'CL0_matrix': [8, 8, 16, 16, 1, 1], 'CUB_matrix': [8, 8, 16, 16, 1, 1], 'block_dim': [1, 1, 1, 1], 'n_bef_batch_flag': False, 'n_bef_group_flag': False, 'batch_bef_group_flag': False, 'A_overhead_opt_flag': False, 'B_overhead_opt_flag': False, 'manual_pingpong_buffer': {'AUB_pbuffer': 1, 'BUB_pbuffer': 1, 'AL1_pbuffer': 1, 'BL1_pbuffer': 2, 'AL0_pbuffer': 2, 'BL0_pbuffer': 2, 'CL0_pbuffer': 2, 'CUB_pbuffer': 2, 'UBG_pbuffer': 2}}
[INFO] [auto_tune] [2021-08-12 02:26:53,195] : No: 12	CYCLES: 1921	 best result: 693
[DEBUG] [auto_tune] [2021-08-12 02:26:53,214] : Tiling used in this evaluation is:
{'AUB_shape': None, 'BUB_shape': None, 'AL1_shape': [1152, 8, 1, 1], 'BL1_shape': [576, 1, 1, 1], 'AL0_matrix': [8, 3, 16, 16, 1, 1], 'BL0_matrix': [3, 4, 16, 16, 1, 1], 'CL0_matrix': [4, 8, 16, 16, 1, 1], 'CUB_matrix': [4, 8, 16, 16, 1, 1], 'block_dim': [1, 2, 1, 1], 'n_bef_batch_flag': False, 'n_bef_group_flag': False, 'batch_bef_group_flag': False, 'A_overhead_opt_flag': False, 'B_overhead_opt_flag': 1, 'manual_pingpong_buffer': {'AUB_pbuffer': 1, 'BUB_pbuffer': 1, 'AL1_pbuffer': 2, 'BL1_pbuffer': 2, 'AL0_pbuffer': 2, 'BL0_pbuffer': 2, 'CL0_pbuffer': 2, 'CUB_pbuffer': 2, 'UBG_pbuffer': 2}}
[INFO] [auto_tune] [2021-08-12 02:26:57,083] : No: 13	CYCLES: 1832	 best result: 693
[DEBUG] [auto_tune] [2021-08-12 02:26:57,101] : Tiling used in this evaluation is:
{'AUB_shape': None, 'BUB_shape': None, 'AL1_shape': [1152, 10, 1, 1], 'BL1_shape': [1152, 2, 1, 1], 'AL0_matrix': [16, 2, 16, 16, 1, 1], 'BL0_matrix': [2, 4, 16, 16, 1, 1], 'CL0_matrix': [4, 16, 16, 16, 1, 1], 'CUB_matrix': [4, 16, 16, 16, 1, 1], 'block_dim': [1, 1, 1, 1], 'n_bef_batch_flag': False, 'n_bef_group_flag': False, 'batch_bef_group_flag': False, 'A_overhead_opt_flag': False, 'B_overhead_opt_flag': 1, 'manual_pingpong_buffer': {'AUB_pbuffer': 1, 'BUB_pbuffer': 1, 'AL1_pbuffer': 1, 'BL1_pbuffer': 1, 'AL0_pbuffer': 2, 'BL0_pbuffer': 2, 'CL0_pbuffer': 2, 'CUB_pbuffer': 2, 'UBG_pbuffer': 2}}
[INFO] [auto_tune] [2021-08-12 02:26:59,487] : No: 14	CYCLES: 1597	 best result: 693
[DEBUG] [auto_tune] [2021-08-12 02:26:59,507] : Tiling used in this evaluation is:
{'AUB_shape': None, 'BUB_shape': None, 'AL1_shape': [1152, 32, 1, 1], 'BL1_shape': [288, 1, 1, 1], 'AL0_matrix': [4, 9, 16, 16, 1, 1], 'BL0_matrix': [9, 8, 16, 16, 1, 1], 'CL0_matrix': [8, 4, 16, 16, 1, 1], 'CUB_matrix': [8, 4, 16, 16, 1, 1], 'block_dim': [1, 1, 2, 1], 'n_bef_batch_flag': False, 'n_bef_group_flag': False, 'batch_bef_group_flag': False, 'A_overhead_opt_flag': 1, 'B_overhead_opt_flag': False, 'manual_pingpong_buffer': {'AUB_pbuffer': 1, 'BUB_pbuffer': 1, 'AL1_pbuffer': 1, 'BL1_pbuffer': 2, 'AL0_pbuffer': 2, 'BL0_pbuffer': 1, 'CL0_pbuffer': 2, 'CUB_pbuffer': 2, 'UBG_pbuffer': 2}}
[INFO] [auto_tune] [2021-08-12 02:27:02,239] : No: 15	CYCLES: 2374	 best result: 693
[DEBUG] [auto_tune] [2021-08-12 02:27:02,258] : Tiling used in this evaluation is:
{'AUB_shape': None, 'BUB_shape': None, 'AL1_shape': [1152, 20, 1, 1], 'BL1_shape': [1152, 1, 1, 1], 'AL0_matrix': [8, 6, 16, 16, 1, 1], 'BL0_matrix': [6, 4, 16, 16, 1, 1], 'CL0_matrix': [4, 8, 16, 16, 1, 1], 'CUB_matrix': [4, 8, 16, 16, 1, 1], 'block_dim': [1, 2, 1, 1], 'n_bef_batch_flag': False, 'n_bef_group_flag': False, 'batch_bef_group_flag': False, 'A_overhead_opt_flag': 1, 'B_overhead_opt_flag': False, 'manual_pingpong_buffer': {'AUB_pbuffer': 1, 'BUB_pbuffer': 1, 'AL1_pbuffer': 1, 'BL1_pbuffer': 2, 'AL0_pbuffer': 2, 'BL0_pbuffer': 2, 'CL0_pbuffer': 2, 'CUB_pbuffer': 2, 'UBG_pbuffer': 2}}
[INFO] [auto_tune] [2021-08-12 02:27:04,871] : No: 16	CYCLES: 1537	 best result: 693
[DEBUG] [auto_tune] [2021-08-12 02:27:04,890] : Tiling used in this evaluation is:
{'AUB_shape': None, 'BUB_shape': None, 'AL1_shape': [1152, 4, 1, 1], 'BL1_shape': [288, 1, 1, 1], 'AL0_matrix': [49, 1, 16, 16, 1, 1], 'BL0_matrix': [1, 4, 16, 16, 1, 1], 'CL0_matrix': [4, 49, 16, 16, 1, 1], 'CUB_matrix': [4, 49, 16, 16, 1, 1], 'block_dim': [1, 2, 1, 1], 'n_bef_batch_flag': False, 'n_bef_group_flag': False, 'batch_bef_group_flag': False, 'A_overhead_opt_flag': 1, 'B_overhead_opt_flag': False, 'manual_pingpong_buffer': {'AUB_pbuffer': 1, 'BUB_pbuffer': 1, 'AL1_pbuffer': 1, 'BL1_pbuffer': 2, 'AL0_pbuffer': 2, 'BL0_pbuffer': 2, 'CL0_pbuffer': 1, 'CUB_pbuffer': 1, 'UBG_pbuffer': 2}}
[INFO] [auto_tune] [2021-08-12 02:27:07,047] : No: 17	CYCLES: 806	 best result: 693
[DEBUG] [auto_tune] [2021-08-12 02:27:07,066] : Tiling used in this evaluation is:
{'AUB_shape': None, 'BUB_shape': None, 'AL1_shape': [1152, 22, 1, 1], 'BL1_shape': [576, 1, 1, 1], 'AL0_matrix': [8, 2, 16, 16, 1, 1], 'BL0_matrix': [2, 4, 16, 16, 1, 1], 'CL0_matrix': [4, 8, 16, 16, 1, 1], 'CUB_matrix': [4, 8, 16, 16, 1, 1], 'block_dim': [1, 1, 1, 1], 'n_bef_batch_flag': False, 'n_bef_group_flag': False, 'batch_bef_group_flag': False, 'A_overhead_opt_flag': False, 'B_overhead_opt_flag': False, 'manual_pingpong_buffer': {'AUB_pbuffer': 1, 'BUB_pbuffer': 1, 'AL1_pbuffer': 1, 'BL1_pbuffer': 2, 'AL0_pbuffer': 2, 'BL0_pbuffer': 2, 'CL0_pbuffer': 2, 'CUB_pbuffer': 2, 'UBG_pbuffer': 2}}
[INFO] [auto_tune] [2021-08-12 02:27:10,031] : No: 18	CYCLES: 3170	 best result: 693
[DEBUG] [auto_tune] [2021-08-12 02:27:10,050] : Tiling used in this evaluation is:
{'AUB_shape': None, 'BUB_shape': None, 'AL1_shape': [1152, 6, 1, 1], 'BL1_shape': [1152, 1, 1, 1], 'AL0_matrix': [28, 1, 16, 16, 1, 1], 'BL0_matrix': [1, 4, 16, 16, 1, 1], 'CL0_matrix': [4, 28, 16, 16, 1, 1], 'CUB_matrix': [4, 28, 16, 16, 1, 1], 'block_dim': [1, 2, 1, 1], 'n_bef_batch_flag': False, 'n_bef_group_flag': False, 'batch_bef_group_flag': False, 'A_overhead_opt_flag': 1, 'B_overhead_opt_flag': 1, 'manual_pingpong_buffer': {'AUB_pbuffer': 1, 'BUB_pbuffer': 1, 'AL1_pbuffer': 1, 'BL1_pbuffer': 1, 'AL0_pbuffer': 2, 'BL0_pbuffer': 2, 'CL0_pbuffer': 2, 'CUB_pbuffer': 2, 'UBG_pbuffer': 2}}
[INFO] [auto_tune] [2021-08-12 02:27:12,299] : No: 19	CYCLES: 796	 best result: 693
[DEBUG] [auto_tune] [2021-08-12 02:27:12,318] : Tiling used in this evaluation is:
{'AUB_shape': None, 'BUB_shape': None, 'AL1_shape': [1152, 7, 1, 1], 'BL1_shape': [576, 1, 1, 1], 'AL0_matrix': [32, 4, 16, 16, 1, 1], 'BL0_matrix': [4, 1, 16, 16, 1, 1], 'CL0_matrix': [1, 32, 16, 16, 1, 1], 'CUB_matrix': [1, 32, 16, 16, 1, 1], 'block_dim': [1, 2, 1, 1], 'n_bef_batch_flag': False, 'n_bef_group_flag': False, 'batch_bef_group_flag': False, 'A_overhead_opt_flag': 1, 'B_overhead_opt_flag': False, 'manual_pingpong_buffer': {'AUB_pbuffer': 1, 'BUB_pbuffer': 1, 'AL1_pbuffer': 1, 'BL1_pbuffer': 2, 'AL0_pbuffer': 1, 'BL0_pbuffer': 2, 'CL0_pbuffer': 2, 'CUB_pbuffer': 2, 'UBG_pbuffer': 2}}
[INFO] [auto_tune] [2021-08-12 02:27:15,611] : No: 20	CYCLES: 1867	 best result: 693
[DEBUG] [auto_tune] [2021-08-12 02:27:15,631] : Tiling used in this evaluation is:
{'AUB_shape': None, 'BUB_shape': None, 'AL1_shape': [1152, 18, 1, 1], 'BL1_shape': [576, 1, 1, 1], 'AL0_matrix': [7, 2, 16, 16, 1, 1], 'BL0_matrix': [2, 8, 16, 16, 1, 1], 'CL0_matrix': [8, 7, 16, 16, 1, 1], 'CUB_matrix': [8, 7, 16, 16, 1, 1], 'block_dim': [1, 1, 2, 1], 'n_bef_batch_flag': False, 'n_bef_group_flag': False, 'batch_bef_group_flag': False, 'A_overhead_opt_flag': 1, 'B_overhead_opt_flag': False, 'manual_pingpong_buffer': {'AUB_pbuffer': 1, 'BUB_pbuffer': 1, 'AL1_pbuffer': 1, 'BL1_pbuffer': 2, 'AL0_pbuffer': 2, 'BL0_pbuffer': 2, 'CL0_pbuffer': 2, 'CUB_pbuffer': 2, 'UBG_pbuffer': 2}}
[INFO] [auto_tune] [2021-08-12 02:27:19,023] : No: 21	CYCLES: 1627	 best result: 693
[DEBUG] [auto_tune] [2021-08-12 02:27:19,043] : Tiling used in this evaluation is:
{'AUB_shape': None, 'BUB_shape': None, 'AL1_shape': [1152, 1, 1, 1], 'BL1_shape': [1152, 1, 1, 1], 'AL0_matrix': [4, 6, 16, 16, 1, 1], 'BL0_matrix': [6, 8, 16, 16, 1, 1], 'CL0_matrix': [8, 4, 16, 16, 1, 1], 'CUB_matrix': [8, 4, 16, 16, 1, 1], 'block_dim': [1, 1, 1, 1], 'n_bef_batch_flag': False, 'n_bef_group_flag': False, 'batch_bef_group_flag': False, 'A_overhead_opt_flag': 1, 'B_overhead_opt_flag': 1, 'manual_pingpong_buffer': {'AUB_pbuffer': 1, 'BUB_pbuffer': 1, 'AL1_pbuffer': 2, 'BL1_pbuffer': 2, 'AL0_pbuffer': 2, 'BL0_pbuffer': 2, 'CL0_pbuffer': 2, 'CUB_pbuffer': 2, 'UBG_pbuffer': 2}}
[INFO] [auto_tune] [2021-08-12 02:27:21,467] : No: 22	CYCLES: 2329	 best result: 693
[DEBUG] [auto_tune] [2021-08-12 02:27:21,485] : Tiling used in this evaluation is:
{'AUB_shape': None, 'BUB_shape': None, 'AL1_shape': [1152, 7, 1, 1], 'BL1_shape': None, 'AL0_matrix': [8, 8, 16, 16, 1, 1], 'BL0_matrix': [8, 4, 16, 16, 1, 1], 'CL0_matrix': [4, 8, 16, 16, 1, 1], 'CUB_matrix': [4, 8, 16, 16, 1, 1], 'block_dim': [1, 1, 2, 1], 'n_bef_batch_flag': False, 'n_bef_group_flag': False, 'batch_bef_group_flag': False, 'A_overhead_opt_flag': 1, 'B_overhead_opt_flag': False, 'manual_pingpong_buffer': {'AUB_pbuffer': 1, 'BUB_pbuffer': 1, 'AL1_pbuffer': 2, 'BL1_pbuffer': 2, 'AL0_pbuffer': 2, 'BL0_pbuffer': 2, 'CL0_pbuffer': 2, 'CUB_pbuffer': 2, 'UBG_pbuffer': 2}}
[INFO] [auto_tune] [2021-08-12 02:27:25,731] : No: 23	CYCLES: 1377	 best result: 693
[DEBUG] [auto_tune] [2021-08-12 02:27:25,750] : Tiling used in this evaluation is:
{'AUB_shape': None, 'BUB_shape': None, 'AL1_shape': [576, 1, 1, 1], 'BL1_shape': [1152, 1, 1, 1], 'AL0_matrix': [8, 3, 16, 16, 1, 1], 'BL0_matrix': [3, 4, 16, 16, 1, 1], 'CL0_matrix': [4, 8, 16, 16, 1, 1], 'CUB_matrix': [4, 8, 16, 16, 1, 1], 'block_dim': [1, 1, 1, 1], 'n_bef_batch_flag': False, 'n_bef_group_flag': False, 'batch_bef_group_flag': False, 'A_overhead_opt_flag': 1, 'B_overhead_opt_flag': False, 'manual_pingpong_buffer': {'AUB_pbuffer': 1, 'BUB_pbuffer': 1, 'AL1_pbuffer': 2, 'BL1_pbuffer': 2, 'AL0_pbuffer': 2, 'BL0_pbuffer': 2, 'CL0_pbuffer': 2, 'CUB_pbuffer': 2, 'UBG_pbuffer': 2}}
[INFO] [auto_tune] [2021-08-12 02:27:29,267] : No: 24	CYCLES: 1973	 best result: 693
[DEBUG] [auto_tune] [2021-08-12 02:27:29,286] : Tiling used in this evaluation is:
{'AUB_shape': None, 'BUB_shape': None, 'AL1_shape': [1152, 10, 1, 1], 'BL1_shape': None, 'AL0_matrix': [16, 1, 16, 16, 1, 1], 'BL0_matrix': [1, 8, 16, 16, 1, 1], 'CL0_matrix': [8, 16, 16, 16, 1, 1], 'CUB_matrix': [8, 16, 16, 16, 1, 1], 'block_dim': [1, 1, 1, 1], 'n_bef_batch_flag': False, 'n_bef_group_flag': False, 'batch_bef_group_flag': False, 'A_overhead_opt_flag': False, 'B_overhead_opt_flag': False, 'manual_pingpong_buffer': {'AUB_pbuffer': 1, 'BUB_pbuffer': 1, 'AL1_pbuffer': 1, 'BL1_pbuffer': 2, 'AL0_pbuffer': 2, 'BL0_pbuffer': 2, 'CL0_pbuffer': 2, 'CUB_pbuffer': 1, 'UBG_pbuffer': 2}}
[INFO] [auto_tune] [2021-08-12 02:27:31,687] : No: 25	CYCLES: 2185	 best result: 693
[DEBUG] [auto_tune] [2021-08-12 02:27:31,706] : Tiling used in this evaluation is:
{'AUB_shape': None, 'BUB_shape': None, 'AL1_shape': [1152, 4, 1, 1], 'BL1_shape': [], 'AL0_matrix': [14, 2, 16, 16, 1, 1], 'BL0_matrix': [2, 4, 16, 16, 1, 1], 'CL0_matrix': [4, 14, 16, 16, 1, 1], 'CUB_matrix': [4, 14, 16, 16, 1, 1], 'block_dim': [1, 1, 1, 1], 'n_bef_batch_flag': False, 'n_bef_group_flag': False, 'batch_bef_group_flag': False, 'A_overhead_opt_flag': 1, 'B_overhead_opt_flag': False, 'manual_pingpong_buffer': {'AUB_pbuffer': 1, 'BUB_pbuffer': 1, 'AL1_pbuffer': 2, 'BL1_pbuffer': 1, 'AL0_pbuffer': 2, 'BL0_pbuffer': 2, 'CL0_pbuffer': 2, 'CUB_pbuffer': 2, 'UBG_pbuffer': 2}}
[INFO] [auto_tune] [2021-08-12 02:27:34,315] : No: 26	CYCLES: 1453	 best result: 693
[DEBUG] [auto_tune] [2021-08-12 02:27:34,335] : Tiling used in this evaluation is:
{'AUB_shape': None, 'BUB_shape': None, 'AL1_shape': [1152, 13, 1, 1], 'BL1_shape': [1152, 1, 1, 1], 'AL0_matrix': [14, 1, 16, 16, 1, 1], 'BL0_matrix': [1, 4, 16, 16, 1, 1], 'CL0_matrix': [4, 14, 16, 16, 1, 1], 'CUB_matrix': [4, 14, 16, 16, 1, 1], 'block_dim': [1, 1, 1, 1], 'n_bef_batch_flag': False, 'n_bef_group_flag': False, 'batch_bef_group_flag': False, 'A_overhead_opt_flag': 1, 'B_overhead_opt_flag': 1, 'manual_pingpong_buffer': {'AUB_pbuffer': 1, 'BUB_pbuffer': 1, 'AL1_pbuffer': 1, 'BL1_pbuffer': 1, 'AL0_pbuffer': 2, 'BL0_pbuffer': 2, 'CL0_pbuffer': 2, 'CUB_pbuffer': 2, 'UBG_pbuffer': 2}}
[INFO] [auto_tune] [2021-08-12 02:27:36,647] : No: 27	CYCLES: 1603	 best result: 693
[DEBUG] [auto_tune] [2021-08-12 02:27:36,666] : Tiling used in this evaluation is:
{'AUB_shape': None, 'BUB_shape': None, 'AL1_shape': [1152, 19, 1, 1], 'BL1_shape': [144, 1, 1, 1], 'AL0_matrix': [8, 9, 16, 16, 1, 1], 'BL0_matrix': [9, 4, 16, 16, 1, 1], 'CL0_matrix': [4, 8, 16, 16, 1, 1], 'CUB_matrix': [4, 8, 16, 16, 1, 1], 'block_dim': [1, 1, 1, 1], 'n_bef_batch_flag': False, 'n_bef_group_flag': False, 'batch_bef_group_flag': False, 'A_overhead_opt_flag': 1, 'B_overhead_opt_flag': False, 'manual_pingpong_buffer': {'AUB_pbuffer': 1, 'BUB_pbuffer': 1, 'AL1_pbuffer': 1, 'BL1_pbuffer': 2, 'AL0_pbuffer': 1, 'BL0_pbuffer': 2, 'CL0_pbuffer': 2, 'CUB_pbuffer': 2, 'UBG_pbuffer': 2}}
[INFO] [auto_tune] [2021-08-12 02:27:39,283] : No: 28	CYCLES: 2763	 best result: 693
[DEBUG] [auto_tune] [2021-08-12 02:27:39,301] : Tiling used in this evaluation is:
{'AUB_shape': None, 'BUB_shape': None, 'AL1_shape': [1152, 14, 1, 1], 'BL1_shape': [], 'AL0_matrix': [8, 1, 16, 16, 1, 1], 'BL0_matrix': [1, 8, 16, 16, 1, 1], 'CL0_matrix': [8, 8, 16, 16, 1, 1], 'CUB_matrix': [8, 8, 16, 16, 1, 1], 'block_dim': [1, 1, 1, 1], 'n_bef_batch_flag': False, 'n_bef_group_flag': False, 'batch_bef_group_flag': False, 'A_overhead_opt_flag': 1, 'B_overhead_opt_flag': False, 'manual_pingpong_buffer': {'AUB_pbuffer': 1, 'BUB_pbuffer': 1, 'AL1_pbuffer': 1, 'BL1_pbuffer': 1, 'AL0_pbuffer': 2, 'BL0_pbuffer': 2, 'CL0_pbuffer': 2, 'CUB_pbuffer': 2, 'UBG_pbuffer': 2}}
[INFO] [auto_tune] [2021-08-12 02:27:41,391] : No: 29	CYCLES: 1421	 best result: 693
[DEBUG] [auto_tune] [2021-08-12 02:27:41,409] : Tiling used in this evaluation is:
{'AUB_shape': None, 'BUB_shape': None, 'AL1_shape': [288, 1, 1, 1], 'BL1_shape': [288, 1, 1, 1], 'AL0_matrix': [32, 1, 16, 16, 1, 1], 'BL0_matrix': [1, 1, 16, 16, 1, 1], 'CL0_matrix': [1, 32, 16, 16, 1, 1], 'CUB_matrix': [1, 32, 16, 16, 1, 1], 'block_dim': [1, 1, 2, 1], 'n_bef_batch_flag': False, 'n_bef_group_flag': False, 'batch_bef_group_flag': False, 'A_overhead_opt_flag': 1, 'B_overhead_opt_flag': 1, 'manual_pingpong_buffer': {'AUB_pbuffer': 1, 'BUB_pbuffer': 1, 'AL1_pbuffer': 2, 'BL1_pbuffer': 2, 'AL0_pbuffer': 2, 'BL0_pbuffer': 2, 'CL0_pbuffer': 2, 'CUB_pbuffer': 2, 'UBG_pbuffer': 2}}
[INFO] [auto_tune] [2021-08-12 02:27:44,975] : No: 30	CYCLES: 2373	 best result: 693
[DEBUG] [auto_tune] [2021-08-12 02:27:44,994] : Tiling used in this evaluation is:
{'AUB_shape': None, 'BUB_shape': None, 'AL1_shape': [1152, 5, 1, 1], 'BL1_shape': [1152, 1, 1, 1], 'AL0_matrix': [14, 6, 16, 16, 1, 1], 'BL0_matrix': [6, 4, 16, 16, 1, 1], 'CL0_matrix': [4, 14, 16, 16, 1, 1], 'CUB_matrix': [4, 14, 16, 16, 1, 1], 'block_dim': [1, 1, 2, 1], 'n_bef_batch_flag': False, 'n_bef_group_flag': False, 'batch_bef_group_flag': False, 'A_overhead_opt_flag': False, 'B_overhead_opt_flag': False, 'manual_pingpong_buffer': {'AUB_pbuffer': 1, 'BUB_pbuffer': 1, 'AL1_pbuffer': 2, 'BL1_pbuffer': 2, 'AL0_pbuffer': 1, 'BL0_pbuffer': 2, 'CL0_pbuffer': 2, 'CUB_pbuffer': 2, 'UBG_pbuffer': 2}}
[INFO] [auto_tune] [2021-08-12 02:27:50,091] : No: 31	CYCLES: 1169	 best result: 693
[DEBUG] [auto_tune] [2021-08-12 02:27:50,110] : Tiling used in this evaluation is:
{'AUB_shape': None, 'BUB_shape': None, 'AL1_shape': [1152, 6, 1, 1], 'BL1_shape': None, 'AL0_matrix': [28, 4, 16, 16, 1, 1], 'BL0_matrix': [4, 2, 16, 16, 1, 1], 'CL0_matrix': [2, 28, 16, 16, 1, 1], 'CUB_matrix': [2, 28, 16, 16, 1, 1], 'block_dim': [1, 1, 2, 1], 'n_bef_batch_flag': False, 'n_bef_group_flag': False, 'batch_bef_group_flag': False, 'A_overhead_opt_flag': 1, 'B_overhead_opt_flag': False, 'manual_pingpong_buffer': {'AUB_pbuffer': 1, 'BUB_pbuffer': 1, 'AL1_pbuffer': 1, 'BL1_pbuffer': 2, 'AL0_pbuffer': 1, 'BL0_pbuffer': 2, 'CL0_pbuffer': 2, 'CUB_pbuffer': 2, 'UBG_pbuffer': 2}}
[INFO] [auto_tune] [2021-08-12 02:27:53,283] : No: 32	CYCLES: 1588	 best result: 693
[DEBUG] [auto_tune] [2021-08-12 02:27:53,301] : Tiling used in this evaluation is:
{'AUB_shape': None, 'BUB_shape': None, 'AL1_shape': [1152, 6, 1, 1], 'BL1_shape': None, 'AL0_matrix': [8, 4, 16, 16, 1, 1], 'BL0_matrix': [4, 8, 16, 16, 1, 1], 'CL0_matrix': [8, 8, 16, 16, 1, 1], 'CUB_matrix': [8, 8, 16, 16, 1, 1], 'block_dim': [1, 1, 2, 1], 'n_bef_batch_flag': False, 'n_bef_group_flag': False, 'batch_bef_group_flag': False, 'A_overhead_opt_flag': False, 'B_overhead_opt_flag': False, 'manual_pingpong_buffer': {'AUB_pbuffer': 1, 'BUB_pbuffer': 1, 'AL1_pbuffer': 2, 'BL1_pbuffer': 2, 'AL0_pbuffer': 2, 'BL0_pbuffer': 2, 'CL0_pbuffer': 2, 'CUB_pbuffer': 2, 'UBG_pbuffer': 2}}
[INFO] [auto_tune] [2021-08-12 02:27:56,467] : No: 33	CYCLES: 1417	 best result: 693
[DEBUG] [auto_tune] [2021-08-12 02:27:56,486] : Tiling used in this evaluation is:
{'AUB_shape': None, 'BUB_shape': None, 'AL1_shape': [1152, 2, 1, 1], 'BL1_shape': [], 'AL0_matrix': [64, 2, 16, 16, 1, 1], 'BL0_matrix': [2, 4, 16, 16, 1, 1], 'CL0_matrix': [4, 64, 16, 16, 1, 1], 'CUB_matrix': [2, 64, 16, 16, 1, 1], 'block_dim': [1, 1, 2, 1], 'n_bef_batch_flag': False, 'n_bef_group_flag': False, 'batch_bef_group_flag': False, 'A_overhead_opt_flag': False, 'B_overhead_opt_flag': 1, 'manual_pingpong_buffer': {'AUB_pbuffer': 1, 'BUB_pbuffer': 1, 'AL1_pbuffer': 1, 'BL1_pbuffer': 1, 'AL0_pbuffer': 1, 'BL0_pbuffer': 2, 'CL0_pbuffer': 1, 'CUB_pbuffer': 1, 'UBG_pbuffer': 2}}
[INFO] [auto_tune] [2021-08-12 02:27:59,011] : No: 34	CYCLES: 1216	 best result: 693
[DEBUG] [auto_tune] [2021-08-12 02:27:59,030] : Tiling used in this evaluation is:
{'AUB_shape': None, 'BUB_shape': None, 'AL1_shape': [1152, 22, 1, 1], 'BL1_shape': [288, 1, 1, 1], 'AL0_matrix': [7, 3, 16, 16, 1, 1], 'BL0_matrix': [3, 8, 16, 16, 1, 1], 'CL0_matrix': [8, 7, 16, 16, 1, 1], 'CUB_matrix': [8, 7, 16, 16, 1, 1], 'block_dim': [1, 1, 2, 1], 'n_bef_batch_flag': False, 'n_bef_group_flag': False, 'batch_bef_group_flag': False, 'A_overhead_opt_flag': False, 'B_overhead_opt_flag': False, 'manual_pingpong_buffer': {'AUB_pbuffer': 1, 'BUB_pbuffer': 1, 'AL1_pbuffer': 1, 'BL1_pbuffer': 2, 'AL0_pbuffer': 2, 'BL0_pbuffer': 2, 'CL0_pbuffer': 2, 'CUB_pbuffer': 2, 'UBG_pbuffer': 2}}
[INFO] [auto_tune] [2021-08-12 02:28:02,803] : No: 35	CYCLES: 1280	 best result: 693
[DEBUG] [auto_tune] [2021-08-12 02:28:02,822] : Tiling used in this evaluation is:
{'AUB_shape': None, 'BUB_shape': None, 'AL1_shape': [1152, 10, 1, 1], 'BL1_shape': [144, 1, 1, 1], 'AL0_matrix': [8, 3, 16, 16, 1, 1], 'BL0_matrix': [3, 4, 16, 16, 1, 1], 'CL0_matrix': [4, 8, 16, 16, 1, 1], 'CUB_matrix': [4, 8, 16, 16, 1, 1], 'block_dim': [1, 1, 2, 1], 'n_bef_batch_flag': False, 'n_bef_group_flag': False, 'batch_bef_group_flag': False, 'A_overhead_opt_flag': False, 'B_overhead_opt_flag': False, 'manual_pingpong_buffer': {'AUB_pbuffer': 1, 'BUB_pbuffer': 1, 'AL1_pbuffer': 2, 'BL1_pbuffer': 2, 'AL0_pbuffer': 2, 'BL0_pbuffer': 2, 'CL0_pbuffer': 2, 'CUB_pbuffer': 2, 'UBG_pbuffer': 2}}
[INFO] [auto_tune] [2021-08-12 02:28:08,435] : No: 36	CYCLES: 2063	 best result: 693
[DEBUG] [auto_tune] [2021-08-12 02:28:08,453] : Tiling used in this evaluation is:
{'AUB_shape': None, 'BUB_shape': None, 'AL1_shape': [1152, 6, 1, 1], 'BL1_shape': [1152, 2, 1, 1], 'AL0_matrix': [14, 1, 16, 16, 1, 1], 'BL0_matrix': [1, 4, 16, 16, 1, 1], 'CL0_matrix': [4, 14, 16, 16, 1, 1], 'CUB_matrix': [4, 14, 16, 16, 1, 1], 'block_dim': [1, 1, 1, 1], 'n_bef_batch_flag': False, 'n_bef_group_flag': False, 'batch_bef_group_flag': False, 'A_overhead_opt_flag': False, 'B_overhead_opt_flag': 1, 'manual_pingpong_buffer': {'AUB_pbuffer': 1, 'BUB_pbuffer': 1, 'AL1_pbuffer': 1, 'BL1_pbuffer': 2, 'AL0_pbuffer': 2, 'BL0_pbuffer': 2, 'CL0_pbuffer': 2, 'CUB_pbuffer': 2, 'UBG_pbuffer': 2}}
[INFO] [auto_tune] [2021-08-12 02:28:10,767] : No: 37	CYCLES: 1453	 best result: 693
[DEBUG] [auto_tune] [2021-08-12 02:28:10,786] : Tiling used in this evaluation is:
{'AUB_shape': None, 'BUB_shape': None, 'AL1_shape': [1152, 1, 1, 1], 'BL1_shape': [1152, 4, 1, 1], 'AL0_matrix': [64, 1, 16, 16, 1, 1], 'BL0_matrix': [1, 1, 16, 16, 1, 1], 'CL0_matrix': [1, 64, 16, 16, 1, 1], 'CUB_matrix': [1, 64, 16, 16, 1, 1], 'block_dim': [1, 2, 1, 1], 'n_bef_batch_flag': False, 'n_bef_group_flag': False, 'batch_bef_group_flag': False, 'A_overhead_opt_flag': 1, 'B_overhead_opt_flag': 1, 'manual_pingpong_buffer': {'AUB_pbuffer': 1, 'BUB_pbuffer': 1, 'AL1_pbuffer': 2, 'BL1_pbuffer': 2, 'AL0_pbuffer': 2, 'BL0_pbuffer': 2, 'CL0_pbuffer': 2, 'CUB_pbuffer': 2, 'UBG_pbuffer': 2}}
[INFO] [auto_tune] [2021-08-12 02:28:13,459] : No: 38	CYCLES: 1174	 best result: 693
[DEBUG] [auto_tune] [2021-08-12 02:28:13,477] : Tiling used in this evaluation is:
{'AUB_shape': None, 'BUB_shape': None, 'AL1_shape': [1152, 19, 1, 1], 'BL1_shape': [1152, 1, 1, 1], 'AL0_matrix': [7, 1, 16, 16, 1, 1], 'BL0_matrix': [1, 8, 16, 16, 1, 1], 'CL0_matrix': [8, 7, 16, 16, 1, 1], 'CUB_matrix': [8, 7, 16, 16, 1, 1], 'block_dim': [1, 1, 2, 1], 'n_bef_batch_flag': False, 'n_bef_group_flag': False, 'batch_bef_group_flag': False, 'A_overhead_opt_flag': 1, 'B_overhead_opt_flag': False, 'manual_pingpong_buffer': {'AUB_pbuffer': 1, 'BUB_pbuffer': 1, 'AL1_pbuffer': 1, 'BL1_pbuffer': 1, 'AL0_pbuffer': 2, 'BL0_pbuffer': 2, 'CL0_pbuffer': 2, 'CUB_pbuffer': 2, 'UBG_pbuffer': 2}}
[INFO] [auto_tune] [2021-08-12 02:28:16,179] : No: 39	CYCLES: 697	 best result: 693
[DEBUG] [auto_tune] [2021-08-12 02:28:16,197] : Tiling used in this evaluation is:
{'AUB_shape': None, 'BUB_shape': None, 'AL1_shape': [1152, 8, 1, 1], 'BL1_shape': [576, 1, 1, 1], 'AL0_matrix': [14, 9, 16, 16, 1, 1], 'BL0_matrix': [9, 4, 16, 16, 1, 1], 'CL0_matrix': [4, 14, 16, 16, 1, 1], 'CUB_matrix': [4, 14, 16, 16, 1, 1], 'block_dim': [1, 1, 2, 1], 'n_bef_batch_flag': False, 'n_bef_group_flag': False, 'batch_bef_group_flag': False, 'A_overhead_opt_flag': 1, 'B_overhead_opt_flag': False, 'manual_pingpong_buffer': {'AUB_pbuffer': 1, 'BUB_pbuffer': 1, 'AL1_pbuffer': 1, 'BL1_pbuffer': 2, 'AL0_pbuffer': 1, 'BL0_pbuffer': 2, 'CL0_pbuffer': 2, 'CUB_pbuffer': 2, 'UBG_pbuffer': 2}}
[INFO] [auto_tune] [2021-08-12 02:28:19,111] : No: 40	CYCLES: 1157	 best result: 693
[DEBUG] [auto_tune] [2021-08-12 02:28:19,129] : Tiling used in this evaluation is:
{'AUB_shape': None, 'BUB_shape': None, 'AL1_shape': [1152, 8, 1, 1], 'BL1_shape': [], 'AL0_matrix': [8, 3, 16, 16, 1, 1], 'BL0_matrix': [3, 4, 16, 16, 1, 1], 'CL0_matrix': [4, 8, 16, 16, 1, 1], 'CUB_matrix': [4, 8, 16, 16, 1, 1], 'block_dim': [1, 2, 1, 1], 'n_bef_batch_flag': False, 'n_bef_group_flag': False, 'batch_bef_group_flag': False, 'A_overhead_opt_flag': False, 'B_overhead_opt_flag': 1, 'manual_pingpong_buffer': {'AUB_pbuffer': 1, 'BUB_pbuffer': 1, 'AL1_pbuffer': 2, 'BL1_pbuffer': 2, 'AL0_pbuffer': 2, 'BL0_pbuffer': 2, 'CL0_pbuffer': 2, 'CUB_pbuffer': 2, 'UBG_pbuffer': 2}}
[INFO] [auto_tune] [2021-08-12 02:28:21,795] : No: 41	CYCLES: 1683	 best result: 693
[DEBUG] [auto_tune] [2021-08-12 02:28:21,813] : Tiling used in this evaluation is:
{'AUB_shape': None, 'BUB_shape': None, 'AL1_shape': [1152, 2, 1, 1], 'BL1_shape': [1152, 1, 1, 1], 'AL0_matrix': [56, 2, 16, 16, 1, 1], 'BL0_matrix': [2, 2, 16, 16, 1, 1], 'CL0_matrix': [2, 56, 16, 16, 1, 1], 'CUB_matrix': [2, 56, 16, 16, 1, 1], 'block_dim': [1, 1, 2, 1], 'n_bef_batch_flag': False, 'n_bef_group_flag': False, 'batch_bef_group_flag': False, 'A_overhead_opt_flag': 1, 'B_overhead_opt_flag': 1, 'manual_pingpong_buffer': {'AUB_pbuffer': 1, 'BUB_pbuffer': 1, 'AL1_pbuffer': 1, 'BL1_pbuffer': 2, 'AL0_pbuffer': 1, 'BL0_pbuffer': 2, 'CL0_pbuffer': 2, 'CUB_pbuffer': 2, 'UBG_pbuffer': 2}}
[INFO] [auto_tune] [2021-08-12 02:28:25,499] : No: 42	CYCLES: 1264	 best result: 693
[DEBUG] [auto_tune] [2021-08-12 02:28:25,518] : Tiling used in this evaluation is:
{'AUB_shape': None, 'BUB_shape': None, 'AL1_shape': [144, 1, 1, 1], 'BL1_shape': [1152, 1, 1, 1], 'AL0_matrix': [28, 1, 16, 16, 1, 1], 'BL0_matrix': [1, 4, 16, 16, 1, 1], 'CL0_matrix': [4, 28, 16, 16, 1, 1], 'CUB_matrix': [4, 28, 16, 16, 1, 1], 'block_dim': [1, 1, 2, 1], 'n_bef_batch_flag': False, 'n_bef_group_flag': False, 'batch_bef_group_flag': False, 'A_overhead_opt_flag': False, 'B_overhead_opt_flag': 1, 'manual_pingpong_buffer': {'AUB_pbuffer': 1, 'BUB_pbuffer': 1, 'AL1_pbuffer': 2, 'BL1_pbuffer': 2, 'AL0_pbuffer': 2, 'BL0_pbuffer': 2, 'CL0_pbuffer': 2, 'CUB_pbuffer': 2, 'UBG_pbuffer': 2}}
[INFO] [auto_tune] [2021-08-12 02:28:28,675] : No: 43	CYCLES: 571	 best result: 571
[DEBUG] [auto_tune] [2021-08-12 02:28:28,694] : Tiling used in this evaluation is:
{'AUB_shape': None, 'BUB_shape': None, 'AL1_shape': [1152, 10, 1, 1], 'BL1_shape': [], 'AL0_matrix': [4, 3, 16, 16, 1, 1], 'BL0_matrix': [3, 8, 16, 16, 1, 1], 'CL0_matrix': [8, 4, 16, 16, 1, 1], 'CUB_matrix': [8, 4, 16, 16, 1, 1], 'block_dim': [1, 1, 2, 1], 'n_bef_batch_flag': False, 'n_bef_group_flag': False, 'batch_bef_group_flag': False, 'A_overhead_opt_flag': 1, 'B_overhead_opt_flag': 1, 'manual_pingpong_buffer': {'AUB_pbuffer': 1, 'BUB_pbuffer': 1, 'AL1_pbuffer': 2, 'BL1_pbuffer': 1, 'AL0_pbuffer': 2, 'BL0_pbuffer': 2, 'CL0_pbuffer': 2, 'CUB_pbuffer': 2, 'UBG_pbuffer': 2}}
[INFO] [auto_tune] [2021-08-12 02:28:33,243] : No: 44	CYCLES: 1637	 best result: 571
[DEBUG] [auto_tune] [2021-08-12 02:28:33,263] : Tiling used in this evaluation is:
{'AUB_shape': None, 'BUB_shape': None, 'AL1_shape': [576, 1, 1, 1], 'BL1_shape': [576, 1, 1, 1], 'AL0_matrix': [32, 4, 16, 16, 1, 1], 'BL0_matrix': [4, 2, 16, 16, 1, 1], 'CL0_matrix': [2, 32, 16, 16, 1, 1], 'CUB_matrix': [2, 32, 16, 16, 1, 1], 'block_dim': [1, 1, 1, 1], 'n_bef_batch_flag': False, 'n_bef_group_flag': False, 'batch_bef_group_flag': False, 'A_overhead_opt_flag': False, 'B_overhead_opt_flag': False, 'manual_pingpong_buffer': {'AUB_pbuffer': 1, 'BUB_pbuffer': 1, 'AL1_pbuffer': 2, 'BL1_pbuffer': 2, 'AL0_pbuffer': 1, 'BL0_pbuffer': 2, 'CL0_pbuffer': 2, 'CUB_pbuffer': 2, 'UBG_pbuffer': 2}}
[INFO] [auto_tune] [2021-08-12 02:28:35,875] : No: 45	CYCLES: 2558	 best result: 571
[DEBUG] [auto_tune] [2021-08-12 02:28:35,894] : Tiling used in this evaluation is:
{'AUB_shape': None, 'BUB_shape': None, 'AL1_shape': [1152, 13, 1, 1], 'BL1_shape': [288, 1, 1, 1], 'AL0_matrix': [8, 6, 16, 16, 1, 1], 'BL0_matrix': [6, 4, 16, 16, 1, 1], 'CL0_matrix': [4, 8, 16, 16, 1, 1], 'CUB_matrix': [4, 8, 16, 16, 1, 1], 'block_dim': [1, 2, 1, 1], 'n_bef_batch_flag': False, 'n_bef_group_flag': False, 'batch_bef_group_flag': False, 'A_overhead_opt_flag': False, 'B_overhead_opt_flag': False, 'manual_pingpong_buffer': {'AUB_pbuffer': 1, 'BUB_pbuffer': 1, 'AL1_pbuffer': 1, 'BL1_pbuffer': 2, 'AL0_pbuffer': 2, 'BL0_pbuffer': 2, 'CL0_pbuffer': 2, 'CUB_pbuffer': 2, 'UBG_pbuffer': 2}}
[INFO] [auto_tune] [2021-08-12 02:28:39,295] : No: 46	CYCLES: 1890	 best result: 571
[DEBUG] [auto_tune] [2021-08-12 02:28:39,313] : Tiling used in this evaluation is:
{'AUB_shape': None, 'BUB_shape': None, 'AL1_shape': [1152, 3, 1, 1], 'BL1_shape': [], 'AL0_matrix': [7, 4, 16, 16, 1, 1], 'BL0_matrix': [4, 8, 16, 16, 1, 1], 'CL0_matrix': [8, 7, 16, 16, 1, 1], 'CUB_matrix': [8, 7, 16, 16, 1, 1], 'block_dim': [1, 1, 2, 1], 'n_bef_batch_flag': False, 'n_bef_group_flag': False, 'batch_bef_group_flag': False, 'A_overhead_opt_flag': False, 'B_overhead_opt_flag': 1, 'manual_pingpong_buffer': {'AUB_pbuffer': 1, 'BUB_pbuffer': 1, 'AL1_pbuffer': 2, 'BL1_pbuffer': 2, 'AL0_pbuffer': 2, 'BL0_pbuffer': 2, 'CL0_pbuffer': 2, 'CUB_pbuffer': 2, 'UBG_pbuffer': 2}}
[INFO] [auto_tune] [2021-08-12 02:28:42,423] : No: 47	CYCLES: 624	 best result: 571
[DEBUG] [auto_tune] [2021-08-12 02:28:42,441] : Tiling used in this evaluation is:
{'AUB_shape': None, 'BUB_shape': None, 'AL1_shape': [576, 1, 1, 1], 'BL1_shape': [144, 1, 1, 1], 'AL0_matrix': [28, 3, 16, 16, 1, 1], 'BL0_matrix': [3, 2, 16, 16, 1, 1], 'CL0_matrix': [2, 28, 16, 16, 1, 1], 'CUB_matrix': [2, 28, 16, 16, 1, 1], 'block_dim': [1, 1, 2, 1], 'n_bef_batch_flag': False, 'n_bef_group_flag': False, 'batch_bef_group_flag': False, 'A_overhead_opt_flag': 1, 'B_overhead_opt_flag': False, 'manual_pingpong_buffer': {'AUB_pbuffer': 1, 'BUB_pbuffer': 1, 'AL1_pbuffer': 2, 'BL1_pbuffer': 2, 'AL0_pbuffer': 1, 'BL0_pbuffer': 2, 'CL0_pbuffer': 2, 'CUB_pbuffer': 2, 'UBG_pbuffer': 2}}
[INFO] [auto_tune] [2021-08-12 02:28:46,015] : No: 48	CYCLES: 1214	 best result: 571
[DEBUG] [auto_tune] [2021-08-12 02:28:46,033] : Tiling used in this evaluation is:
{'AUB_shape': None, 'BUB_shape': None, 'AL1_shape': [144, 1, 1, 1], 'BL1_shape': [], 'AL0_matrix': [32, 3, 16, 16, 1, 1], 'BL0_matrix': [3, 1, 16, 16, 1, 1], 'CL0_matrix': [1, 32, 16, 16, 1, 1], 'CUB_matrix': [1, 32, 16, 16, 1, 1], 'block_dim': [1, 1, 1, 1], 'n_bef_batch_flag': False, 'n_bef_group_flag': False, 'batch_bef_group_flag': False, 'A_overhead_opt_flag': False, 'B_overhead_opt_flag': False, 'manual_pingpong_buffer': {'AUB_pbuffer': 1, 'BUB_pbuffer': 1, 'AL1_pbuffer': 2, 'BL1_pbuffer': 2, 'AL0_pbuffer': 1, 'BL0_pbuffer': 2, 'CL0_pbuffer': 2, 'CUB_pbuffer': 2, 'UBG_pbuffer': 2}}
[INFO] [auto_tune] [2021-08-12 02:28:48,699] : No: 49	CYCLES: 4063	 best result: 571
[DEBUG] [auto_tune] [2021-08-12 02:28:48,718] : Tiling used in this evaluation is:
{'AUB_shape': None, 'BUB_shape': None, 'AL1_shape': [1152, 2, 1, 1], 'BL1_shape': [144, 1, 1, 1], 'AL0_matrix': [8, 1, 16, 16, 1, 1], 'BL0_matrix': [1, 4, 16, 16, 1, 1], 'CL0_matrix': [4, 8, 16, 16, 1, 1], 'CUB_matrix': [4, 8, 16, 16, 1, 1], 'block_dim': [1, 1, 2, 1], 'n_bef_batch_flag': False, 'n_bef_group_flag': False, 'batch_bef_group_flag': False, 'A_overhead_opt_flag': False, 'B_overhead_opt_flag': False, 'manual_pingpong_buffer': {'AUB_pbuffer': 1, 'BUB_pbuffer': 1, 'AL1_pbuffer': 2, 'BL1_pbuffer': 2, 'AL0_pbuffer': 2, 'BL0_pbuffer': 2, 'CL0_pbuffer': 2, 'CUB_pbuffer': 2, 'UBG_pbuffer': 2}}
[INFO] [auto_tune] [2021-08-12 02:28:52,859] : No: 50	CYCLES: 2210	 best result: 571
[DEBUG] [auto_tune] [2021-08-12 02:28:52,878] : Tiling used in this evaluation is:
{'AUB_shape': None, 'BUB_shape': None, 'AL1_shape': [1152, 14, 1, 1], 'BL1_shape': [288, 1, 1, 1], 'AL0_matrix': [7, 1, 16, 16, 1, 1], 'BL0_matrix': [1, 8, 16, 16, 1, 1], 'CL0_matrix': [8, 7, 16, 16, 1, 1], 'CUB_matrix': [8, 7, 16, 16, 1, 1], 'block_dim': [1, 1, 1, 1], 'n_bef_batch_flag': False, 'n_bef_group_flag': False, 'batch_bef_group_flag': False, 'A_overhead_opt_flag': False, 'B_overhead_opt_flag': False, 'manual_pingpong_buffer': {'AUB_pbuffer': 1, 'BUB_pbuffer': 1, 'AL1_pbuffer': 2, 'BL1_pbuffer': 1, 'AL0_pbuffer': 2, 'BL0_pbuffer': 2, 'CL0_pbuffer': 2, 'CUB_pbuffer': 2, 'UBG_pbuffer': 2}}
[INFO] [auto_tune] [2021-08-12 02:28:55,107] : No: 51	CYCLES: 2930	 best result: 571
[DEBUG] [auto_tune] [2021-08-12 02:28:55,126] : Tiling used in this evaluation is:
{'AUB_shape': None, 'BUB_shape': None, 'AL1_shape': [1152, 30, 1, 1], 'BL1_shape': [576, 1, 1, 1], 'AL0_matrix': [4, 9, 16, 16, 1, 1], 'BL0_matrix': [9, 8, 16, 16, 1, 1], 'CL0_matrix': [8, 4, 16, 16, 1, 1], 'CUB_matrix': [8, 4, 16, 16, 1, 1], 'block_dim': [1, 1, 1, 1], 'n_bef_batch_flag': False, 'n_bef_group_flag': False, 'batch_bef_group_flag': False, 'A_overhead_opt_flag': 1, 'B_overhead_opt_flag': False, 'manual_pingpong_buffer': {'AUB_pbuffer': 1, 'BUB_pbuffer': 1, 'AL1_pbuffer': 1, 'BL1_pbuffer': 2, 'AL0_pbuffer': 2, 'BL0_pbuffer': 1, 'CL0_pbuffer': 2, 'CUB_pbuffer': 2, 'UBG_pbuffer': 2}}
[INFO] [auto_tune] [2021-08-12 02:28:57,483] : No: 52	CYCLES: 3094	 best result: 571
[DEBUG] [auto_tune] [2021-08-12 02:28:57,501] : Tiling used in this evaluation is:
{'AUB_shape': None, 'BUB_shape': None, 'AL1_shape': [576, 1, 1, 1], 'BL1_shape': [], 'AL0_matrix': [32, 3, 16, 16, 1, 1], 'BL0_matrix': [3, 4, 16, 16, 1, 1], 'CL0_matrix': [4, 32, 16, 16, 1, 1], 'CUB_matrix': [4, 32, 16, 16, 1, 1], 'block_dim': [1, 2, 1, 1], 'n_bef_batch_flag': False, 'n_bef_group_flag': False, 'batch_bef_group_flag': False, 'A_overhead_opt_flag': 1, 'B_overhead_opt_flag': False, 'manual_pingpong_buffer': {'AUB_pbuffer': 1, 'BUB_pbuffer': 1, 'AL1_pbuffer': 2, 'BL1_pbuffer': 2, 'AL0_pbuffer': 1, 'BL0_pbuffer': 2, 'CL0_pbuffer': 2, 'CUB_pbuffer': 1, 'UBG_pbuffer': 2}}
[INFO] [auto_tune] [2021-08-12 02:29:00,003] : No: 53	CYCLES: 788	 best result: 571
[DEBUG] [auto_tune] [2021-08-12 02:29:00,022] : Tiling used in this evaluation is:
{'AUB_shape': None, 'BUB_shape': None, 'AL1_shape': [144, 1, 1, 1], 'BL1_shape': [], 'AL0_matrix': [32, 1, 16, 16, 1, 1], 'BL0_matrix': [1, 2, 16, 16, 1, 1], 'CL0_matrix': [2, 32, 16, 16, 1, 1], 'CUB_matrix': [2, 32, 16, 16, 1, 1], 'block_dim': [1, 1, 1, 1], 'n_bef_batch_flag': False, 'n_bef_group_flag': False, 'batch_bef_group_flag': False, 'A_overhead_opt_flag': False, 'B_overhead_opt_flag': False, 'manual_pingpong_buffer': {'AUB_pbuffer': 1, 'BUB_pbuffer': 1, 'AL1_pbuffer': 2, 'BL1_pbuffer': 2, 'AL0_pbuffer': 2, 'BL0_pbuffer': 2, 'CL0_pbuffer': 2, 'CUB_pbuffer': 2, 'UBG_pbuffer': 2}}
[INFO] [auto_tune] [2021-08-12 02:29:02,611] : No: 54	CYCLES: 1687	 best result: 571
[DEBUG] [auto_tune] [2021-08-12 02:29:02,630] : Tiling used in this evaluation is:
{'AUB_shape': None, 'BUB_shape': None, 'AL1_shape': [1152, 37, 1, 1], 'BL1_shape': [1152, 1, 1, 1], 'AL0_matrix': [4, 2, 16, 16, 1, 1], 'BL0_matrix': [2, 8, 16, 16, 1, 1], 'CL0_matrix': [8, 4, 16, 16, 1, 1], 'CUB_matrix': [8, 4, 16, 16, 1, 1], 'block_dim': [1, 1, 1, 1], 'n_bef_batch_flag': False, 'n_bef_group_flag': False, 'batch_bef_group_flag': False, 'A_overhead_opt_flag': 1, 'B_overhead_opt_flag': False, 'manual_pingpong_buffer': {'AUB_pbuffer': 1, 'BUB_pbuffer': 1, 'AL1_pbuffer': 1, 'BL1_pbuffer': 1, 'AL0_pbuffer': 2, 'BL0_pbuffer': 2, 'CL0_pbuffer': 2, 'CUB_pbuffer': 2, 'UBG_pbuffer': 2}}
[INFO] [auto_tune] [2021-08-12 02:29:05,443] : No: 55	CYCLES: 3083	 best result: 571
[DEBUG] [auto_tune] [2021-08-12 02:29:05,461] : Tiling used in this evaluation is:
{'AUB_shape': None, 'BUB_shape': None, 'AL1_shape': [1152, 1, 1, 1], 'BL1_shape': [1152, 8, 1, 1], 'AL0_matrix': [32, 3, 16, 16, 1, 1], 'BL0_matrix': [3, 1, 16, 16, 1, 1], 'CL0_matrix': [1, 32, 16, 16, 1, 1], 'CUB_matrix': [1, 32, 16, 16, 1, 1], 'block_dim': [1, 1, 2, 1], 'n_bef_batch_flag': False, 'n_bef_group_flag': False, 'batch_bef_group_flag': False, 'A_overhead_opt_flag': 1, 'B_overhead_opt_flag': 1, 'manual_pingpong_buffer': {'AUB_pbuffer': 1, 'BUB_pbuffer': 1, 'AL1_pbuffer': 2, 'BL1_pbuffer': 2, 'AL0_pbuffer': 1, 'BL0_pbuffer': 2, 'CL0_pbuffer': 2, 'CUB_pbuffer': 2, 'UBG_pbuffer': 2}}
[INFO] [auto_tune] [2021-08-12 02:29:09,215] : No: 56	CYCLES: 1900	 best result: 571
[DEBUG] [auto_tune] [2021-08-12 02:29:09,234] : Tiling used in this evaluation is:
{'AUB_shape': None, 'BUB_shape': None, 'AL1_shape': [1152, 7, 1, 1], 'BL1_shape': [1152, 1, 1, 1], 'AL0_matrix': [28, 4, 16, 16, 1, 1], 'BL0_matrix': [4, 4, 16, 16, 1, 1], 'CL0_matrix': [4, 28, 16, 16, 1, 1], 'CUB_matrix': [4, 28, 16, 16, 1, 1], 'block_dim': [1, 1, 2, 1], 'n_bef_batch_flag': False, 'n_bef_group_flag': False, 'batch_bef_group_flag': False, 'A_overhead_opt_flag': 1, 'B_overhead_opt_flag': 1, 'manual_pingpong_buffer': {'AUB_pbuffer': 1, 'BUB_pbuffer': 1, 'AL1_pbuffer': 1, 'BL1_pbuffer': 1, 'AL0_pbuffer': 1, 'BL0_pbuffer': 2, 'CL0_pbuffer': 2, 'CUB_pbuffer': 2, 'UBG_pbuffer': 2}}
[INFO] [auto_tune] [2021-08-12 02:29:12,103] : No: 57	CYCLES: 1050	 best result: 571
[DEBUG] [auto_tune] [2021-08-12 02:29:12,122] : Tiling used in this evaluation is:
{'AUB_shape': None, 'BUB_shape': None, 'AL1_shape': [1152, 16, 1, 1], 'BL1_shape': [], 'AL0_matrix': [8, 4, 16, 16, 1, 1], 'BL0_matrix': [4, 4, 16, 16, 1, 1], 'CL0_matrix': [4, 8, 16, 16, 1, 1], 'CUB_matrix': [4, 8, 16, 16, 1, 1], 'block_dim': [1, 1, 2, 1], 'n_bef_batch_flag': False, 'n_bef_group_flag': False, 'batch_bef_group_flag': False, 'A_overhead_opt_flag': False, 'B_overhead_opt_flag': False, 'manual_pingpong_buffer': {'AUB_pbuffer': 1, 'BUB_pbuffer': 1, 'AL1_pbuffer': 1, 'BL1_pbuffer': 1, 'AL0_pbuffer': 2, 'BL0_pbuffer': 2, 'CL0_pbuffer': 2, 'CUB_pbuffer': 2, 'UBG_pbuffer': 2}}
[INFO] [auto_tune] [2021-08-12 02:29:15,247] : No: 58	CYCLES: 862	 best result: 571
[DEBUG] [auto_tune] [2021-08-12 02:29:15,265] : Tiling used in this evaluation is:
{'AUB_shape': None, 'BUB_shape': None, 'AL1_shape': [1152, 7, 1, 1], 'BL1_shape': [288, 1, 1, 1], 'AL0_matrix': [8, 1, 16, 16, 1, 1], 'BL0_matrix': [1, 4, 16, 16, 1, 1], 'CL0_matrix': [4, 8, 16, 16, 1, 1], 'CUB_matrix': [4, 8, 16, 16, 1, 1], 'block_dim': [1, 2, 1, 1], 'n_bef_batch_flag': False, 'n_bef_group_flag': False, 'batch_bef_group_flag': False, 'A_overhead_opt_flag': 1, 'B_overhead_opt_flag': 1, 'manual_pingpong_buffer': {'AUB_pbuffer': 1, 'BUB_pbuffer': 1, 'AL1_pbuffer': 2, 'BL1_pbuffer': 2, 'AL0_pbuffer': 2, 'BL0_pbuffer': 2, 'CL0_pbuffer': 2, 'CUB_pbuffer': 2, 'UBG_pbuffer': 2}}
[INFO] [auto_tune] [2021-08-12 02:29:19,695] : No: 59	CYCLES: 1531	 best result: 571
[DEBUG] [auto_tune] [2021-08-12 02:29:19,714] : Tiling used in this evaluation is:
{'AUB_shape': None, 'BUB_shape': None, 'AL1_shape': [1152, 3, 1, 1], 'BL1_shape': [], 'AL0_matrix': [28, 4, 16, 16, 1, 1], 'BL0_matrix': [4, 8, 16, 16, 1, 1], 'CL0_matrix': [8, 28, 16, 16, 1, 1], 'CUB_matrix': [8, 28, 16, 16, 1, 1], 'block_dim': [1, 1, 2, 1], 'n_bef_batch_flag': False, 'n_bef_group_flag': False, 'batch_bef_group_flag': False, 'A_overhead_opt_flag': False, 'B_overhead_opt_flag': 1, 'manual_pingpong_buffer': {'AUB_pbuffer': 1, 'BUB_pbuffer': 1, 'AL1_pbuffer': 1, 'BL1_pbuffer': 2, 'AL0_pbuffer': 1, 'BL0_pbuffer': 2, 'CL0_pbuffer': 1, 'CUB_pbuffer': 1, 'UBG_pbuffer': 2}}
[INFO] [auto_tune] [2021-08-12 02:29:22,007] : No: 60	CYCLES: 852	 best result: 571
[DEBUG] [auto_tune] [2021-08-12 02:29:22,025] : Tiling used in this evaluation is:
{'AUB_shape': None, 'BUB_shape': None, 'AL1_shape': [1152, 3, 1, 1], 'BL1_shape': [144, 1, 1, 1], 'AL0_matrix': [14, 9, 16, 16, 1, 1], 'BL0_matrix': [9, 8, 16, 16, 1, 1], 'CL0_matrix': [8, 14, 16, 16, 1, 1], 'CUB_matrix': [8, 14, 16, 16, 1, 1], 'block_dim': [1, 1, 2, 1], 'n_bef_batch_flag': False, 'n_bef_group_flag': False, 'batch_bef_group_flag': False, 'A_overhead_opt_flag': 1, 'B_overhead_opt_flag': False, 'manual_pingpong_buffer': {'AUB_pbuffer': 1, 'BUB_pbuffer': 1, 'AL1_pbuffer': 2, 'BL1_pbuffer': 2, 'AL0_pbuffer': 1, 'BL0_pbuffer': 1, 'CL0_pbuffer': 2, 'CUB_pbuffer': 2, 'UBG_pbuffer': 2}}
[INFO] [auto_tune] [2021-08-12 02:29:24,987] : No: 61	CYCLES: 959	 best result: 571
[DEBUG] [auto_tune] [2021-08-12 02:29:25,006] : Tiling used in this evaluation is:
{'AUB_shape': None, 'BUB_shape': None, 'AL1_shape': [1152, 5, 1, 1], 'BL1_shape': [], 'AL0_matrix': [8, 3, 16, 16, 1, 1], 'BL0_matrix': [3, 4, 16, 16, 1, 1], 'CL0_matrix': [4, 8, 16, 16, 1, 1], 'CUB_matrix': [4, 8, 16, 16, 1, 1], 'block_dim': [1, 1, 1, 1], 'n_bef_batch_flag': False, 'n_bef_group_flag': False, 'batch_bef_group_flag': False, 'A_overhead_opt_flag': False, 'B_overhead_opt_flag': 1, 'manual_pingpong_buffer': {'AUB_pbuffer': 1, 'BUB_pbuffer': 1, 'AL1_pbuffer': 2, 'BL1_pbuffer': 1, 'AL0_pbuffer': 2, 'BL0_pbuffer': 2, 'CL0_pbuffer': 2, 'CUB_pbuffer': 2, 'UBG_pbuffer': 2}}
[INFO] [auto_tune] [2021-08-12 02:29:27,967] : No: 62	CYCLES: 3181	 best result: 571
[DEBUG] [auto_tune] [2021-08-12 02:29:27,986] : Tiling used in this evaluation is:
{'AUB_shape': None, 'BUB_shape': None, 'AL1_shape': [1152, 2, 1, 1], 'BL1_shape': [1152, 1, 1, 1], 'AL0_matrix': [32, 2, 16, 16, 1, 1], 'BL0_matrix': [2, 1, 16, 16, 1, 1], 'CL0_matrix': [1, 32, 16, 16, 1, 1], 'CUB_matrix': [1, 32, 16, 16, 1, 1], 'block_dim': [1, 1, 2, 1], 'n_bef_batch_flag': False, 'n_bef_group_flag': False, 'batch_bef_group_flag': False, 'A_overhead_opt_flag': False, 'B_overhead_opt_flag': 1, 'manual_pingpong_buffer': {'AUB_pbuffer': 1, 'BUB_pbuffer': 1, 'AL1_pbuffer': 2, 'BL1_pbuffer': 2, 'AL0_pbuffer': 2, 'BL0_pbuffer': 2, 'CL0_pbuffer': 2, 'CUB_pbuffer': 2, 'UBG_pbuffer': 2}}
[INFO] [auto_tune] [2021-08-12 02:29:31,943] : No: 63	CYCLES: 2255	 best result: 571
[DEBUG] [auto_tune] [2021-08-12 02:29:31,961] : Tiling used in this evaluation is:
{'AUB_shape': None, 'BUB_shape': None, 'AL1_shape': [1152, 23, 1, 1], 'BL1_shape': [288, 1, 1, 1], 'AL0_matrix': [8, 1, 16, 16, 1, 1], 'BL0_matrix': [1, 8, 16, 16, 1, 1], 'CL0_matrix': [8, 8, 16, 16, 1, 1], 'CUB_matrix': [8, 8, 16, 16, 1, 1], 'block_dim': [1, 1, 2, 1], 'n_bef_batch_flag': False, 'n_bef_group_flag': False, 'batch_bef_group_flag': False, 'A_overhead_opt_flag': False, 'B_overhead_opt_flag': False, 'manual_pingpong_buffer': {'AUB_pbuffer': 1, 'BUB_pbuffer': 1, 'AL1_pbuffer': 1, 'BL1_pbuffer': 2, 'AL0_pbuffer': 2, 'BL0_pbuffer': 2, 'CL0_pbuffer': 2, 'CUB_pbuffer': 2, 'UBG_pbuffer': 2}}
[INFO] [auto_tune] [2021-08-12 02:29:34,807] : No: 64	CYCLES: 1749	 best result: 571
[DEBUG] [auto_tune] [2021-08-12 02:29:34,827] : Tiling used in this evaluation is:
{'AUB_shape': None, 'BUB_shape': None, 'AL1_shape': [576, 1, 1, 1], 'BL1_shape': [1152, 1, 1, 1], 'AL0_matrix': [32, 2, 16, 16, 1, 1], 'BL0_matrix': [2, 4, 16, 16, 1, 1], 'CL0_matrix': [4, 32, 16, 16, 1, 1], 'CUB_matrix': [4, 32, 16, 16, 1, 1], 'block_dim': [1, 1, 2, 1], 'n_bef_batch_flag': False, 'n_bef_group_flag': False, 'batch_bef_group_flag': False, 'A_overhead_opt_flag': False, 'B_overhead_opt_flag': False, 'manual_pingpong_buffer': {'AUB_pbuffer': 1, 'BUB_pbuffer': 1, 'AL1_pbuffer': 2, 'BL1_pbuffer': 2, 'AL0_pbuffer': 2, 'BL0_pbuffer': 2, 'CL0_pbuffer': 2, 'CUB_pbuffer': 1, 'UBG_pbuffer': 2}}
[INFO] [auto_tune] [2021-08-12 02:29:39,227] : No: 65	CYCLES: 620	 best result: 571
[DEBUG] [auto_tune] [2021-08-12 02:29:39,246] : Tiling used in this evaluation is:
{'AUB_shape': None, 'BUB_shape': None, 'AL1_shape': [1152, 4, 1, 1], 'BL1_shape': [576, 1, 1, 1], 'AL0_matrix': [32, 2, 16, 16, 1, 1], 'BL0_matrix': [2, 4, 16, 16, 1, 1], 'CL0_matrix': [4, 32, 16, 16, 1, 1], 'CUB_matrix': [4, 32, 16, 16, 1, 1], 'block_dim': [1, 1, 1, 1], 'n_bef_batch_flag': False, 'n_bef_group_flag': False, 'batch_bef_group_flag': False, 'A_overhead_opt_flag': False, 'B_overhead_opt_flag': False, 'manual_pingpong_buffer': {'AUB_pbuffer': 1, 'BUB_pbuffer': 1, 'AL1_pbuffer': 1, 'BL1_pbuffer': 2, 'AL0_pbuffer': 2, 'BL0_pbuffer': 2, 'CL0_pbuffer': 2, 'CUB_pbuffer': 1, 'UBG_pbuffer': 2}}
[INFO] [auto_tune] [2021-08-12 02:29:42,323] : No: 66	CYCLES: 1356	 best result: 571
[DEBUG] [auto_tune] [2021-08-12 02:29:42,342] : Tiling used in this evaluation is:
{'AUB_shape': None, 'BUB_shape': None, 'AL1_shape': [1152, 5, 1, 1], 'BL1_shape': [576, 1, 1, 1], 'AL0_matrix': [16, 1, 16, 16, 1, 1], 'BL0_matrix': [1, 4, 16, 16, 1, 1], 'CL0_matrix': [4, 16, 16, 16, 1, 1], 'CUB_matrix': [4, 16, 16, 16, 1, 1], 'block_dim': [1, 1, 1, 1], 'n_bef_batch_flag': False, 'n_bef_group_flag': False, 'batch_bef_group_flag': False, 'A_overhead_opt_flag': 1, 'B_overhead_opt_flag': 1, 'manual_pingpong_buffer': {'AUB_pbuffer': 1, 'BUB_pbuffer': 1, 'AL1_pbuffer': 2, 'BL1_pbuffer': 2, 'AL0_pbuffer': 2, 'BL0_pbuffer': 2, 'CL0_pbuffer': 2, 'CUB_pbuffer': 2, 'UBG_pbuffer': 2}}
[INFO] [auto_tune] [2021-08-12 02:29:46,887] : No: 67	CYCLES: 2168	 best result: 571
[DEBUG] [auto_tune] [2021-08-12 02:29:46,905] : Tiling used in this evaluation is:
{'AUB_shape': None, 'BUB_shape': None, 'AL1_shape': [1152, 5, 1, 1], 'BL1_shape': [], 'AL0_matrix': [8, 1, 16, 16, 1, 1], 'BL0_matrix': [1, 8, 16, 16, 1, 1], 'CL0_matrix': [8, 8, 16, 16, 1, 1], 'CUB_matrix': [8, 8, 16, 16, 1, 1], 'block_dim': [1, 1, 1, 1], 'n_bef_batch_flag': False, 'n_bef_group_flag': False, 'batch_bef_group_flag': False, 'A_overhead_opt_flag': False, 'B_overhead_opt_flag': 1, 'manual_pingpong_buffer': {'AUB_pbuffer': 1, 'BUB_pbuffer': 1, 'AL1_pbuffer': 2, 'BL1_pbuffer': 1, 'AL0_pbuffer': 2, 'BL0_pbuffer': 2, 'CL0_pbuffer': 2, 'CUB_pbuffer': 2, 'UBG_pbuffer': 2}}
[INFO] [auto_tune] [2021-08-12 02:29:49,291] : No: 68	CYCLES: 1531	 best result: 571
[DEBUG] [auto_tune] [2021-08-12 02:29:49,310] : Tiling used in this evaluation is:
{'AUB_shape': None, 'BUB_shape': None, 'AL1_shape': [1152, 29, 1, 1], 'BL1_shape': [288, 1, 1, 1], 'AL0_matrix': [7, 1, 16, 16, 1, 1], 'BL0_matrix': [1, 8, 16, 16, 1, 1], 'CL0_matrix': [8, 7, 16, 16, 1, 1], 'CUB_matrix': [8, 7, 16, 16, 1, 1], 'block_dim': [1, 1, 2, 1], 'n_bef_batch_flag': False, 'n_bef_group_flag': False, 'batch_bef_group_flag': False, 'A_overhead_opt_flag': 1, 'B_overhead_opt_flag': False, 'manual_pingpong_buffer': {'AUB_pbuffer': 1, 'BUB_pbuffer': 1, 'AL1_pbuffer': 1, 'BL1_pbuffer': 1, 'AL0_pbuffer': 2, 'BL0_pbuffer': 2, 'CL0_pbuffer': 2, 'CUB_pbuffer': 2, 'UBG_pbuffer': 2}}
[INFO] [auto_tune] [2021-08-12 02:29:51,527] : No: 69	CYCLES: 1642	 best result: 571
[DEBUG] [auto_tune] [2021-08-12 02:29:51,546] : Tiling used in this evaluation is:
{'AUB_shape': None, 'BUB_shape': None, 'AL1_shape': [1152, 20, 1, 1], 'BL1_shape': [1152, 1, 1, 1], 'AL0_matrix': [8, 2, 16, 16, 1, 1], 'BL0_matrix': [2, 4, 16, 16, 1, 1], 'CL0_matrix': [4, 8, 16, 16, 1, 1], 'CUB_matrix': [4, 8, 16, 16, 1, 1], 'block_dim': [1, 1, 2, 1], 'n_bef_batch_flag': False, 'n_bef_group_flag': False, 'batch_bef_group_flag': False, 'A_overhead_opt_flag': 1, 'B_overhead_opt_flag': False, 'manual_pingpong_buffer': {'AUB_pbuffer': 1, 'BUB_pbuffer': 1, 'AL1_pbuffer': 1, 'BL1_pbuffer': 2, 'AL0_pbuffer': 2, 'BL0_pbuffer': 2, 'CL0_pbuffer': 2, 'CUB_pbuffer': 2, 'UBG_pbuffer': 2}}
[INFO] [auto_tune] [2021-08-12 02:29:55,351] : No: 70	CYCLES: 1843	 best result: 571
[DEBUG] [auto_tune] [2021-08-12 02:29:55,370] : Tiling used in this evaluation is:
{'AUB_shape': None, 'BUB_shape': None, 'AL1_shape': [1152, 18, 1, 1], 'BL1_shape': [1152, 1, 1, 1], 'AL0_matrix': [8, 2, 16, 16, 1, 1], 'BL0_matrix': [2, 8, 16, 16, 1, 1], 'CL0_matrix': [8, 8, 16, 16, 1, 1], 'CUB_matrix': [8, 8, 16, 16, 1, 1], 'block_dim': [1, 1, 1, 1], 'n_bef_batch_flag': False, 'n_bef_group_flag': False, 'batch_bef_group_flag': False, 'A_overhead_opt_flag': 1, 'B_overhead_opt_flag': 1, 'manual_pingpong_buffer': {'AUB_pbuffer': 1, 'BUB_pbuffer': 1, 'AL1_pbuffer': 1, 'BL1_pbuffer': 1, 'AL0_pbuffer': 2, 'BL0_pbuffer': 2, 'CL0_pbuffer': 2, 'CUB_pbuffer': 2, 'UBG_pbuffer': 2}}
[INFO] [auto_tune] [2021-08-12 02:29:58,167] : No: 71	CYCLES: 1711	 best result: 571
[DEBUG] [auto_tune] [2021-08-12 02:29:58,186] : Tiling used in this evaluation is:
{'AUB_shape': None, 'BUB_shape': None, 'AL1_shape': [1152, 1, 1, 1], 'BL1_shape': [1152, 1, 1, 1], 'AL0_matrix': [4, 4, 16, 16, 1, 1], 'BL0_matrix': [4, 8, 16, 16, 1, 1], 'CL0_matrix': [8, 4, 16, 16, 1, 1], 'CUB_matrix': [8, 4, 16, 16, 1, 1], 'block_dim': [1, 1, 2, 1], 'n_bef_batch_flag': False, 'n_bef_group_flag': False, 'batch_bef_group_flag': False, 'A_overhead_opt_flag': False, 'B_overhead_opt_flag': 1, 'manual_pingpong_buffer': {'AUB_pbuffer': 1, 'BUB_pbuffer': 1, 'AL1_pbuffer': 2, 'BL1_pbuffer': 2, 'AL0_pbuffer': 2, 'BL0_pbuffer': 2, 'CL0_pbuffer': 2, 'CUB_pbuffer': 2, 'UBG_pbuffer': 2}}
[INFO] [auto_tune] [2021-08-12 02:30:00,879] : No: 72	CYCLES: 1853	 best result: 571
[DEBUG] [auto_tune] [2021-08-12 02:30:00,897] : Tiling used in this evaluation is:
{'AUB_shape': None, 'BUB_shape': None, 'AL1_shape': [1152, 22, 1, 1], 'BL1_shape': [], 'AL0_matrix': [8, 2, 16, 16, 1, 1], 'BL0_matrix': [2, 4, 16, 16, 1, 1], 'CL0_matrix': [4, 8, 16, 16, 1, 1], 'CUB_matrix': [4, 8, 16, 16, 1, 1], 'block_dim': [1, 2, 1, 1], 'n_bef_batch_flag': False, 'n_bef_group_flag': False, 'batch_bef_group_flag': False, 'A_overhead_opt_flag': False, 'B_overhead_opt_flag': 1, 'manual_pingpong_buffer': {'AUB_pbuffer': 1, 'BUB_pbuffer': 1, 'AL1_pbuffer': 1, 'BL1_pbuffer': 1, 'AL0_pbuffer': 2, 'BL0_pbuffer': 2, 'CL0_pbuffer': 2, 'CUB_pbuffer': 2, 'UBG_pbuffer': 2}}
[INFO] [auto_tune] [2021-08-12 02:30:03,210] : No: 73	CYCLES: 1517	 best result: 571
[DEBUG] [auto_tune] [2021-08-12 02:30:03,228] : Tiling used in this evaluation is:
{'AUB_shape': None, 'BUB_shape': None, 'AL1_shape': [1152, 12, 1, 1], 'BL1_shape': [144, 1, 1, 1], 'AL0_matrix': [8, 1, 16, 16, 1, 1], 'BL0_matrix': [1, 8, 16, 16, 1, 1], 'CL0_matrix': [8, 8, 16, 16, 1, 1], 'CUB_matrix': [8, 8, 16, 16, 1, 1], 'block_dim': [1, 1, 1, 1], 'n_bef_batch_flag': False, 'n_bef_group_flag': False, 'batch_bef_group_flag': False, 'A_overhead_opt_flag': False, 'B_overhead_opt_flag': False, 'manual_pingpong_buffer': {'AUB_pbuffer': 1, 'BUB_pbuffer': 1, 'AL1_pbuffer': 2, 'BL1_pbuffer': 2, 'AL0_pbuffer': 2, 'BL0_pbuffer': 2, 'CL0_pbuffer': 2, 'CUB_pbuffer': 2, 'UBG_pbuffer': 2}}
[INFO] [auto_tune] [2021-08-12 02:30:06,975] : No: 74	CYCLES: 2005	 best result: 571
[DEBUG] [auto_tune] [2021-08-12 02:30:06,993] : Tiling used in this evaluation is:
{'AUB_shape': None, 'BUB_shape': None, 'AL1_shape': [1152, 7, 1, 1], 'BL1_shape': [144, 1, 1, 1], 'AL0_matrix': [16, 3, 16, 16, 1, 1], 'BL0_matrix': [3, 4, 16, 16, 1, 1], 'CL0_matrix': [4, 16, 16, 16, 1, 1], 'CUB_matrix': [4, 16, 16, 16, 1, 1], 'block_dim': [1, 1, 2, 1], 'n_bef_batch_flag': False, 'n_bef_group_flag': False, 'batch_bef_group_flag': False, 'A_overhead_opt_flag': False, 'B_overhead_opt_flag': False, 'manual_pingpong_buffer': {'AUB_pbuffer': 1, 'BUB_pbuffer': 1, 'AL1_pbuffer': 1, 'BL1_pbuffer': 2, 'AL0_pbuffer': 2, 'BL0_pbuffer': 2, 'CL0_pbuffer': 2, 'CUB_pbuffer': 2, 'UBG_pbuffer': 2}}
[INFO] [auto_tune] [2021-08-12 02:30:10,355] : No: 75	CYCLES: 931	 best result: 571
[DEBUG] [auto_tune] [2021-08-12 02:30:10,373] : Tiling used in this evaluation is:
{'AUB_shape': None, 'BUB_shape': None, 'AL1_shape': [1152, 3, 1, 1], 'BL1_shape': [288, 1, 1, 1], 'AL0_matrix': [49, 1, 16, 16, 1, 1], 'BL0_matrix': [1, 2, 16, 16, 1, 1], 'CL0_matrix': [2, 49, 16, 16, 1, 1], 'CUB_matrix': [2, 49, 16, 16, 1, 1], 'block_dim': [1, 1, 2, 1], 'n_bef_batch_flag': False, 'n_bef_group_flag': False, 'batch_bef_group_flag': False, 'A_overhead_opt_flag': 1, 'B_overhead_opt_flag': False, 'manual_pingpong_buffer': {'AUB_pbuffer': 1, 'BUB_pbuffer': 1, 'AL1_pbuffer': 1, 'BL1_pbuffer': 2, 'AL0_pbuffer': 2, 'BL0_pbuffer': 2, 'CL0_pbuffer': 2, 'CUB_pbuffer': 2, 'UBG_pbuffer': 2}}
[INFO] [auto_tune] [2021-08-12 02:30:13,979] : No: 76	CYCLES: 768	 best result: 571
[DEBUG] [auto_tune] [2021-08-12 02:30:13,997] : Tiling used in this evaluation is:
{'AUB_shape': None, 'BUB_shape': None, 'AL1_shape': [1152, 4, 1, 1], 'BL1_shape': [1152, 1, 1, 1], 'AL0_matrix': [32, 2, 16, 16, 1, 1], 'BL0_matrix': [2, 1, 16, 16, 1, 1], 'CL0_matrix': [1, 32, 16, 16, 1, 1], 'CUB_matrix': [1, 32, 16, 16, 1, 1], 'block_dim': [1, 2, 1, 1], 'n_bef_batch_flag': False, 'n_bef_group_flag': False, 'batch_bef_group_flag': False, 'A_overhead_opt_flag': False, 'B_overhead_opt_flag': False, 'manual_pingpong_buffer': {'AUB_pbuffer': 1, 'BUB_pbuffer': 1, 'AL1_pbuffer': 1, 'BL1_pbuffer': 2, 'AL0_pbuffer': 2, 'BL0_pbuffer': 2, 'CL0_pbuffer': 2, 'CUB_pbuffer': 2, 'UBG_pbuffer': 2}}
[INFO] [auto_tune] [2021-08-12 02:30:16,863] : No: 77	CYCLES: 1578	 best result: 571
[DEBUG] [auto_tune] [2021-08-12 02:30:16,882] : Tiling used in this evaluation is:
{'AUB_shape': None, 'BUB_shape': None, 'AL1_shape': [1152, 11, 1, 1], 'BL1_shape': [576, 1, 1, 1], 'AL0_matrix': [8, 3, 16, 16, 1, 1], 'BL0_matrix': [3, 8, 16, 16, 1, 1], 'CL0_matrix': [8, 8, 16, 16, 1, 1], 'CUB_matrix': [8, 8, 16, 16, 1, 1], 'block_dim': [1, 1, 1, 1], 'n_bef_batch_flag': False, 'n_bef_group_flag': False, 'batch_bef_group_flag': False, 'A_overhead_opt_flag': 1, 'B_overhead_opt_flag': 1, 'manual_pingpong_buffer': {'AUB_pbuffer': 1, 'BUB_pbuffer': 1, 'AL1_pbuffer': 1, 'BL1_pbuffer': 2, 'AL0_pbuffer': 2, 'BL0_pbuffer': 2, 'CL0_pbuffer': 2, 'CUB_pbuffer': 2, 'UBG_pbuffer': 2}}
[INFO] [auto_tune] [2021-08-12 02:30:20,875] : No: 78	CYCLES: 1892	 best result: 571
[DEBUG] [auto_tune] [2021-08-12 02:30:20,893] : Tiling used in this evaluation is:
{'AUB_shape': None, 'BUB_shape': None, 'AL1_shape': [1152, 1, 1, 1], 'BL1_shape': None, 'AL0_matrix': [4, 8, 16, 16, 1, 1], 'BL0_matrix': [8, 8, 16, 16, 1, 1], 'CL0_matrix': [8, 4, 16, 16, 1, 1], 'CUB_matrix': [8, 4, 16, 16, 1, 1], 'block_dim': [1, 1, 2, 1], 'n_bef_batch_flag': False, 'n_bef_group_flag': False, 'batch_bef_group_flag': False, 'A_overhead_opt_flag': False, 'B_overhead_opt_flag': False, 'manual_pingpong_buffer': {'AUB_pbuffer': 1, 'BUB_pbuffer': 1, 'AL1_pbuffer': 2, 'BL1_pbuffer': 2, 'AL0_pbuffer': 2, 'BL0_pbuffer': 2, 'CL0_pbuffer': 2, 'CUB_pbuffer': 2, 'UBG_pbuffer': 2}}
[INFO] [auto_tune] [2021-08-12 02:30:24,071] : No: 79	CYCLES: 2804	 best result: 571
[DEBUG] [auto_tune] [2021-08-12 02:30:24,091] : Tiling used in this evaluation is:
{'AUB_shape': None, 'BUB_shape': None, 'AL1_shape': [1152, 31, 1, 1], 'BL1_shape': None, 'AL0_matrix': [4, 6, 16, 16, 1, 1], 'BL0_matrix': [6, 8, 16, 16, 1, 1], 'CL0_matrix': [8, 4, 16, 16, 1, 1], 'CUB_matrix': [8, 4, 16, 16, 1, 1], 'block_dim': [1, 1, 1, 1], 'n_bef_batch_flag': False, 'n_bef_group_flag': False, 'batch_bef_group_flag': False, 'A_overhead_opt_flag': 1, 'B_overhead_opt_flag': False, 'manual_pingpong_buffer': {'AUB_pbuffer': 1, 'BUB_pbuffer': 1, 'AL1_pbuffer': 1, 'BL1_pbuffer': 2, 'AL0_pbuffer': 2, 'BL0_pbuffer': 2, 'CL0_pbuffer': 2, 'CUB_pbuffer': 2, 'UBG_pbuffer': 2}}
[INFO] [auto_tune] [2021-08-12 02:30:26,363] : No: 80	CYCLES: 3080	 best result: 571
[DEBUG] [auto_tune] [2021-08-12 02:30:26,382] : Tiling used in this evaluation is:
{'AUB_shape': None, 'BUB_shape': None, 'AL1_shape': [1152, 15, 1, 1], 'BL1_shape': None, 'AL0_matrix': [8, 2, 16, 16, 1, 1], 'BL0_matrix': [2, 4, 16, 16, 1, 1], 'CL0_matrix': [4, 8, 16, 16, 1, 1], 'CUB_matrix': [4, 8, 16, 16, 1, 1], 'block_dim': [1, 2, 1, 1], 'n_bef_batch_flag': False, 'n_bef_group_flag': False, 'batch_bef_group_flag': False, 'A_overhead_opt_flag': 1, 'B_overhead_opt_flag': False, 'manual_pingpong_buffer': {'AUB_pbuffer': 1, 'BUB_pbuffer': 1, 'AL1_pbuffer': 1, 'BL1_pbuffer': 2, 'AL0_pbuffer': 2, 'BL0_pbuffer': 2, 'CL0_pbuffer': 2, 'CUB_pbuffer': 2, 'UBG_pbuffer': 2}}
[INFO] [auto_tune] [2021-08-12 02:30:28,879] : No: 81	CYCLES: 2230	 best result: 571
[DEBUG] [auto_tune] [2021-08-12 02:30:28,897] : Tiling used in this evaluation is:
{'AUB_shape': None, 'BUB_shape': None, 'AL1_shape': [1152, 12, 1, 1], 'BL1_shape': [1152, 2, 1, 1], 'AL0_matrix': [8, 4, 16, 16, 1, 1], 'BL0_matrix': [4, 4, 16, 16, 1, 1], 'CL0_matrix': [4, 8, 16, 16, 1, 1], 'CUB_matrix': [4, 8, 16, 16, 1, 1], 'block_dim': [1, 1, 1, 1], 'n_bef_batch_flag': False, 'n_bef_group_flag': False, 'batch_bef_group_flag': False, 'A_overhead_opt_flag': False, 'B_overhead_opt_flag': 1, 'manual_pingpong_buffer': {'AUB_pbuffer': 1, 'BUB_pbuffer': 1, 'AL1_pbuffer': 1, 'BL1_pbuffer': 1, 'AL0_pbuffer': 2, 'BL0_pbuffer': 2, 'CL0_pbuffer': 2, 'CUB_pbuffer': 2, 'UBG_pbuffer': 2}}
[INFO] [auto_tune] [2021-08-12 02:30:31,867] : No: 82	CYCLES: 3347	 best result: 571
[DEBUG] [auto_tune] [2021-08-12 02:30:31,886] : Tiling used in this evaluation is:
{'AUB_shape': None, 'BUB_shape': None, 'AL1_shape': [1152, 5, 1, 1], 'BL1_shape': [576, 1, 1, 1], 'AL0_matrix': [16, 4, 16, 16, 1, 1], 'BL0_matrix': [4, 8, 16, 16, 1, 1], 'CL0_matrix': [8, 16, 16, 16, 1, 1], 'CUB_matrix': [8, 16, 16, 16, 1, 1], 'block_dim': [1, 1, 1, 1], 'n_bef_batch_flag': False, 'n_bef_group_flag': False, 'batch_bef_group_flag': False, 'A_overhead_opt_flag': False, 'B_overhead_opt_flag': False, 'manual_pingpong_buffer': {'AUB_pbuffer': 1, 'BUB_pbuffer': 1, 'AL1_pbuffer': 2, 'BL1_pbuffer': 1, 'AL0_pbuffer': 2, 'BL0_pbuffer': 2, 'CL0_pbuffer': 2, 'CUB_pbuffer': 1, 'UBG_pbuffer': 2}}
[INFO] [auto_tune] [2021-08-12 02:30:35,087] : No: 83	CYCLES: 1688	 best result: 571
[DEBUG] [auto_tune] [2021-08-12 02:30:35,106] : Tiling used in this evaluation is:
{'AUB_shape': None, 'BUB_shape': None, 'AL1_shape': [1152, 11, 1, 1], 'BL1_shape': [576, 1, 1, 1], 'AL0_matrix': [16, 3, 16, 16, 1, 1], 'BL0_matrix': [3, 4, 16, 16, 1, 1], 'CL0_matrix': [4, 16, 16, 16, 1, 1], 'CUB_matrix': [4, 16, 16, 16, 1, 1], 'block_dim': [1, 1, 1, 1], 'n_bef_batch_flag': False, 'n_bef_group_flag': False, 'batch_bef_group_flag': False, 'A_overhead_opt_flag': False, 'B_overhead_opt_flag': False, 'manual_pingpong_buffer': {'AUB_pbuffer': 1, 'BUB_pbuffer': 1, 'AL1_pbuffer': 1, 'BL1_pbuffer': 2, 'AL0_pbuffer': 2, 'BL0_pbuffer': 2, 'CL0_pbuffer': 2, 'CUB_pbuffer': 2, 'UBG_pbuffer': 2}}
[INFO] [auto_tune] [2021-08-12 02:30:38,167] : No: 84	CYCLES: 1584	 best result: 571
[DEBUG] [auto_tune] [2021-08-12 02:30:38,186] : Tiling used in this evaluation is:
{'AUB_shape': None, 'BUB_shape': None, 'AL1_shape': [1152, 9, 1, 1], 'BL1_shape': [], 'AL0_matrix': [8, 8, 16, 16, 1, 1], 'BL0_matrix': [8, 8, 16, 16, 1, 1], 'CL0_matrix': [8, 8, 16, 16, 1, 1], 'CUB_matrix': [8, 8, 16, 16, 1, 1], 'block_dim': [1, 1, 2, 1], 'n_bef_batch_flag': False, 'n_bef_group_flag': False, 'batch_bef_group_flag': False, 'A_overhead_opt_flag': False, 'B_overhead_opt_flag': False, 'manual_pingpong_buffer': {'AUB_pbuffer': 1, 'BUB_pbuffer': 1, 'AL1_pbuffer': 1, 'BL1_pbuffer': 2, 'AL0_pbuffer': 2, 'BL0_pbuffer': 2, 'CL0_pbuffer': 2, 'CUB_pbuffer': 2, 'UBG_pbuffer': 2}}
[INFO] [auto_tune] [2021-08-12 02:30:41,315] : No: 85	CYCLES: 821	 best result: 571
[DEBUG] [auto_tune] [2021-08-12 02:30:41,333] : Tiling used in this evaluation is:
{'AUB_shape': None, 'BUB_shape': None, 'AL1_shape': [1152, 17, 1, 1], 'BL1_shape': [], 'AL0_matrix': [8, 3, 16, 16, 1, 1], 'BL0_matrix': [3, 4, 16, 16, 1, 1], 'CL0_matrix': [4, 8, 16, 16, 1, 1], 'CUB_matrix': [4, 8, 16, 16, 1, 1], 'block_dim': [1, 2, 1, 1], 'n_bef_batch_flag': False, 'n_bef_group_flag': False, 'batch_bef_group_flag': False, 'A_overhead_opt_flag': False, 'B_overhead_opt_flag': 1, 'manual_pingpong_buffer': {'AUB_pbuffer': 1, 'BUB_pbuffer': 1, 'AL1_pbuffer': 1, 'BL1_pbuffer': 2, 'AL0_pbuffer': 2, 'BL0_pbuffer': 2, 'CL0_pbuffer': 2, 'CUB_pbuffer': 2, 'UBG_pbuffer': 2}}
[INFO] [auto_tune] [2021-08-12 02:30:43,859] : No: 86	CYCLES: 1537	 best result: 571
[DEBUG] [auto_tune] [2021-08-12 02:30:43,878] : Tiling used in this evaluation is:
{'AUB_shape': None, 'BUB_shape': None, 'AL1_shape': [1152, 1, 1, 1], 'BL1_shape': [], 'AL0_matrix': [16, 3, 16, 16, 1, 1], 'BL0_matrix': [3, 4, 16, 16, 1, 1], 'CL0_matrix': [4, 16, 16, 16, 1, 1], 'CUB_matrix': [4, 16, 16, 16, 1, 1], 'block_dim': [1, 1, 1, 1], 'n_bef_batch_flag': False, 'n_bef_group_flag': False, 'batch_bef_group_flag': False, 'A_overhead_opt_flag': False, 'B_overhead_opt_flag': False, 'manual_pingpong_buffer': {'AUB_pbuffer': 1, 'BUB_pbuffer': 1, 'AL1_pbuffer': 2, 'BL1_pbuffer': 2, 'AL0_pbuffer': 2, 'BL0_pbuffer': 2, 'CL0_pbuffer': 2, 'CUB_pbuffer': 2, 'UBG_pbuffer': 2}}
[INFO] [auto_tune] [2021-08-12 02:30:46,419] : No: 87	CYCLES: 1613	 best result: 571
[DEBUG] [auto_tune] [2021-08-12 02:30:46,438] : Tiling used in this evaluation is:
{'AUB_shape': None, 'BUB_shape': None, 'AL1_shape': [1152, 53, 1, 1], 'BL1_shape': [288, 1, 1, 1], 'AL0_matrix': [4, 3, 16, 16, 1, 1], 'BL0_matrix': [3, 8, 16, 16, 1, 1], 'CL0_matrix': [8, 4, 16, 16, 1, 1], 'CUB_matrix': [8, 4, 16, 16, 1, 1], 'block_dim': [1, 1, 1, 1], 'n_bef_batch_flag': False, 'n_bef_group_flag': False, 'batch_bef_group_flag': False, 'A_overhead_opt_flag': 1, 'B_overhead_opt_flag': False, 'manual_pingpong_buffer': {'AUB_pbuffer': 1, 'BUB_pbuffer': 1, 'AL1_pbuffer': 1, 'BL1_pbuffer': 1, 'AL0_pbuffer': 2, 'BL0_pbuffer': 2, 'CL0_pbuffer': 2, 'CUB_pbuffer': 2, 'UBG_pbuffer': 2}}
[INFO] [auto_tune] [2021-08-12 02:30:48,959] : No: 88	CYCLES: 4586	 best result: 571
[DEBUG] [auto_tune] [2021-08-12 02:30:48,977] : Tiling used in this evaluation is:
{'AUB_shape': None, 'BUB_shape': None, 'AL1_shape': [1152, 17, 1, 1], 'BL1_shape': [1152, 2, 1, 1], 'AL0_matrix': [8, 9, 16, 16, 1, 1], 'BL0_matrix': [9, 4, 16, 16, 1, 1], 'CL0_matrix': [4, 8, 16, 16, 1, 1], 'CUB_matrix': [4, 8, 16, 16, 1, 1], 'block_dim': [1, 1, 2, 1], 'n_bef_batch_flag': False, 'n_bef_group_flag': False, 'batch_bef_group_flag': False, 'A_overhead_opt_flag': 1, 'B_overhead_opt_flag': False, 'manual_pingpong_buffer': {'AUB_pbuffer': 1, 'BUB_pbuffer': 1, 'AL1_pbuffer': 1, 'BL1_pbuffer': 1, 'AL0_pbuffer': 1, 'BL0_pbuffer': 2, 'CL0_pbuffer': 2, 'CUB_pbuffer': 2, 'UBG_pbuffer': 2}}
[INFO] [auto_tune] [2021-08-12 02:30:52,515] : No: 89	CYCLES: 1375	 best result: 571
[DEBUG] [auto_tune] [2021-08-12 02:30:52,535] : Tiling used in this evaluation is:
{'AUB_shape': None, 'BUB_shape': None, 'AL1_shape': [1152, 13, 1, 1], 'BL1_shape': [1152, 2, 1, 1], 'AL0_matrix': [8, 2, 16, 16, 1, 1], 'BL0_matrix': [2, 4, 16, 16, 1, 1], 'CL0_matrix': [4, 8, 16, 16, 1, 1], 'CUB_matrix': [4, 8, 16, 16, 1, 1], 'block_dim': [1, 1, 2, 1], 'n_bef_batch_flag': False, 'n_bef_group_flag': False, 'batch_bef_group_flag': False, 'A_overhead_opt_flag': False, 'B_overhead_opt_flag': False, 'manual_pingpong_buffer': {'AUB_pbuffer': 1, 'BUB_pbuffer': 1, 'AL1_pbuffer': 1, 'BL1_pbuffer': 1, 'AL0_pbuffer': 2, 'BL0_pbuffer': 2, 'CL0_pbuffer': 2, 'CUB_pbuffer': 2, 'UBG_pbuffer': 2}}
[INFO] [auto_tune] [2021-08-12 02:30:55,627] : No: 90	CYCLES: 1543	 best result: 571
[DEBUG] [auto_tune] [2021-08-12 02:30:55,647] : Tiling used in this evaluation is:
{'AUB_shape': None, 'BUB_shape': None, 'AL1_shape': [1152, 5, 1, 1], 'BL1_shape': [1152, 1, 1, 1], 'AL0_matrix': [7, 6, 16, 16, 1, 1], 'BL0_matrix': [6, 8, 16, 16, 1, 1], 'CL0_matrix': [8, 7, 16, 16, 1, 1], 'CUB_matrix': [8, 7, 16, 16, 1, 1], 'block_dim': [1, 1, 2, 1], 'n_bef_batch_flag': False, 'n_bef_group_flag': False, 'batch_bef_group_flag': False, 'A_overhead_opt_flag': False, 'B_overhead_opt_flag': False, 'manual_pingpong_buffer': {'AUB_pbuffer': 1, 'BUB_pbuffer': 1, 'AL1_pbuffer': 2, 'BL1_pbuffer': 2, 'AL0_pbuffer': 2, 'BL0_pbuffer': 2, 'CL0_pbuffer': 2, 'CUB_pbuffer': 2, 'UBG_pbuffer': 2}}
[INFO] [auto_tune] [2021-08-12 02:30:59,023] : No: 91	CYCLES: 654	 best result: 571
[DEBUG] [auto_tune] [2021-08-12 02:30:59,042] : Tiling used in this evaluation is:
{'AUB_shape': None, 'BUB_shape': None, 'AL1_shape': [144, 1, 1, 1], 'BL1_shape': [576, 1, 1, 1], 'AL0_matrix': [16, 1, 16, 16, 1, 1], 'BL0_matrix': [1, 2, 16, 16, 1, 1], 'CL0_matrix': [2, 16, 16, 16, 1, 1], 'CUB_matrix': [2, 16, 16, 16, 1, 1], 'block_dim': [1, 1, 2, 1], 'n_bef_batch_flag': False, 'n_bef_group_flag': False, 'batch_bef_group_flag': False, 'A_overhead_opt_flag': False, 'B_overhead_opt_flag': False, 'manual_pingpong_buffer': {'AUB_pbuffer': 1, 'BUB_pbuffer': 1, 'AL1_pbuffer': 2, 'BL1_pbuffer': 2, 'AL0_pbuffer': 2, 'BL0_pbuffer': 2, 'CL0_pbuffer': 2, 'CUB_pbuffer': 2, 'UBG_pbuffer': 2}}
[INFO] [auto_tune] [2021-08-12 02:31:02,859] : No: 92	CYCLES: 1950	 best result: 571
[DEBUG] [auto_tune] [2021-08-12 02:31:02,878] : Tiling used in this evaluation is:
{'AUB_shape': None, 'BUB_shape': None, 'AL1_shape': [1152, 23, 1, 1], 'BL1_shape': None, 'AL0_matrix': [4, 6, 16, 16, 1, 1], 'BL0_matrix': [6, 8, 16, 16, 1, 1], 'CL0_matrix': [8, 4, 16, 16, 1, 1], 'CUB_matrix': [8, 4, 16, 16, 1, 1], 'block_dim': [1, 1, 1, 1], 'n_bef_batch_flag': False, 'n_bef_group_flag': False, 'batch_bef_group_flag': False, 'A_overhead_opt_flag': False, 'B_overhead_opt_flag': False, 'manual_pingpong_buffer': {'AUB_pbuffer': 1, 'BUB_pbuffer': 1, 'AL1_pbuffer': 2, 'BL1_pbuffer': 2, 'AL0_pbuffer': 2, 'BL0_pbuffer': 2, 'CL0_pbuffer': 2, 'CUB_pbuffer': 2, 'UBG_pbuffer': 2}}
[INFO] [auto_tune] [2021-08-12 02:31:05,507] : No: 93	CYCLES: 3164	 best result: 571
[DEBUG] [auto_tune] [2021-08-12 02:31:05,526] : Tiling used in this evaluation is:
{'AUB_shape': None, 'BUB_shape': None, 'AL1_shape': [1152, 6, 1, 1], 'BL1_shape': [], 'AL0_matrix': [32, 2, 16, 16, 1, 1], 'BL0_matrix': [2, 2, 16, 16, 1, 1], 'CL0_matrix': [2, 32, 16, 16, 1, 1], 'CUB_matrix': [2, 32, 16, 16, 1, 1], 'block_dim': [1, 2, 1, 1], 'n_bef_batch_flag': False, 'n_bef_group_flag': False, 'batch_bef_group_flag': False, 'A_overhead_opt_flag': 1, 'B_overhead_opt_flag': 1, 'manual_pingpong_buffer': {'AUB_pbuffer': 1, 'BUB_pbuffer': 1, 'AL1_pbuffer': 1, 'BL1_pbuffer': 1, 'AL0_pbuffer': 2, 'BL0_pbuffer': 2, 'CL0_pbuffer': 2, 'CUB_pbuffer': 2, 'UBG_pbuffer': 2}}
[INFO] [auto_tune] [2021-08-12 02:31:08,607] : No: 94	CYCLES: 971	 best result: 571
[DEBUG] [auto_tune] [2021-08-12 02:31:08,626] : Tiling used in this evaluation is:
{'AUB_shape': None, 'BUB_shape': None, 'AL1_shape': [1152, 4, 1, 1], 'BL1_shape': [576, 1, 1, 1], 'AL0_matrix': [14, 3, 16, 16, 1, 1], 'BL0_matrix': [3, 4, 16, 16, 1, 1], 'CL0_matrix': [4, 14, 16, 16, 1, 1], 'CUB_matrix': [4, 14, 16, 16, 1, 1], 'block_dim': [1, 1, 1, 1], 'n_bef_batch_flag': False, 'n_bef_group_flag': False, 'batch_bef_group_flag': False, 'A_overhead_opt_flag': False, 'B_overhead_opt_flag': 1, 'manual_pingpong_buffer': {'AUB_pbuffer': 1, 'BUB_pbuffer': 1, 'AL1_pbuffer': 2, 'BL1_pbuffer': 2, 'AL0_pbuffer': 2, 'BL0_pbuffer': 2, 'CL0_pbuffer': 2, 'CUB_pbuffer': 2, 'UBG_pbuffer': 2}}
[INFO] [auto_tune] [2021-08-12 02:31:11,795] : No: 95	CYCLES: 1459	 best result: 571
[DEBUG] [auto_tune] [2021-08-12 02:31:11,814] : Tiling used in this evaluation is:
{'AUB_shape': None, 'BUB_shape': None, 'AL1_shape': [1152, 7, 1, 1], 'BL1_shape': None, 'AL0_matrix': [16, 2, 16, 16, 1, 1], 'BL0_matrix': [2, 2, 16, 16, 1, 1], 'CL0_matrix': [2, 16, 16, 16, 1, 1], 'CUB_matrix': [2, 16, 16, 16, 1, 1], 'block_dim': [1, 1, 2, 1], 'n_bef_batch_flag': False, 'n_bef_group_flag': False, 'batch_bef_group_flag': False, 'A_overhead_opt_flag': False, 'B_overhead_opt_flag': False, 'manual_pingpong_buffer': {'AUB_pbuffer': 1, 'BUB_pbuffer': 1, 'AL1_pbuffer': 1, 'BL1_pbuffer': 2, 'AL0_pbuffer': 2, 'BL0_pbuffer': 2, 'CL0_pbuffer': 2, 'CUB_pbuffer': 2, 'UBG_pbuffer': 2}}
[INFO] [auto_tune] [2021-08-12 02:31:14,671] : No: 96	CYCLES: 1920	 best result: 571
[DEBUG] [auto_tune] [2021-08-12 02:31:14,690] : Tiling used in this evaluation is:
{'AUB_shape': None, 'BUB_shape': None, 'AL1_shape': [1152, 24, 1, 1], 'BL1_shape': [], 'AL0_matrix': [8, 4, 16, 16, 1, 1], 'BL0_matrix': [4, 4, 16, 16, 1, 1], 'CL0_matrix': [4, 8, 16, 16, 1, 1], 'CUB_matrix': [4, 8, 16, 16, 1, 1], 'block_dim': [1, 2, 1, 1], 'n_bef_batch_flag': False, 'n_bef_group_flag': False, 'batch_bef_group_flag': False, 'A_overhead_opt_flag': False, 'B_overhead_opt_flag': 1, 'manual_pingpong_buffer': {'AUB_pbuffer': 1, 'BUB_pbuffer': 1, 'AL1_pbuffer': 1, 'BL1_pbuffer': 1, 'AL0_pbuffer': 2, 'BL0_pbuffer': 2, 'CL0_pbuffer': 2, 'CUB_pbuffer': 2, 'UBG_pbuffer': 2}}
[INFO] [auto_tune] [2021-08-12 02:31:17,063] : No: 97	CYCLES: 1500	 best result: 571
[DEBUG] [auto_tune] [2021-08-12 02:31:17,082] : Tiling used in this evaluation is:
{'AUB_shape': None, 'BUB_shape': None, 'AL1_shape': [1152, 22, 1, 1], 'BL1_shape': [1152, 1, 1, 1], 'AL0_matrix': [4, 1, 16, 16, 1, 1], 'BL0_matrix': [1, 8, 16, 16, 1, 1], 'CL0_matrix': [8, 4, 16, 16, 1, 1], 'CUB_matrix': [8, 4, 16, 16, 1, 1], 'block_dim': [1, 1, 2, 1], 'n_bef_batch_flag': False, 'n_bef_group_flag': False, 'batch_bef_group_flag': False, 'A_overhead_opt_flag': False, 'B_overhead_opt_flag': 1, 'manual_pingpong_buffer': {'AUB_pbuffer': 1, 'BUB_pbuffer': 1, 'AL1_pbuffer': 1, 'BL1_pbuffer': 2, 'AL0_pbuffer': 2, 'BL0_pbuffer': 2, 'CL0_pbuffer': 2, 'CUB_pbuffer': 2, 'UBG_pbuffer': 2}}
[INFO] [auto_tune] [2021-08-12 02:31:19,783] : No: 98	CYCLES: 1791	 best result: 571
[DEBUG] [auto_tune] [2021-08-12 02:31:19,801] : Tiling used in this evaluation is:
{'AUB_shape': None, 'BUB_shape': None, 'AL1_shape': [1152, 7, 1, 1], 'BL1_shape': [144, 1, 1, 1], 'AL0_matrix': [16, 1, 16, 16, 1, 1], 'BL0_matrix': [1, 4, 16, 16, 1, 1], 'CL0_matrix': [4, 16, 16, 16, 1, 1], 'CUB_matrix': [4, 16, 16, 16, 1, 1], 'block_dim': [1, 1, 2, 1], 'n_bef_batch_flag': False, 'n_bef_group_flag': False, 'batch_bef_group_flag': False, 'A_overhead_opt_flag': 1, 'B_overhead_opt_flag': False, 'manual_pingpong_buffer': {'AUB_pbuffer': 1, 'BUB_pbuffer': 1, 'AL1_pbuffer': 1, 'BL1_pbuffer': 2, 'AL0_pbuffer': 2, 'BL0_pbuffer': 2, 'CL0_pbuffer': 2, 'CUB_pbuffer': 2, 'UBG_pbuffer': 2}}
[INFO] [auto_tune] [2021-08-12 02:31:23,171] : No: 99	CYCLES: 917	 best result: 571
[DEBUG] [auto_tune] [2021-08-12 02:31:23,190] : Tiling used in this evaluation is:
{'AUB_shape': None, 'BUB_shape': None, 'AL1_shape': [1152, 3, 1, 1], 'BL1_shape': [576, 1, 1, 1], 'AL0_matrix': [56, 1, 16, 16, 1, 1], 'BL0_matrix': [1, 2, 16, 16, 1, 1], 'CL0_matrix': [2, 56, 16, 16, 1, 1], 'CUB_matrix': [2, 56, 16, 16, 1, 1], 'block_dim': [1, 2, 1, 1], 'n_bef_batch_flag': False, 'n_bef_group_flag': False, 'batch_bef_group_flag': False, 'A_overhead_opt_flag': 1, 'B_overhead_opt_flag': False, 'manual_pingpong_buffer': {'AUB_pbuffer': 1, 'BUB_pbuffer': 1, 'AL1_pbuffer': 1, 'BL1_pbuffer': 2, 'AL0_pbuffer': 2, 'BL0_pbuffer': 2, 'CL0_pbuffer': 2, 'CUB_pbuffer': 2, 'UBG_pbuffer': 2}}
[INFO] [auto_tune] [2021-08-12 02:31:25,883] : No: 100	CYCLES: 821	 best result: 571
[DEBUG] [auto_tune] [2021-08-12 02:31:25,902] : Tiling used in this evaluation is:
{'AUB_shape': None, 'BUB_shape': None, 'AL1_shape': [1152, 30, 1, 1], 'BL1_shape': [], 'AL0_matrix': [4, 9, 16, 16, 1, 1], 'BL0_matrix': [9, 8, 16, 16, 1, 1], 'CL0_matrix': [8, 4, 16, 16, 1, 1], 'CUB_matrix': [8, 4, 16, 16, 1, 1], 'block_dim': [1, 1, 2, 1], 'n_bef_batch_flag': False, 'n_bef_group_flag': False, 'batch_bef_group_flag': False, 'A_overhead_opt_flag': False, 'B_overhead_opt_flag': False, 'manual_pingpong_buffer': {'AUB_pbuffer': 1, 'BUB_pbuffer': 1, 'AL1_pbuffer': 1, 'BL1_pbuffer': 1, 'AL0_pbuffer': 2, 'BL0_pbuffer': 1, 'CL0_pbuffer': 2, 'CUB_pbuffer': 2, 'UBG_pbuffer': 2}}
[INFO] [auto_tune] [2021-08-12 02:31:28,451] : No: 101	CYCLES: 1380	 best result: 571
[DEBUG] [auto_tune] [2021-08-12 02:31:28,469] : Tiling used in this evaluation is:
{'AUB_shape': None, 'BUB_shape': None, 'AL1_shape': [288, 1, 1, 1], 'BL1_shape': [1152, 4, 1, 1], 'AL0_matrix': [64, 2, 16, 16, 1, 1], 'BL0_matrix': [2, 2, 16, 16, 1, 1], 'CL0_matrix': [2, 64, 16, 16, 1, 1], 'CUB_matrix': [2, 64, 16, 16, 1, 1], 'block_dim': [1, 1, 1, 1], 'n_bef_batch_flag': False, 'n_bef_group_flag': False, 'batch_bef_group_flag': False, 'A_overhead_opt_flag': False, 'B_overhead_opt_flag': False, 'manual_pingpong_buffer': {'AUB_pbuffer': 1, 'BUB_pbuffer': 1, 'AL1_pbuffer': 2, 'BL1_pbuffer': 2, 'AL0_pbuffer': 1, 'BL0_pbuffer': 2, 'CL0_pbuffer': 2, 'CUB_pbuffer': 1, 'UBG_pbuffer': 2}}
[INFO] [auto_tune] [2021-08-12 02:31:31,811] : No: 102	CYCLES: 2185	 best result: 571
[DEBUG] [auto_tune] [2021-08-12 02:31:31,830] : Tiling used in this evaluation is:
{'AUB_shape': None, 'BUB_shape': None, 'AL1_shape': [1152, 1, 1, 1], 'BL1_shape': None, 'AL0_matrix': [8, 4, 16, 16, 1, 1], 'BL0_matrix': [4, 8, 16, 16, 1, 1], 'CL0_matrix': [8, 8, 16, 16, 1, 1], 'CUB_matrix': [8, 8, 16, 16, 1, 1], 'block_dim': [1, 1, 1, 1], 'n_bef_batch_flag': False, 'n_bef_group_flag': False, 'batch_bef_group_flag': False, 'A_overhead_opt_flag': 1, 'B_overhead_opt_flag': False, 'manual_pingpong_buffer': {'AUB_pbuffer': 1, 'BUB_pbuffer': 1, 'AL1_pbuffer': 2, 'BL1_pbuffer': 2, 'AL0_pbuffer': 2, 'BL0_pbuffer': 2, 'CL0_pbuffer': 2, 'CUB_pbuffer': 2, 'UBG_pbuffer': 2}}
[INFO] [auto_tune] [2021-08-12 02:31:34,311] : No: 103	CYCLES: 2604	 best result: 571
[DEBUG] [auto_tune] [2021-08-12 02:31:34,329] : Tiling used in this evaluation is:
{'AUB_shape': None, 'BUB_shape': None, 'AL1_shape': [1152, 10, 1, 1], 'BL1_shape': [], 'AL0_matrix': [7, 4, 16, 16, 1, 1], 'BL0_matrix': [4, 8, 16, 16, 1, 1], 'CL0_matrix': [8, 7, 16, 16, 1, 1], 'CUB_matrix': [8, 7, 16, 16, 1, 1], 'block_dim': [1, 1, 1, 1], 'n_bef_batch_flag': False, 'n_bef_group_flag': False, 'batch_bef_group_flag': False, 'A_overhead_opt_flag': 1, 'B_overhead_opt_flag': 1, 'manual_pingpong_buffer': {'AUB_pbuffer': 1, 'BUB_pbuffer': 1, 'AL1_pbuffer': 2, 'BL1_pbuffer': 1, 'AL0_pbuffer': 2, 'BL0_pbuffer': 2, 'CL0_pbuffer': 2, 'CUB_pbuffer': 2, 'UBG_pbuffer': 2}}
[INFO] [auto_tune] [2021-08-12 02:31:37,027] : No: 104	CYCLES: 1442	 best result: 571
[DEBUG] [auto_tune] [2021-08-12 02:31:37,046] : Tiling used in this evaluation is:
{'AUB_shape': None, 'BUB_shape': None, 'AL1_shape': [1152, 2, 1, 1], 'BL1_shape': [288, 1, 1, 1], 'AL0_matrix': [14, 6, 16, 16, 1, 1], 'BL0_matrix': [6, 4, 16, 16, 1, 1], 'CL0_matrix': [4, 14, 16, 16, 1, 1], 'CUB_matrix': [4, 14, 16, 16, 1, 1], 'block_dim': [1, 1, 1, 1], 'n_bef_batch_flag': False, 'n_bef_group_flag': False, 'batch_bef_group_flag': False, 'A_overhead_opt_flag': False, 'B_overhead_opt_flag': False, 'manual_pingpong_buffer': {'AUB_pbuffer': 1, 'BUB_pbuffer': 1, 'AL1_pbuffer': 2, 'BL1_pbuffer': 2, 'AL0_pbuffer': 1, 'BL0_pbuffer': 2, 'CL0_pbuffer': 2, 'CUB_pbuffer': 2, 'UBG_pbuffer': 2}}
[INFO] [auto_tune] [2021-08-12 02:31:39,871] : No: 105	CYCLES: 2138	 best result: 571
[DEBUG] [auto_tune] [2021-08-12 02:31:39,890] : Tiling used in this evaluation is:
{'AUB_shape': None, 'BUB_shape': None, 'AL1_shape': [1152, 8, 1, 1], 'BL1_shape': [288, 1, 1, 1], 'AL0_matrix': [28, 1, 16, 16, 1, 1], 'BL0_matrix': [1, 4, 16, 16, 1, 1], 'CL0_matrix': [4, 28, 16, 16, 1, 1], 'CUB_matrix': [4, 28, 16, 16, 1, 1], 'block_dim': [1, 1, 1, 1], 'n_bef_batch_flag': False, 'n_bef_group_flag': False, 'batch_bef_group_flag': False, 'A_overhead_opt_flag': 1, 'B_overhead_opt_flag': False, 'manual_pingpong_buffer': {'AUB_pbuffer': 1, 'BUB_pbuffer': 1, 'AL1_pbuffer': 1, 'BL1_pbuffer': 1, 'AL0_pbuffer': 2, 'BL0_pbuffer': 2, 'CL0_pbuffer': 2, 'CUB_pbuffer': 2, 'UBG_pbuffer': 2}}
[INFO] [auto_tune] [2021-08-12 02:31:42,499] : No: 106	CYCLES: 1883	 best result: 571
[DEBUG] [auto_tune] [2021-08-12 02:31:42,518] : Tiling used in this evaluation is:
{'AUB_shape': None, 'BUB_shape': None, 'AL1_shape': [1152, 2, 1, 1], 'BL1_shape': [288, 1, 1, 1], 'AL0_matrix': [16, 6, 16, 16, 1, 1], 'BL0_matrix': [6, 2, 16, 16, 1, 1], 'CL0_matrix': [2, 16, 16, 16, 1, 1], 'CUB_matrix': [2, 16, 16, 16, 1, 1], 'block_dim': [1, 2, 1, 1], 'n_bef_batch_flag': False, 'n_bef_group_flag': False, 'batch_bef_group_flag': False, 'A_overhead_opt_flag': 1, 'B_overhead_opt_flag': False, 'manual_pingpong_buffer': {'AUB_pbuffer': 1, 'BUB_pbuffer': 1, 'AL1_pbuffer': 2, 'BL1_pbuffer': 2, 'AL0_pbuffer': 1, 'BL0_pbuffer': 2, 'CL0_pbuffer': 2, 'CUB_pbuffer': 2, 'UBG_pbuffer': 2}}
[INFO] [auto_tune] [2021-08-12 02:31:45,923] : No: 107	CYCLES: 2254	 best result: 571
[DEBUG] [auto_tune] [2021-08-12 02:31:45,942] : Tiling used in this evaluation is:
{'AUB_shape': None, 'BUB_shape': None, 'AL1_shape': [1152, 33, 1, 1], 'BL1_shape': [1152, 1, 1, 1], 'AL0_matrix': [4, 8, 16, 16, 1, 1], 'BL0_matrix': [8, 8, 16, 16, 1, 1], 'CL0_matrix': [8, 4, 16, 16, 1, 1], 'CUB_matrix': [8, 4, 16, 16, 1, 1], 'block_dim': [1, 1, 2, 1], 'n_bef_batch_flag': False, 'n_bef_group_flag': False, 'batch_bef_group_flag': False, 'A_overhead_opt_flag': False, 'B_overhead_opt_flag': False, 'manual_pingpong_buffer': {'AUB_pbuffer': 1, 'BUB_pbuffer': 1, 'AL1_pbuffer': 1, 'BL1_pbuffer': 1, 'AL0_pbuffer': 2, 'BL0_pbuffer': 2, 'CL0_pbuffer': 2, 'CUB_pbuffer': 2, 'UBG_pbuffer': 2}}
[INFO] [auto_tune] [2021-08-12 02:31:49,043] : No: 108	CYCLES: 743	 best result: 571
[DEBUG] [auto_tune] [2021-08-12 02:31:49,062] : Tiling used in this evaluation is:
{'AUB_shape': None, 'BUB_shape': None, 'AL1_shape': [576, 1, 1, 1], 'BL1_shape': None, 'AL0_matrix': [64, 1, 16, 16, 1, 1], 'BL0_matrix': [1, 4, 16, 16, 1, 1], 'CL0_matrix': [4, 64, 16, 16, 1, 1], 'CUB_matrix': [2, 64, 16, 16, 1, 1], 'block_dim': [1, 2, 1, 1], 'n_bef_batch_flag': False, 'n_bef_group_flag': False, 'batch_bef_group_flag': False, 'A_overhead_opt_flag': False, 'B_overhead_opt_flag': False, 'manual_pingpong_buffer': {'AUB_pbuffer': 1, 'BUB_pbuffer': 1, 'AL1_pbuffer': 2, 'BL1_pbuffer': 2, 'AL0_pbuffer': 2, 'BL0_pbuffer': 2, 'CL0_pbuffer': 1, 'CUB_pbuffer': 1, 'UBG_pbuffer': 2}}
[INFO] [auto_tune] [2021-08-12 02:31:51,191] : No: 109	CYCLES: 921	 best result: 571
[DEBUG] [auto_tune] [2021-08-12 02:31:51,210] : Tiling used in this evaluation is:
{'AUB_shape': None, 'BUB_shape': None, 'AL1_shape': [1152, 43, 1, 1], 'BL1_shape': [576, 1, 1, 1], 'AL0_matrix': [4, 2, 16, 16, 1, 1], 'BL0_matrix': [2, 8, 16, 16, 1, 1], 'CL0_matrix': [8, 4, 16, 16, 1, 1], 'CUB_matrix': [8, 4, 16, 16, 1, 1], 'block_dim': [1, 1, 1, 1], 'n_bef_batch_flag': False, 'n_bef_group_flag': False, 'batch_bef_group_flag': False, 'A_overhead_opt_flag': False, 'B_overhead_opt_flag': False, 'manual_pingpong_buffer': {'AUB_pbuffer': 1, 'BUB_pbuffer': 1, 'AL1_pbuffer': 1, 'BL1_pbuffer': 1, 'AL0_pbuffer': 2, 'BL0_pbuffer': 2, 'CL0_pbuffer': 2, 'CUB_pbuffer': 2, 'UBG_pbuffer': 2}}
[INFO] [auto_tune] [2021-08-12 02:31:53,751] : No: 110	CYCLES: 4533	 best result: 571
[DEBUG] [auto_tune] [2021-08-12 02:31:53,770] : Tiling used in this evaluation is:
{'AUB_shape': None, 'BUB_shape': None, 'AL1_shape': [1152, 29, 1, 1], 'BL1_shape': [288, 1, 1, 1], 'AL0_matrix': [4, 3, 16, 16, 1, 1], 'BL0_matrix': [3, 8, 16, 16, 1, 1], 'CL0_matrix': [8, 4, 16, 16, 1, 1], 'CUB_matrix': [8, 4, 16, 16, 1, 1], 'block_dim': [1, 1, 1, 1], 'n_bef_batch_flag': False, 'n_bef_group_flag': False, 'batch_bef_group_flag': False, 'A_overhead_opt_flag': 1, 'B_overhead_opt_flag': False, 'manual_pingpong_buffer': {'AUB_pbuffer': 1, 'BUB_pbuffer': 1, 'AL1_pbuffer': 1, 'BL1_pbuffer': 2, 'AL0_pbuffer': 2, 'BL0_pbuffer': 2, 'CL0_pbuffer': 2, 'CUB_pbuffer': 2, 'UBG_pbuffer': 2}}
[INFO] [auto_tune] [2021-08-12 02:31:56,275] : No: 111	CYCLES: 3105	 best result: 571
[DEBUG] [auto_tune] [2021-08-12 02:31:56,294] : Tiling used in this evaluation is:
{'AUB_shape': None, 'BUB_shape': None, 'AL1_shape': [1152, 12, 1, 1], 'BL1_shape': [1152, 1, 1, 1], 'AL0_matrix': [16, 4, 16, 16, 1, 1], 'BL0_matrix': [4, 2, 16, 16, 1, 1], 'CL0_matrix': [2, 16, 16, 16, 1, 1], 'CUB_matrix': [2, 16, 16, 16, 1, 1], 'block_dim': [1, 1, 2, 1], 'n_bef_batch_flag': False, 'n_bef_group_flag': False, 'batch_bef_group_flag': False, 'A_overhead_opt_flag': 1, 'B_overhead_opt_flag': False, 'manual_pingpong_buffer': {'AUB_pbuffer': 1, 'BUB_pbuffer': 1, 'AL1_pbuffer': 1, 'BL1_pbuffer': 2, 'AL0_pbuffer': 2, 'BL0_pbuffer': 2, 'CL0_pbuffer': 2, 'CUB_pbuffer': 2, 'UBG_pbuffer': 2}}
[INFO] [auto_tune] [2021-08-12 02:32:00,487] : No: 112	CYCLES: 1873	 best result: 571
[DEBUG] [auto_tune] [2021-08-12 02:32:00,505] : Tiling used in this evaluation is:
{'AUB_shape': None, 'BUB_shape': None, 'AL1_shape': [1152, 3, 1, 1], 'BL1_shape': [1152, 4, 1, 1], 'AL0_matrix': [28, 3, 16, 16, 1, 1], 'BL0_matrix': [3, 2, 16, 16, 1, 1], 'CL0_matrix': [2, 28, 16, 16, 1, 1], 'CUB_matrix': [2, 28, 16, 16, 1, 1], 'block_dim': [1, 1, 1, 1], 'n_bef_batch_flag': False, 'n_bef_group_flag': False, 'batch_bef_group_flag': False, 'A_overhead_opt_flag': 1, 'B_overhead_opt_flag': 1, 'manual_pingpong_buffer': {'AUB_pbuffer': 1, 'BUB_pbuffer': 1, 'AL1_pbuffer': 1, 'BL1_pbuffer': 2, 'AL0_pbuffer': 1, 'BL0_pbuffer': 2, 'CL0_pbuffer': 2, 'CUB_pbuffer': 2, 'UBG_pbuffer': 2}}
[INFO] [auto_tune] [2021-08-12 02:32:03,384] : No: 113	CYCLES: 2513	 best result: 571
[DEBUG] [auto_tune] [2021-08-12 02:32:03,402] : Tiling used in this evaluation is:
{'AUB_shape': None, 'BUB_shape': None, 'AL1_shape': [1152, 12, 1, 1], 'BL1_shape': [], 'AL0_matrix': [16, 1, 16, 16, 1, 1], 'BL0_matrix': [1, 2, 16, 16, 1, 1], 'CL0_matrix': [2, 16, 16, 16, 1, 1], 'CUB_matrix': [2, 16, 16, 16, 1, 1], 'block_dim': [1, 2, 1, 1], 'n_bef_batch_flag': False, 'n_bef_group_flag': False, 'batch_bef_group_flag': False, 'A_overhead_opt_flag': 1, 'B_overhead_opt_flag': 1, 'manual_pingpong_buffer': {'AUB_pbuffer': 1, 'BUB_pbuffer': 1, 'AL1_pbuffer': 1, 'BL1_pbuffer': 1, 'AL0_pbuffer': 2, 'BL0_pbuffer': 2, 'CL0_pbuffer': 2, 'CUB_pbuffer': 2, 'UBG_pbuffer': 2}}
[INFO] [auto_tune] [2021-08-12 02:32:05,815] : No: 114	CYCLES: 1734	 best result: 571
[DEBUG] [auto_tune] [2021-08-12 02:32:05,828] : Tiling used in this evaluation is:
{'AUB_shape': None, 'BUB_shape': None, 'AL1_shape': [576, 1, 1, 1], 'BL1_shape': [1152, 2, 1, 1], 'AL0_matrix': [8, 9, 16, 16, 1, 1], 'BL0_matrix': [9, 4, 16, 16, 1, 1], 'CL0_matrix': [4, 8, 16, 16, 1, 1], 'CUB_matrix': [4, 8, 16, 16, 1, 1], 'block_dim': [1, 1, 1, 1], 'n_bef_batch_flag': False, 'n_bef_group_flag': False, 'batch_bef_group_flag': False, 'A_overhead_opt_flag': False, 'B_overhead_opt_flag': 1, 'manual_pingpong_buffer': {'AUB_pbuffer': 1, 'BUB_pbuffer': 1, 'AL1_pbuffer': 2, 'BL1_pbuffer': 2, 'AL0_pbuffer': 1, 'BL0_pbuffer': 2, 'CL0_pbuffer': 2, 'CUB_pbuffer': 2, 'UBG_pbuffer': 2}}
[INFO] [auto_tune] [2021-08-12 02:32:08,915] : No: 115	CYCLES: 3156	 best result: 571
[DEBUG] [auto_tune] [2021-08-12 02:32:08,933] : Tiling used in this evaluation is:
{'AUB_shape': None, 'BUB_shape': None, 'AL1_shape': [1152, 5, 1, 1], 'BL1_shape': [], 'AL0_matrix': [32, 2, 16, 16, 1, 1], 'BL0_matrix': [2, 2, 16, 16, 1, 1], 'CL0_matrix': [2, 32, 16, 16, 1, 1], 'CUB_matrix': [2, 32, 16, 16, 1, 1], 'block_dim': [1, 1, 1, 1], 'n_bef_batch_flag': False, 'n_bef_group_flag': False, 'batch_bef_group_flag': False, 'A_overhead_opt_flag': 1, 'B_overhead_opt_flag': False, 'manual_pingpong_buffer': {'AUB_pbuffer': 1, 'BUB_pbuffer': 1, 'AL1_pbuffer': 1, 'BL1_pbuffer': 1, 'AL0_pbuffer': 2, 'BL0_pbuffer': 2, 'CL0_pbuffer': 2, 'CUB_pbuffer': 2, 'UBG_pbuffer': 2}}
[INFO] [auto_tune] [2021-08-12 02:32:11,895] : No: 116	CYCLES: 1750	 best result: 571
[DEBUG] [auto_tune] [2021-08-12 02:32:11,914] : Tiling used in this evaluation is:
{'AUB_shape': None, 'BUB_shape': None, 'AL1_shape': [1152, 5, 1, 1], 'BL1_shape': [1152, 1, 1, 1], 'AL0_matrix': [32, 1, 16, 16, 1, 1], 'BL0_matrix': [1, 1, 16, 16, 1, 1], 'CL0_matrix': [1, 32, 16, 16, 1, 1], 'CUB_matrix': [1, 32, 16, 16, 1, 1], 'block_dim': [1, 1, 2, 1], 'n_bef_batch_flag': False, 'n_bef_group_flag': False, 'batch_bef_group_flag': False, 'A_overhead_opt_flag': 1, 'B_overhead_opt_flag': 1, 'manual_pingpong_buffer': {'AUB_pbuffer': 1, 'BUB_pbuffer': 1, 'AL1_pbuffer': 1, 'BL1_pbuffer': 2, 'AL0_pbuffer': 2, 'BL0_pbuffer': 2, 'CL0_pbuffer': 2, 'CUB_pbuffer': 2, 'UBG_pbuffer': 2}}
[INFO] [auto_tune] [2021-08-12 02:32:16,119] : No: 117	CYCLES: 2094	 best result: 571
[DEBUG] [auto_tune] [2021-08-12 02:32:16,139] : Tiling used in this evaluation is:
{'AUB_shape': None, 'BUB_shape': None, 'AL1_shape': [1152, 18, 1, 1], 'BL1_shape': [], 'AL0_matrix': [7, 2, 16, 16, 1, 1], 'BL0_matrix': [2, 8, 16, 16, 1, 1], 'CL0_matrix': [8, 7, 16, 16, 1, 1], 'CUB_matrix': [8, 7, 16, 16, 1, 1], 'block_dim': [1, 1, 2, 1], 'n_bef_batch_flag': False, 'n_bef_group_flag': False, 'batch_bef_group_flag': False, 'A_overhead_opt_flag': 1, 'B_overhead_opt_flag': 1, 'manual_pingpong_buffer': {'AUB_pbuffer': 1, 'BUB_pbuffer': 1, 'AL1_pbuffer': 1, 'BL1_pbuffer': 1, 'AL0_pbuffer': 2, 'BL0_pbuffer': 2, 'CL0_pbuffer': 2, 'CUB_pbuffer': 2, 'UBG_pbuffer': 2}}
[INFO] [auto_tune] [2021-08-12 02:32:18,807] : No: 118	CYCLES: 794	 best result: 571
[DEBUG] [auto_tune] [2021-08-12 02:32:18,827] : Tiling used in this evaluation is:
{'AUB_shape': None, 'BUB_shape': None, 'AL1_shape': [1152, 11, 1, 1], 'BL1_shape': [1152, 1, 1, 1], 'AL0_matrix': [14, 4, 16, 16, 1, 1], 'BL0_matrix': [4, 8, 16, 16, 1, 1], 'CL0_matrix': [8, 14, 16, 16, 1, 1], 'CUB_matrix': [8, 14, 16, 16, 1, 1], 'block_dim': [1, 1, 1, 1], 'n_bef_batch_flag': False, 'n_bef_group_flag': False, 'batch_bef_group_flag': False, 'A_overhead_opt_flag': False, 'B_overhead_opt_flag': False, 'manual_pingpong_buffer': {'AUB_pbuffer': 1, 'BUB_pbuffer': 1, 'AL1_pbuffer': 1, 'BL1_pbuffer': 1, 'AL0_pbuffer': 2, 'BL0_pbuffer': 2, 'CL0_pbuffer': 2, 'CUB_pbuffer': 2, 'UBG_pbuffer': 2}}
[INFO] [auto_tune] [2021-08-12 02:32:21,383] : No: 119	CYCLES: 1293	 best result: 571
[DEBUG] [auto_tune] [2021-08-12 02:32:21,402] : Tiling used in this evaluation is:
{'AUB_shape': None, 'BUB_shape': None, 'AL1_shape': [1152, 2, 1, 1], 'BL1_shape': [1152, 1, 1, 1], 'AL0_matrix': [32, 4, 16, 16, 1, 1], 'BL0_matrix': [4, 4, 16, 16, 1, 1], 'CL0_matrix': [4, 32, 16, 16, 1, 1], 'CUB_matrix': [4, 32, 16, 16, 1, 1], 'block_dim': [1, 1, 1, 1], 'n_bef_batch_flag': False, 'n_bef_group_flag': False, 'batch_bef_group_flag': False, 'A_overhead_opt_flag': False, 'B_overhead_opt_flag': False, 'manual_pingpong_buffer': {'AUB_pbuffer': 1, 'BUB_pbuffer': 1, 'AL1_pbuffer': 2, 'BL1_pbuffer': 2, 'AL0_pbuffer': 1, 'BL0_pbuffer': 2, 'CL0_pbuffer': 2, 'CUB_pbuffer': 1, 'UBG_pbuffer': 2}}
[INFO] [auto_tune] [2021-08-12 02:32:24,495] : No: 120	CYCLES: 2083	 best result: 571
[DEBUG] [auto_tune] [2021-08-12 02:32:24,514] : Tiling used in this evaluation is:
{'AUB_shape': None, 'BUB_shape': None, 'AL1_shape': [1152, 4, 1, 1], 'BL1_shape': [288, 1, 1, 1], 'AL0_matrix': [8, 9, 16, 16, 1, 1], 'BL0_matrix': [9, 4, 16, 16, 1, 1], 'CL0_matrix': [4, 8, 16, 16, 1, 1], 'CUB_matrix': [4, 8, 16, 16, 1, 1], 'block_dim': [1, 1, 2, 1], 'n_bef_batch_flag': False, 'n_bef_group_flag': False, 'batch_bef_group_flag': False, 'A_overhead_opt_flag': 1, 'B_overhead_opt_flag': False, 'manual_pingpong_buffer': {'AUB_pbuffer': 1, 'BUB_pbuffer': 1, 'AL1_pbuffer': 2, 'BL1_pbuffer': 2, 'AL0_pbuffer': 1, 'BL0_pbuffer': 2, 'CL0_pbuffer': 2, 'CUB_pbuffer': 2, 'UBG_pbuffer': 2}}
[INFO] [auto_tune] [2021-08-12 02:32:28,775] : No: 121	CYCLES: 1730	 best result: 571
[DEBUG] [auto_tune] [2021-08-12 02:32:28,794] : Tiling used in this evaluation is:
{'AUB_shape': None, 'BUB_shape': None, 'AL1_shape': [1152, 1, 1, 1], 'BL1_shape': [1152, 1, 1, 1], 'AL0_matrix': [49, 2, 16, 16, 1, 1], 'BL0_matrix': [2, 1, 16, 16, 1, 1], 'CL0_matrix': [1, 49, 16, 16, 1, 1], 'CUB_matrix': [1, 49, 16, 16, 1, 1], 'block_dim': [1, 1, 1, 1], 'n_bef_batch_flag': False, 'n_bef_group_flag': False, 'batch_bef_group_flag': False, 'A_overhead_opt_flag': False, 'B_overhead_opt_flag': 1, 'manual_pingpong_buffer': {'AUB_pbuffer': 1, 'BUB_pbuffer': 1, 'AL1_pbuffer': 2, 'BL1_pbuffer': 2, 'AL0_pbuffer': 1, 'BL0_pbuffer': 2, 'CL0_pbuffer': 2, 'CUB_pbuffer': 2, 'UBG_pbuffer': 2}}
[INFO] [auto_tune] [2021-08-12 02:32:30,963] : No: 122	CYCLES: 3971	 best result: 571
[DEBUG] [auto_tune] [2021-08-12 02:32:30,981] : Tiling used in this evaluation is:
{'AUB_shape': None, 'BUB_shape': None, 'AL1_shape': [1152, 1, 1, 1], 'BL1_shape': [1152, 2, 1, 1], 'AL0_matrix': [28, 1, 16, 16, 1, 1], 'BL0_matrix': [1, 2, 16, 16, 1, 1], 'CL0_matrix': [2, 28, 16, 16, 1, 1], 'CUB_matrix': [2, 28, 16, 16, 1, 1], 'block_dim': [1, 1, 1, 1], 'n_bef_batch_flag': False, 'n_bef_group_flag': False, 'batch_bef_group_flag': False, 'A_overhead_opt_flag': False, 'B_overhead_opt_flag': 1, 'manual_pingpong_buffer': {'AUB_pbuffer': 1, 'BUB_pbuffer': 1, 'AL1_pbuffer': 2, 'BL1_pbuffer': 2, 'AL0_pbuffer': 2, 'BL0_pbuffer': 2, 'CL0_pbuffer': 2, 'CUB_pbuffer': 2, 'UBG_pbuffer': 2}}
[INFO] [auto_tune] [2021-08-12 02:32:33,271] : No: 123	CYCLES: 1715	 best result: 571
[DEBUG] [auto_tune] [2021-08-12 02:32:33,290] : Tiling used in this evaluation is:
{'AUB_shape': None, 'BUB_shape': None, 'AL1_shape': [1152, 4, 1, 1], 'BL1_shape': [144, 1, 1, 1], 'AL0_matrix': [49, 1, 16, 16, 1, 1], 'BL0_matrix': [1, 4, 16, 16, 1, 1], 'CL0_matrix': [4, 49, 16, 16, 1, 1], 'CUB_matrix': [4, 49, 16, 16, 1, 1], 'block_dim': [1, 1, 2, 1], 'n_bef_batch_flag': False, 'n_bef_group_flag': False, 'batch_bef_group_flag': False, 'A_overhead_opt_flag': 1, 'B_overhead_opt_flag': False, 'manual_pingpong_buffer': {'AUB_pbuffer': 1, 'BUB_pbuffer': 1, 'AL1_pbuffer': 1, 'BL1_pbuffer': 2, 'AL0_pbuffer': 2, 'BL0_pbuffer': 2, 'CL0_pbuffer': 1, 'CUB_pbuffer': 1, 'UBG_pbuffer': 2}}
[INFO] [auto_tune] [2021-08-12 02:32:35,475] : No: 124	CYCLES: 641	 best result: 571
[DEBUG] [auto_tune] [2021-08-12 02:32:35,494] : Tiling used in this evaluation is:
{'AUB_shape': None, 'BUB_shape': None, 'AL1_shape': [1152, 1, 1, 1], 'BL1_shape': [1152, 1, 1, 1], 'AL0_matrix': [28, 3, 16, 16, 1, 1], 'BL0_matrix': [3, 4, 16, 16, 1, 1], 'CL0_matrix': [4, 28, 16, 16, 1, 1], 'CUB_matrix': [4, 28, 16, 16, 1, 1], 'block_dim': [1, 1, 2, 1], 'n_bef_batch_flag': False, 'n_bef_group_flag': False, 'batch_bef_group_flag': False, 'A_overhead_opt_flag': False, 'B_overhead_opt_flag': False, 'manual_pingpong_buffer': {'AUB_pbuffer': 1, 'BUB_pbuffer': 1, 'AL1_pbuffer': 2, 'BL1_pbuffer': 2, 'AL0_pbuffer': 1, 'BL0_pbuffer': 2, 'CL0_pbuffer': 2, 'CUB_pbuffer': 2, 'UBG_pbuffer': 2}}
[INFO] [auto_tune] [2021-08-12 02:32:38,240] : No: 125	CYCLES: 819	 best result: 571
[DEBUG] [auto_tune] [2021-08-12 02:32:38,259] : Tiling used in this evaluation is:
{'AUB_shape': None, 'BUB_shape': None, 'AL1_shape': [1152, 3, 1, 1], 'BL1_shape': [288, 1, 1, 1], 'AL0_matrix': [14, 9, 16, 16, 1, 1], 'BL0_matrix': [9, 8, 16, 16, 1, 1], 'CL0_matrix': [8, 14, 16, 16, 1, 1], 'CUB_matrix': [8, 14, 16, 16, 1, 1], 'block_dim': [1, 1, 1, 1], 'n_bef_batch_flag': False, 'n_bef_group_flag': False, 'batch_bef_group_flag': False, 'A_overhead_opt_flag': False, 'B_overhead_opt_flag': False, 'manual_pingpong_buffer': {'AUB_pbuffer': 1, 'BUB_pbuffer': 1, 'AL1_pbuffer': 2, 'BL1_pbuffer': 2, 'AL0_pbuffer': 1, 'BL0_pbuffer': 1, 'CL0_pbuffer': 2, 'CUB_pbuffer': 2, 'UBG_pbuffer': 2}}
[INFO] [auto_tune] [2021-08-12 02:32:40,918] : No: 126	CYCLES: 1787	 best result: 571
[DEBUG] [auto_tune] [2021-08-12 02:32:40,937] : Tiling used in this evaluation is:
{'AUB_shape': None, 'BUB_shape': None, 'AL1_shape': [1152, 2, 1, 1], 'BL1_shape': [288, 1, 1, 1], 'AL0_matrix': [64, 1, 16, 16, 1, 1], 'BL0_matrix': [1, 2, 16, 16, 1, 1], 'CL0_matrix': [2, 64, 16, 16, 1, 1], 'CUB_matrix': [2, 64, 16, 16, 1, 1], 'block_dim': [1, 1, 2, 1], 'n_bef_batch_flag': False, 'n_bef_group_flag': False, 'batch_bef_group_flag': False, 'A_overhead_opt_flag': 1, 'B_overhead_opt_flag': 1, 'manual_pingpong_buffer': {'AUB_pbuffer': 1, 'BUB_pbuffer': 1, 'AL1_pbuffer': 1, 'BL1_pbuffer': 2, 'AL0_pbuffer': 2, 'BL0_pbuffer': 2, 'CL0_pbuffer': 2, 'CUB_pbuffer': 1, 'UBG_pbuffer': 2}}
[INFO] [auto_tune] [2021-08-12 02:32:45,259] : No: 127	CYCLES: 920	 best result: 571
[DEBUG] [auto_tune] [2021-08-12 02:32:45,278] : Tiling used in this evaluation is:
{'AUB_shape': None, 'BUB_shape': None, 'AL1_shape': [144, 1, 1, 1], 'BL1_shape': [576, 1, 1, 1], 'AL0_matrix': [8, 1, 16, 16, 1, 1], 'BL0_matrix': [1, 8, 16, 16, 1, 1], 'CL0_matrix': [8, 8, 16, 16, 1, 1], 'CUB_matrix': [8, 8, 16, 16, 1, 1], 'block_dim': [1, 1, 1, 1], 'n_bef_batch_flag': False, 'n_bef_group_flag': False, 'batch_bef_group_flag': False, 'A_overhead_opt_flag': False, 'B_overhead_opt_flag': False, 'manual_pingpong_buffer': {'AUB_pbuffer': 1, 'BUB_pbuffer': 1, 'AL1_pbuffer': 2, 'BL1_pbuffer': 2, 'AL0_pbuffer': 2, 'BL0_pbuffer': 2, 'CL0_pbuffer': 2, 'CUB_pbuffer': 2, 'UBG_pbuffer': 2}}
[INFO] [auto_tune] [2021-08-12 02:32:48,287] : No: 128	CYCLES: 2572	 best result: 571
[DEBUG] [auto_tune] [2021-08-12 02:32:48,306] : Tiling used in this evaluation is:
{'AUB_shape': None, 'BUB_shape': None, 'AL1_shape': [1152, 40, 1, 1], 'BL1_shape': [288, 1, 1, 1], 'AL0_matrix': [4, 6, 16, 16, 1, 1], 'BL0_matrix': [6, 8, 16, 16, 1, 1], 'CL0_matrix': [8, 4, 16, 16, 1, 1], 'CUB_matrix': [8, 4, 16, 16, 1, 1], 'block_dim': [1, 1, 1, 1], 'n_bef_batch_flag': False, 'n_bef_group_flag': False, 'batch_bef_group_flag': False, 'A_overhead_opt_flag': 1, 'B_overhead_opt_flag': False, 'manual_pingpong_buffer': {'AUB_pbuffer': 1, 'BUB_pbuffer': 1, 'AL1_pbuffer': 1, 'BL1_pbuffer': 2, 'AL0_pbuffer': 2, 'BL0_pbuffer': 2, 'CL0_pbuffer': 2, 'CUB_pbuffer': 2, 'UBG_pbuffer': 2}}
[INFO] [auto_tune] [2021-08-12 02:32:51,189] : No: 129	CYCLES: 2890	 best result: 571
[DEBUG] [auto_tune] [2021-08-12 02:32:51,209] : Tiling used in this evaluation is:
{'AUB_shape': None, 'BUB_shape': None, 'AL1_shape': [1152, 10, 1, 1], 'BL1_shape': [1152, 1, 1, 1], 'AL0_matrix': [14, 4, 16, 16, 1, 1], 'BL0_matrix': [4, 8, 16, 16, 1, 1], 'CL0_matrix': [8, 14, 16, 16, 1, 1], 'CUB_matrix': [8, 14, 16, 16, 1, 1], 'block_dim': [1, 1, 1, 1], 'n_bef_batch_flag': False, 'n_bef_group_flag': False, 'batch_bef_group_flag': False, 'A_overhead_opt_flag': 1, 'B_overhead_opt_flag': 1, 'manual_pingpong_buffer': {'AUB_pbuffer': 1, 'BUB_pbuffer': 1, 'AL1_pbuffer': 1, 'BL1_pbuffer': 1, 'AL0_pbuffer': 2, 'BL0_pbuffer': 2, 'CL0_pbuffer': 2, 'CUB_pbuffer': 2, 'UBG_pbuffer': 2}}
[INFO] [auto_tune] [2021-08-12 02:32:53,631] : No: 130	CYCLES: 1356	 best result: 571
[DEBUG] [auto_tune] [2021-08-12 02:32:53,650] : Tiling used in this evaluation is:
{'AUB_shape': None, 'BUB_shape': None, 'AL1_shape': [576, 1, 1, 1], 'BL1_shape': [1152, 1, 1, 1], 'AL0_matrix': [8, 6, 16, 16, 1, 1], 'BL0_matrix': [6, 4, 16, 16, 1, 1], 'CL0_matrix': [4, 8, 16, 16, 1, 1], 'CUB_matrix': [4, 8, 16, 16, 1, 1], 'block_dim': [1, 2, 1, 1], 'n_bef_batch_flag': False, 'n_bef_group_flag': False, 'batch_bef_group_flag': False, 'A_overhead_opt_flag': False, 'B_overhead_opt_flag': 1, 'manual_pingpong_buffer': {'AUB_pbuffer': 1, 'BUB_pbuffer': 1, 'AL1_pbuffer': 2, 'BL1_pbuffer': 2, 'AL0_pbuffer': 2, 'BL0_pbuffer': 2, 'CL0_pbuffer': 2, 'CUB_pbuffer': 2, 'UBG_pbuffer': 2}}
[INFO] [auto_tune] [2021-08-12 02:32:56,127] : No: 131	CYCLES: 1599	 best result: 571
[DEBUG] [auto_tune] [2021-08-12 02:32:56,146] : Tiling used in this evaluation is:
{'AUB_shape': None, 'BUB_shape': None, 'AL1_shape': [1152, 4, 1, 1], 'BL1_shape': [], 'AL0_matrix': [16, 1, 16, 16, 1, 1], 'BL0_matrix': [1, 2, 16, 16, 1, 1], 'CL0_matrix': [2, 16, 16, 16, 1, 1], 'CUB_matrix': [2, 16, 16, 16, 1, 1], 'block_dim': [1, 1, 1, 1], 'n_bef_batch_flag': False, 'n_bef_group_flag': False, 'batch_bef_group_flag': False, 'A_overhead_opt_flag': 1, 'B_overhead_opt_flag': False, 'manual_pingpong_buffer': {'AUB_pbuffer': 1, 'BUB_pbuffer': 1, 'AL1_pbuffer': 2, 'BL1_pbuffer': 1, 'AL0_pbuffer': 2, 'BL0_pbuffer': 2, 'CL0_pbuffer': 2, 'CUB_pbuffer': 2, 'UBG_pbuffer': 2}}
[INFO] [auto_tune] [2021-08-12 02:32:58,867] : No: 132	CYCLES: 3682	 best result: 571
[DEBUG] [auto_tune] [2021-08-12 02:32:58,886] : Tiling used in this evaluation is:
{'AUB_shape': None, 'BUB_shape': None, 'AL1_shape': [1152, 2, 1, 1], 'BL1_shape': None, 'AL0_matrix': [16, 3, 16, 16, 1, 1], 'BL0_matrix': [3, 8, 16, 16, 1, 1], 'CL0_matrix': [8, 16, 16, 16, 1, 1], 'CUB_matrix': [8, 16, 16, 16, 1, 1], 'block_dim': [1, 1, 2, 1], 'n_bef_batch_flag': False, 'n_bef_group_flag': False, 'batch_bef_group_flag': False, 'A_overhead_opt_flag': False, 'B_overhead_opt_flag': False, 'manual_pingpong_buffer': {'AUB_pbuffer': 1, 'BUB_pbuffer': 1, 'AL1_pbuffer': 2, 'BL1_pbuffer': 2, 'AL0_pbuffer': 2, 'BL0_pbuffer': 2, 'CL0_pbuffer': 2, 'CUB_pbuffer': 1, 'UBG_pbuffer': 2}}
[INFO] [auto_tune] [2021-08-12 02:33:02,071] : No: 133	CYCLES: 942	 best result: 571
[DEBUG] [auto_tune] [2021-08-12 02:33:02,091] : Tiling used in this evaluation is:
{'AUB_shape': None, 'BUB_shape': None, 'AL1_shape': [1152, 4, 1, 1], 'BL1_shape': [576, 1, 1, 1], 'AL0_matrix': [32, 3, 16, 16, 1, 1], 'BL0_matrix': [3, 8, 16, 16, 1, 1], 'CL0_matrix': [8, 32, 16, 16, 1, 1], 'CUB_matrix': [4, 32, 16, 16, 1, 1], 'block_dim': [1, 1, 1, 1], 'n_bef_batch_flag': False, 'n_bef_group_flag': False, 'batch_bef_group_flag': False, 'A_overhead_opt_flag': 1, 'B_overhead_opt_flag': False, 'manual_pingpong_buffer': {'AUB_pbuffer': 1, 'BUB_pbuffer': 1, 'AL1_pbuffer': 1, 'BL1_pbuffer': 2, 'AL0_pbuffer': 1, 'BL0_pbuffer': 2, 'CL0_pbuffer': 1, 'CUB_pbuffer': 1, 'UBG_pbuffer': 2}}
[INFO] [auto_tune] [2021-08-12 02:33:04,787] : No: 134	CYCLES: 1745	 best result: 571
[DEBUG] [auto_tune] [2021-08-12 02:33:04,805] : Tiling used in this evaluation is:
{'AUB_shape': None, 'BUB_shape': None, 'AL1_shape': [1152, 9, 1, 1], 'BL1_shape': [1152, 1, 1, 1], 'AL0_matrix': [7, 2, 16, 16, 1, 1], 'BL0_matrix': [2, 8, 16, 16, 1, 1], 'CL0_matrix': [8, 7, 16, 16, 1, 1], 'CUB_matrix': [8, 7, 16, 16, 1, 1], 'block_dim': [1, 1, 1, 1], 'n_bef_batch_flag': False, 'n_bef_group_flag': False, 'batch_bef_group_flag': False, 'A_overhead_opt_flag': False, 'B_overhead_opt_flag': False, 'manual_pingpong_buffer': {'AUB_pbuffer': 1, 'BUB_pbuffer': 1, 'AL1_pbuffer': 2, 'BL1_pbuffer': 1, 'AL0_pbuffer': 2, 'BL0_pbuffer': 2, 'CL0_pbuffer': 2, 'CUB_pbuffer': 2, 'UBG_pbuffer': 2}}
[INFO] [auto_tune] [2021-08-12 02:33:07,275] : No: 135	CYCLES: 1339	 best result: 571
[DEBUG] [auto_tune] [2021-08-12 02:33:07,294] : Tiling used in this evaluation is:
{'AUB_shape': None, 'BUB_shape': None, 'AL1_shape': [1152, 27, 1, 1], 'BL1_shape': None, 'AL0_matrix': [8, 1, 16, 16, 1, 1], 'BL0_matrix': [1, 8, 16, 16, 1, 1], 'CL0_matrix': [8, 8, 16, 16, 1, 1], 'CUB_matrix': [8, 8, 16, 16, 1, 1], 'block_dim': [1, 1, 1, 1], 'n_bef_batch_flag': False, 'n_bef_group_flag': False, 'batch_bef_group_flag': False, 'A_overhead_opt_flag': False, 'B_overhead_opt_flag': False, 'manual_pingpong_buffer': {'AUB_pbuffer': 1, 'BUB_pbuffer': 1, 'AL1_pbuffer': 1, 'BL1_pbuffer': 2, 'AL0_pbuffer': 2, 'BL0_pbuffer': 2, 'CL0_pbuffer': 2, 'CUB_pbuffer': 2, 'UBG_pbuffer': 2}}
[INFO] [auto_tune] [2021-08-12 02:33:09,595] : No: 136	CYCLES: 3696	 best result: 571
[DEBUG] [auto_tune] [2021-08-12 02:33:09,613] : Tiling used in this evaluation is:
{'AUB_shape': None, 'BUB_shape': None, 'AL1_shape': [1152, 5, 1, 1], 'BL1_shape': [1152, 2, 1, 1], 'AL0_matrix': [32, 2, 16, 16, 1, 1], 'BL0_matrix': [2, 2, 16, 16, 1, 1], 'CL0_matrix': [2, 32, 16, 16, 1, 1], 'CUB_matrix': [2, 32, 16, 16, 1, 1], 'block_dim': [1, 2, 1, 1], 'n_bef_batch_flag': False, 'n_bef_group_flag': False, 'batch_bef_group_flag': False, 'A_overhead_opt_flag': 1, 'B_overhead_opt_flag': False, 'manual_pingpong_buffer': {'AUB_pbuffer': 1, 'BUB_pbuffer': 1, 'AL1_pbuffer': 1, 'BL1_pbuffer': 2, 'AL0_pbuffer': 2, 'BL0_pbuffer': 2, 'CL0_pbuffer': 2, 'CUB_pbuffer': 2, 'UBG_pbuffer': 2}}
[INFO] [auto_tune] [2021-08-12 02:33:13,595] : No: 137	CYCLES: 957	 best result: 571
[DEBUG] [auto_tune] [2021-08-12 02:33:13,614] : Tiling used in this evaluation is:
{'AUB_shape': None, 'BUB_shape': None, 'AL1_shape': [1152, 1, 1, 1], 'BL1_shape': [144, 1, 1, 1], 'AL0_matrix': [49, 1, 16, 16, 1, 1], 'BL0_matrix': [1, 4, 16, 16, 1, 1], 'CL0_matrix': [4, 49, 16, 16, 1, 1], 'CUB_matrix': [4, 49, 16, 16, 1, 1], 'block_dim': [1, 1, 1, 1], 'n_bef_batch_flag': False, 'n_bef_group_flag': False, 'batch_bef_group_flag': False, 'A_overhead_opt_flag': 1, 'B_overhead_opt_flag': False, 'manual_pingpong_buffer': {'AUB_pbuffer': 1, 'BUB_pbuffer': 1, 'AL1_pbuffer': 2, 'BL1_pbuffer': 2, 'AL0_pbuffer': 2, 'BL0_pbuffer': 2, 'CL0_pbuffer': 1, 'CUB_pbuffer': 1, 'UBG_pbuffer': 2}}
[INFO] [auto_tune] [2021-08-12 02:33:15,799] : No: 138	CYCLES: 1504	 best result: 571
[DEBUG] [auto_tune] [2021-08-12 02:33:15,818] : Tiling used in this evaluation is:
{'AUB_shape': None, 'BUB_shape': None, 'AL1_shape': [1152, 12, 1, 1], 'BL1_shape': [576, 1, 1, 1], 'AL0_matrix': [8, 2, 16, 16, 1, 1], 'BL0_matrix': [2, 4, 16, 16, 1, 1], 'CL0_matrix': [4, 8, 16, 16, 1, 1], 'CUB_matrix': [4, 8, 16, 16, 1, 1], 'block_dim': [1, 2, 1, 1], 'n_bef_batch_flag': False, 'n_bef_group_flag': False, 'batch_bef_group_flag': False, 'A_overhead_opt_flag': False, 'B_overhead_opt_flag': False, 'manual_pingpong_buffer': {'AUB_pbuffer': 1, 'BUB_pbuffer': 1, 'AL1_pbuffer': 2, 'BL1_pbuffer': 1, 'AL0_pbuffer': 2, 'BL0_pbuffer': 2, 'CL0_pbuffer': 2, 'CUB_pbuffer': 2, 'UBG_pbuffer': 2}}
[INFO] [auto_tune] [2021-08-12 02:33:19,135] : No: 139	CYCLES: 2189	 best result: 571
[DEBUG] [auto_tune] [2021-08-12 02:33:19,155] : Tiling used in this evaluation is:
{'AUB_shape': None, 'BUB_shape': None, 'AL1_shape': [1152, 3, 1, 1], 'BL1_shape': [1152, 1, 1, 1], 'AL0_matrix': [7, 9, 16, 16, 1, 1], 'BL0_matrix': [9, 8, 16, 16, 1, 1], 'CL0_matrix': [8, 7, 16, 16, 1, 1], 'CUB_matrix': [8, 7, 16, 16, 1, 1], 'block_dim': [1, 1, 1, 1], 'n_bef_batch_flag': False, 'n_bef_group_flag': False, 'batch_bef_group_flag': False, 'A_overhead_opt_flag': 1, 'B_overhead_opt_flag': False, 'manual_pingpong_buffer': {'AUB_pbuffer': 1, 'BUB_pbuffer': 1, 'AL1_pbuffer': 2, 'BL1_pbuffer': 2, 'AL0_pbuffer': 2, 'BL0_pbuffer': 1, 'CL0_pbuffer': 2, 'CUB_pbuffer': 2, 'UBG_pbuffer': 2}}
[INFO] [auto_tune] [2021-08-12 02:33:21,327] : No: 140	CYCLES: 2041	 best result: 571
[DEBUG] [auto_tune] [2021-08-12 02:33:21,346] : Tiling used in this evaluation is:
{'AUB_shape': None, 'BUB_shape': None, 'AL1_shape': [1152, 6, 1, 1], 'BL1_shape': [144, 1, 1, 1], 'AL0_matrix': [32, 3, 16, 16, 1, 1], 'BL0_matrix': [3, 1, 16, 16, 1, 1], 'CL0_matrix': [1, 32, 16, 16, 1, 1], 'CUB_matrix': [1, 32, 16, 16, 1, 1], 'block_dim': [1, 1, 1, 1], 'n_bef_batch_flag': False, 'n_bef_group_flag': False, 'batch_bef_group_flag': False, 'A_overhead_opt_flag': 1, 'B_overhead_opt_flag': False, 'manual_pingpong_buffer': {'AUB_pbuffer': 1, 'BUB_pbuffer': 1, 'AL1_pbuffer': 1, 'BL1_pbuffer': 2, 'AL0_pbuffer': 1, 'BL0_pbuffer': 2, 'CL0_pbuffer': 2, 'CUB_pbuffer': 2, 'UBG_pbuffer': 2}}
[INFO] [auto_tune] [2021-08-12 02:33:24,811] : No: 141	CYCLES: 4035	 best result: 571
[DEBUG] [auto_tune] [2021-08-12 02:33:24,830] : Tiling used in this evaluation is:
{'AUB_shape': None, 'BUB_shape': None, 'AL1_shape': [1152, 24, 1, 1], 'BL1_shape': None, 'AL0_matrix': [4, 8, 16, 16, 1, 1], 'BL0_matrix': [8, 8, 16, 16, 1, 1], 'CL0_matrix': [8, 4, 16, 16, 1, 1], 'CUB_matrix': [8, 4, 16, 16, 1, 1], 'block_dim': [1, 1, 2, 1], 'n_bef_batch_flag': False, 'n_bef_group_flag': False, 'batch_bef_group_flag': False, 'A_overhead_opt_flag': 1, 'B_overhead_opt_flag': False, 'manual_pingpong_buffer': {'AUB_pbuffer': 1, 'BUB_pbuffer': 1, 'AL1_pbuffer': 2, 'BL1_pbuffer': 2, 'AL0_pbuffer': 2, 'BL0_pbuffer': 2, 'CL0_pbuffer': 2, 'CUB_pbuffer': 2, 'UBG_pbuffer': 2}}
[INFO] [auto_tune] [2021-08-12 02:33:28,199] : No: 142	CYCLES: 2794	 best result: 571
[DEBUG] [auto_tune] [2021-08-12 02:33:28,218] : Tiling used in this evaluation is:
{'AUB_shape': None, 'BUB_shape': None, 'AL1_shape': [1152, 13, 1, 1], 'BL1_shape': [288, 1, 1, 1], 'AL0_matrix': [16, 2, 16, 16, 1, 1], 'BL0_matrix': [2, 2, 16, 16, 1, 1], 'CL0_matrix': [2, 16, 16, 16, 1, 1], 'CUB_matrix': [2, 16, 16, 16, 1, 1], 'block_dim': [1, 1, 2, 1], 'n_bef_batch_flag': False, 'n_bef_group_flag': False, 'batch_bef_group_flag': False, 'A_overhead_opt_flag': False, 'B_overhead_opt_flag': False, 'manual_pingpong_buffer': {'AUB_pbuffer': 1, 'BUB_pbuffer': 1, 'AL1_pbuffer': 1, 'BL1_pbuffer': 2, 'AL0_pbuffer': 2, 'BL0_pbuffer': 2, 'CL0_pbuffer': 2, 'CUB_pbuffer': 2, 'UBG_pbuffer': 2}}
[INFO] [auto_tune] [2021-08-12 02:33:31,791] : No: 143	CYCLES: 994	 best result: 571
[DEBUG] [auto_tune] [2021-08-12 02:33:31,810] : Tiling used in this evaluation is:
{'AUB_shape': None, 'BUB_shape': None, 'AL1_shape': [1152, 2, 1, 1], 'BL1_shape': [1152, 1, 1, 1], 'AL0_matrix': [4, 4, 16, 16, 1, 1], 'BL0_matrix': [4, 8, 16, 16, 1, 1], 'CL0_matrix': [8, 4, 16, 16, 1, 1], 'CUB_matrix': [8, 4, 16, 16, 1, 1], 'block_dim': [1, 1, 2, 1], 'n_bef_batch_flag': False, 'n_bef_group_flag': False, 'batch_bef_group_flag': False, 'A_overhead_opt_flag': 1, 'B_overhead_opt_flag': False, 'manual_pingpong_buffer': {'AUB_pbuffer': 1, 'BUB_pbuffer': 1, 'AL1_pbuffer': 2, 'BL1_pbuffer': 2, 'AL0_pbuffer': 2, 'BL0_pbuffer': 2, 'CL0_pbuffer': 2, 'CUB_pbuffer': 2, 'UBG_pbuffer': 2}}
[INFO] [auto_tune] [2021-08-12 02:33:35,499] : No: 144	CYCLES: 1613	 best result: 571
[DEBUG] [auto_tune] [2021-08-12 02:33:35,518] : Tiling used in this evaluation is:
{'AUB_shape': None, 'BUB_shape': None, 'AL1_shape': [1152, 5, 1, 1], 'BL1_shape': [144, 1, 1, 1], 'AL0_matrix': [28, 3, 16, 16, 1, 1], 'BL0_matrix': [3, 8, 16, 16, 1, 1], 'CL0_matrix': [8, 28, 16, 16, 1, 1], 'CUB_matrix': [8, 28, 16, 16, 1, 1], 'block_dim': [1, 1, 1, 1], 'n_bef_batch_flag': False, 'n_bef_group_flag': False, 'batch_bef_group_flag': False, 'A_overhead_opt_flag': False, 'B_overhead_opt_flag': False, 'manual_pingpong_buffer': {'AUB_pbuffer': 1, 'BUB_pbuffer': 1, 'AL1_pbuffer': 1, 'BL1_pbuffer': 2, 'AL0_pbuffer': 1, 'BL0_pbuffer': 2, 'CL0_pbuffer': 1, 'CUB_pbuffer': 1, 'UBG_pbuffer': 2}}
[INFO] [auto_tune] [2021-08-12 02:33:37,759] : No: 145	CYCLES: 1673	 best result: 571
[DEBUG] [auto_tune] [2021-08-12 02:33:37,779] : Tiling used in this evaluation is:
{'AUB_shape': None, 'BUB_shape': None, 'AL1_shape': [1152, 4, 1, 1], 'BL1_shape': [576, 1, 1, 1], 'AL0_matrix': [14, 2, 16, 16, 1, 1], 'BL0_matrix': [2, 8, 16, 16, 1, 1], 'CL0_matrix': [8, 14, 16, 16, 1, 1], 'CUB_matrix': [8, 14, 16, 16, 1, 1], 'block_dim': [1, 1, 1, 1], 'n_bef_batch_flag': False, 'n_bef_group_flag': False, 'batch_bef_group_flag': False, 'A_overhead_opt_flag': 1, 'B_overhead_opt_flag': 1, 'manual_pingpong_buffer': {'AUB_pbuffer': 1, 'BUB_pbuffer': 1, 'AL1_pbuffer': 2, 'BL1_pbuffer': 2, 'AL0_pbuffer': 2, 'BL0_pbuffer': 2, 'CL0_pbuffer': 2, 'CUB_pbuffer': 2, 'UBG_pbuffer': 2}}
[INFO] [auto_tune] [2021-08-12 02:33:41,255] : No: 146	CYCLES: 1353	 best result: 571
[DEBUG] [auto_tune] [2021-08-12 02:33:41,274] : Tiling used in this evaluation is:
{'AUB_shape': None, 'BUB_shape': None, 'AL1_shape': [576, 1, 1, 1], 'BL1_shape': [1152, 1, 1, 1], 'AL0_matrix': [32, 3, 16, 16, 1, 1], 'BL0_matrix': [3, 8, 16, 16, 1, 1], 'CL0_matrix': [8, 32, 16, 16, 1, 1], 'CUB_matrix': [4, 32, 16, 16, 1, 1], 'block_dim': [1, 1, 2, 1], 'n_bef_batch_flag': False, 'n_bef_group_flag': False, 'batch_bef_group_flag': False, 'A_overhead_opt_flag': 1, 'B_overhead_opt_flag': 1, 'manual_pingpong_buffer': {'AUB_pbuffer': 1, 'BUB_pbuffer': 1, 'AL1_pbuffer': 2, 'BL1_pbuffer': 2, 'AL0_pbuffer': 1, 'BL0_pbuffer': 2, 'CL0_pbuffer': 1, 'CUB_pbuffer': 1, 'UBG_pbuffer': 2}}
[INFO] [auto_tune] [2021-08-12 02:33:44,027] : No: 147	CYCLES: 759	 best result: 571
[DEBUG] [auto_tune] [2021-08-12 02:33:44,046] : Tiling used in this evaluation is:
{'AUB_shape': None, 'BUB_shape': None, 'AL1_shape': [1152, 3, 1, 1], 'BL1_shape': None, 'AL0_matrix': [56, 2, 16, 16, 1, 1], 'BL0_matrix': [2, 4, 16, 16, 1, 1], 'CL0_matrix': [4, 56, 16, 16, 1, 1], 'CUB_matrix': [4, 56, 16, 16, 1, 1], 'block_dim': [1, 1, 1, 1], 'n_bef_batch_flag': False, 'n_bef_group_flag': False, 'batch_bef_group_flag': False, 'A_overhead_opt_flag': False, 'B_overhead_opt_flag': False, 'manual_pingpong_buffer': {'AUB_pbuffer': 1, 'BUB_pbuffer': 1, 'AL1_pbuffer': 1, 'BL1_pbuffer': 2, 'AL0_pbuffer': 1, 'BL0_pbuffer': 2, 'CL0_pbuffer': 1, 'CUB_pbuffer': 1, 'UBG_pbuffer': 2}}
[INFO] [auto_tune] [2021-08-12 02:33:46,159] : No: 148	CYCLES: 1820	 best result: 571
[DEBUG] [auto_tune] [2021-08-12 02:33:46,177] : Tiling used in this evaluation is:
{'AUB_shape': None, 'BUB_shape': None, 'AL1_shape': [1152, 10, 1, 1], 'BL1_shape': None, 'AL0_matrix': [8, 4, 16, 16, 1, 1], 'BL0_matrix': [4, 8, 16, 16, 1, 1], 'CL0_matrix': [8, 8, 16, 16, 1, 1], 'CUB_matrix': [8, 8, 16, 16, 1, 1], 'block_dim': [1, 1, 1, 1], 'n_bef_batch_flag': False, 'n_bef_group_flag': False, 'batch_bef_group_flag': False, 'A_overhead_opt_flag': False, 'B_overhead_opt_flag': False, 'manual_pingpong_buffer': {'AUB_pbuffer': 1, 'BUB_pbuffer': 1, 'AL1_pbuffer': 2, 'BL1_pbuffer': 2, 'AL0_pbuffer': 2, 'BL0_pbuffer': 2, 'CL0_pbuffer': 2, 'CUB_pbuffer': 2, 'UBG_pbuffer': 2}}
[INFO] [auto_tune] [2021-08-12 02:33:48,815] : No: 149	CYCLES: 2053	 best result: 571
[DEBUG] [auto_tune] [2021-08-12 02:33:48,833] : Tiling used in this evaluation is:
{'AUB_shape': None, 'BUB_shape': None, 'AL1_shape': [288, 1, 1, 1], 'BL1_shape': [1152, 2, 1, 1], 'AL0_matrix': [16, 1, 16, 16, 1, 1], 'BL0_matrix': [1, 2, 16, 16, 1, 1], 'CL0_matrix': [2, 16, 16, 16, 1, 1], 'CUB_matrix': [2, 16, 16, 16, 1, 1], 'block_dim': [1, 1, 1, 1], 'n_bef_batch_flag': False, 'n_bef_group_flag': False, 'batch_bef_group_flag': False, 'A_overhead_opt_flag': False, 'B_overhead_opt_flag': False, 'manual_pingpong_buffer': {'AUB_pbuffer': 1, 'BUB_pbuffer': 1, 'AL1_pbuffer': 2, 'BL1_pbuffer': 2, 'AL0_pbuffer': 2, 'BL0_pbuffer': 2, 'CL0_pbuffer': 2, 'CUB_pbuffer': 2, 'UBG_pbuffer': 2}}
[INFO] [auto_tune] [2021-08-12 02:33:52,259] : No: 150	CYCLES: 3137	 best result: 571
[DEBUG] [auto_tune] [2021-08-12 02:33:52,277] : Tiling used in this evaluation is:
{'AUB_shape': None, 'BUB_shape': None, 'AL1_shape': [1152, 2, 1, 1], 'BL1_shape': [], 'AL0_matrix': [16, 2, 16, 16, 1, 1], 'BL0_matrix': [2, 4, 16, 16, 1, 1], 'CL0_matrix': [4, 16, 16, 16, 1, 1], 'CUB_matrix': [4, 16, 16, 16, 1, 1], 'block_dim': [1, 1, 2, 1], 'n_bef_batch_flag': False, 'n_bef_group_flag': False, 'batch_bef_group_flag': False, 'A_overhead_opt_flag': False, 'B_overhead_opt_flag': False, 'manual_pingpong_buffer': {'AUB_pbuffer': 1, 'BUB_pbuffer': 1, 'AL1_pbuffer': 2, 'BL1_pbuffer': 2, 'AL0_pbuffer': 2, 'BL0_pbuffer': 2, 'CL0_pbuffer': 2, 'CUB_pbuffer': 2, 'UBG_pbuffer': 2}}
[INFO] [auto_tune] [2021-08-12 02:33:55,491] : No: 151	CYCLES: 777	 best result: 571
[DEBUG] [auto_tune] [2021-08-12 02:33:55,510] : Tiling used in this evaluation is:
{'AUB_shape': None, 'BUB_shape': None, 'AL1_shape': [576, 1, 1, 1], 'BL1_shape': [1152, 2, 1, 1], 'AL0_matrix': [16, 6, 16, 16, 1, 1], 'BL0_matrix': [6, 4, 16, 16, 1, 1], 'CL0_matrix': [4, 16, 16, 16, 1, 1], 'CUB_matrix': [4, 16, 16, 16, 1, 1], 'block_dim': [1, 1, 2, 1], 'n_bef_batch_flag': False, 'n_bef_group_flag': False, 'batch_bef_group_flag': False, 'A_overhead_opt_flag': False, 'B_overhead_opt_flag': False, 'manual_pingpong_buffer': {'AUB_pbuffer': 1, 'BUB_pbuffer': 1, 'AL1_pbuffer': 2, 'BL1_pbuffer': 2, 'AL0_pbuffer': 1, 'BL0_pbuffer': 2, 'CL0_pbuffer': 2, 'CUB_pbuffer': 2, 'UBG_pbuffer': 2}}
[INFO] [auto_tune] [2021-08-12 02:33:59,126] : No: 152	CYCLES: 941	 best result: 571
[DEBUG] [auto_tune] [2021-08-12 02:33:59,145] : Tiling used in this evaluation is:
{'AUB_shape': None, 'BUB_shape': None, 'AL1_shape': [1152, 7, 1, 1], 'BL1_shape': [576, 1, 1, 1], 'AL0_matrix': [32, 1, 16, 16, 1, 1], 'BL0_matrix': [1, 1, 16, 16, 1, 1], 'CL0_matrix': [1, 32, 16, 16, 1, 1], 'CUB_matrix': [1, 32, 16, 16, 1, 1], 'block_dim': [1, 2, 1, 1], 'n_bef_batch_flag': False, 'n_bef_group_flag': False, 'batch_bef_group_flag': False, 'A_overhead_opt_flag': 1, 'B_overhead_opt_flag': 1, 'manual_pingpong_buffer': {'AUB_pbuffer': 1, 'BUB_pbuffer': 1, 'AL1_pbuffer': 1, 'BL1_pbuffer': 2, 'AL0_pbuffer': 2, 'BL0_pbuffer': 2, 'CL0_pbuffer': 2, 'CUB_pbuffer': 2, 'UBG_pbuffer': 2}}
[INFO] [auto_tune] [2021-08-12 02:34:03,127] : No: 153	CYCLES: 1352	 best result: 571
[DEBUG] [auto_tune] [2021-08-12 02:34:03,146] : Tiling used in this evaluation is:
{'AUB_shape': None, 'BUB_shape': None, 'AL1_shape': [1152, 2, 1, 1], 'BL1_shape': [], 'AL0_matrix': [28, 4, 16, 16, 1, 1], 'BL0_matrix': [4, 4, 16, 16, 1, 1], 'CL0_matrix': [4, 28, 16, 16, 1, 1], 'CUB_matrix': [4, 28, 16, 16, 1, 1], 'block_dim': [1, 2, 1, 1], 'n_bef_batch_flag': False, 'n_bef_group_flag': False, 'batch_bef_group_flag': False, 'A_overhead_opt_flag': False, 'B_overhead_opt_flag': False, 'manual_pingpong_buffer': {'AUB_pbuffer': 1, 'BUB_pbuffer': 1, 'AL1_pbuffer': 2, 'BL1_pbuffer': 2, 'AL0_pbuffer': 1, 'BL0_pbuffer': 2, 'CL0_pbuffer': 2, 'CUB_pbuffer': 2, 'UBG_pbuffer': 2}}
[INFO] [auto_tune] [2021-08-12 02:34:05,375] : No: 154	CYCLES: 916	 best result: 571
[DEBUG] [auto_tune] [2021-08-12 02:34:05,395] : Tiling used in this evaluation is:
{'AUB_shape': None, 'BUB_shape': None, 'AL1_shape': [1152, 3, 1, 1], 'BL1_shape': [1152, 1, 1, 1], 'AL0_matrix': [32, 3, 16, 16, 1, 1], 'BL0_matrix': [3, 1, 16, 16, 1, 1], 'CL0_matrix': [1, 32, 16, 16, 1, 1], 'CUB_matrix': [1, 32, 16, 16, 1, 1], 'block_dim': [1, 2, 1, 1], 'n_bef_batch_flag': False, 'n_bef_group_flag': False, 'batch_bef_group_flag': False, 'A_overhead_opt_flag': 1, 'B_overhead_opt_flag': False, 'manual_pingpong_buffer': {'AUB_pbuffer': 1, 'BUB_pbuffer': 1, 'AL1_pbuffer': 2, 'BL1_pbuffer': 2, 'AL0_pbuffer': 1, 'BL0_pbuffer': 2, 'CL0_pbuffer': 2, 'CUB_pbuffer': 2, 'UBG_pbuffer': 2}}
[INFO] [auto_tune] [2021-08-12 02:34:10,619] : No: 155	CYCLES: 2850	 best result: 571
[DEBUG] [auto_tune] [2021-08-12 02:34:10,638] : Tiling used in this evaluation is:
{'AUB_shape': None, 'BUB_shape': None, 'AL1_shape': [1152, 6, 1, 1], 'BL1_shape': [1152, 1, 1, 1], 'AL0_matrix': [28, 1, 16, 16, 1, 1], 'BL0_matrix': [1, 4, 16, 16, 1, 1], 'CL0_matrix': [4, 28, 16, 16, 1, 1], 'CUB_matrix': [4, 28, 16, 16, 1, 1], 'block_dim': [1, 1, 1, 1], 'n_bef_batch_flag': False, 'n_bef_group_flag': False, 'batch_bef_group_flag': False, 'A_overhead_opt_flag': False, 'B_overhead_opt_flag': 1, 'manual_pingpong_buffer': {'AUB_pbuffer': 1, 'BUB_pbuffer': 1, 'AL1_pbuffer': 1, 'BL1_pbuffer': 1, 'AL0_pbuffer': 2, 'BL0_pbuffer': 2, 'CL0_pbuffer': 2, 'CUB_pbuffer': 2, 'UBG_pbuffer': 2}}
[INFO] [auto_tune] [2021-08-12 02:34:12,691] : No: 156	CYCLES: 1476	 best result: 571
[DEBUG] [auto_tune] [2021-08-12 02:34:12,710] : Tiling used in this evaluation is:
{'AUB_shape': None, 'BUB_shape': None, 'AL1_shape': [1152, 34, 1, 1], 'BL1_shape': [288, 1, 1, 1], 'AL0_matrix': [4, 9, 16, 16, 1, 1], 'BL0_matrix': [9, 8, 16, 16, 1, 1], 'CL0_matrix': [8, 4, 16, 16, 1, 1], 'CUB_matrix': [8, 4, 16, 16, 1, 1], 'block_dim': [1, 1, 1, 1], 'n_bef_batch_flag': False, 'n_bef_group_flag': False, 'batch_bef_group_flag': False, 'A_overhead_opt_flag': 1, 'B_overhead_opt_flag': False, 'manual_pingpong_buffer': {'AUB_pbuffer': 1, 'BUB_pbuffer': 1, 'AL1_pbuffer': 1, 'BL1_pbuffer': 2, 'AL0_pbuffer': 2, 'BL0_pbuffer': 1, 'CL0_pbuffer': 2, 'CUB_pbuffer': 2, 'UBG_pbuffer': 2}}
[INFO] [auto_tune] [2021-08-12 02:34:15,627] : No: 157	CYCLES: 2968	 best result: 571
[DEBUG] [auto_tune] [2021-08-12 02:34:15,646] : Tiling used in this evaluation is:
{'AUB_shape': None, 'BUB_shape': None, 'AL1_shape': [1152, 17, 1, 1], 'BL1_shape': [], 'AL0_matrix': [8, 3, 16, 16, 1, 1], 'BL0_matrix': [3, 8, 16, 16, 1, 1], 'CL0_matrix': [8, 8, 16, 16, 1, 1], 'CUB_matrix': [8, 8, 16, 16, 1, 1], 'block_dim': [1, 1, 2, 1], 'n_bef_batch_flag': False, 'n_bef_group_flag': False, 'batch_bef_group_flag': False, 'A_overhead_opt_flag': False, 'B_overhead_opt_flag': False, 'manual_pingpong_buffer': {'AUB_pbuffer': 1, 'BUB_pbuffer': 1, 'AL1_pbuffer': 1, 'BL1_pbuffer': 1, 'AL0_pbuffer': 2, 'BL0_pbuffer': 2, 'CL0_pbuffer': 2, 'CUB_pbuffer': 2, 'UBG_pbuffer': 2}}
[INFO] [auto_tune] [2021-08-12 02:34:18,607] : No: 158	CYCLES: 743	 best result: 571
[DEBUG] [auto_tune] [2021-08-12 02:34:18,626] : Tiling used in this evaluation is:
{'AUB_shape': None, 'BUB_shape': None, 'AL1_shape': [1152, 6, 1, 1], 'BL1_shape': [288, 1, 1, 1], 'AL0_matrix': [16, 3, 16, 16, 1, 1], 'BL0_matrix': [3, 8, 16, 16, 1, 1], 'CL0_matrix': [8, 16, 16, 16, 1, 1], 'CUB_matrix': [8, 16, 16, 16, 1, 1], 'block_dim': [1, 1, 2, 1], 'n_bef_batch_flag': False, 'n_bef_group_flag': False, 'batch_bef_group_flag': False, 'A_overhead_opt_flag': 1, 'B_overhead_opt_flag': False, 'manual_pingpong_buffer': {'AUB_pbuffer': 1, 'BUB_pbuffer': 1, 'AL1_pbuffer': 2, 'BL1_pbuffer': 1, 'AL0_pbuffer': 2, 'BL0_pbuffer': 2, 'CL0_pbuffer': 2, 'CUB_pbuffer': 1, 'UBG_pbuffer': 2}}
[INFO] [auto_tune] [2021-08-12 02:34:23,271] : No: 159	CYCLES: 1224	 best result: 571
[DEBUG] [auto_tune] [2021-08-12 02:34:23,289] : Tiling used in this evaluation is:
{'AUB_shape': None, 'BUB_shape': None, 'AL1_shape': [1152, 17, 1, 1], 'BL1_shape': [], 'AL0_matrix': [8, 3, 16, 16, 1, 1], 'BL0_matrix': [3, 8, 16, 16, 1, 1], 'CL0_matrix': [8, 8, 16, 16, 1, 1], 'CUB_matrix': [8, 8, 16, 16, 1, 1], 'block_dim': [1, 1, 2, 1], 'n_bef_batch_flag': False, 'n_bef_group_flag': False, 'batch_bef_group_flag': False, 'A_overhead_opt_flag': False, 'B_overhead_opt_flag': 1, 'manual_pingpong_buffer': {'AUB_pbuffer': 1, 'BUB_pbuffer': 1, 'AL1_pbuffer': 1, 'BL1_pbuffer': 1, 'AL0_pbuffer': 2, 'BL0_pbuffer': 2, 'CL0_pbuffer': 2, 'CUB_pbuffer': 2, 'UBG_pbuffer': 2}}
[INFO] [auto_tune] [2021-08-12 02:34:26,287] : No: 160	CYCLES: 745	 best result: 571
[DEBUG] [auto_tune] [2021-08-12 02:34:26,306] : Tiling used in this evaluation is:
{'AUB_shape': None, 'BUB_shape': None, 'AL1_shape': [1152, 44, 1, 1], 'BL1_shape': [144, 1, 1, 1], 'AL0_matrix': [4, 3, 16, 16, 1, 1], 'BL0_matrix': [3, 8, 16, 16, 1, 1], 'CL0_matrix': [8, 4, 16, 16, 1, 1], 'CUB_matrix': [8, 4, 16, 16, 1, 1], 'block_dim': [1, 1, 2, 1], 'n_bef_batch_flag': False, 'n_bef_group_flag': False, 'batch_bef_group_flag': False, 'A_overhead_opt_flag': 1, 'B_overhead_opt_flag': False, 'manual_pingpong_buffer': {'AUB_pbuffer': 1, 'BUB_pbuffer': 1, 'AL1_pbuffer': 1, 'BL1_pbuffer': 2, 'AL0_pbuffer': 2, 'BL0_pbuffer': 2, 'CL0_pbuffer': 2, 'CUB_pbuffer': 2, 'UBG_pbuffer': 2}}
[INFO] [auto_tune] [2021-08-12 02:34:29,587] : No: 161	CYCLES: 2910	 best result: 571
[DEBUG] [auto_tune] [2021-08-12 02:34:29,606] : Tiling used in this evaluation is:
{'AUB_shape': None, 'BUB_shape': None, 'AL1_shape': [1152, 10, 1, 1], 'BL1_shape': [576, 1, 1, 1], 'AL0_matrix': [14, 2, 16, 16, 1, 1], 'BL0_matrix': [2, 4, 16, 16, 1, 1], 'CL0_matrix': [4, 14, 16, 16, 1, 1], 'CUB_matrix': [4, 14, 16, 16, 1, 1], 'block_dim': [1, 2, 1, 1], 'n_bef_batch_flag': False, 'n_bef_group_flag': False, 'batch_bef_group_flag': False, 'A_overhead_opt_flag': False, 'B_overhead_opt_flag': 1, 'manual_pingpong_buffer': {'AUB_pbuffer': 1, 'BUB_pbuffer': 1, 'AL1_pbuffer': 1, 'BL1_pbuffer': 2, 'AL0_pbuffer': 2, 'BL0_pbuffer': 2, 'CL0_pbuffer': 2, 'CUB_pbuffer': 2, 'UBG_pbuffer': 2}}
[INFO] [auto_tune] [2021-08-12 02:34:32,447] : No: 162	CYCLES: 902	 best result: 571
[DEBUG] [auto_tune] [2021-08-12 02:34:32,465] : Tiling used in this evaluation is:
{'AUB_shape': None, 'BUB_shape': None, 'AL1_shape': [1152, 9, 1, 1], 'BL1_shape': [288, 1, 1, 1], 'AL0_matrix': [14, 3, 16, 16, 1, 1], 'BL0_matrix': [3, 8, 16, 16, 1, 1], 'CL0_matrix': [8, 14, 16, 16, 1, 1], 'CUB_matrix': [8, 14, 16, 16, 1, 1], 'block_dim': [1, 1, 1, 1], 'n_bef_batch_flag': False, 'n_bef_group_flag': False, 'batch_bef_group_flag': False, 'A_overhead_opt_flag': 1, 'B_overhead_opt_flag': False, 'manual_pingpong_buffer': {'AUB_pbuffer': 1, 'BUB_pbuffer': 1, 'AL1_pbuffer': 1, 'BL1_pbuffer': 2, 'AL0_pbuffer': 2, 'BL0_pbuffer': 2, 'CL0_pbuffer': 2, 'CUB_pbuffer': 2, 'UBG_pbuffer': 2}}
[INFO] [auto_tune] [2021-08-12 02:34:35,039] : No: 163	CYCLES: 1593	 best result: 571
[DEBUG] [auto_tune] [2021-08-12 02:34:35,058] : Tiling used in this evaluation is:
{'AUB_shape': None, 'BUB_shape': None, 'AL1_shape': [1152, 23, 1, 1], 'BL1_shape': None, 'AL0_matrix': [8, 3, 16, 16, 1, 1], 'BL0_matrix': [3, 4, 16, 16, 1, 1], 'CL0_matrix': [4, 8, 16, 16, 1, 1], 'CUB_matrix': [4, 8, 16, 16, 1, 1], 'block_dim': [1, 1, 1, 1], 'n_bef_batch_flag': False, 'n_bef_group_flag': False, 'batch_bef_group_flag': False, 'A_overhead_opt_flag': False, 'B_overhead_opt_flag': False, 'manual_pingpong_buffer': {'AUB_pbuffer': 1, 'BUB_pbuffer': 1, 'AL1_pbuffer': 1, 'BL1_pbuffer': 2, 'AL0_pbuffer': 2, 'BL0_pbuffer': 2, 'CL0_pbuffer': 2, 'CUB_pbuffer': 2, 'UBG_pbuffer': 2}}
[INFO] [auto_tune] [2021-08-12 02:34:37,575] : No: 164	CYCLES: 3627	 best result: 571
[DEBUG] [auto_tune] [2021-08-12 02:34:37,594] : Tiling used in this evaluation is:
{'AUB_shape': None, 'BUB_shape': None, 'AL1_shape': [1152, 1, 1, 1], 'BL1_shape': [], 'AL0_matrix': [16, 1, 16, 16, 1, 1], 'BL0_matrix': [1, 8, 16, 16, 1, 1], 'CL0_matrix': [8, 16, 16, 16, 1, 1], 'CUB_matrix': [8, 16, 16, 16, 1, 1], 'block_dim': [1, 1, 1, 1], 'n_bef_batch_flag': False, 'n_bef_group_flag': False, 'batch_bef_group_flag': False, 'A_overhead_opt_flag': 1, 'B_overhead_opt_flag': 1, 'manual_pingpong_buffer': {'AUB_pbuffer': 1, 'BUB_pbuffer': 1, 'AL1_pbuffer': 2, 'BL1_pbuffer': 2, 'AL0_pbuffer': 2, 'BL0_pbuffer': 2, 'CL0_pbuffer': 2, 'CUB_pbuffer': 1, 'UBG_pbuffer': 2}}
[INFO] [auto_tune] [2021-08-12 02:34:39,843] : No: 165	CYCLES: 1449	 best result: 571
[DEBUG] [auto_tune] [2021-08-12 02:34:39,862] : Tiling used in this evaluation is:
{'AUB_shape': None, 'BUB_shape': None, 'AL1_shape': [1152, 1, 1, 1], 'BL1_shape': [1152, 1, 1, 1], 'AL0_matrix': [7, 1, 16, 16, 1, 1], 'BL0_matrix': [1, 8, 16, 16, 1, 1], 'CL0_matrix': [8, 7, 16, 16, 1, 1], 'CUB_matrix': [8, 7, 16, 16, 1, 1], 'block_dim': [1, 1, 2, 1], 'n_bef_batch_flag': False, 'n_bef_group_flag': False, 'batch_bef_group_flag': False, 'A_overhead_opt_flag': False, 'B_overhead_opt_flag': False, 'manual_pingpong_buffer': {'AUB_pbuffer': 1, 'BUB_pbuffer': 1, 'AL1_pbuffer': 2, 'BL1_pbuffer': 2, 'AL0_pbuffer': 2, 'BL0_pbuffer': 2, 'CL0_pbuffer': 2, 'CUB_pbuffer': 2, 'UBG_pbuffer': 2}}
[INFO] [auto_tune] [2021-08-12 02:34:41,975] : No: 166	CYCLES: 724	 best result: 571
[DEBUG] [auto_tune] [2021-08-12 02:34:41,993] : Tiling used in this evaluation is:
{'AUB_shape': None, 'BUB_shape': None, 'AL1_shape': [1152, 7, 1, 1], 'BL1_shape': [1152, 2, 1, 1], 'AL0_matrix': [28, 2, 16, 16, 1, 1], 'BL0_matrix': [2, 2, 16, 16, 1, 1], 'CL0_matrix': [2, 28, 16, 16, 1, 1], 'CUB_matrix': [2, 28, 16, 16, 1, 1], 'block_dim': [1, 1, 2, 1], 'n_bef_batch_flag': False, 'n_bef_group_flag': False, 'batch_bef_group_flag': False, 'A_overhead_opt_flag': 1, 'B_overhead_opt_flag': 1, 'manual_pingpong_buffer': {'AUB_pbuffer': 1, 'BUB_pbuffer': 1, 'AL1_pbuffer': 1, 'BL1_pbuffer': 1, 'AL0_pbuffer': 2, 'BL0_pbuffer': 2, 'CL0_pbuffer': 2, 'CUB_pbuffer': 2, 'UBG_pbuffer': 2}}
[INFO] [auto_tune] [2021-08-12 02:34:44,895] : No: 167	CYCLES: 872	 best result: 571
[DEBUG] [auto_tune] [2021-08-12 02:34:44,914] : Tiling used in this evaluation is:
{'AUB_shape': None, 'BUB_shape': None, 'AL1_shape': [1152, 15, 1, 1], 'BL1_shape': [576, 1, 1, 1], 'AL0_matrix': [7, 1, 16, 16, 1, 1], 'BL0_matrix': [1, 8, 16, 16, 1, 1], 'CL0_matrix': [8, 7, 16, 16, 1, 1], 'CUB_matrix': [8, 7, 16, 16, 1, 1], 'block_dim': [1, 1, 2, 1], 'n_bef_batch_flag': False, 'n_bef_group_flag': False, 'batch_bef_group_flag': False, 'A_overhead_opt_flag': False, 'B_overhead_opt_flag': False, 'manual_pingpong_buffer': {'AUB_pbuffer': 1, 'BUB_pbuffer': 1, 'AL1_pbuffer': 1, 'BL1_pbuffer': 2, 'AL0_pbuffer': 2, 'BL0_pbuffer': 2, 'CL0_pbuffer': 2, 'CUB_pbuffer': 2, 'UBG_pbuffer': 2}}
[INFO] [auto_tune] [2021-08-12 02:34:47,447] : No: 168	CYCLES: 1501	 best result: 571
[DEBUG] [auto_tune] [2021-08-12 02:34:47,466] : Tiling used in this evaluation is:
{'AUB_shape': None, 'BUB_shape': None, 'AL1_shape': [1152, 3, 1, 1], 'BL1_shape': [288, 1, 1, 1], 'AL0_matrix': [64, 1, 16, 16, 1, 1], 'BL0_matrix': [1, 1, 16, 16, 1, 1], 'CL0_matrix': [1, 64, 16, 16, 1, 1], 'CUB_matrix': [1, 64, 16, 16, 1, 1], 'block_dim': [1, 2, 1, 1], 'n_bef_batch_flag': False, 'n_bef_group_flag': False, 'batch_bef_group_flag': False, 'A_overhead_opt_flag': False, 'B_overhead_opt_flag': 1, 'manual_pingpong_buffer': {'AUB_pbuffer': 1, 'BUB_pbuffer': 1, 'AL1_pbuffer': 1, 'BL1_pbuffer': 2, 'AL0_pbuffer': 2, 'BL0_pbuffer': 2, 'CL0_pbuffer': 2, 'CUB_pbuffer': 2, 'UBG_pbuffer': 2}}
[INFO] [auto_tune] [2021-08-12 02:34:50,811] : No: 169	CYCLES: 1234	 best result: 571
[DEBUG] [auto_tune] [2021-08-12 02:34:50,830] : Tiling used in this evaluation is:
{'AUB_shape': None, 'BUB_shape': None, 'AL1_shape': [1152, 34, 1, 1], 'BL1_shape': [144, 1, 1, 1], 'AL0_matrix': [4, 3, 16, 16, 1, 1], 'BL0_matrix': [3, 8, 16, 16, 1, 1], 'CL0_matrix': [8, 4, 16, 16, 1, 1], 'CUB_matrix': [8, 4, 16, 16, 1, 1], 'block_dim': [1, 1, 2, 1], 'n_bef_batch_flag': False, 'n_bef_group_flag': False, 'batch_bef_group_flag': False, 'A_overhead_opt_flag': 1, 'B_overhead_opt_flag': False, 'manual_pingpong_buffer': {'AUB_pbuffer': 1, 'BUB_pbuffer': 1, 'AL1_pbuffer': 1, 'BL1_pbuffer': 2, 'AL0_pbuffer': 2, 'BL0_pbuffer': 2, 'CL0_pbuffer': 2, 'CUB_pbuffer': 2, 'UBG_pbuffer': 2}}
[INFO] [auto_tune] [2021-08-12 02:34:55,567] : No: 170	CYCLES: 2301	 best result: 571
[DEBUG] [auto_tune] [2021-08-12 02:34:55,587] : Tiling used in this evaluation is:
{'AUB_shape': None, 'BUB_shape': None, 'AL1_shape': [1152, 10, 1, 1], 'BL1_shape': [1152, 2, 1, 1], 'AL0_matrix': [14, 4, 16, 16, 1, 1], 'BL0_matrix': [4, 4, 16, 16, 1, 1], 'CL0_matrix': [4, 14, 16, 16, 1, 1], 'CUB_matrix': [4, 14, 16, 16, 1, 1], 'block_dim': [1, 1, 2, 1], 'n_bef_batch_flag': False, 'n_bef_group_flag': False, 'batch_bef_group_flag': False, 'A_overhead_opt_flag': 1, 'B_overhead_opt_flag': 1, 'manual_pingpong_buffer': {'AUB_pbuffer': 1, 'BUB_pbuffer': 1, 'AL1_pbuffer': 1, 'BL1_pbuffer': 1, 'AL0_pbuffer': 2, 'BL0_pbuffer': 2, 'CL0_pbuffer': 2, 'CUB_pbuffer': 2, 'UBG_pbuffer': 2}}
[INFO] [auto_tune] [2021-08-12 02:34:58,995] : No: 171	CYCLES: 737	 best result: 571
[DEBUG] [auto_tune] [2021-08-12 02:34:59,014] : Tiling used in this evaluation is:
{'AUB_shape': None, 'BUB_shape': None, 'AL1_shape': [1152, 5, 1, 1], 'BL1_shape': [], 'AL0_matrix': [7, 9, 16, 16, 1, 1], 'BL0_matrix': [9, 8, 16, 16, 1, 1], 'CL0_matrix': [8, 7, 16, 16, 1, 1], 'CUB_matrix': [8, 7, 16, 16, 1, 1], 'block_dim': [1, 1, 2, 1], 'n_bef_batch_flag': False, 'n_bef_group_flag': False, 'batch_bef_group_flag': False, 'A_overhead_opt_flag': False, 'B_overhead_opt_flag': False, 'manual_pingpong_buffer': {'AUB_pbuffer': 1, 'BUB_pbuffer': 1, 'AL1_pbuffer': 2, 'BL1_pbuffer': 2, 'AL0_pbuffer': 2, 'BL0_pbuffer': 1, 'CL0_pbuffer': 2, 'CUB_pbuffer': 2, 'UBG_pbuffer': 2}}
[INFO] [auto_tune] [2021-08-12 02:35:01,903] : No: 172	CYCLES: 1017	 best result: 571
[DEBUG] [auto_tune] [2021-08-12 02:35:01,922] : Tiling used in this evaluation is:
{'AUB_shape': None, 'BUB_shape': None, 'AL1_shape': [288, 1, 1, 1], 'BL1_shape': [1152, 4, 1, 1], 'AL0_matrix': [56, 1, 16, 16, 1, 1], 'BL0_matrix': [1, 2, 16, 16, 1, 1], 'CL0_matrix': [2, 56, 16, 16, 1, 1], 'CUB_matrix': [2, 56, 16, 16, 1, 1], 'block_dim': [1, 1, 2, 1], 'n_bef_batch_flag': False, 'n_bef_group_flag': False, 'batch_bef_group_flag': False, 'A_overhead_opt_flag': 1, 'B_overhead_opt_flag': 1, 'manual_pingpong_buffer': {'AUB_pbuffer': 1, 'BUB_pbuffer': 1, 'AL1_pbuffer': 2, 'BL1_pbuffer': 2, 'AL0_pbuffer': 2, 'BL0_pbuffer': 2, 'CL0_pbuffer': 2, 'CUB_pbuffer': 2, 'UBG_pbuffer': 2}}
[INFO] [auto_tune] [2021-08-12 02:35:04,903] : No: 173	CYCLES: 769	 best result: 571
[DEBUG] [auto_tune] [2021-08-12 02:35:04,923] : Tiling used in this evaluation is:
{'AUB_shape': None, 'BUB_shape': None, 'AL1_shape': [1152, 3, 1, 1], 'BL1_shape': [1152, 2, 1, 1], 'AL0_matrix': [16, 4, 16, 16, 1, 1], 'BL0_matrix': [4, 2, 16, 16, 1, 1], 'CL0_matrix': [2, 16, 16, 16, 1, 1], 'CUB_matrix': [2, 16, 16, 16, 1, 1], 'block_dim': [1, 2, 1, 1], 'n_bef_batch_flag': False, 'n_bef_group_flag': False, 'batch_bef_group_flag': False, 'A_overhead_opt_flag': False, 'B_overhead_opt_flag': 1, 'manual_pingpong_buffer': {'AUB_pbuffer': 1, 'BUB_pbuffer': 1, 'AL1_pbuffer': 2, 'BL1_pbuffer': 2, 'AL0_pbuffer': 2, 'BL0_pbuffer': 2, 'CL0_pbuffer': 2, 'CUB_pbuffer': 2, 'UBG_pbuffer': 2}}
[INFO] [auto_tune] [2021-08-12 02:35:07,963] : No: 174	CYCLES: 1976	 best result: 571
[DEBUG] [auto_tune] [2021-08-12 02:35:07,983] : Tiling used in this evaluation is:
{'AUB_shape': None, 'BUB_shape': None, 'AL1_shape': [144, 1, 1, 1], 'BL1_shape': [576, 1, 1, 1], 'AL0_matrix': [7, 1, 16, 16, 1, 1], 'BL0_matrix': [1, 8, 16, 16, 1, 1], 'CL0_matrix': [8, 7, 16, 16, 1, 1], 'CUB_matrix': [8, 7, 16, 16, 1, 1], 'block_dim': [1, 1, 2, 1], 'n_bef_batch_flag': False, 'n_bef_group_flag': False, 'batch_bef_group_flag': False, 'A_overhead_opt_flag': False, 'B_overhead_opt_flag': 1, 'manual_pingpong_buffer': {'AUB_pbuffer': 1, 'BUB_pbuffer': 1, 'AL1_pbuffer': 2, 'BL1_pbuffer': 2, 'AL0_pbuffer': 2, 'BL0_pbuffer': 2, 'CL0_pbuffer': 2, 'CUB_pbuffer': 2, 'UBG_pbuffer': 2}}
[INFO] [auto_tune] [2021-08-12 02:35:12,015] : No: 175	CYCLES: 1391	 best result: 571
[DEBUG] [auto_tune] [2021-08-12 02:35:12,034] : Tiling used in this evaluation is:
{'AUB_shape': None, 'BUB_shape': None, 'AL1_shape': [1152, 2, 1, 1], 'BL1_shape': [1152, 2, 1, 1], 'AL0_matrix': [64, 1, 16, 16, 1, 1], 'BL0_matrix': [1, 4, 16, 16, 1, 1], 'CL0_matrix': [4, 64, 16, 16, 1, 1], 'CUB_matrix': [2, 64, 16, 16, 1, 1], 'block_dim': [1, 1, 1, 1], 'n_bef_batch_flag': False, 'n_bef_group_flag': False, 'batch_bef_group_flag': False, 'A_overhead_opt_flag': 1, 'B_overhead_opt_flag': 1, 'manual_pingpong_buffer': {'AUB_pbuffer': 1, 'BUB_pbuffer': 1, 'AL1_pbuffer': 1, 'BL1_pbuffer': 1, 'AL0_pbuffer': 2, 'BL0_pbuffer': 2, 'CL0_pbuffer': 1, 'CUB_pbuffer': 1, 'UBG_pbuffer': 2}}
[INFO] [auto_tune] [2021-08-12 02:35:14,407] : No: 176	CYCLES: 1482	 best result: 571
[DEBUG] [auto_tune] [2021-08-12 02:35:14,426] : Tiling used in this evaluation is:
{'AUB_shape': None, 'BUB_shape': None, 'AL1_shape': [1152, 1, 1, 1], 'BL1_shape': [1152, 2, 1, 1], 'AL0_matrix': [28, 4, 16, 16, 1, 1], 'BL0_matrix': [4, 4, 16, 16, 1, 1], 'CL0_matrix': [4, 28, 16, 16, 1, 1], 'CUB_matrix': [4, 28, 16, 16, 1, 1], 'block_dim': [1, 1, 2, 1], 'n_bef_batch_flag': False, 'n_bef_group_flag': False, 'batch_bef_group_flag': False, 'A_overhead_opt_flag': False, 'B_overhead_opt_flag': 1, 'manual_pingpong_buffer': {'AUB_pbuffer': 1, 'BUB_pbuffer': 1, 'AL1_pbuffer': 2, 'BL1_pbuffer': 2, 'AL0_pbuffer': 1, 'BL0_pbuffer': 2, 'CL0_pbuffer': 2, 'CUB_pbuffer': 2, 'UBG_pbuffer': 2}}
[INFO] [auto_tune] [2021-08-12 02:35:17,732] : No: 177	CYCLES: 799	 best result: 571
[DEBUG] [auto_tune] [2021-08-12 02:35:17,751] : Tiling used in this evaluation is:
{'AUB_shape': None, 'BUB_shape': None, 'AL1_shape': [1152, 12, 1, 1], 'BL1_shape': [288, 1, 1, 1], 'AL0_matrix': [8, 2, 16, 16, 1, 1], 'BL0_matrix': [2, 8, 16, 16, 1, 1], 'CL0_matrix': [8, 8, 16, 16, 1, 1], 'CUB_matrix': [8, 8, 16, 16, 1, 1], 'block_dim': [1, 1, 2, 1], 'n_bef_batch_flag': False, 'n_bef_group_flag': False, 'batch_bef_group_flag': False, 'A_overhead_opt_flag': False, 'B_overhead_opt_flag': False, 'manual_pingpong_buffer': {'AUB_pbuffer': 1, 'BUB_pbuffer': 1, 'AL1_pbuffer': 2, 'BL1_pbuffer': 1, 'AL0_pbuffer': 2, 'BL0_pbuffer': 2, 'CL0_pbuffer': 2, 'CUB_pbuffer': 2, 'UBG_pbuffer': 2}}
[INFO] [auto_tune] [2021-08-12 02:35:22,395] : No: 178	CYCLES: 1634	 best result: 571
[DEBUG] [auto_tune] [2021-08-12 02:35:22,414] : Tiling used in this evaluation is:
{'AUB_shape': None, 'BUB_shape': None, 'AL1_shape': [288, 1, 1, 1], 'BL1_shape': [1152, 2, 1, 1], 'AL0_matrix': [64, 1, 16, 16, 1, 1], 'BL0_matrix': [1, 4, 16, 16, 1, 1], 'CL0_matrix': [4, 64, 16, 16, 1, 1], 'CUB_matrix': [2, 64, 16, 16, 1, 1], 'block_dim': [1, 1, 1, 1], 'n_bef_batch_flag': False, 'n_bef_group_flag': False, 'batch_bef_group_flag': False, 'A_overhead_opt_flag': 1, 'B_overhead_opt_flag': 1, 'manual_pingpong_buffer': {'AUB_pbuffer': 1, 'BUB_pbuffer': 1, 'AL1_pbuffer': 2, 'BL1_pbuffer': 2, 'AL0_pbuffer': 2, 'BL0_pbuffer': 2, 'CL0_pbuffer': 1, 'CUB_pbuffer': 1, 'UBG_pbuffer': 2}}
[INFO] [auto_tune] [2021-08-12 02:35:24,823] : No: 179	CYCLES: 1358	 best result: 571
[DEBUG] [auto_tune] [2021-08-12 02:35:24,841] : Tiling used in this evaluation is:
{'AUB_shape': None, 'BUB_shape': None, 'AL1_shape': [1152, 25, 1, 1], 'BL1_shape': [], 'AL0_matrix': [4, 6, 16, 16, 1, 1], 'BL0_matrix': [6, 8, 16, 16, 1, 1], 'CL0_matrix': [8, 4, 16, 16, 1, 1], 'CUB_matrix': [8, 4, 16, 16, 1, 1], 'block_dim': [1, 1, 2, 1], 'n_bef_batch_flag': False, 'n_bef_group_flag': False, 'batch_bef_group_flag': False, 'A_overhead_opt_flag': 1, 'B_overhead_opt_flag': False, 'manual_pingpong_buffer': {'AUB_pbuffer': 1, 'BUB_pbuffer': 1, 'AL1_pbuffer': 1, 'BL1_pbuffer': 1, 'AL0_pbuffer': 2, 'BL0_pbuffer': 2, 'CL0_pbuffer': 2, 'CUB_pbuffer': 2, 'UBG_pbuffer': 2}}
[INFO] [auto_tune] [2021-08-12 02:35:27,743] : No: 180	CYCLES: 949	 best result: 571
[DEBUG] [auto_tune] [2021-08-12 02:35:27,762] : Tiling used in this evaluation is:
{'AUB_shape': None, 'BUB_shape': None, 'AL1_shape': [576, 1, 1, 1], 'BL1_shape': [576, 1, 1, 1], 'AL0_matrix': [7, 2, 16, 16, 1, 1], 'BL0_matrix': [2, 8, 16, 16, 1, 1], 'CL0_matrix': [8, 7, 16, 16, 1, 1], 'CUB_matrix': [8, 7, 16, 16, 1, 1], 'block_dim': [1, 1, 2, 1], 'n_bef_batch_flag': False, 'n_bef_group_flag': False, 'batch_bef_group_flag': False, 'A_overhead_opt_flag': 1, 'B_overhead_opt_flag': False, 'manual_pingpong_buffer': {'AUB_pbuffer': 1, 'BUB_pbuffer': 1, 'AL1_pbuffer': 2, 'BL1_pbuffer': 2, 'AL0_pbuffer': 2, 'BL0_pbuffer': 2, 'CL0_pbuffer': 2, 'CUB_pbuffer': 2, 'UBG_pbuffer': 2}}
[INFO] [auto_tune] [2021-08-12 02:35:30,803] : No: 181	CYCLES: 1617	 best result: 571
[DEBUG] [auto_tune] [2021-08-12 02:35:30,822] : Tiling used in this evaluation is:
{'AUB_shape': None, 'BUB_shape': None, 'AL1_shape': [1152, 8, 1, 1], 'BL1_shape': [1152, 1, 1, 1], 'AL0_matrix': [8, 9, 16, 16, 1, 1], 'BL0_matrix': [9, 8, 16, 16, 1, 1], 'CL0_matrix': [8, 8, 16, 16, 1, 1], 'CUB_matrix': [8, 8, 16, 16, 1, 1], 'block_dim': [1, 1, 1, 1], 'n_bef_batch_flag': False, 'n_bef_group_flag': False, 'batch_bef_group_flag': False, 'A_overhead_opt_flag': 1, 'B_overhead_opt_flag': False, 'manual_pingpong_buffer': {'AUB_pbuffer': 1, 'BUB_pbuffer': 1, 'AL1_pbuffer': 2, 'BL1_pbuffer': 1, 'AL0_pbuffer': 1, 'BL0_pbuffer': 1, 'CL0_pbuffer': 2, 'CUB_pbuffer': 2, 'UBG_pbuffer': 2}}
[INFO] [auto_tune] [2021-08-12 02:35:33,067] : No: 182	CYCLES: 2147	 best result: 571
[DEBUG] [auto_tune] [2021-08-12 02:35:33,086] : Tiling used in this evaluation is:
{'AUB_shape': None, 'BUB_shape': None, 'AL1_shape': [1152, 2, 1, 1], 'BL1_shape': [], 'AL0_matrix': [28, 2, 16, 16, 1, 1], 'BL0_matrix': [2, 8, 16, 16, 1, 1], 'CL0_matrix': [8, 28, 16, 16, 1, 1], 'CUB_matrix': [8, 28, 16, 16, 1, 1], 'block_dim': [1, 1, 1, 1], 'n_bef_batch_flag': False, 'n_bef_group_flag': False, 'batch_bef_group_flag': False, 'A_overhead_opt_flag': False, 'B_overhead_opt_flag': False, 'manual_pingpong_buffer': {'AUB_pbuffer': 1, 'BUB_pbuffer': 1, 'AL1_pbuffer': 2, 'BL1_pbuffer': 1, 'AL0_pbuffer': 2, 'BL0_pbuffer': 2, 'CL0_pbuffer': 1, 'CUB_pbuffer': 1, 'UBG_pbuffer': 2}}
[INFO] [auto_tune] [2021-08-12 02:35:35,075] : No: 183	CYCLES: 1363	 best result: 571
[DEBUG] [auto_tune] [2021-08-12 02:35:35,094] : Tiling used in this evaluation is:
{'AUB_shape': None, 'BUB_shape': None, 'AL1_shape': [1152, 6, 1, 1], 'BL1_shape': None, 'AL0_matrix': [16, 8, 16, 16, 1, 1], 'BL0_matrix': [8, 2, 16, 16, 1, 1], 'CL0_matrix': [2, 16, 16, 16, 1, 1], 'CUB_matrix': [2, 16, 16, 16, 1, 1], 'block_dim': [1, 1, 2, 1], 'n_bef_batch_flag': False, 'n_bef_group_flag': False, 'batch_bef_group_flag': False, 'A_overhead_opt_flag': 1, 'B_overhead_opt_flag': False, 'manual_pingpong_buffer': {'AUB_pbuffer': 1, 'BUB_pbuffer': 1, 'AL1_pbuffer': 2, 'BL1_pbuffer': 2, 'AL0_pbuffer': 1, 'BL0_pbuffer': 2, 'CL0_pbuffer': 2, 'CUB_pbuffer': 2, 'UBG_pbuffer': 2}}
[INFO] [auto_tune] [2021-08-12 02:35:39,055] : No: 184	CYCLES: 2158	 best result: 571
[DEBUG] [auto_tune] [2021-08-12 02:35:39,074] : Tiling used in this evaluation is:
{'AUB_shape': None, 'BUB_shape': None, 'AL1_shape': [1152, 3, 1, 1], 'BL1_shape': [1152, 2, 1, 1], 'AL0_matrix': [28, 3, 16, 16, 1, 1], 'BL0_matrix': [3, 4, 16, 16, 1, 1], 'CL0_matrix': [4, 28, 16, 16, 1, 1], 'CUB_matrix': [4, 28, 16, 16, 1, 1], 'block_dim': [1, 1, 1, 1], 'n_bef_batch_flag': False, 'n_bef_group_flag': False, 'batch_bef_group_flag': False, 'A_overhead_opt_flag': False, 'B_overhead_opt_flag': False, 'manual_pingpong_buffer': {'AUB_pbuffer': 1, 'BUB_pbuffer': 1, 'AL1_pbuffer': 1, 'BL1_pbuffer': 2, 'AL0_pbuffer': 1, 'BL0_pbuffer': 2, 'CL0_pbuffer': 2, 'CUB_pbuffer': 2, 'UBG_pbuffer': 2}}
[INFO] [auto_tune] [2021-08-12 02:35:41,615] : No: 185	CYCLES: 1956	 best result: 571
[DEBUG] [auto_tune] [2021-08-12 02:35:41,633] : Tiling used in this evaluation is:
{'AUB_shape': None, 'BUB_shape': None, 'AL1_shape': [1152, 17, 1, 1], 'BL1_shape': [], 'AL0_matrix': [8, 4, 16, 16, 1, 1], 'BL0_matrix': [4, 4, 16, 16, 1, 1], 'CL0_matrix': [4, 8, 16, 16, 1, 1], 'CUB_matrix': [4, 8, 16, 16, 1, 1], 'block_dim': [1, 2, 1, 1], 'n_bef_batch_flag': False, 'n_bef_group_flag': False, 'batch_bef_group_flag': False, 'A_overhead_opt_flag': 1, 'B_overhead_opt_flag': 1, 'manual_pingpong_buffer': {'AUB_pbuffer': 1, 'BUB_pbuffer': 1, 'AL1_pbuffer': 1, 'BL1_pbuffer': 2, 'AL0_pbuffer': 2, 'BL0_pbuffer': 2, 'CL0_pbuffer': 2, 'CUB_pbuffer': 2, 'UBG_pbuffer': 2}}
[INFO] [auto_tune] [2021-08-12 02:35:44,523] : No: 186	CYCLES: 1719	 best result: 571
[DEBUG] [auto_tune] [2021-08-12 02:35:44,542] : Tiling used in this evaluation is:
{'AUB_shape': None, 'BUB_shape': None, 'AL1_shape': [288, 1, 1, 1], 'BL1_shape': [288, 1, 1, 1], 'AL0_matrix': [32, 1, 16, 16, 1, 1], 'BL0_matrix': [1, 2, 16, 16, 1, 1], 'CL0_matrix': [2, 32, 16, 16, 1, 1], 'CUB_matrix': [2, 32, 16, 16, 1, 1], 'block_dim': [1, 1, 1, 1], 'n_bef_batch_flag': False, 'n_bef_group_flag': False, 'batch_bef_group_flag': False, 'A_overhead_opt_flag': False, 'B_overhead_opt_flag': False, 'manual_pingpong_buffer': {'AUB_pbuffer': 1, 'BUB_pbuffer': 1, 'AL1_pbuffer': 2, 'BL1_pbuffer': 2, 'AL0_pbuffer': 2, 'BL0_pbuffer': 2, 'CL0_pbuffer': 2, 'CUB_pbuffer': 2, 'UBG_pbuffer': 2}}
[INFO] [auto_tune] [2021-08-12 02:35:46,935] : No: 187	CYCLES: 1992	 best result: 571
[DEBUG] [auto_tune] [2021-08-12 02:35:46,954] : Tiling used in this evaluation is:
{'AUB_shape': None, 'BUB_shape': None, 'AL1_shape': [1152, 24, 1, 1], 'BL1_shape': [144, 1, 1, 1], 'AL0_matrix': [4, 1, 16, 16, 1, 1], 'BL0_matrix': [1, 8, 16, 16, 1, 1], 'CL0_matrix': [8, 4, 16, 16, 1, 1], 'CUB_matrix': [8, 4, 16, 16, 1, 1], 'block_dim': [1, 1, 1, 1], 'n_bef_batch_flag': False, 'n_bef_group_flag': False, 'batch_bef_group_flag': False, 'A_overhead_opt_flag': False, 'B_overhead_opt_flag': False, 'manual_pingpong_buffer': {'AUB_pbuffer': 1, 'BUB_pbuffer': 1, 'AL1_pbuffer': 2, 'BL1_pbuffer': 2, 'AL0_pbuffer': 2, 'BL0_pbuffer': 2, 'CL0_pbuffer': 2, 'CUB_pbuffer': 2, 'UBG_pbuffer': 2}}
[INFO] [auto_tune] [2021-08-12 02:35:50,171] : No: 188	CYCLES: 3817	 best result: 571
[DEBUG] [auto_tune] [2021-08-12 02:35:50,189] : Tiling used in this evaluation is:
{'AUB_shape': None, 'BUB_shape': None, 'AL1_shape': [1152, 2, 1, 1], 'BL1_shape': [288, 1, 1, 1], 'AL0_matrix': [32, 1, 16, 16, 1, 1], 'BL0_matrix': [1, 8, 16, 16, 1, 1], 'CL0_matrix': [8, 32, 16, 16, 1, 1], 'CUB_matrix': [4, 32, 16, 16, 1, 1], 'block_dim': [1, 1, 2, 1], 'n_bef_batch_flag': False, 'n_bef_group_flag': False, 'batch_bef_group_flag': False, 'A_overhead_opt_flag': 1, 'B_overhead_opt_flag': 1, 'manual_pingpong_buffer': {'AUB_pbuffer': 1, 'BUB_pbuffer': 1, 'AL1_pbuffer': 2, 'BL1_pbuffer': 2, 'AL0_pbuffer': 2, 'BL0_pbuffer': 2, 'CL0_pbuffer': 1, 'CUB_pbuffer': 1, 'UBG_pbuffer': 2}}
[INFO] [auto_tune] [2021-08-12 02:35:54,559] : No: 189	CYCLES: 781	 best result: 571
[DEBUG] [auto_tune] [2021-08-12 02:35:54,577] : Tiling used in this evaluation is:
{'AUB_shape': None, 'BUB_shape': None, 'AL1_shape': [1152, 5, 1, 1], 'BL1_shape': [], 'AL0_matrix': [16, 3, 16, 16, 1, 1], 'BL0_matrix': [3, 4, 16, 16, 1, 1], 'CL0_matrix': [4, 16, 16, 16, 1, 1], 'CUB_matrix': [4, 16, 16, 16, 1, 1], 'block_dim': [1, 1, 2, 1], 'n_bef_batch_flag': False, 'n_bef_group_flag': False, 'batch_bef_group_flag': False, 'A_overhead_opt_flag': 1, 'B_overhead_opt_flag': False, 'manual_pingpong_buffer': {'AUB_pbuffer': 1, 'BUB_pbuffer': 1, 'AL1_pbuffer': 1, 'BL1_pbuffer': 2, 'AL0_pbuffer': 2, 'BL0_pbuffer': 2, 'CL0_pbuffer': 2, 'CUB_pbuffer': 2, 'UBG_pbuffer': 2}}
[INFO] [auto_tune] [2021-08-12 02:35:58,315] : No: 190	CYCLES: 856	 best result: 571
[DEBUG] [auto_tune] [2021-08-12 02:35:58,333] : Tiling used in this evaluation is:
{'AUB_shape': None, 'BUB_shape': None, 'AL1_shape': [1152, 5, 1, 1], 'BL1_shape': [], 'AL0_matrix': [8, 2, 16, 16, 1, 1], 'BL0_matrix': [2, 4, 16, 16, 1, 1], 'CL0_matrix': [4, 8, 16, 16, 1, 1], 'CUB_matrix': [4, 8, 16, 16, 1, 1], 'block_dim': [1, 1, 2, 1], 'n_bef_batch_flag': False, 'n_bef_group_flag': False, 'batch_bef_group_flag': False, 'A_overhead_opt_flag': 1, 'B_overhead_opt_flag': False, 'manual_pingpong_buffer': {'AUB_pbuffer': 1, 'BUB_pbuffer': 1, 'AL1_pbuffer': 2, 'BL1_pbuffer': 1, 'AL0_pbuffer': 2, 'BL0_pbuffer': 2, 'CL0_pbuffer': 2, 'CUB_pbuffer': 2, 'UBG_pbuffer': 2}}
[INFO] [auto_tune] [2021-08-12 02:36:04,367] : No: 191	CYCLES: 1734	 best result: 571
[DEBUG] [auto_tune] [2021-08-12 02:36:04,385] : Tiling used in this evaluation is:
{'AUB_shape': None, 'BUB_shape': None, 'AL1_shape': [1152, 7, 1, 1], 'BL1_shape': [], 'AL0_matrix': [8, 4, 16, 16, 1, 1], 'BL0_matrix': [4, 4, 16, 16, 1, 1], 'CL0_matrix': [4, 8, 16, 16, 1, 1], 'CUB_matrix': [4, 8, 16, 16, 1, 1], 'block_dim': [1, 2, 1, 1], 'n_bef_batch_flag': False, 'n_bef_group_flag': False, 'batch_bef_group_flag': False, 'A_overhead_opt_flag': False, 'B_overhead_opt_flag': False, 'manual_pingpong_buffer': {'AUB_pbuffer': 1, 'BUB_pbuffer': 1, 'AL1_pbuffer': 2, 'BL1_pbuffer': 2, 'AL0_pbuffer': 2, 'BL0_pbuffer': 2, 'CL0_pbuffer': 2, 'CUB_pbuffer': 2, 'UBG_pbuffer': 2}}
[INFO] [auto_tune] [2021-08-12 02:36:07,071] : No: 192	CYCLES: 797	 best result: 571
[DEBUG] [auto_tune] [2021-08-12 02:36:07,090] : Tiling used in this evaluation is:
{'AUB_shape': None, 'BUB_shape': None, 'AL1_shape': [1152, 3, 1, 1], 'BL1_shape': None, 'AL0_matrix': [14, 4, 16, 16, 1, 1], 'BL0_matrix': [4, 8, 16, 16, 1, 1], 'CL0_matrix': [8, 14, 16, 16, 1, 1], 'CUB_matrix': [8, 14, 16, 16, 1, 1], 'block_dim': [1, 1, 2, 1], 'n_bef_batch_flag': False, 'n_bef_group_flag': False, 'batch_bef_group_flag': False, 'A_overhead_opt_flag': False, 'B_overhead_opt_flag': False, 'manual_pingpong_buffer': {'AUB_pbuffer': 1, 'BUB_pbuffer': 1, 'AL1_pbuffer': 2, 'BL1_pbuffer': 2, 'AL0_pbuffer': 2, 'BL0_pbuffer': 2, 'CL0_pbuffer': 2, 'CUB_pbuffer': 2, 'UBG_pbuffer': 2}}
[INFO] [auto_tune] [2021-08-12 02:36:10,519] : No: 193	CYCLES: 953	 best result: 571
[DEBUG] [auto_tune] [2021-08-12 02:36:10,538] : Tiling used in this evaluation is:
{'AUB_shape': None, 'BUB_shape': None, 'AL1_shape': [576, 1, 1, 1], 'BL1_shape': [1152, 2, 1, 1], 'AL0_matrix': [32, 3, 16, 16, 1, 1], 'BL0_matrix': [3, 2, 16, 16, 1, 1], 'CL0_matrix': [2, 32, 16, 16, 1, 1], 'CUB_matrix': [2, 32, 16, 16, 1, 1], 'block_dim': [1, 1, 1, 1], 'n_bef_batch_flag': False, 'n_bef_group_flag': False, 'batch_bef_group_flag': False, 'A_overhead_opt_flag': 1, 'B_overhead_opt_flag': 1, 'manual_pingpong_buffer': {'AUB_pbuffer': 1, 'BUB_pbuffer': 1, 'AL1_pbuffer': 2, 'BL1_pbuffer': 2, 'AL0_pbuffer': 1, 'BL0_pbuffer': 2, 'CL0_pbuffer': 2, 'CUB_pbuffer': 2, 'UBG_pbuffer': 2}}
[INFO] [auto_tune] [2021-08-12 02:36:15,199] : No: 194	CYCLES: 2512	 best result: 571
[DEBUG] [auto_tune] [2021-08-12 02:36:15,218] : Tiling used in this evaluation is:
{'AUB_shape': None, 'BUB_shape': None, 'AL1_shape': [1152, 1, 1, 1], 'BL1_shape': [576, 1, 1, 1], 'AL0_matrix': [49, 2, 16, 16, 1, 1], 'BL0_matrix': [2, 1, 16, 16, 1, 1], 'CL0_matrix': [1, 49, 16, 16, 1, 1], 'CUB_matrix': [1, 49, 16, 16, 1, 1], 'block_dim': [1, 1, 1, 1], 'n_bef_batch_flag': False, 'n_bef_group_flag': False, 'batch_bef_group_flag': False, 'A_overhead_opt_flag': False, 'B_overhead_opt_flag': 1, 'manual_pingpong_buffer': {'AUB_pbuffer': 1, 'BUB_pbuffer': 1, 'AL1_pbuffer': 2, 'BL1_pbuffer': 2, 'AL0_pbuffer': 1, 'BL0_pbuffer': 2, 'CL0_pbuffer': 2, 'CUB_pbuffer': 2, 'UBG_pbuffer': 2}}
[INFO] [auto_tune] [2021-08-12 02:36:17,667] : No: 195	CYCLES: 4173	 best result: 571
[DEBUG] [auto_tune] [2021-08-12 02:36:17,686] : Tiling used in this evaluation is:
{'AUB_shape': None, 'BUB_shape': None, 'AL1_shape': [1152, 16, 1, 1], 'BL1_shape': None, 'AL0_matrix': [8, 2, 16, 16, 1, 1], 'BL0_matrix': [2, 4, 16, 16, 1, 1], 'CL0_matrix': [4, 8, 16, 16, 1, 1], 'CUB_matrix': [4, 8, 16, 16, 1, 1], 'block_dim': [1, 1, 2, 1], 'n_bef_batch_flag': False, 'n_bef_group_flag': False, 'batch_bef_group_flag': False, 'A_overhead_opt_flag': False, 'B_overhead_opt_flag': False, 'manual_pingpong_buffer': {'AUB_pbuffer': 1, 'BUB_pbuffer': 1, 'AL1_pbuffer': 1, 'BL1_pbuffer': 2, 'AL0_pbuffer': 2, 'BL0_pbuffer': 2, 'CL0_pbuffer': 2, 'CUB_pbuffer': 2, 'UBG_pbuffer': 2}}
[INFO] [auto_tune] [2021-08-12 02:36:20,315] : No: 196	CYCLES: 2258	 best result: 571
[DEBUG] [auto_tune] [2021-08-12 02:36:20,334] : Tiling used in this evaluation is:
{'AUB_shape': None, 'BUB_shape': None, 'AL1_shape': [1152, 20, 1, 1], 'BL1_shape': None, 'AL0_matrix': [4, 8, 16, 16, 1, 1], 'BL0_matrix': [8, 8, 16, 16, 1, 1], 'CL0_matrix': [8, 4, 16, 16, 1, 1], 'CUB_matrix': [8, 4, 16, 16, 1, 1], 'block_dim': [1, 1, 1, 1], 'n_bef_batch_flag': False, 'n_bef_group_flag': False, 'batch_bef_group_flag': False, 'A_overhead_opt_flag': 1, 'B_overhead_opt_flag': False, 'manual_pingpong_buffer': {'AUB_pbuffer': 1, 'BUB_pbuffer': 1, 'AL1_pbuffer': 2, 'BL1_pbuffer': 2, 'AL0_pbuffer': 2, 'BL0_pbuffer': 2, 'CL0_pbuffer': 2, 'CUB_pbuffer': 2, 'UBG_pbuffer': 2}}
[INFO] [auto_tune] [2021-08-12 02:36:22,915] : No: 197	CYCLES: 3202	 best result: 571
[DEBUG] [auto_tune] [2021-08-12 02:36:22,933] : Tiling used in this evaluation is:
{'AUB_shape': None, 'BUB_shape': None, 'AL1_shape': [1152, 2, 1, 1], 'BL1_shape': [1152, 4, 1, 1], 'AL0_matrix': [56, 1, 16, 16, 1, 1], 'BL0_matrix': [1, 1, 16, 16, 1, 1], 'CL0_matrix': [1, 56, 16, 16, 1, 1], 'CUB_matrix': [1, 56, 16, 16, 1, 1], 'block_dim': [1, 1, 2, 1], 'n_bef_batch_flag': False, 'n_bef_group_flag': False, 'batch_bef_group_flag': False, 'A_overhead_opt_flag': 1, 'B_overhead_opt_flag': False, 'manual_pingpong_buffer': {'AUB_pbuffer': 1, 'BUB_pbuffer': 1, 'AL1_pbuffer': 1, 'BL1_pbuffer': 2, 'AL0_pbuffer': 2, 'BL0_pbuffer': 2, 'CL0_pbuffer': 2, 'CUB_pbuffer': 2, 'UBG_pbuffer': 2}}
[INFO] [auto_tune] [2021-08-12 02:36:26,003] : No: 198	CYCLES: 1121	 best result: 571
[DEBUG] [auto_tune] [2021-08-12 02:36:26,022] : Tiling used in this evaluation is:
{'AUB_shape': None, 'BUB_shape': None, 'AL1_shape': [288, 1, 1, 1], 'BL1_shape': [576, 1, 1, 1], 'AL0_matrix': [28, 1, 16, 16, 1, 1], 'BL0_matrix': [1, 4, 16, 16, 1, 1], 'CL0_matrix': [4, 28, 16, 16, 1, 1], 'CUB_matrix': [4, 28, 16, 16, 1, 1], 'block_dim': [1, 2, 1, 1], 'n_bef_batch_flag': False, 'n_bef_group_flag': False, 'batch_bef_group_flag': False, 'A_overhead_opt_flag': 1, 'B_overhead_opt_flag': False, 'manual_pingpong_buffer': {'AUB_pbuffer': 1, 'BUB_pbuffer': 1, 'AL1_pbuffer': 2, 'BL1_pbuffer': 2, 'AL0_pbuffer': 2, 'BL0_pbuffer': 2, 'CL0_pbuffer': 2, 'CUB_pbuffer': 2, 'UBG_pbuffer': 2}}
[INFO] [auto_tune] [2021-08-12 02:36:28,635] : No: 199	CYCLES: 734	 best result: 571
[DEBUG] [auto_tune] [2021-08-12 02:36:28,653] : Tiling used in this evaluation is:
{'AUB_shape': None, 'BUB_shape': None, 'AL1_shape': [1152, 16, 1, 1], 'BL1_shape': [1152, 2, 1, 1], 'AL0_matrix': [8, 8, 16, 16, 1, 1], 'BL0_matrix': [8, 4, 16, 16, 1, 1], 'CL0_matrix': [4, 8, 16, 16, 1, 1], 'CUB_matrix': [4, 8, 16, 16, 1, 1], 'block_dim': [1, 1, 1, 1], 'n_bef_batch_flag': False, 'n_bef_group_flag': False, 'batch_bef_group_flag': False, 'A_overhead_opt_flag': 1, 'B_overhead_opt_flag': 1, 'manual_pingpong_buffer': {'AUB_pbuffer': 1, 'BUB_pbuffer': 1, 'AL1_pbuffer': 1, 'BL1_pbuffer': 1, 'AL0_pbuffer': 2, 'BL0_pbuffer': 2, 'CL0_pbuffer': 2, 'CUB_pbuffer': 2, 'UBG_pbuffer': 2}}
[INFO] [auto_tune] [2021-08-12 02:36:31,091] : No: 200	CYCLES: 1720	 best result: 571
[DEBUG] [auto_tune] [2021-08-12 02:36:31,110] : Tiling used in this evaluation is:
{'AUB_shape': None, 'BUB_shape': None, 'AL1_shape': [1152, 3, 1, 1], 'BL1_shape': None, 'AL0_matrix': [32, 3, 16, 16, 1, 1], 'BL0_matrix': [3, 8, 16, 16, 1, 1], 'CL0_matrix': [8, 32, 16, 16, 1, 1], 'CUB_matrix': [4, 32, 16, 16, 1, 1], 'block_dim': [1, 1, 1, 1], 'n_bef_batch_flag': False, 'n_bef_group_flag': False, 'batch_bef_group_flag': False, 'A_overhead_opt_flag': 1, 'B_overhead_opt_flag': False, 'manual_pingpong_buffer': {'AUB_pbuffer': 1, 'BUB_pbuffer': 1, 'AL1_pbuffer': 2, 'BL1_pbuffer': 2, 'AL0_pbuffer': 1, 'BL0_pbuffer': 2, 'CL0_pbuffer': 1, 'CUB_pbuffer': 1, 'UBG_pbuffer': 2}}
[INFO] [auto_tune] [2021-08-12 02:36:33,719] : No: 201	CYCLES: 1893	 best result: 571
[DEBUG] [auto_tune] [2021-08-12 02:36:33,737] : Tiling used in this evaluation is:
{'AUB_shape': None, 'BUB_shape': None, 'AL1_shape': [1152, 19, 1, 1], 'BL1_shape': None, 'AL0_matrix': [8, 6, 16, 16, 1, 1], 'BL0_matrix': [6, 4, 16, 16, 1, 1], 'CL0_matrix': [4, 8, 16, 16, 1, 1], 'CUB_matrix': [4, 8, 16, 16, 1, 1], 'block_dim': [1, 2, 1, 1], 'n_bef_batch_flag': False, 'n_bef_group_flag': False, 'batch_bef_group_flag': False, 'A_overhead_opt_flag': False, 'B_overhead_opt_flag': False, 'manual_pingpong_buffer': {'AUB_pbuffer': 1, 'BUB_pbuffer': 1, 'AL1_pbuffer': 1, 'BL1_pbuffer': 2, 'AL0_pbuffer': 2, 'BL0_pbuffer': 2, 'CL0_pbuffer': 2, 'CUB_pbuffer': 2, 'UBG_pbuffer': 2}}
[INFO] [auto_tune] [2021-08-12 02:36:36,519] : No: 202	CYCLES: 1970	 best result: 571
[DEBUG] [auto_tune] [2021-08-12 02:36:36,538] : Tiling used in this evaluation is:
{'AUB_shape': None, 'BUB_shape': None, 'AL1_shape': [1152, 4, 1, 1], 'BL1_shape': [1152, 2, 1, 1], 'AL0_matrix': [16, 3, 16, 16, 1, 1], 'BL0_matrix': [3, 2, 16, 16, 1, 1], 'CL0_matrix': [2, 16, 16, 16, 1, 1], 'CUB_matrix': [2, 16, 16, 16, 1, 1], 'block_dim': [1, 1, 2, 1], 'n_bef_batch_flag': False, 'n_bef_group_flag': False, 'batch_bef_group_flag': False, 'A_overhead_opt_flag': False, 'B_overhead_opt_flag': False, 'manual_pingpong_buffer': {'AUB_pbuffer': 1, 'BUB_pbuffer': 1, 'AL1_pbuffer': 2, 'BL1_pbuffer': 2, 'AL0_pbuffer': 2, 'BL0_pbuffer': 2, 'CL0_pbuffer': 2, 'CUB_pbuffer': 2, 'UBG_pbuffer': 2}}
[INFO] [auto_tune] [2021-08-12 02:36:42,335] : No: 203	CYCLES: 1958	 best result: 571
[DEBUG] [auto_tune] [2021-08-12 02:36:42,354] : Tiling used in this evaluation is:
{'AUB_shape': None, 'BUB_shape': None, 'AL1_shape': [1152, 1, 1, 1], 'BL1_shape': [576, 1, 1, 1], 'AL0_matrix': [64, 2, 16, 16, 1, 1], 'BL0_matrix': [2, 1, 16, 16, 1, 1], 'CL0_matrix': [1, 64, 16, 16, 1, 1], 'CUB_matrix': [1, 64, 16, 16, 1, 1], 'block_dim': [1, 2, 1, 1], 'n_bef_batch_flag': False, 'n_bef_group_flag': False, 'batch_bef_group_flag': False, 'A_overhead_opt_flag': False, 'B_overhead_opt_flag': 1, 'manual_pingpong_buffer': {'AUB_pbuffer': 1, 'BUB_pbuffer': 1, 'AL1_pbuffer': 2, 'BL1_pbuffer': 2, 'AL0_pbuffer': 1, 'BL0_pbuffer': 2, 'CL0_pbuffer': 2, 'CUB_pbuffer': 2, 'UBG_pbuffer': 2}}
[INFO] [auto_tune] [2021-08-12 02:36:45,027] : No: 204	CYCLES: 2830	 best result: 571
[DEBUG] [auto_tune] [2021-08-12 02:36:45,046] : Tiling used in this evaluation is:
{'AUB_shape': None, 'BUB_shape': None, 'AL1_shape': [1152, 8, 1, 1], 'BL1_shape': [], 'AL0_matrix': [8, 2, 16, 16, 1, 1], 'BL0_matrix': [2, 8, 16, 16, 1, 1], 'CL0_matrix': [8, 8, 16, 16, 1, 1], 'CUB_matrix': [8, 8, 16, 16, 1, 1], 'block_dim': [1, 1, 2, 1], 'n_bef_batch_flag': False, 'n_bef_group_flag': False, 'batch_bef_group_flag': False, 'A_overhead_opt_flag': 1, 'B_overhead_opt_flag': 1, 'manual_pingpong_buffer': {'AUB_pbuffer': 1, 'BUB_pbuffer': 1, 'AL1_pbuffer': 2, 'BL1_pbuffer': 1, 'AL0_pbuffer': 2, 'BL0_pbuffer': 2, 'CL0_pbuffer': 2, 'CUB_pbuffer': 2, 'UBG_pbuffer': 2}}
[INFO] [auto_tune] [2021-08-12 02:36:49,083] : No: 205	CYCLES: 958	 best result: 571
[DEBUG] [auto_tune] [2021-08-12 02:36:49,102] : Tiling used in this evaluation is:
{'AUB_shape': None, 'BUB_shape': None, 'AL1_shape': [144, 1, 1, 1], 'BL1_shape': [144, 1, 1, 1], 'AL0_matrix': [8, 3, 16, 16, 1, 1], 'BL0_matrix': [3, 8, 16, 16, 1, 1], 'CL0_matrix': [8, 8, 16, 16, 1, 1], 'CUB_matrix': [8, 8, 16, 16, 1, 1], 'block_dim': [1, 1, 1, 1], 'n_bef_batch_flag': False, 'n_bef_group_flag': False, 'batch_bef_group_flag': False, 'A_overhead_opt_flag': False, 'B_overhead_opt_flag': False, 'manual_pingpong_buffer': {'AUB_pbuffer': 1, 'BUB_pbuffer': 1, 'AL1_pbuffer': 2, 'BL1_pbuffer': 2, 'AL0_pbuffer': 2, 'BL0_pbuffer': 2, 'CL0_pbuffer': 2, 'CUB_pbuffer': 2, 'UBG_pbuffer': 2}}
[INFO] [auto_tune] [2021-08-12 02:36:51,519] : No: 206	CYCLES: 1705	 best result: 571
[DEBUG] [auto_tune] [2021-08-12 02:36:51,538] : Tiling used in this evaluation is:
{'AUB_shape': None, 'BUB_shape': None, 'AL1_shape': [1152, 11, 1, 1], 'BL1_shape': None, 'AL0_matrix': [4, 1, 16, 16, 1, 1], 'BL0_matrix': [1, 8, 16, 16, 1, 1], 'CL0_matrix': [8, 4, 16, 16, 1, 1], 'CUB_matrix': [8, 4, 16, 16, 1, 1], 'block_dim': [1, 1, 2, 1], 'n_bef_batch_flag': False, 'n_bef_group_flag': False, 'batch_bef_group_flag': False, 'A_overhead_opt_flag': 1, 'B_overhead_opt_flag': False, 'manual_pingpong_buffer': {'AUB_pbuffer': 1, 'BUB_pbuffer': 1, 'AL1_pbuffer': 2, 'BL1_pbuffer': 2, 'AL0_pbuffer': 2, 'BL0_pbuffer': 2, 'CL0_pbuffer': 2, 'CUB_pbuffer': 2, 'UBG_pbuffer': 2}}
[INFO] [auto_tune] [2021-08-12 02:36:55,403] : No: 207	CYCLES: 4080	 best result: 571
[DEBUG] [auto_tune] [2021-08-12 02:36:55,422] : Tiling used in this evaluation is:
{'AUB_shape': None, 'BUB_shape': None, 'AL1_shape': [1152, 2, 1, 1], 'BL1_shape': [], 'AL0_matrix': [32, 1, 16, 16, 1, 1], 'BL0_matrix': [1, 1, 16, 16, 1, 1], 'CL0_matrix': [1, 32, 16, 16, 1, 1], 'CUB_matrix': [1, 32, 16, 16, 1, 1], 'block_dim': [1, 1, 1, 1], 'n_bef_batch_flag': False, 'n_bef_group_flag': False, 'batch_bef_group_flag': False, 'A_overhead_opt_flag': False, 'B_overhead_opt_flag': False, 'manual_pingpong_buffer': {'AUB_pbuffer': 1, 'BUB_pbuffer': 1, 'AL1_pbuffer': 2, 'BL1_pbuffer': 1, 'AL0_pbuffer': 2, 'BL0_pbuffer': 2, 'CL0_pbuffer': 2, 'CUB_pbuffer': 2, 'UBG_pbuffer': 2}}
[INFO] [auto_tune] [2021-08-12 02:36:57,763] : No: 208	CYCLES: 3225	 best result: 571
[DEBUG] [auto_tune] [2021-08-12 02:36:57,781] : Tiling used in this evaluation is:
{'AUB_shape': None, 'BUB_shape': None, 'AL1_shape': [1152, 2, 1, 1], 'BL1_shape': [], 'AL0_matrix': [14, 6, 16, 16, 1, 1], 'BL0_matrix': [6, 8, 16, 16, 1, 1], 'CL0_matrix': [8, 14, 16, 16, 1, 1], 'CUB_matrix': [8, 14, 16, 16, 1, 1], 'block_dim': [1, 1, 2, 1], 'n_bef_batch_flag': False, 'n_bef_group_flag': False, 'batch_bef_group_flag': False, 'A_overhead_opt_flag': False, 'B_overhead_opt_flag': False, 'manual_pingpong_buffer': {'AUB_pbuffer': 1, 'BUB_pbuffer': 1, 'AL1_pbuffer': 2, 'BL1_pbuffer': 2, 'AL0_pbuffer': 1, 'BL0_pbuffer': 2, 'CL0_pbuffer': 2, 'CUB_pbuffer': 2, 'UBG_pbuffer': 2}}
[INFO] [auto_tune] [2021-08-12 02:37:00,511] : No: 209	CYCLES: 701	 best result: 571
[DEBUG] [auto_tune] [2021-08-12 02:37:00,529] : Tiling used in this evaluation is:
{'AUB_shape': None, 'BUB_shape': None, 'AL1_shape': [1152, 1, 1, 1], 'BL1_shape': [], 'AL0_matrix': [16, 6, 16, 16, 1, 1], 'BL0_matrix': [6, 2, 16, 16, 1, 1], 'CL0_matrix': [2, 16, 16, 16, 1, 1], 'CUB_matrix': [2, 16, 16, 16, 1, 1], 'block_dim': [1, 1, 1, 1], 'n_bef_batch_flag': False, 'n_bef_group_flag': False, 'batch_bef_group_flag': False, 'A_overhead_opt_flag': False, 'B_overhead_opt_flag': False, 'manual_pingpong_buffer': {'AUB_pbuffer': 1, 'BUB_pbuffer': 1, 'AL1_pbuffer': 2, 'BL1_pbuffer': 2, 'AL0_pbuffer': 1, 'BL0_pbuffer': 2, 'CL0_pbuffer': 2, 'CUB_pbuffer': 2, 'UBG_pbuffer': 2}}
[INFO] [auto_tune] [2021-08-12 02:37:03,303] : No: 210	CYCLES: 3681	 best result: 571
[DEBUG] [auto_tune] [2021-08-12 02:37:03,323] : Tiling used in this evaluation is:
{'AUB_shape': None, 'BUB_shape': None, 'AL1_shape': [288, 1, 1, 1], 'BL1_shape': [288, 1, 1, 1], 'AL0_matrix': [32, 3, 16, 16, 1, 1], 'BL0_matrix': [3, 1, 16, 16, 1, 1], 'CL0_matrix': [1, 32, 16, 16, 1, 1], 'CUB_matrix': [1, 32, 16, 16, 1, 1], 'block_dim': [1, 2, 1, 1], 'n_bef_batch_flag': False, 'n_bef_group_flag': False, 'batch_bef_group_flag': False, 'A_overhead_opt_flag': False, 'B_overhead_opt_flag': False, 'manual_pingpong_buffer': {'AUB_pbuffer': 1, 'BUB_pbuffer': 1, 'AL1_pbuffer': 2, 'BL1_pbuffer': 2, 'AL0_pbuffer': 1, 'BL0_pbuffer': 2, 'CL0_pbuffer': 2, 'CUB_pbuffer': 2, 'UBG_pbuffer': 2}}
[INFO] [auto_tune] [2021-08-12 02:37:05,995] : No: 211	CYCLES: 2302	 best result: 571
[DEBUG] [auto_tune] [2021-08-12 02:37:06,014] : Tiling used in this evaluation is:
{'AUB_shape': None, 'BUB_shape': None, 'AL1_shape': [1152, 1, 1, 1], 'BL1_shape': [1152, 2, 1, 1], 'AL0_matrix': [64, 1, 16, 16, 1, 1], 'BL0_matrix': [1, 4, 16, 16, 1, 1], 'CL0_matrix': [4, 64, 16, 16, 1, 1], 'CUB_matrix': [2, 64, 16, 16, 1, 1], 'block_dim': [1, 1, 1, 1], 'n_bef_batch_flag': False, 'n_bef_group_flag': False, 'batch_bef_group_flag': False, 'A_overhead_opt_flag': 1, 'B_overhead_opt_flag': 1, 'manual_pingpong_buffer': {'AUB_pbuffer': 1, 'BUB_pbuffer': 1, 'AL1_pbuffer': 2, 'BL1_pbuffer': 1, 'AL0_pbuffer': 2, 'BL0_pbuffer': 2, 'CL0_pbuffer': 1, 'CUB_pbuffer': 1, 'UBG_pbuffer': 2}}
[INFO] [auto_tune] [2021-08-12 02:37:08,291] : No: 212	CYCLES: 1486	 best result: 571
[DEBUG] [auto_tune] [2021-08-12 02:37:08,311] : Tiling used in this evaluation is:
{'AUB_shape': None, 'BUB_shape': None, 'AL1_shape': [1152, 10, 1, 1], 'BL1_shape': [1152, 1, 1, 1], 'AL0_matrix': [16, 1, 16, 16, 1, 1], 'BL0_matrix': [1, 4, 16, 16, 1, 1], 'CL0_matrix': [4, 16, 16, 16, 1, 1], 'CUB_matrix': [4, 16, 16, 16, 1, 1], 'block_dim': [1, 1, 1, 1], 'n_bef_batch_flag': False, 'n_bef_group_flag': False, 'batch_bef_group_flag': False, 'A_overhead_opt_flag': 1, 'B_overhead_opt_flag': 1, 'manual_pingpong_buffer': {'AUB_pbuffer': 1, 'BUB_pbuffer': 1, 'AL1_pbuffer': 1, 'BL1_pbuffer': 2, 'AL0_pbuffer': 2, 'BL0_pbuffer': 2, 'CL0_pbuffer': 2, 'CUB_pbuffer': 2, 'UBG_pbuffer': 2}}
[INFO] [auto_tune] [2021-08-12 02:37:11,339] : No: 213	CYCLES: 1778	 best result: 571
[DEBUG] [auto_tune] [2021-08-12 02:37:11,358] : Tiling used in this evaluation is:
{'AUB_shape': None, 'BUB_shape': None, 'AL1_shape': [1152, 11, 1, 1], 'BL1_shape': [576, 1, 1, 1], 'AL0_matrix': [4, 6, 16, 16, 1, 1], 'BL0_matrix': [6, 8, 16, 16, 1, 1], 'CL0_matrix': [8, 4, 16, 16, 1, 1], 'CUB_matrix': [8, 4, 16, 16, 1, 1], 'block_dim': [1, 1, 2, 1], 'n_bef_batch_flag': False, 'n_bef_group_flag': False, 'batch_bef_group_flag': False, 'A_overhead_opt_flag': 1, 'B_overhead_opt_flag': False, 'manual_pingpong_buffer': {'AUB_pbuffer': 1, 'BUB_pbuffer': 1, 'AL1_pbuffer': 2, 'BL1_pbuffer': 2, 'AL0_pbuffer': 2, 'BL0_pbuffer': 2, 'CL0_pbuffer': 2, 'CUB_pbuffer': 2, 'UBG_pbuffer': 2}}
[INFO] [auto_tune] [2021-08-12 02:37:16,323] : No: 214	CYCLES: 2403	 best result: 571
[DEBUG] [auto_tune] [2021-08-12 02:37:16,341] : Tiling used in this evaluation is:
{'AUB_shape': None, 'BUB_shape': None, 'AL1_shape': [1152, 7, 1, 1], 'BL1_shape': [1152, 2, 1, 1], 'AL0_matrix': [14, 8, 16, 16, 1, 1], 'BL0_matrix': [8, 4, 16, 16, 1, 1], 'CL0_matrix': [4, 14, 16, 16, 1, 1], 'CUB_matrix': [4, 14, 16, 16, 1, 1], 'block_dim': [1, 1, 2, 1], 'n_bef_batch_flag': False, 'n_bef_group_flag': False, 'batch_bef_group_flag': False, 'A_overhead_opt_flag': False, 'B_overhead_opt_flag': 1, 'manual_pingpong_buffer': {'AUB_pbuffer': 1, 'BUB_pbuffer': 1, 'AL1_pbuffer': 1, 'BL1_pbuffer': 1, 'AL0_pbuffer': 1, 'BL0_pbuffer': 2, 'CL0_pbuffer': 2, 'CUB_pbuffer': 2, 'UBG_pbuffer': 2}}
[INFO] [auto_tune] [2021-08-12 02:37:19,275] : No: 215	CYCLES: 1019	 best result: 571
[DEBUG] [auto_tune] [2021-08-12 02:37:19,293] : Tiling used in this evaluation is:
{'AUB_shape': None, 'BUB_shape': None, 'AL1_shape': [1152, 2, 1, 1], 'BL1_shape': [], 'AL0_matrix': [32, 4, 16, 16, 1, 1], 'BL0_matrix': [4, 2, 16, 16, 1, 1], 'CL0_matrix': [2, 32, 16, 16, 1, 1], 'CUB_matrix': [2, 32, 16, 16, 1, 1], 'block_dim': [1, 1, 2, 1], 'n_bef_batch_flag': False, 'n_bef_group_flag': False, 'batch_bef_group_flag': False, 'A_overhead_opt_flag': 1, 'B_overhead_opt_flag': False, 'manual_pingpong_buffer': {'AUB_pbuffer': 1, 'BUB_pbuffer': 1, 'AL1_pbuffer': 2, 'BL1_pbuffer': 1, 'AL0_pbuffer': 1, 'BL0_pbuffer': 2, 'CL0_pbuffer': 2, 'CUB_pbuffer': 2, 'UBG_pbuffer': 2}}
[INFO] [auto_tune] [2021-08-12 02:37:23,419] : No: 216	CYCLES: 1349	 best result: 571
[DEBUG] [auto_tune] [2021-08-12 02:37:23,438] : Tiling used in this evaluation is:
{'AUB_shape': None, 'BUB_shape': None, 'AL1_shape': [288, 1, 1, 1], 'BL1_shape': [], 'AL0_matrix': [16, 3, 16, 16, 1, 1], 'BL0_matrix': [3, 4, 16, 16, 1, 1], 'CL0_matrix': [4, 16, 16, 16, 1, 1], 'CUB_matrix': [4, 16, 16, 16, 1, 1], 'block_dim': [1, 1, 2, 1], 'n_bef_batch_flag': False, 'n_bef_group_flag': False, 'batch_bef_group_flag': False, 'A_overhead_opt_flag': False, 'B_overhead_opt_flag': False, 'manual_pingpong_buffer': {'AUB_pbuffer': 1, 'BUB_pbuffer': 1, 'AL1_pbuffer': 2, 'BL1_pbuffer': 2, 'AL0_pbuffer': 2, 'BL0_pbuffer': 2, 'CL0_pbuffer': 2, 'CUB_pbuffer': 2, 'UBG_pbuffer': 2}}
[INFO] [auto_tune] [2021-08-12 02:37:27,419] : No: 217	CYCLES: 824	 best result: 571
[DEBUG] [auto_tune] [2021-08-12 02:37:27,438] : Tiling used in this evaluation is:
{'AUB_shape': None, 'BUB_shape': None, 'AL1_shape': [144, 1, 1, 1], 'BL1_shape': None, 'AL0_matrix': [49, 1, 16, 16, 1, 1], 'BL0_matrix': [1, 1, 16, 16, 1, 1], 'CL0_matrix': [1, 49, 16, 16, 1, 1], 'CUB_matrix': [1, 49, 16, 16, 1, 1], 'block_dim': [1, 1, 1, 1], 'n_bef_batch_flag': False, 'n_bef_group_flag': False, 'batch_bef_group_flag': False, 'A_overhead_opt_flag': False, 'B_overhead_opt_flag': False, 'manual_pingpong_buffer': {'AUB_pbuffer': 1, 'BUB_pbuffer': 1, 'AL1_pbuffer': 2, 'BL1_pbuffer': 2, 'AL0_pbuffer': 2, 'BL0_pbuffer': 2, 'CL0_pbuffer': 2, 'CUB_pbuffer': 2, 'UBG_pbuffer': 2}}
[INFO] [auto_tune] [2021-08-12 02:37:29,807] : No: 218	CYCLES: 4439	 best result: 571
[DEBUG] [auto_tune] [2021-08-12 02:37:29,826] : Tiling used in this evaluation is:
{'AUB_shape': None, 'BUB_shape': None, 'AL1_shape': [1152, 2, 1, 1], 'BL1_shape': [576, 1, 1, 1], 'AL0_matrix': [56, 2, 16, 16, 1, 1], 'BL0_matrix': [2, 4, 16, 16, 1, 1], 'CL0_matrix': [4, 56, 16, 16, 1, 1], 'CUB_matrix': [4, 56, 16, 16, 1, 1], 'block_dim': [1, 1, 1, 1], 'n_bef_batch_flag': False, 'n_bef_group_flag': False, 'batch_bef_group_flag': False, 'A_overhead_opt_flag': False, 'B_overhead_opt_flag': 1, 'manual_pingpong_buffer': {'AUB_pbuffer': 1, 'BUB_pbuffer': 1, 'AL1_pbuffer': 1, 'BL1_pbuffer': 2, 'AL0_pbuffer': 1, 'BL0_pbuffer': 2, 'CL0_pbuffer': 1, 'CUB_pbuffer': 1, 'UBG_pbuffer': 2}}
[INFO] [auto_tune] [2021-08-12 02:37:32,187] : No: 219	CYCLES: 1800	 best result: 571
[DEBUG] [auto_tune] [2021-08-12 02:37:32,206] : Tiling used in this evaluation is:
{'AUB_shape': None, 'BUB_shape': None, 'AL1_shape': [1152, 28, 1, 1], 'BL1_shape': None, 'AL0_matrix': [8, 1, 16, 16, 1, 1], 'BL0_matrix': [1, 4, 16, 16, 1, 1], 'CL0_matrix': [4, 8, 16, 16, 1, 1], 'CUB_matrix': [4, 8, 16, 16, 1, 1], 'block_dim': [1, 1, 1, 1], 'n_bef_batch_flag': False, 'n_bef_group_flag': False, 'batch_bef_group_flag': False, 'A_overhead_opt_flag': 1, 'B_overhead_opt_flag': False, 'manual_pingpong_buffer': {'AUB_pbuffer': 1, 'BUB_pbuffer': 1, 'AL1_pbuffer': 1, 'BL1_pbuffer': 2, 'AL0_pbuffer': 2, 'BL0_pbuffer': 2, 'CL0_pbuffer': 2, 'CUB_pbuffer': 2, 'UBG_pbuffer': 2}}
[INFO] [auto_tune] [2021-08-12 02:37:34,907] : No: 220	CYCLES: 6073	 best result: 571
[DEBUG] [auto_tune] [2021-08-12 02:37:34,927] : Tiling used in this evaluation is:
{'AUB_shape': None, 'BUB_shape': None, 'AL1_shape': [1152, 2, 1, 1], 'BL1_shape': [1152, 1, 1, 1], 'AL0_matrix': [32, 4, 16, 16, 1, 1], 'BL0_matrix': [4, 2, 16, 16, 1, 1], 'CL0_matrix': [2, 32, 16, 16, 1, 1], 'CUB_matrix': [2, 32, 16, 16, 1, 1], 'block_dim': [1, 1, 1, 1], 'n_bef_batch_flag': False, 'n_bef_group_flag': False, 'batch_bef_group_flag': False, 'A_overhead_opt_flag': 1, 'B_overhead_opt_flag': False, 'manual_pingpong_buffer': {'AUB_pbuffer': 1, 'BUB_pbuffer': 1, 'AL1_pbuffer': 2, 'BL1_pbuffer': 2, 'AL0_pbuffer': 1, 'BL0_pbuffer': 2, 'CL0_pbuffer': 2, 'CUB_pbuffer': 2, 'UBG_pbuffer': 2}}
[INFO] [auto_tune] [2021-08-12 02:37:39,055] : No: 221	CYCLES: 3004	 best result: 571
[DEBUG] [auto_tune] [2021-08-12 02:37:39,074] : Tiling used in this evaluation is:
{'AUB_shape': None, 'BUB_shape': None, 'AL1_shape': [1152, 2, 1, 1], 'BL1_shape': [288, 1, 1, 1], 'AL0_matrix': [56, 2, 16, 16, 1, 1], 'BL0_matrix': [2, 2, 16, 16, 1, 1], 'CL0_matrix': [2, 56, 16, 16, 1, 1], 'CUB_matrix': [2, 56, 16, 16, 1, 1], 'block_dim': [1, 2, 1, 1], 'n_bef_batch_flag': False, 'n_bef_group_flag': False, 'batch_bef_group_flag': False, 'A_overhead_opt_flag': False, 'B_overhead_opt_flag': False, 'manual_pingpong_buffer': {'AUB_pbuffer': 1, 'BUB_pbuffer': 1, 'AL1_pbuffer': 1, 'BL1_pbuffer': 2, 'AL0_pbuffer': 1, 'BL0_pbuffer': 2, 'CL0_pbuffer': 2, 'CUB_pbuffer': 2, 'UBG_pbuffer': 2}}
[INFO] [auto_tune] [2021-08-12 02:37:41,707] : No: 222	CYCLES: 1240	 best result: 571
[DEBUG] [auto_tune] [2021-08-12 02:37:41,726] : Tiling used in this evaluation is:
{'AUB_shape': None, 'BUB_shape': None, 'AL1_shape': [1152, 24, 1, 1], 'BL1_shape': [288, 1, 1, 1], 'AL0_matrix': [4, 1, 16, 16, 1, 1], 'BL0_matrix': [1, 8, 16, 16, 1, 1], 'CL0_matrix': [8, 4, 16, 16, 1, 1], 'CUB_matrix': [8, 4, 16, 16, 1, 1], 'block_dim': [1, 1, 1, 1], 'n_bef_batch_flag': False, 'n_bef_group_flag': False, 'batch_bef_group_flag': False, 'A_overhead_opt_flag': 1, 'B_overhead_opt_flag': 1, 'manual_pingpong_buffer': {'AUB_pbuffer': 1, 'BUB_pbuffer': 1, 'AL1_pbuffer': 2, 'BL1_pbuffer': 1, 'AL0_pbuffer': 2, 'BL0_pbuffer': 2, 'CL0_pbuffer': 2, 'CUB_pbuffer': 2, 'UBG_pbuffer': 2}}
[INFO] [auto_tune] [2021-08-12 02:37:44,987] : No: 223	CYCLES: 4863	 best result: 571
[DEBUG] [auto_tune] [2021-08-12 02:37:45,006] : Tiling used in this evaluation is:
{'AUB_shape': None, 'BUB_shape': None, 'AL1_shape': [1152, 8, 1, 1], 'BL1_shape': [1152, 2, 1, 1], 'AL0_matrix': [14, 1, 16, 16, 1, 1], 'BL0_matrix': [1, 4, 16, 16, 1, 1], 'CL0_matrix': [4, 14, 16, 16, 1, 1], 'CUB_matrix': [4, 14, 16, 16, 1, 1], 'block_dim': [1, 1, 1, 1], 'n_bef_batch_flag': False, 'n_bef_group_flag': False, 'batch_bef_group_flag': False, 'A_overhead_opt_flag': False, 'B_overhead_opt_flag': False, 'manual_pingpong_buffer': {'AUB_pbuffer': 1, 'BUB_pbuffer': 1, 'AL1_pbuffer': 1, 'BL1_pbuffer': 1, 'AL0_pbuffer': 2, 'BL0_pbuffer': 2, 'CL0_pbuffer': 2, 'CUB_pbuffer': 2, 'UBG_pbuffer': 2}}
[INFO] [auto_tune] [2021-08-12 02:37:47,059] : No: 224	CYCLES: 1433	 best result: 571
[DEBUG] [auto_tune] [2021-08-12 02:37:47,078] : Tiling used in this evaluation is:
{'AUB_shape': None, 'BUB_shape': None, 'AL1_shape': [1152, 6, 1, 1], 'BL1_shape': [], 'AL0_matrix': [14, 3, 16, 16, 1, 1], 'BL0_matrix': [3, 4, 16, 16, 1, 1], 'CL0_matrix': [4, 14, 16, 16, 1, 1], 'CUB_matrix': [4, 14, 16, 16, 1, 1], 'block_dim': [1, 1, 2, 1], 'n_bef_batch_flag': False, 'n_bef_group_flag': False, 'batch_bef_group_flag': False, 'A_overhead_opt_flag': 1, 'B_overhead_opt_flag': False, 'manual_pingpong_buffer': {'AUB_pbuffer': 1, 'BUB_pbuffer': 1, 'AL1_pbuffer': 1, 'BL1_pbuffer': 2, 'AL0_pbuffer': 2, 'BL0_pbuffer': 2, 'CL0_pbuffer': 2, 'CUB_pbuffer': 2, 'UBG_pbuffer': 2}}
[INFO] [auto_tune] [2021-08-12 02:37:49,739] : No: 225	CYCLES: 890	 best result: 571
[DEBUG] [auto_tune] [2021-08-12 02:37:49,758] : Tiling used in this evaluation is:
{'AUB_shape': None, 'BUB_shape': None, 'AL1_shape': [1152, 10, 1, 1], 'BL1_shape': [1152, 1, 1, 1], 'AL0_matrix': [16, 8, 16, 16, 1, 1], 'BL0_matrix': [8, 8, 16, 16, 1, 1], 'CL0_matrix': [8, 16, 16, 16, 1, 1], 'CUB_matrix': [8, 16, 16, 16, 1, 1], 'block_dim': [1, 1, 1, 1], 'n_bef_batch_flag': False, 'n_bef_group_flag': False, 'batch_bef_group_flag': False, 'A_overhead_opt_flag': 1, 'B_overhead_opt_flag': False, 'manual_pingpong_buffer': {'AUB_pbuffer': 1, 'BUB_pbuffer': 1, 'AL1_pbuffer': 1, 'BL1_pbuffer': 1, 'AL0_pbuffer': 1, 'BL0_pbuffer': 2, 'CL0_pbuffer': 2, 'CUB_pbuffer': 1, 'UBG_pbuffer': 2}}
[INFO] [auto_tune] [2021-08-12 02:37:52,107] : No: 226	CYCLES: 1650	 best result: 571
[DEBUG] [auto_tune] [2021-08-12 02:37:52,126] : Tiling used in this evaluation is:
{'AUB_shape': None, 'BUB_shape': None, 'AL1_shape': [1152, 17, 1, 1], 'BL1_shape': [576, 1, 1, 1], 'AL0_matrix': [8, 1, 16, 16, 1, 1], 'BL0_matrix': [1, 4, 16, 16, 1, 1], 'CL0_matrix': [4, 8, 16, 16, 1, 1], 'CUB_matrix': [4, 8, 16, 16, 1, 1], 'block_dim': [1, 1, 1, 1], 'n_bef_batch_flag': False, 'n_bef_group_flag': False, 'batch_bef_group_flag': False, 'A_overhead_opt_flag': False, 'B_overhead_opt_flag': False, 'manual_pingpong_buffer': {'AUB_pbuffer': 1, 'BUB_pbuffer': 1, 'AL1_pbuffer': 1, 'BL1_pbuffer': 2, 'AL0_pbuffer': 2, 'BL0_pbuffer': 2, 'CL0_pbuffer': 2, 'CUB_pbuffer': 2, 'UBG_pbuffer': 2}}
[INFO] [auto_tune] [2021-08-12 02:37:54,879] : No: 227	CYCLES: 3699	 best result: 571
[DEBUG] [auto_tune] [2021-08-12 02:37:54,898] : Tiling used in this evaluation is:
{'AUB_shape': None, 'BUB_shape': None, 'AL1_shape': [1152, 37, 1, 1], 'BL1_shape': [288, 1, 1, 1], 'AL0_matrix': [4, 1, 16, 16, 1, 1], 'BL0_matrix': [1, 8, 16, 16, 1, 1], 'CL0_matrix': [8, 4, 16, 16, 1, 1], 'CUB_matrix': [8, 4, 16, 16, 1, 1], 'block_dim': [1, 1, 2, 1], 'n_bef_batch_flag': False, 'n_bef_group_flag': False, 'batch_bef_group_flag': False, 'A_overhead_opt_flag': 1, 'B_overhead_opt_flag': False, 'manual_pingpong_buffer': {'AUB_pbuffer': 1, 'BUB_pbuffer': 1, 'AL1_pbuffer': 1, 'BL1_pbuffer': 2, 'AL0_pbuffer': 2, 'BL0_pbuffer': 2, 'CL0_pbuffer': 2, 'CUB_pbuffer': 2, 'UBG_pbuffer': 2}}
[INFO] [auto_tune] [2021-08-12 02:37:59,195] : No: 228	CYCLES: 2878	 best result: 571
[DEBUG] [auto_tune] [2021-08-12 02:37:59,213] : Tiling used in this evaluation is:
{'AUB_shape': None, 'BUB_shape': None, 'AL1_shape': [1152, 19, 1, 1], 'BL1_shape': [1152, 2, 1, 1], 'AL0_matrix': [8, 3, 16, 16, 1, 1], 'BL0_matrix': [3, 4, 16, 16, 1, 1], 'CL0_matrix': [4, 8, 16, 16, 1, 1], 'CUB_matrix': [4, 8, 16, 16, 1, 1], 'block_dim': [1, 1, 1, 1], 'n_bef_batch_flag': False, 'n_bef_group_flag': False, 'batch_bef_group_flag': False, 'A_overhead_opt_flag': 1, 'B_overhead_opt_flag': False, 'manual_pingpong_buffer': {'AUB_pbuffer': 1, 'BUB_pbuffer': 1, 'AL1_pbuffer': 1, 'BL1_pbuffer': 1, 'AL0_pbuffer': 2, 'BL0_pbuffer': 2, 'CL0_pbuffer': 2, 'CUB_pbuffer': 2, 'UBG_pbuffer': 2}}
[INFO] [auto_tune] [2021-08-12 02:38:02,179] : No: 229	CYCLES: 3283	 best result: 571
[DEBUG] [auto_tune] [2021-08-12 02:38:02,198] : Tiling used in this evaluation is:
{'AUB_shape': None, 'BUB_shape': None, 'AL1_shape': [1152, 2, 1, 1], 'BL1_shape': [1152, 2, 1, 1], 'AL0_matrix': [16, 1, 16, 16, 1, 1], 'BL0_matrix': [1, 2, 16, 16, 1, 1], 'CL0_matrix': [2, 16, 16, 16, 1, 1], 'CUB_matrix': [2, 16, 16, 16, 1, 1], 'block_dim': [1, 2, 1, 1], 'n_bef_batch_flag': False, 'n_bef_group_flag': False, 'batch_bef_group_flag': False, 'A_overhead_opt_flag': False, 'B_overhead_opt_flag': 1, 'manual_pingpong_buffer': {'AUB_pbuffer': 1, 'BUB_pbuffer': 1, 'AL1_pbuffer': 2, 'BL1_pbuffer': 2, 'AL0_pbuffer': 2, 'BL0_pbuffer': 2, 'CL0_pbuffer': 2, 'CUB_pbuffer': 2, 'UBG_pbuffer': 2}}
[INFO] [auto_tune] [2021-08-12 02:38:04,611] : No: 230	CYCLES: 1839	 best result: 571
[DEBUG] [auto_tune] [2021-08-12 02:38:04,630] : Tiling used in this evaluation is:
{'AUB_shape': None, 'BUB_shape': None, 'AL1_shape': [1152, 6, 1, 1], 'BL1_shape': [1152, 2, 1, 1], 'AL0_matrix': [14, 1, 16, 16, 1, 1], 'BL0_matrix': [1, 4, 16, 16, 1, 1], 'CL0_matrix': [4, 14, 16, 16, 1, 1], 'CUB_matrix': [4, 14, 16, 16, 1, 1], 'block_dim': [1, 1, 2, 1], 'n_bef_batch_flag': False, 'n_bef_group_flag': False, 'batch_bef_group_flag': False, 'A_overhead_opt_flag': False, 'B_overhead_opt_flag': False, 'manual_pingpong_buffer': {'AUB_pbuffer': 1, 'BUB_pbuffer': 1, 'AL1_pbuffer': 1, 'BL1_pbuffer': 2, 'AL0_pbuffer': 2, 'BL0_pbuffer': 2, 'CL0_pbuffer': 2, 'CUB_pbuffer': 2, 'UBG_pbuffer': 2}}
[INFO] [auto_tune] [2021-08-12 02:38:07,251] : No: 231	CYCLES: 770	 best result: 571
[DEBUG] [auto_tune] [2021-08-12 02:38:07,269] : Tiling used in this evaluation is:
{'AUB_shape': None, 'BUB_shape': None, 'AL1_shape': [1152, 2, 1, 1], 'BL1_shape': [], 'AL0_matrix': [49, 1, 16, 16, 1, 1], 'BL0_matrix': [1, 2, 16, 16, 1, 1], 'CL0_matrix': [2, 49, 16, 16, 1, 1], 'CUB_matrix': [2, 49, 16, 16, 1, 1], 'block_dim': [1, 1, 1, 1], 'n_bef_batch_flag': False, 'n_bef_group_flag': False, 'batch_bef_group_flag': False, 'A_overhead_opt_flag': 1, 'B_overhead_opt_flag': 1, 'manual_pingpong_buffer': {'AUB_pbuffer': 1, 'BUB_pbuffer': 1, 'AL1_pbuffer': 1, 'BL1_pbuffer': 1, 'AL0_pbuffer': 2, 'BL0_pbuffer': 2, 'CL0_pbuffer': 2, 'CUB_pbuffer': 2, 'UBG_pbuffer': 2}}
[INFO] [auto_tune] [2021-08-12 02:38:09,523] : No: 232	CYCLES: 1421	 best result: 571
[DEBUG] [auto_tune] [2021-08-12 02:38:09,542] : Tiling used in this evaluation is:
{'AUB_shape': None, 'BUB_shape': None, 'AL1_shape': [1152, 5, 1, 1], 'BL1_shape': [1152, 1, 1, 1], 'AL0_matrix': [16, 1, 16, 16, 1, 1], 'BL0_matrix': [1, 2, 16, 16, 1, 1], 'CL0_matrix': [2, 16, 16, 16, 1, 1], 'CUB_matrix': [2, 16, 16, 16, 1, 1], 'block_dim': [1, 1, 2, 1], 'n_bef_batch_flag': False, 'n_bef_group_flag': False, 'batch_bef_group_flag': False, 'A_overhead_opt_flag': False, 'B_overhead_opt_flag': False, 'manual_pingpong_buffer': {'AUB_pbuffer': 1, 'BUB_pbuffer': 1, 'AL1_pbuffer': 2, 'BL1_pbuffer': 2, 'AL0_pbuffer': 2, 'BL0_pbuffer': 2, 'CL0_pbuffer': 2, 'CUB_pbuffer': 2, 'UBG_pbuffer': 2}}
[INFO] [auto_tune] [2021-08-12 02:38:13,459] : No: 233	CYCLES: 1753	 best result: 571
[DEBUG] [auto_tune] [2021-08-12 02:38:13,477] : Tiling used in this evaluation is:
{'AUB_shape': None, 'BUB_shape': None, 'AL1_shape': [1152, 4, 1, 1], 'BL1_shape': [1152, 2, 1, 1], 'AL0_matrix': [16, 4, 16, 16, 1, 1], 'BL0_matrix': [4, 2, 16, 16, 1, 1], 'CL0_matrix': [2, 16, 16, 16, 1, 1], 'CUB_matrix': [2, 16, 16, 16, 1, 1], 'block_dim': [1, 1, 2, 1], 'n_bef_batch_flag': False, 'n_bef_group_flag': False, 'batch_bef_group_flag': False, 'A_overhead_opt_flag': 1, 'B_overhead_opt_flag': 1, 'manual_pingpong_buffer': {'AUB_pbuffer': 1, 'BUB_pbuffer': 1, 'AL1_pbuffer': 2, 'BL1_pbuffer': 2, 'AL0_pbuffer': 2, 'BL0_pbuffer': 2, 'CL0_pbuffer': 2, 'CUB_pbuffer': 2, 'UBG_pbuffer': 2}}
[INFO] [auto_tune] [2021-08-12 02:38:21,759] : No: 234	CYCLES: 2158	 best result: 571
[DEBUG] [auto_tune] [2021-08-12 02:38:21,778] : Tiling used in this evaluation is:
{'AUB_shape': None, 'BUB_shape': None, 'AL1_shape': [576, 1, 1, 1], 'BL1_shape': [576, 1, 1, 1], 'AL0_matrix': [7, 1, 16, 16, 1, 1], 'BL0_matrix': [1, 8, 16, 16, 1, 1], 'CL0_matrix': [8, 7, 16, 16, 1, 1], 'CUB_matrix': [8, 7, 16, 16, 1, 1], 'block_dim': [1, 1, 1, 1], 'n_bef_batch_flag': False, 'n_bef_group_flag': False, 'batch_bef_group_flag': False, 'A_overhead_opt_flag': False, 'B_overhead_opt_flag': False, 'manual_pingpong_buffer': {'AUB_pbuffer': 1, 'BUB_pbuffer': 1, 'AL1_pbuffer': 2, 'BL1_pbuffer': 2, 'AL0_pbuffer': 2, 'BL0_pbuffer': 2, 'CL0_pbuffer': 2, 'CUB_pbuffer': 2, 'UBG_pbuffer': 2}}
[INFO] [auto_tune] [2021-08-12 02:38:23,831] : No: 235	CYCLES: 3000	 best result: 571
[DEBUG] [auto_tune] [2021-08-12 02:38:23,849] : Tiling used in this evaluation is:
{'AUB_shape': None, 'BUB_shape': None, 'AL1_shape': [1152, 7, 1, 1], 'BL1_shape': [288, 1, 1, 1], 'AL0_matrix': [16, 2, 16, 16, 1, 1], 'BL0_matrix': [2, 4, 16, 16, 1, 1], 'CL0_matrix': [4, 16, 16, 16, 1, 1], 'CUB_matrix': [4, 16, 16, 16, 1, 1], 'block_dim': [1, 1, 2, 1], 'n_bef_batch_flag': False, 'n_bef_group_flag': False, 'batch_bef_group_flag': False, 'A_overhead_opt_flag': False, 'B_overhead_opt_flag': False, 'manual_pingpong_buffer': {'AUB_pbuffer': 1, 'BUB_pbuffer': 1, 'AL1_pbuffer': 1, 'BL1_pbuffer': 2, 'AL0_pbuffer': 2, 'BL0_pbuffer': 2, 'CL0_pbuffer': 2, 'CUB_pbuffer': 2, 'UBG_pbuffer': 2}}
[INFO] [auto_tune] [2021-08-12 02:38:27,923] : No: 236	CYCLES: 846	 best result: 571
[DEBUG] [auto_tune] [2021-08-12 02:38:27,943] : Tiling used in this evaluation is:
{'AUB_shape': None, 'BUB_shape': None, 'AL1_shape': [1152, 3, 1, 1], 'BL1_shape': [1152, 1, 1, 1], 'AL0_matrix': [56, 1, 16, 16, 1, 1], 'BL0_matrix': [1, 1, 16, 16, 1, 1], 'CL0_matrix': [1, 56, 16, 16, 1, 1], 'CUB_matrix': [1, 56, 16, 16, 1, 1], 'block_dim': [1, 1, 2, 1], 'n_bef_batch_flag': False, 'n_bef_group_flag': False, 'batch_bef_group_flag': False, 'A_overhead_opt_flag': 1, 'B_overhead_opt_flag': False, 'manual_pingpong_buffer': {'AUB_pbuffer': 1, 'BUB_pbuffer': 1, 'AL1_pbuffer': 1, 'BL1_pbuffer': 2, 'AL0_pbuffer': 2, 'BL0_pbuffer': 2, 'CL0_pbuffer': 2, 'CUB_pbuffer': 2, 'UBG_pbuffer': 2}}
[INFO] [auto_tune] [2021-08-12 02:38:31,107] : No: 237	CYCLES: 1260	 best result: 571
[DEBUG] [auto_tune] [2021-08-12 02:38:31,125] : Tiling used in this evaluation is:
{'AUB_shape': None, 'BUB_shape': None, 'AL1_shape': [1152, 1, 1, 1], 'BL1_shape': [1152, 2, 1, 1], 'AL0_matrix': [32, 4, 16, 16, 1, 1], 'BL0_matrix': [4, 1, 16, 16, 1, 1], 'CL0_matrix': [1, 32, 16, 16, 1, 1], 'CUB_matrix': [1, 32, 16, 16, 1, 1], 'block_dim': [1, 1, 2, 1], 'n_bef_batch_flag': False, 'n_bef_group_flag': False, 'batch_bef_group_flag': False, 'A_overhead_opt_flag': False, 'B_overhead_opt_flag': False, 'manual_pingpong_buffer': {'AUB_pbuffer': 1, 'BUB_pbuffer': 1, 'AL1_pbuffer': 2, 'BL1_pbuffer': 2, 'AL0_pbuffer': 1, 'BL0_pbuffer': 2, 'CL0_pbuffer': 2, 'CUB_pbuffer': 2, 'UBG_pbuffer': 2}}
[INFO] [auto_tune] [2021-08-12 02:38:35,331] : No: 238	CYCLES: 2141	 best result: 571
[DEBUG] [auto_tune] [2021-08-12 02:38:35,350] : Tiling used in this evaluation is:
{'AUB_shape': None, 'BUB_shape': None, 'AL1_shape': [1152, 6, 1, 1], 'BL1_shape': [1152, 1, 1, 1], 'AL0_matrix': [28, 4, 16, 16, 1, 1], 'BL0_matrix': [4, 2, 16, 16, 1, 1], 'CL0_matrix': [2, 28, 16, 16, 1, 1], 'CUB_matrix': [2, 28, 16, 16, 1, 1], 'block_dim': [1, 1, 1, 1], 'n_bef_batch_flag': False, 'n_bef_group_flag': False, 'batch_bef_group_flag': False, 'A_overhead_opt_flag': 1, 'B_overhead_opt_flag': 1, 'manual_pingpong_buffer': {'AUB_pbuffer': 1, 'BUB_pbuffer': 1, 'AL1_pbuffer': 1, 'BL1_pbuffer': 2, 'AL0_pbuffer': 1, 'BL0_pbuffer': 2, 'CL0_pbuffer': 2, 'CUB_pbuffer': 2, 'UBG_pbuffer': 2}}
[INFO] [auto_tune] [2021-08-12 02:38:38,691] : No: 239	CYCLES: 2428	 best result: 571
[DEBUG] [auto_tune] [2021-08-12 02:38:38,710] : Tiling used in this evaluation is:
{'AUB_shape': None, 'BUB_shape': None, 'AL1_shape': [1152, 4, 1, 1], 'BL1_shape': [576, 1, 1, 1], 'AL0_matrix': [56, 1, 16, 16, 1, 1], 'BL0_matrix': [1, 1, 16, 16, 1, 1], 'CL0_matrix': [1, 56, 16, 16, 1, 1], 'CUB_matrix': [1, 56, 16, 16, 1, 1], 'block_dim': [1, 2, 1, 1], 'n_bef_batch_flag': False, 'n_bef_group_flag': False, 'batch_bef_group_flag': False, 'A_overhead_opt_flag': 1, 'B_overhead_opt_flag': 1, 'manual_pingpong_buffer': {'AUB_pbuffer': 1, 'BUB_pbuffer': 1, 'AL1_pbuffer': 1, 'BL1_pbuffer': 2, 'AL0_pbuffer': 2, 'BL0_pbuffer': 2, 'CL0_pbuffer': 2, 'CUB_pbuffer': 2, 'UBG_pbuffer': 2}}
[INFO] [auto_tune] [2021-08-12 02:38:41,775] : No: 240	CYCLES: 1122	 best result: 571
[DEBUG] [auto_tune] [2021-08-12 02:38:41,794] : Tiling used in this evaluation is:
{'AUB_shape': None, 'BUB_shape': None, 'AL1_shape': [1152, 11, 1, 1], 'BL1_shape': [1152, 2, 1, 1], 'AL0_matrix': [16, 4, 16, 16, 1, 1], 'BL0_matrix': [4, 2, 16, 16, 1, 1], 'CL0_matrix': [2, 16, 16, 16, 1, 1], 'CUB_matrix': [2, 16, 16, 16, 1, 1], 'block_dim': [1, 1, 1, 1], 'n_bef_batch_flag': False, 'n_bef_group_flag': False, 'batch_bef_group_flag': False, 'A_overhead_opt_flag': False, 'B_overhead_opt_flag': False, 'manual_pingpong_buffer': {'AUB_pbuffer': 1, 'BUB_pbuffer': 1, 'AL1_pbuffer': 1, 'BL1_pbuffer': 1, 'AL0_pbuffer': 2, 'BL0_pbuffer': 2, 'CL0_pbuffer': 2, 'CUB_pbuffer': 2, 'UBG_pbuffer': 2}}
[INFO] [auto_tune] [2021-08-12 02:38:44,527] : No: 241	CYCLES: 3188	 best result: 571
[DEBUG] [auto_tune] [2021-08-12 02:38:44,546] : Tiling used in this evaluation is:
{'AUB_shape': None, 'BUB_shape': None, 'AL1_shape': [576, 1, 1, 1], 'BL1_shape': None, 'AL0_matrix': [32, 4, 16, 16, 1, 1], 'BL0_matrix': [4, 8, 16, 16, 1, 1], 'CL0_matrix': [8, 32, 16, 16, 1, 1], 'CUB_matrix': [4, 32, 16, 16, 1, 1], 'block_dim': [1, 1, 1, 1], 'n_bef_batch_flag': False, 'n_bef_group_flag': False, 'batch_bef_group_flag': False, 'A_overhead_opt_flag': False, 'B_overhead_opt_flag': False, 'manual_pingpong_buffer': {'AUB_pbuffer': 1, 'BUB_pbuffer': 1, 'AL1_pbuffer': 2, 'BL1_pbuffer': 2, 'AL0_pbuffer': 1, 'BL0_pbuffer': 2, 'CL0_pbuffer': 1, 'CUB_pbuffer': 1, 'UBG_pbuffer': 2}}
[INFO] [auto_tune] [2021-08-12 02:38:47,055] : No: 242	CYCLES: 1557	 best result: 571
[DEBUG] [auto_tune] [2021-08-12 02:38:47,074] : Tiling used in this evaluation is:
{'AUB_shape': None, 'BUB_shape': None, 'AL1_shape': [1152, 12, 1, 1], 'BL1_shape': [1152, 1, 1, 1], 'AL0_matrix': [4, 6, 16, 16, 1, 1], 'BL0_matrix': [6, 8, 16, 16, 1, 1], 'CL0_matrix': [8, 4, 16, 16, 1, 1], 'CUB_matrix': [8, 4, 16, 16, 1, 1], 'block_dim': [1, 1, 2, 1], 'n_bef_batch_flag': False, 'n_bef_group_flag': False, 'batch_bef_group_flag': False, 'A_overhead_opt_flag': False, 'B_overhead_opt_flag': 1, 'manual_pingpong_buffer': {'AUB_pbuffer': 1, 'BUB_pbuffer': 1, 'AL1_pbuffer': 2, 'BL1_pbuffer': 1, 'AL0_pbuffer': 2, 'BL0_pbuffer': 2, 'CL0_pbuffer': 2, 'CUB_pbuffer': 2, 'UBG_pbuffer': 2}}
[INFO] [auto_tune] [2021-08-12 02:38:50,187] : No: 243	CYCLES: 1102	 best result: 571
[DEBUG] [auto_tune] [2021-08-12 02:38:50,205] : Tiling used in this evaluation is:
{'AUB_shape': None, 'BUB_shape': None, 'AL1_shape': [1152, 15, 1, 1], 'BL1_shape': [1152, 1, 1, 1], 'AL0_matrix': [4, 1, 16, 16, 1, 1], 'BL0_matrix': [1, 8, 16, 16, 1, 1], 'CL0_matrix': [8, 4, 16, 16, 1, 1], 'CUB_matrix': [8, 4, 16, 16, 1, 1], 'block_dim': [1, 1, 1, 1], 'n_bef_batch_flag': False, 'n_bef_group_flag': False, 'batch_bef_group_flag': False, 'A_overhead_opt_flag': False, 'B_overhead_opt_flag': 1, 'manual_pingpong_buffer': {'AUB_pbuffer': 1, 'BUB_pbuffer': 1, 'AL1_pbuffer': 2, 'BL1_pbuffer': 1, 'AL0_pbuffer': 2, 'BL0_pbuffer': 2, 'CL0_pbuffer': 2, 'CUB_pbuffer': 2, 'UBG_pbuffer': 2}}
[INFO] [auto_tune] [2021-08-12 02:38:52,491] : No: 244	CYCLES: 2324	 best result: 571
[DEBUG] [auto_tune] [2021-08-12 02:38:52,510] : Tiling used in this evaluation is:
{'AUB_shape': None, 'BUB_shape': None, 'AL1_shape': [1152, 2, 1, 1], 'BL1_shape': [1152, 4, 1, 1], 'AL0_matrix': [32, 4, 16, 16, 1, 1], 'BL0_matrix': [4, 1, 16, 16, 1, 1], 'CL0_matrix': [1, 32, 16, 16, 1, 1], 'CUB_matrix': [1, 32, 16, 16, 1, 1], 'block_dim': [1, 2, 1, 1], 'n_bef_batch_flag': False, 'n_bef_group_flag': False, 'batch_bef_group_flag': False, 'A_overhead_opt_flag': 1, 'B_overhead_opt_flag': False, 'manual_pingpong_buffer': {'AUB_pbuffer': 1, 'BUB_pbuffer': 1, 'AL1_pbuffer': 2, 'BL1_pbuffer': 2, 'AL0_pbuffer': 1, 'BL0_pbuffer': 2, 'CL0_pbuffer': 2, 'CUB_pbuffer': 2, 'UBG_pbuffer': 2}}
[INFO] [auto_tune] [2021-08-12 02:38:55,503] : No: 245	CYCLES: 2007	 best result: 571
[DEBUG] [auto_tune] [2021-08-12 02:38:55,522] : Tiling used in this evaluation is:
{'AUB_shape': None, 'BUB_shape': None, 'AL1_shape': [1152, 9, 1, 1], 'BL1_shape': [576, 1, 1, 1], 'AL0_matrix': [7, 1, 16, 16, 1, 1], 'BL0_matrix': [1, 8, 16, 16, 1, 1], 'CL0_matrix': [8, 7, 16, 16, 1, 1], 'CUB_matrix': [8, 7, 16, 16, 1, 1], 'block_dim': [1, 1, 2, 1], 'n_bef_batch_flag': False, 'n_bef_group_flag': False, 'batch_bef_group_flag': False, 'A_overhead_opt_flag': False, 'B_overhead_opt_flag': 1, 'manual_pingpong_buffer': {'AUB_pbuffer': 1, 'BUB_pbuffer': 1, 'AL1_pbuffer': 2, 'BL1_pbuffer': 2, 'AL0_pbuffer': 2, 'BL0_pbuffer': 2, 'CL0_pbuffer': 2, 'CUB_pbuffer': 2, 'UBG_pbuffer': 2}}
[INFO] [auto_tune] [2021-08-12 02:38:59,227] : No: 246	CYCLES: 1419	 best result: 571
[DEBUG] [auto_tune] [2021-08-12 02:38:59,246] : Tiling used in this evaluation is:
{'AUB_shape': None, 'BUB_shape': None, 'AL1_shape': [1152, 19, 1, 1], 'BL1_shape': [576, 1, 1, 1], 'AL0_matrix': [8, 9, 16, 16, 1, 1], 'BL0_matrix': [9, 8, 16, 16, 1, 1], 'CL0_matrix': [8, 8, 16, 16, 1, 1], 'CUB_matrix': [8, 8, 16, 16, 1, 1], 'block_dim': [1, 1, 2, 1], 'n_bef_batch_flag': False, 'n_bef_group_flag': False, 'batch_bef_group_flag': False, 'A_overhead_opt_flag': False, 'B_overhead_opt_flag': False, 'manual_pingpong_buffer': {'AUB_pbuffer': 1, 'BUB_pbuffer': 1, 'AL1_pbuffer': 1, 'BL1_pbuffer': 2, 'AL0_pbuffer': 1, 'BL0_pbuffer': 1, 'CL0_pbuffer': 2, 'CUB_pbuffer': 2, 'UBG_pbuffer': 2}}
[INFO] [auto_tune] [2021-08-12 02:39:02,395] : No: 247	CYCLES: 1327	 best result: 571
[DEBUG] [auto_tune] [2021-08-12 02:39:02,414] : Tiling used in this evaluation is:
{'AUB_shape': None, 'BUB_shape': None, 'AL1_shape': [1152, 23, 1, 1], 'BL1_shape': [576, 1, 1, 1], 'AL0_matrix': [7, 4, 16, 16, 1, 1], 'BL0_matrix': [4, 8, 16, 16, 1, 1], 'CL0_matrix': [8, 7, 16, 16, 1, 1], 'CUB_matrix': [8, 7, 16, 16, 1, 1], 'block_dim': [1, 1, 1, 1], 'n_bef_batch_flag': False, 'n_bef_group_flag': False, 'batch_bef_group_flag': False, 'A_overhead_opt_flag': 1, 'B_overhead_opt_flag': False, 'manual_pingpong_buffer': {'AUB_pbuffer': 1, 'BUB_pbuffer': 1, 'AL1_pbuffer': 1, 'BL1_pbuffer': 2, 'AL0_pbuffer': 2, 'BL0_pbuffer': 2, 'CL0_pbuffer': 2, 'CUB_pbuffer': 2, 'UBG_pbuffer': 2}}
[INFO] [auto_tune] [2021-08-12 02:39:05,367] : No: 248	CYCLES: 1982	 best result: 571
[DEBUG] [auto_tune] [2021-08-12 02:39:05,387] : Tiling used in this evaluation is:
{'AUB_shape': None, 'BUB_shape': None, 'AL1_shape': [1152, 37, 1, 1], 'BL1_shape': [576, 1, 1, 1], 'AL0_matrix': [4, 6, 16, 16, 1, 1], 'BL0_matrix': [6, 8, 16, 16, 1, 1], 'CL0_matrix': [8, 4, 16, 16, 1, 1], 'CUB_matrix': [8, 4, 16, 16, 1, 1], 'block_dim': [1, 1, 1, 1], 'n_bef_batch_flag': False, 'n_bef_group_flag': False, 'batch_bef_group_flag': False, 'A_overhead_opt_flag': 1, 'B_overhead_opt_flag': False, 'manual_pingpong_buffer': {'AUB_pbuffer': 1, 'BUB_pbuffer': 1, 'AL1_pbuffer': 1, 'BL1_pbuffer': 2, 'AL0_pbuffer': 2, 'BL0_pbuffer': 2, 'CL0_pbuffer': 2, 'CUB_pbuffer': 2, 'UBG_pbuffer': 2}}
[INFO] [auto_tune] [2021-08-12 02:39:08,387] : No: 249	CYCLES: 3406	 best result: 571
[DEBUG] [auto_tune] [2021-08-12 02:39:08,406] : Tiling used in this evaluation is:
{'AUB_shape': None, 'BUB_shape': None, 'AL1_shape': [576, 1, 1, 1], 'BL1_shape': [1152, 1, 1, 1], 'AL0_matrix': [64, 2, 16, 16, 1, 1], 'BL0_matrix': [2, 4, 16, 16, 1, 1], 'CL0_matrix': [4, 64, 16, 16, 1, 1], 'CUB_matrix': [2, 64, 16, 16, 1, 1], 'block_dim': [1, 2, 1, 1], 'n_bef_batch_flag': False, 'n_bef_group_flag': False, 'batch_bef_group_flag': False, 'A_overhead_opt_flag': 1, 'B_overhead_opt_flag': 1, 'manual_pingpong_buffer': {'AUB_pbuffer': 1, 'BUB_pbuffer': 1, 'AL1_pbuffer': 2, 'BL1_pbuffer': 2, 'AL0_pbuffer': 1, 'BL0_pbuffer': 2, 'CL0_pbuffer': 1, 'CUB_pbuffer': 1, 'UBG_pbuffer': 2}}
[INFO] [auto_tune] [2021-08-12 02:39:11,019] : No: 250	CYCLES: 817	 best result: 571
[DEBUG] [auto_tune] [2021-08-12 02:39:11,037] : Tiling used in this evaluation is:
{'AUB_shape': None, 'BUB_shape': None, 'AL1_shape': [1152, 8, 1, 1], 'BL1_shape': [288, 1, 1, 1], 'AL0_matrix': [16, 3, 16, 16, 1, 1], 'BL0_matrix': [3, 4, 16, 16, 1, 1], 'CL0_matrix': [4, 16, 16, 16, 1, 1], 'CUB_matrix': [4, 16, 16, 16, 1, 1], 'block_dim': [1, 1, 1, 1], 'n_bef_batch_flag': False, 'n_bef_group_flag': False, 'batch_bef_group_flag': False, 'A_overhead_opt_flag': 1, 'B_overhead_opt_flag': False, 'manual_pingpong_buffer': {'AUB_pbuffer': 1, 'BUB_pbuffer': 1, 'AL1_pbuffer': 1, 'BL1_pbuffer': 2, 'AL0_pbuffer': 2, 'BL0_pbuffer': 2, 'CL0_pbuffer': 2, 'CUB_pbuffer': 2, 'UBG_pbuffer': 2}}
[INFO] [auto_tune] [2021-08-12 02:39:14,087] : No: 251	CYCLES: 1621	 best result: 571
[DEBUG] [auto_tune] [2021-08-12 02:39:14,106] : Tiling used in this evaluation is:
{'AUB_shape': None, 'BUB_shape': None, 'AL1_shape': [1152, 2, 1, 1], 'BL1_shape': [1152, 1, 1, 1], 'AL0_matrix': [16, 6, 16, 16, 1, 1], 'BL0_matrix': [6, 8, 16, 16, 1, 1], 'CL0_matrix': [8, 16, 16, 16, 1, 1], 'CUB_matrix': [8, 16, 16, 16, 1, 1], 'block_dim': [1, 1, 2, 1], 'n_bef_batch_flag': False, 'n_bef_group_flag': False, 'batch_bef_group_flag': False, 'A_overhead_opt_flag': False, 'B_overhead_opt_flag': False, 'manual_pingpong_buffer': {'AUB_pbuffer': 1, 'BUB_pbuffer': 1, 'AL1_pbuffer': 2, 'BL1_pbuffer': 2, 'AL0_pbuffer': 1, 'BL0_pbuffer': 2, 'CL0_pbuffer': 2, 'CUB_pbuffer': 1, 'UBG_pbuffer': 2}}
[INFO] [auto_tune] [2021-08-12 02:39:17,091] : No: 252	CYCLES: 743	 best result: 571
[DEBUG] [auto_tune] [2021-08-12 02:39:17,110] : Tiling used in this evaluation is:
{'AUB_shape': None, 'BUB_shape': None, 'AL1_shape': [1152, 3, 1, 1], 'BL1_shape': [1152, 1, 1, 1], 'AL0_matrix': [8, 8, 16, 16, 1, 1], 'BL0_matrix': [8, 4, 16, 16, 1, 1], 'CL0_matrix': [4, 8, 16, 16, 1, 1], 'CUB_matrix': [4, 8, 16, 16, 1, 1], 'block_dim': [1, 2, 1, 1], 'n_bef_batch_flag': False, 'n_bef_group_flag': False, 'batch_bef_group_flag': False, 'A_overhead_opt_flag': 1, 'B_overhead_opt_flag': False, 'manual_pingpong_buffer': {'AUB_pbuffer': 1, 'BUB_pbuffer': 1, 'AL1_pbuffer': 2, 'BL1_pbuffer': 2, 'AL0_pbuffer': 2, 'BL0_pbuffer': 2, 'CL0_pbuffer': 2, 'CUB_pbuffer': 2, 'UBG_pbuffer': 2}}
[INFO] [auto_tune] [2021-08-12 02:39:20,175] : No: 253	CYCLES: 1785	 best result: 571
[DEBUG] [auto_tune] [2021-08-12 02:39:20,194] : Tiling used in this evaluation is:
{'AUB_shape': None, 'BUB_shape': None, 'AL1_shape': [1152, 1, 1, 1], 'BL1_shape': [], 'AL0_matrix': [56, 2, 16, 16, 1, 1], 'BL0_matrix': [2, 2, 16, 16, 1, 1], 'CL0_matrix': [2, 56, 16, 16, 1, 1], 'CUB_matrix': [2, 56, 16, 16, 1, 1], 'block_dim': [1, 1, 2, 1], 'n_bef_batch_flag': False, 'n_bef_group_flag': False, 'batch_bef_group_flag': False, 'A_overhead_opt_flag': 1, 'B_overhead_opt_flag': 1, 'manual_pingpong_buffer': {'AUB_pbuffer': 1, 'BUB_pbuffer': 1, 'AL1_pbuffer': 2, 'BL1_pbuffer': 1, 'AL0_pbuffer': 1, 'BL0_pbuffer': 2, 'CL0_pbuffer': 2, 'CUB_pbuffer': 2, 'UBG_pbuffer': 2}}
[INFO] [auto_tune] [2021-08-12 02:39:23,203] : No: 254	CYCLES: 1080	 best result: 571
[DEBUG] [auto_tune] [2021-08-12 02:39:23,221] : Tiling used in this evaluation is:
{'AUB_shape': None, 'BUB_shape': None, 'AL1_shape': [1152, 10, 1, 1], 'BL1_shape': [1152, 2, 1, 1], 'AL0_matrix': [16, 4, 16, 16, 1, 1], 'BL0_matrix': [4, 2, 16, 16, 1, 1], 'CL0_matrix': [2, 16, 16, 16, 1, 1], 'CUB_matrix': [2, 16, 16, 16, 1, 1], 'block_dim': [1, 1, 1, 1], 'n_bef_batch_flag': False, 'n_bef_group_flag': False, 'batch_bef_group_flag': False, 'A_overhead_opt_flag': 1, 'B_overhead_opt_flag': 1, 'manual_pingpong_buffer': {'AUB_pbuffer': 1, 'BUB_pbuffer': 1, 'AL1_pbuffer': 1, 'BL1_pbuffer': 2, 'AL0_pbuffer': 2, 'BL0_pbuffer': 2, 'CL0_pbuffer': 2, 'CUB_pbuffer': 2, 'UBG_pbuffer': 2}}
[INFO] [auto_tune] [2021-08-12 02:39:27,063] : No: 255	CYCLES: 3120	 best result: 571
[DEBUG] [auto_tune] [2021-08-12 02:39:27,082] : Tiling used in this evaluation is:
{'AUB_shape': None, 'BUB_shape': None, 'AL1_shape': [1152, 2, 1, 1], 'BL1_shape': None, 'AL0_matrix': [28, 3, 16, 16, 1, 1], 'BL0_matrix': [3, 8, 16, 16, 1, 1], 'CL0_matrix': [8, 28, 16, 16, 1, 1], 'CUB_matrix': [8, 28, 16, 16, 1, 1], 'block_dim': [1, 1, 1, 1], 'n_bef_batch_flag': False, 'n_bef_group_flag': False, 'batch_bef_group_flag': False, 'A_overhead_opt_flag': 1, 'B_overhead_opt_flag': False, 'manual_pingpong_buffer': {'AUB_pbuffer': 1, 'BUB_pbuffer': 1, 'AL1_pbuffer': 2, 'BL1_pbuffer': 2, 'AL0_pbuffer': 1, 'BL0_pbuffer': 2, 'CL0_pbuffer': 1, 'CUB_pbuffer': 1, 'UBG_pbuffer': 2}}
[INFO] [auto_tune] [2021-08-12 02:39:29,099] : No: 256	CYCLES: 1858	 best result: 571
[DEBUG] [auto_tune] [2021-08-12 02:39:29,118] : Tiling used in this evaluation is:
{'AUB_shape': None, 'BUB_shape': None, 'AL1_shape': [1152, 11, 1, 1], 'BL1_shape': None, 'AL0_matrix': [16, 8, 16, 16, 1, 1], 'BL0_matrix': [8, 2, 16, 16, 1, 1], 'CL0_matrix': [2, 16, 16, 16, 1, 1], 'CUB_matrix': [2, 16, 16, 16, 1, 1], 'block_dim': [1, 2, 1, 1], 'n_bef_batch_flag': False, 'n_bef_group_flag': False, 'batch_bef_group_flag': False, 'A_overhead_opt_flag': 1, 'B_overhead_opt_flag': False, 'manual_pingpong_buffer': {'AUB_pbuffer': 1, 'BUB_pbuffer': 1, 'AL1_pbuffer': 1, 'BL1_pbuffer': 2, 'AL0_pbuffer': 1, 'BL0_pbuffer': 2, 'CL0_pbuffer': 2, 'CUB_pbuffer': 2, 'UBG_pbuffer': 2}}
[INFO] [auto_tune] [2021-08-12 02:39:32,107] : No: 257	CYCLES: 1889	 best result: 571
[DEBUG] [auto_tune] [2021-08-12 02:39:32,126] : Tiling used in this evaluation is:
{'AUB_shape': None, 'BUB_shape': None, 'AL1_shape': [1152, 6, 1, 1], 'BL1_shape': [144, 1, 1, 1], 'AL0_matrix': [4, 9, 16, 16, 1, 1], 'BL0_matrix': [9, 8, 16, 16, 1, 1], 'CL0_matrix': [8, 4, 16, 16, 1, 1], 'CUB_matrix': [8, 4, 16, 16, 1, 1], 'block_dim': [1, 1, 2, 1], 'n_bef_batch_flag': False, 'n_bef_group_flag': False, 'batch_bef_group_flag': False, 'A_overhead_opt_flag': 1, 'B_overhead_opt_flag': False, 'manual_pingpong_buffer': {'AUB_pbuffer': 1, 'BUB_pbuffer': 1, 'AL1_pbuffer': 2, 'BL1_pbuffer': 2, 'AL0_pbuffer': 2, 'BL0_pbuffer': 1, 'CL0_pbuffer': 2, 'CUB_pbuffer': 2, 'UBG_pbuffer': 2}}
[INFO] [auto_tune] [2021-08-12 02:39:35,419] : No: 258	CYCLES: 2362	 best result: 571
[DEBUG] [auto_tune] [2021-08-12 02:39:35,438] : Tiling used in this evaluation is:
{'AUB_shape': None, 'BUB_shape': None, 'AL1_shape': [1152, 7, 1, 1], 'BL1_shape': [576, 1, 1, 1], 'AL0_matrix': [14, 6, 16, 16, 1, 1], 'BL0_matrix': [6, 8, 16, 16, 1, 1], 'CL0_matrix': [8, 14, 16, 16, 1, 1], 'CUB_matrix': [8, 14, 16, 16, 1, 1], 'block_dim': [1, 1, 1, 1], 'n_bef_batch_flag': False, 'n_bef_group_flag': False, 'batch_bef_group_flag': False, 'A_overhead_opt_flag': False, 'B_overhead_opt_flag': False, 'manual_pingpong_buffer': {'AUB_pbuffer': 1, 'BUB_pbuffer': 1, 'AL1_pbuffer': 1, 'BL1_pbuffer': 2, 'AL0_pbuffer': 1, 'BL0_pbuffer': 2, 'CL0_pbuffer': 2, 'CUB_pbuffer': 2, 'UBG_pbuffer': 2}}
[INFO] [auto_tune] [2021-08-12 02:39:38,047] : No: 259	CYCLES: 1722	 best result: 571
[DEBUG] [auto_tune] [2021-08-12 02:39:38,066] : Tiling used in this evaluation is:
{'AUB_shape': None, 'BUB_shape': None, 'AL1_shape': [1152, 3, 1, 1], 'BL1_shape': [1152, 2, 1, 1], 'AL0_matrix': [49, 2, 16, 16, 1, 1], 'BL0_matrix': [2, 1, 16, 16, 1, 1], 'CL0_matrix': [1, 49, 16, 16, 1, 1], 'CUB_matrix': [1, 49, 16, 16, 1, 1], 'block_dim': [1, 2, 1, 1], 'n_bef_batch_flag': False, 'n_bef_group_flag': False, 'batch_bef_group_flag': False, 'A_overhead_opt_flag': False, 'B_overhead_opt_flag': 1, 'manual_pingpong_buffer': {'AUB_pbuffer': 1, 'BUB_pbuffer': 1, 'AL1_pbuffer': 1, 'BL1_pbuffer': 2, 'AL0_pbuffer': 1, 'BL0_pbuffer': 2, 'CL0_pbuffer': 2, 'CUB_pbuffer': 2, 'UBG_pbuffer': 2}}
[INFO] [auto_tune] [2021-08-12 02:39:40,723] : No: 260	CYCLES: 1767	 best result: 571
[DEBUG] [auto_tune] [2021-08-12 02:39:40,743] : Tiling used in this evaluation is:
{'AUB_shape': None, 'BUB_shape': None, 'AL1_shape': [1152, 32, 1, 1], 'BL1_shape': [288, 1, 1, 1], 'AL0_matrix': [4, 1, 16, 16, 1, 1], 'BL0_matrix': [1, 8, 16, 16, 1, 1], 'CL0_matrix': [8, 4, 16, 16, 1, 1], 'CUB_matrix': [8, 4, 16, 16, 1, 1], 'block_dim': [1, 1, 2, 1], 'n_bef_batch_flag': False, 'n_bef_group_flag': False, 'batch_bef_group_flag': False, 'A_overhead_opt_flag': 1, 'B_overhead_opt_flag': False, 'manual_pingpong_buffer': {'AUB_pbuffer': 1, 'BUB_pbuffer': 1, 'AL1_pbuffer': 1, 'BL1_pbuffer': 2, 'AL0_pbuffer': 2, 'BL0_pbuffer': 2, 'CL0_pbuffer': 2, 'CUB_pbuffer': 2, 'UBG_pbuffer': 2}}
[INFO] [auto_tune] [2021-08-12 02:39:43,795] : No: 261	CYCLES: 3106	 best result: 571
[DEBUG] [auto_tune] [2021-08-12 02:39:43,814] : Tiling used in this evaluation is:
{'AUB_shape': None, 'BUB_shape': None, 'AL1_shape': [1152, 13, 1, 1], 'BL1_shape': [576, 1, 1, 1], 'AL0_matrix': [14, 9, 16, 16, 1, 1], 'BL0_matrix': [9, 4, 16, 16, 1, 1], 'CL0_matrix': [4, 14, 16, 16, 1, 1], 'CUB_matrix': [4, 14, 16, 16, 1, 1], 'block_dim': [1, 2, 1, 1], 'n_bef_batch_flag': False, 'n_bef_group_flag': False, 'batch_bef_group_flag': False, 'A_overhead_opt_flag': 1, 'B_overhead_opt_flag': False, 'manual_pingpong_buffer': {'AUB_pbuffer': 1, 'BUB_pbuffer': 1, 'AL1_pbuffer': 1, 'BL1_pbuffer': 2, 'AL0_pbuffer': 1, 'BL0_pbuffer': 2, 'CL0_pbuffer': 2, 'CUB_pbuffer': 2, 'UBG_pbuffer': 2}}
[INFO] [auto_tune] [2021-08-12 02:39:46,215] : No: 262	CYCLES: 1150	 best result: 571
[DEBUG] [auto_tune] [2021-08-12 02:39:46,234] : Tiling used in this evaluation is:
{'AUB_shape': None, 'BUB_shape': None, 'AL1_shape': [1152, 6, 1, 1], 'BL1_shape': [576, 1, 1, 1], 'AL0_matrix': [7, 4, 16, 16, 1, 1], 'BL0_matrix': [4, 8, 16, 16, 1, 1], 'CL0_matrix': [8, 7, 16, 16, 1, 1], 'CUB_matrix': [8, 7, 16, 16, 1, 1], 'block_dim': [1, 1, 1, 1], 'n_bef_batch_flag': False, 'n_bef_group_flag': False, 'batch_bef_group_flag': False, 'A_overhead_opt_flag': 1, 'B_overhead_opt_flag': False, 'manual_pingpong_buffer': {'AUB_pbuffer': 1, 'BUB_pbuffer': 1, 'AL1_pbuffer': 2, 'BL1_pbuffer': 2, 'AL0_pbuffer': 2, 'BL0_pbuffer': 2, 'CL0_pbuffer': 2, 'CUB_pbuffer': 2, 'UBG_pbuffer': 2}}
[INFO] [auto_tune] [2021-08-12 02:39:49,623] : No: 263	CYCLES: 1987	 best result: 571
[DEBUG] [auto_tune] [2021-08-12 02:39:49,642] : Tiling used in this evaluation is:
{'AUB_shape': None, 'BUB_shape': None, 'AL1_shape': [1152, 11, 1, 1], 'BL1_shape': [288, 1, 1, 1], 'AL0_matrix': [16, 1, 16, 16, 1, 1], 'BL0_matrix': [1, 4, 16, 16, 1, 1], 'CL0_matrix': [4, 16, 16, 16, 1, 1], 'CUB_matrix': [4, 16, 16, 16, 1, 1], 'block_dim': [1, 2, 1, 1], 'n_bef_batch_flag': False, 'n_bef_group_flag': False, 'batch_bef_group_flag': False, 'A_overhead_opt_flag': False, 'B_overhead_opt_flag': False, 'manual_pingpong_buffer': {'AUB_pbuffer': 1, 'BUB_pbuffer': 1, 'AL1_pbuffer': 1, 'BL1_pbuffer': 2, 'AL0_pbuffer': 2, 'BL0_pbuffer': 2, 'CL0_pbuffer': 2, 'CUB_pbuffer': 2, 'UBG_pbuffer': 2}}
[INFO] [auto_tune] [2021-08-12 02:39:52,259] : No: 264	CYCLES: 1058	 best result: 571
[DEBUG] [auto_tune] [2021-08-12 02:39:52,277] : Tiling used in this evaluation is:
{'AUB_shape': None, 'BUB_shape': None, 'AL1_shape': [1152, 6, 1, 1], 'BL1_shape': [1152, 2, 1, 1], 'AL0_matrix': [14, 8, 16, 16, 1, 1], 'BL0_matrix': [8, 4, 16, 16, 1, 1], 'CL0_matrix': [4, 14, 16, 16, 1, 1], 'CUB_matrix': [4, 14, 16, 16, 1, 1], 'block_dim': [1, 1, 1, 1], 'n_bef_batch_flag': False, 'n_bef_group_flag': False, 'batch_bef_group_flag': False, 'A_overhead_opt_flag': 1, 'B_overhead_opt_flag': False, 'manual_pingpong_buffer': {'AUB_pbuffer': 1, 'BUB_pbuffer': 1, 'AL1_pbuffer': 1, 'BL1_pbuffer': 2, 'AL0_pbuffer': 1, 'BL0_pbuffer': 2, 'CL0_pbuffer': 2, 'CUB_pbuffer': 2, 'UBG_pbuffer': 2}}
[INFO] [auto_tune] [2021-08-12 02:39:54,831] : No: 265	CYCLES: 2118	 best result: 571
[DEBUG] [auto_tune] [2021-08-12 02:39:54,850] : Tiling used in this evaluation is:
{'AUB_shape': None, 'BUB_shape': None, 'AL1_shape': [288, 1, 1, 1], 'BL1_shape': [], 'AL0_matrix': [56, 1, 16, 16, 1, 1], 'BL0_matrix': [1, 4, 16, 16, 1, 1], 'CL0_matrix': [4, 56, 16, 16, 1, 1], 'CUB_matrix': [4, 56, 16, 16, 1, 1], 'block_dim': [1, 2, 1, 1], 'n_bef_batch_flag': False, 'n_bef_group_flag': False, 'batch_bef_group_flag': False, 'A_overhead_opt_flag': False, 'B_overhead_opt_flag': 1, 'manual_pingpong_buffer': {'AUB_pbuffer': 1, 'BUB_pbuffer': 1, 'AL1_pbuffer': 2, 'BL1_pbuffer': 2, 'AL0_pbuffer': 2, 'BL0_pbuffer': 2, 'CL0_pbuffer': 1, 'CUB_pbuffer': 1, 'UBG_pbuffer': 2}}
[INFO] [auto_tune] [2021-08-12 02:39:56,924] : No: 266	CYCLES: 580	 best result: 571
[DEBUG] [auto_tune] [2021-08-12 02:39:56,942] : Tiling used in this evaluation is:
{'AUB_shape': None, 'BUB_shape': None, 'AL1_shape': [1152, 6, 1, 1], 'BL1_shape': None, 'AL0_matrix': [4, 8, 16, 16, 1, 1], 'BL0_matrix': [8, 8, 16, 16, 1, 1], 'CL0_matrix': [8, 4, 16, 16, 1, 1], 'CUB_matrix': [8, 4, 16, 16, 1, 1], 'block_dim': [1, 1, 2, 1], 'n_bef_batch_flag': False, 'n_bef_group_flag': False, 'batch_bef_group_flag': False, 'A_overhead_opt_flag': 1, 'B_overhead_opt_flag': False, 'manual_pingpong_buffer': {'AUB_pbuffer': 1, 'BUB_pbuffer': 1, 'AL1_pbuffer': 2, 'BL1_pbuffer': 2, 'AL0_pbuffer': 2, 'BL0_pbuffer': 2, 'CL0_pbuffer': 2, 'CUB_pbuffer': 2, 'UBG_pbuffer': 2}}
[INFO] [auto_tune] [2021-08-12 02:40:00,503] : No: 267	CYCLES: 2471	 best result: 571
[DEBUG] [auto_tune] [2021-08-12 02:40:00,522] : Tiling used in this evaluation is:
{'AUB_shape': None, 'BUB_shape': None, 'AL1_shape': [1152, 5, 1, 1], 'BL1_shape': [1152, 1, 1, 1], 'AL0_matrix': [14, 2, 16, 16, 1, 1], 'BL0_matrix': [2, 4, 16, 16, 1, 1], 'CL0_matrix': [4, 14, 16, 16, 1, 1], 'CUB_matrix': [4, 14, 16, 16, 1, 1], 'block_dim': [1, 1, 2, 1], 'n_bef_batch_flag': False, 'n_bef_group_flag': False, 'batch_bef_group_flag': False, 'A_overhead_opt_flag': False, 'B_overhead_opt_flag': 1, 'manual_pingpong_buffer': {'AUB_pbuffer': 1, 'BUB_pbuffer': 1, 'AL1_pbuffer': 2, 'BL1_pbuffer': 2, 'AL0_pbuffer': 2, 'BL0_pbuffer': 2, 'CL0_pbuffer': 2, 'CUB_pbuffer': 2, 'UBG_pbuffer': 2}}
[INFO] [auto_tune] [2021-08-12 02:40:04,907] : No: 268	CYCLES: 788	 best result: 571
[DEBUG] [auto_tune] [2021-08-12 02:40:04,926] : Tiling used in this evaluation is:
{'AUB_shape': None, 'BUB_shape': None, 'AL1_shape': [1152, 6, 1, 1], 'BL1_shape': [1152, 1, 1, 1], 'AL0_matrix': [8, 9, 16, 16, 1, 1], 'BL0_matrix': [9, 4, 16, 16, 1, 1], 'CL0_matrix': [4, 8, 16, 16, 1, 1], 'CUB_matrix': [4, 8, 16, 16, 1, 1], 'block_dim': [1, 1, 1, 1], 'n_bef_batch_flag': False, 'n_bef_group_flag': False, 'batch_bef_group_flag': False, 'A_overhead_opt_flag': 1, 'B_overhead_opt_flag': False, 'manual_pingpong_buffer': {'AUB_pbuffer': 1, 'BUB_pbuffer': 1, 'AL1_pbuffer': 2, 'BL1_pbuffer': 2, 'AL0_pbuffer': 1, 'BL0_pbuffer': 2, 'CL0_pbuffer': 2, 'CUB_pbuffer': 2, 'UBG_pbuffer': 2}}
[INFO] [auto_tune] [2021-08-12 02:40:08,235] : No: 269	CYCLES: 2942	 best result: 571
[DEBUG] [auto_tune] [2021-08-12 02:40:08,254] : Tiling used in this evaluation is:
{'AUB_shape': None, 'BUB_shape': None, 'AL1_shape': [576, 1, 1, 1], 'BL1_shape': [1152, 2, 1, 1], 'AL0_matrix': [8, 3, 16, 16, 1, 1], 'BL0_matrix': [3, 4, 16, 16, 1, 1], 'CL0_matrix': [4, 8, 16, 16, 1, 1], 'CUB_matrix': [4, 8, 16, 16, 1, 1], 'block_dim': [1, 1, 2, 1], 'n_bef_batch_flag': False, 'n_bef_group_flag': False, 'batch_bef_group_flag': False, 'A_overhead_opt_flag': False, 'B_overhead_opt_flag': False, 'manual_pingpong_buffer': {'AUB_pbuffer': 1, 'BUB_pbuffer': 1, 'AL1_pbuffer': 2, 'BL1_pbuffer': 2, 'AL0_pbuffer': 2, 'BL0_pbuffer': 2, 'CL0_pbuffer': 2, 'CUB_pbuffer': 2, 'UBG_pbuffer': 2}}
[INFO] [auto_tune] [2021-08-12 02:40:12,011] : No: 270	CYCLES: 1447	 best result: 571
[DEBUG] [auto_tune] [2021-08-12 02:40:12,029] : Tiling used in this evaluation is:
{'AUB_shape': None, 'BUB_shape': None, 'AL1_shape': [576, 1, 1, 1], 'BL1_shape': [1152, 4, 1, 1], 'AL0_matrix': [28, 3, 16, 16, 1, 1], 'BL0_matrix': [3, 2, 16, 16, 1, 1], 'CL0_matrix': [2, 28, 16, 16, 1, 1], 'CUB_matrix': [2, 28, 16, 16, 1, 1], 'block_dim': [1, 1, 2, 1], 'n_bef_batch_flag': False, 'n_bef_group_flag': False, 'batch_bef_group_flag': False, 'A_overhead_opt_flag': 1, 'B_overhead_opt_flag': False, 'manual_pingpong_buffer': {'AUB_pbuffer': 1, 'BUB_pbuffer': 1, 'AL1_pbuffer': 2, 'BL1_pbuffer': 2, 'AL0_pbuffer': 1, 'BL0_pbuffer': 2, 'CL0_pbuffer': 2, 'CUB_pbuffer': 2, 'UBG_pbuffer': 2}}
[INFO] [auto_tune] [2021-08-12 02:40:15,023] : No: 271	CYCLES: 1233	 best result: 571
[DEBUG] [auto_tune] [2021-08-12 02:40:15,042] : Tiling used in this evaluation is:
{'AUB_shape': None, 'BUB_shape': None, 'AL1_shape': [1152, 2, 1, 1], 'BL1_shape': [288, 1, 1, 1], 'AL0_matrix': [4, 2, 16, 16, 1, 1], 'BL0_matrix': [2, 8, 16, 16, 1, 1], 'CL0_matrix': [8, 4, 16, 16, 1, 1], 'CUB_matrix': [8, 4, 16, 16, 1, 1], 'block_dim': [1, 1, 2, 1], 'n_bef_batch_flag': False, 'n_bef_group_flag': False, 'batch_bef_group_flag': False, 'A_overhead_opt_flag': False, 'B_overhead_opt_flag': False, 'manual_pingpong_buffer': {'AUB_pbuffer': 1, 'BUB_pbuffer': 1, 'AL1_pbuffer': 2, 'BL1_pbuffer': 2, 'AL0_pbuffer': 2, 'BL0_pbuffer': 2, 'CL0_pbuffer': 2, 'CUB_pbuffer': 2, 'UBG_pbuffer': 2}}
[INFO] [auto_tune] [2021-08-12 02:40:20,683] : No: 272	CYCLES: 2756	 best result: 571
[DEBUG] [auto_tune] [2021-08-12 02:40:20,701] : Tiling used in this evaluation is:
{'AUB_shape': None, 'BUB_shape': None, 'AL1_shape': [1152, 39, 1, 1], 'BL1_shape': None, 'AL0_matrix': [4, 4, 16, 16, 1, 1], 'BL0_matrix': [4, 8, 16, 16, 1, 1], 'CL0_matrix': [8, 4, 16, 16, 1, 1], 'CUB_matrix': [8, 4, 16, 16, 1, 1], 'block_dim': [1, 1, 2, 1], 'n_bef_batch_flag': False, 'n_bef_group_flag': False, 'batch_bef_group_flag': False, 'A_overhead_opt_flag': 1, 'B_overhead_opt_flag': False, 'manual_pingpong_buffer': {'AUB_pbuffer': 1, 'BUB_pbuffer': 1, 'AL1_pbuffer': 1, 'BL1_pbuffer': 2, 'AL0_pbuffer': 2, 'BL0_pbuffer': 2, 'CL0_pbuffer': 2, 'CUB_pbuffer': 2, 'UBG_pbuffer': 2}}
[INFO] [auto_tune] [2021-08-12 02:40:24,107] : No: 273	CYCLES: 2621	 best result: 571
[DEBUG] [auto_tune] [2021-08-12 02:40:24,125] : Tiling used in this evaluation is:
{'AUB_shape': None, 'BUB_shape': None, 'AL1_shape': [1152, 8, 1, 1], 'BL1_shape': [576, 1, 1, 1], 'AL0_matrix': [8, 2, 16, 16, 1, 1], 'BL0_matrix': [2, 8, 16, 16, 1, 1], 'CL0_matrix': [8, 8, 16, 16, 1, 1], 'CUB_matrix': [8, 8, 16, 16, 1, 1], 'block_dim': [1, 1, 1, 1], 'n_bef_batch_flag': False, 'n_bef_group_flag': False, 'batch_bef_group_flag': False, 'A_overhead_opt_flag': False, 'B_overhead_opt_flag': 1, 'manual_pingpong_buffer': {'AUB_pbuffer': 1, 'BUB_pbuffer': 1, 'AL1_pbuffer': 2, 'BL1_pbuffer': 2, 'AL0_pbuffer': 2, 'BL0_pbuffer': 2, 'CL0_pbuffer': 2, 'CUB_pbuffer': 2, 'UBG_pbuffer': 2}}
[INFO] [auto_tune] [2021-08-12 02:40:27,871] : No: 274	CYCLES: 1730	 best result: 571
[DEBUG] [auto_tune] [2021-08-12 02:40:27,890] : Tiling used in this evaluation is:
{'AUB_shape': None, 'BUB_shape': None, 'AL1_shape': [144, 1, 1, 1], 'BL1_shape': [1152, 2, 1, 1], 'AL0_matrix': [16, 3, 16, 16, 1, 1], 'BL0_matrix': [3, 2, 16, 16, 1, 1], 'CL0_matrix': [2, 16, 16, 16, 1, 1], 'CUB_matrix': [2, 16, 16, 16, 1, 1], 'block_dim': [1, 2, 1, 1], 'n_bef_batch_flag': False, 'n_bef_group_flag': False, 'batch_bef_group_flag': False, 'A_overhead_opt_flag': False, 'B_overhead_opt_flag': 1, 'manual_pingpong_buffer': {'AUB_pbuffer': 1, 'BUB_pbuffer': 1, 'AL1_pbuffer': 2, 'BL1_pbuffer': 2, 'AL0_pbuffer': 2, 'BL0_pbuffer': 2, 'CL0_pbuffer': 2, 'CUB_pbuffer': 2, 'UBG_pbuffer': 2}}
[INFO] [auto_tune] [2021-08-12 02:40:30,751] : No: 275	CYCLES: 1400	 best result: 571
[DEBUG] [auto_tune] [2021-08-12 02:40:30,769] : Tiling used in this evaluation is:
{'AUB_shape': None, 'BUB_shape': None, 'AL1_shape': [1152, 12, 1, 1], 'BL1_shape': [288, 1, 1, 1], 'AL0_matrix': [16, 1, 16, 16, 1, 1], 'BL0_matrix': [1, 4, 16, 16, 1, 1], 'CL0_matrix': [4, 16, 16, 16, 1, 1], 'CUB_matrix': [4, 16, 16, 16, 1, 1], 'block_dim': [1, 1, 2, 1], 'n_bef_batch_flag': False, 'n_bef_group_flag': False, 'batch_bef_group_flag': False, 'A_overhead_opt_flag': 1, 'B_overhead_opt_flag': 1, 'manual_pingpong_buffer': {'AUB_pbuffer': 1, 'BUB_pbuffer': 1, 'AL1_pbuffer': 1, 'BL1_pbuffer': 2, 'AL0_pbuffer': 2, 'BL0_pbuffer': 2, 'CL0_pbuffer': 2, 'CUB_pbuffer': 2, 'UBG_pbuffer': 2}}
[INFO] [auto_tune] [2021-08-12 02:40:35,359] : No: 276	CYCLES: 1356	 best result: 571
[DEBUG] [auto_tune] [2021-08-12 02:40:35,377] : Tiling used in this evaluation is:
{'AUB_shape': None, 'BUB_shape': None, 'AL1_shape': [1152, 22, 1, 1], 'BL1_shape': [144, 1, 1, 1], 'AL0_matrix': [8, 9, 16, 16, 1, 1], 'BL0_matrix': [9, 4, 16, 16, 1, 1], 'CL0_matrix': [4, 8, 16, 16, 1, 1], 'CUB_matrix': [4, 8, 16, 16, 1, 1], 'block_dim': [1, 1, 1, 1], 'n_bef_batch_flag': False, 'n_bef_group_flag': False, 'batch_bef_group_flag': False, 'A_overhead_opt_flag': 1, 'B_overhead_opt_flag': False, 'manual_pingpong_buffer': {'AUB_pbuffer': 1, 'BUB_pbuffer': 1, 'AL1_pbuffer': 1, 'BL1_pbuffer': 2, 'AL0_pbuffer': 1, 'BL0_pbuffer': 2, 'CL0_pbuffer': 2, 'CUB_pbuffer': 2, 'UBG_pbuffer': 2}}
[INFO] [auto_tune] [2021-08-12 02:40:37,727] : No: 277	CYCLES: 2740	 best result: 571
[DEBUG] [auto_tune] [2021-08-12 02:40:37,746] : Tiling used in this evaluation is:
{'AUB_shape': None, 'BUB_shape': None, 'AL1_shape': [1152, 6, 1, 1], 'BL1_shape': [576, 1, 1, 1], 'AL0_matrix': [32, 1, 16, 16, 1, 1], 'BL0_matrix': [1, 8, 16, 16, 1, 1], 'CL0_matrix': [8, 32, 16, 16, 1, 1], 'CUB_matrix': [4, 32, 16, 16, 1, 1], 'block_dim': [1, 1, 1, 1], 'n_bef_batch_flag': False, 'n_bef_group_flag': False, 'batch_bef_group_flag': False, 'A_overhead_opt_flag': 1, 'B_overhead_opt_flag': False, 'manual_pingpong_buffer': {'AUB_pbuffer': 1, 'BUB_pbuffer': 1, 'AL1_pbuffer': 1, 'BL1_pbuffer': 1, 'AL0_pbuffer': 2, 'BL0_pbuffer': 2, 'CL0_pbuffer': 1, 'CUB_pbuffer': 1, 'UBG_pbuffer': 2}}
[INFO] [auto_tune] [2021-08-12 02:40:39,967] : No: 278	CYCLES: 1689	 best result: 571
[DEBUG] [auto_tune] [2021-08-12 02:40:39,986] : Tiling used in this evaluation is:
{'AUB_shape': None, 'BUB_shape': None, 'AL1_shape': [1152, 2, 1, 1], 'BL1_shape': [1152, 2, 1, 1], 'AL0_matrix': [16, 2, 16, 16, 1, 1], 'BL0_matrix': [2, 2, 16, 16, 1, 1], 'CL0_matrix': [2, 16, 16, 16, 1, 1], 'CUB_matrix': [2, 16, 16, 16, 1, 1], 'block_dim': [1, 1, 1, 1], 'n_bef_batch_flag': False, 'n_bef_group_flag': False, 'batch_bef_group_flag': False, 'A_overhead_opt_flag': 1, 'B_overhead_opt_flag': False, 'manual_pingpong_buffer': {'AUB_pbuffer': 1, 'BUB_pbuffer': 1, 'AL1_pbuffer': 2, 'BL1_pbuffer': 2, 'AL0_pbuffer': 2, 'BL0_pbuffer': 2, 'CL0_pbuffer': 2, 'CUB_pbuffer': 2, 'UBG_pbuffer': 2}}
[INFO] [auto_tune] [2021-08-12 02:40:44,531] : No: 279	CYCLES: 3717	 best result: 571
[DEBUG] [auto_tune] [2021-08-12 02:40:44,550] : Tiling used in this evaluation is:
{'AUB_shape': None, 'BUB_shape': None, 'AL1_shape': [1152, 29, 1, 1], 'BL1_shape': None, 'AL0_matrix': [7, 6, 16, 16, 1, 1], 'BL0_matrix': [6, 8, 16, 16, 1, 1], 'CL0_matrix': [8, 7, 16, 16, 1, 1], 'CUB_matrix': [8, 7, 16, 16, 1, 1], 'block_dim': [1, 1, 2, 1], 'n_bef_batch_flag': False, 'n_bef_group_flag': False, 'batch_bef_group_flag': False, 'A_overhead_opt_flag': False, 'B_overhead_opt_flag': False, 'manual_pingpong_buffer': {'AUB_pbuffer': 1, 'BUB_pbuffer': 1, 'AL1_pbuffer': 1, 'BL1_pbuffer': 2, 'AL0_pbuffer': 2, 'BL0_pbuffer': 2, 'CL0_pbuffer': 2, 'CUB_pbuffer': 2, 'UBG_pbuffer': 2}}
[INFO] [auto_tune] [2021-08-12 02:40:46,884] : No: 280	CYCLES: 1384	 best result: 571
[DEBUG] [auto_tune] [2021-08-12 02:40:46,902] : Tiling used in this evaluation is:
{'AUB_shape': None, 'BUB_shape': None, 'AL1_shape': [1152, 23, 1, 1], 'BL1_shape': [], 'AL0_matrix': [4, 2, 16, 16, 1, 1], 'BL0_matrix': [2, 8, 16, 16, 1, 1], 'CL0_matrix': [8, 4, 16, 16, 1, 1], 'CUB_matrix': [8, 4, 16, 16, 1, 1], 'block_dim': [1, 1, 1, 1], 'n_bef_batch_flag': False, 'n_bef_group_flag': False, 'batch_bef_group_flag': False, 'A_overhead_opt_flag': False, 'B_overhead_opt_flag': 1, 'manual_pingpong_buffer': {'AUB_pbuffer': 1, 'BUB_pbuffer': 1, 'AL1_pbuffer': 1, 'BL1_pbuffer': 1, 'AL0_pbuffer': 2, 'BL0_pbuffer': 2, 'CL0_pbuffer': 2, 'CUB_pbuffer': 2, 'UBG_pbuffer': 2}}
[INFO] [auto_tune] [2021-08-12 02:40:49,219] : No: 281	CYCLES: 3074	 best result: 571
[DEBUG] [auto_tune] [2021-08-12 02:40:49,237] : Tiling used in this evaluation is:
{'AUB_shape': None, 'BUB_shape': None, 'AL1_shape': [1152, 9, 1, 1], 'BL1_shape': None, 'AL0_matrix': [16, 8, 16, 16, 1, 1], 'BL0_matrix': [8, 2, 16, 16, 1, 1], 'CL0_matrix': [2, 16, 16, 16, 1, 1], 'CUB_matrix': [2, 16, 16, 16, 1, 1], 'block_dim': [1, 2, 1, 1], 'n_bef_batch_flag': False, 'n_bef_group_flag': False, 'batch_bef_group_flag': False, 'A_overhead_opt_flag': False, 'B_overhead_opt_flag': False, 'manual_pingpong_buffer': {'AUB_pbuffer': 1, 'BUB_pbuffer': 1, 'AL1_pbuffer': 1, 'BL1_pbuffer': 2, 'AL0_pbuffer': 1, 'BL0_pbuffer': 2, 'CL0_pbuffer': 2, 'CUB_pbuffer': 2, 'UBG_pbuffer': 2}}
[INFO] [auto_tune] [2021-08-12 02:40:52,323] : No: 282	CYCLES: 2131	 best result: 571
[DEBUG] [auto_tune] [2021-08-12 02:40:52,341] : Tiling used in this evaluation is:
{'AUB_shape': None, 'BUB_shape': None, 'AL1_shape': [1152, 1, 1, 1], 'BL1_shape': [144, 1, 1, 1], 'AL0_matrix': [28, 1, 16, 16, 1, 1], 'BL0_matrix': [1, 2, 16, 16, 1, 1], 'CL0_matrix': [2, 28, 16, 16, 1, 1], 'CUB_matrix': [2, 28, 16, 16, 1, 1], 'block_dim': [1, 1, 1, 1], 'n_bef_batch_flag': False, 'n_bef_group_flag': False, 'batch_bef_group_flag': False, 'A_overhead_opt_flag': 1, 'B_overhead_opt_flag': False, 'manual_pingpong_buffer': {'AUB_pbuffer': 1, 'BUB_pbuffer': 1, 'AL1_pbuffer': 2, 'BL1_pbuffer': 2, 'AL0_pbuffer': 2, 'BL0_pbuffer': 2, 'CL0_pbuffer': 2, 'CUB_pbuffer': 2, 'UBG_pbuffer': 2}}
[INFO] [auto_tune] [2021-08-12 02:40:54,440] : No: 283	CYCLES: 2358	 best result: 571
[DEBUG] [auto_tune] [2021-08-12 02:40:54,458] : Tiling used in this evaluation is:
{'AUB_shape': None, 'BUB_shape': None, 'AL1_shape': [1152, 2, 1, 1], 'BL1_shape': [], 'AL0_matrix': [7, 2, 16, 16, 1, 1], 'BL0_matrix': [2, 8, 16, 16, 1, 1], 'CL0_matrix': [8, 7, 16, 16, 1, 1], 'CUB_matrix': [8, 7, 16, 16, 1, 1], 'block_dim': [1, 1, 2, 1], 'n_bef_batch_flag': False, 'n_bef_group_flag': False, 'batch_bef_group_flag': False, 'A_overhead_opt_flag': 1, 'B_overhead_opt_flag': 1, 'manual_pingpong_buffer': {'AUB_pbuffer': 1, 'BUB_pbuffer': 1, 'AL1_pbuffer': 2, 'BL1_pbuffer': 2, 'AL0_pbuffer': 2, 'BL0_pbuffer': 2, 'CL0_pbuffer': 2, 'CUB_pbuffer': 2, 'UBG_pbuffer': 2}}
[INFO] [auto_tune] [2021-08-12 02:40:57,707] : No: 284	CYCLES: 647	 best result: 571
[DEBUG] [auto_tune] [2021-08-12 02:40:57,726] : Tiling used in this evaluation is:
{'AUB_shape': None, 'BUB_shape': None, 'AL1_shape': [1152, 18, 1, 1], 'BL1_shape': None, 'AL0_matrix': [8, 1, 16, 16, 1, 1], 'BL0_matrix': [1, 4, 16, 16, 1, 1], 'CL0_matrix': [4, 8, 16, 16, 1, 1], 'CUB_matrix': [4, 8, 16, 16, 1, 1], 'block_dim': [1, 2, 1, 1], 'n_bef_batch_flag': False, 'n_bef_group_flag': False, 'batch_bef_group_flag': False, 'A_overhead_opt_flag': 1, 'B_overhead_opt_flag': False, 'manual_pingpong_buffer': {'AUB_pbuffer': 1, 'BUB_pbuffer': 1, 'AL1_pbuffer': 1, 'BL1_pbuffer': 2, 'AL0_pbuffer': 2, 'BL0_pbuffer': 2, 'CL0_pbuffer': 2, 'CUB_pbuffer': 2, 'UBG_pbuffer': 2}}
[INFO] [auto_tune] [2021-08-12 02:41:00,471] : No: 285	CYCLES: 3473	 best result: 571
[DEBUG] [auto_tune] [2021-08-12 02:41:00,490] : Tiling used in this evaluation is:
{'AUB_shape': None, 'BUB_shape': None, 'AL1_shape': [1152, 15, 1, 1], 'BL1_shape': [144, 1, 1, 1], 'AL0_matrix': [8, 3, 16, 16, 1, 1], 'BL0_matrix': [3, 4, 16, 16, 1, 1], 'CL0_matrix': [4, 8, 16, 16, 1, 1], 'CUB_matrix': [4, 8, 16, 16, 1, 1], 'block_dim': [1, 1, 2, 1], 'n_bef_batch_flag': False, 'n_bef_group_flag': False, 'batch_bef_group_flag': False, 'A_overhead_opt_flag': 1, 'B_overhead_opt_flag': False, 'manual_pingpong_buffer': {'AUB_pbuffer': 1, 'BUB_pbuffer': 1, 'AL1_pbuffer': 1, 'BL1_pbuffer': 2, 'AL0_pbuffer': 2, 'BL0_pbuffer': 2, 'CL0_pbuffer': 2, 'CUB_pbuffer': 2, 'UBG_pbuffer': 2}}
[INFO] [auto_tune] [2021-08-12 02:41:03,467] : No: 286	CYCLES: 1514	 best result: 571
[DEBUG] [auto_tune] [2021-08-12 02:41:03,486] : Tiling used in this evaluation is:
{'AUB_shape': None, 'BUB_shape': None, 'AL1_shape': [1152, 6, 1, 1], 'BL1_shape': None, 'AL0_matrix': [32, 3, 16, 16, 1, 1], 'BL0_matrix': [3, 4, 16, 16, 1, 1], 'CL0_matrix': [4, 32, 16, 16, 1, 1], 'CUB_matrix': [4, 32, 16, 16, 1, 1], 'block_dim': [1, 2, 1, 1], 'n_bef_batch_flag': False, 'n_bef_group_flag': False, 'batch_bef_group_flag': False, 'A_overhead_opt_flag': 1, 'B_overhead_opt_flag': False, 'manual_pingpong_buffer': {'AUB_pbuffer': 1, 'BUB_pbuffer': 1, 'AL1_pbuffer': 1, 'BL1_pbuffer': 2, 'AL0_pbuffer': 1, 'BL0_pbuffer': 2, 'CL0_pbuffer': 2, 'CUB_pbuffer': 1, 'UBG_pbuffer': 2}}
[INFO] [auto_tune] [2021-08-12 02:41:06,547] : No: 287	CYCLES: 1164	 best result: 571
[DEBUG] [auto_tune] [2021-08-12 02:41:06,566] : Tiling used in this evaluation is:
{'AUB_shape': None, 'BUB_shape': None, 'AL1_shape': [1152, 7, 1, 1], 'BL1_shape': [1152, 2, 1, 1], 'AL0_matrix': [8, 8, 16, 16, 1, 1], 'BL0_matrix': [8, 4, 16, 16, 1, 1], 'CL0_matrix': [4, 8, 16, 16, 1, 1], 'CUB_matrix': [4, 8, 16, 16, 1, 1], 'block_dim': [1, 1, 1, 1], 'n_bef_batch_flag': False, 'n_bef_group_flag': False, 'batch_bef_group_flag': False, 'A_overhead_opt_flag': False, 'B_overhead_opt_flag': 1, 'manual_pingpong_buffer': {'AUB_pbuffer': 1, 'BUB_pbuffer': 1, 'AL1_pbuffer': 2, 'BL1_pbuffer': 1, 'AL0_pbuffer': 2, 'BL0_pbuffer': 2, 'CL0_pbuffer': 2, 'CUB_pbuffer': 2, 'UBG_pbuffer': 2}}
[INFO] [auto_tune] [2021-08-12 02:41:09,651] : No: 288	CYCLES: 1744	 best result: 571
[DEBUG] [auto_tune] [2021-08-12 02:41:09,670] : Tiling used in this evaluation is:
{'AUB_shape': None, 'BUB_shape': None, 'AL1_shape': [1152, 30, 1, 1], 'BL1_shape': [], 'AL0_matrix': [4, 9, 16, 16, 1, 1], 'BL0_matrix': [9, 8, 16, 16, 1, 1], 'CL0_matrix': [8, 4, 16, 16, 1, 1], 'CUB_matrix': [8, 4, 16, 16, 1, 1], 'block_dim': [1, 1, 2, 1], 'n_bef_batch_flag': False, 'n_bef_group_flag': False, 'batch_bef_group_flag': False, 'A_overhead_opt_flag': 1, 'B_overhead_opt_flag': False, 'manual_pingpong_buffer': {'AUB_pbuffer': 1, 'BUB_pbuffer': 1, 'AL1_pbuffer': 1, 'BL1_pbuffer': 1, 'AL0_pbuffer': 2, 'BL0_pbuffer': 1, 'CL0_pbuffer': 2, 'CUB_pbuffer': 2, 'UBG_pbuffer': 2}}
[INFO] [auto_tune] [2021-08-12 02:41:12,103] : No: 289	CYCLES: 1384	 best result: 571
[DEBUG] [auto_tune] [2021-08-12 02:41:12,122] : Tiling used in this evaluation is:
{'AUB_shape': None, 'BUB_shape': None, 'AL1_shape': [1152, 20, 1, 1], 'BL1_shape': [576, 1, 1, 1], 'AL0_matrix': [4, 1, 16, 16, 1, 1], 'BL0_matrix': [1, 8, 16, 16, 1, 1], 'CL0_matrix': [8, 4, 16, 16, 1, 1], 'CUB_matrix': [8, 4, 16, 16, 1, 1], 'block_dim': [1, 1, 1, 1], 'n_bef_batch_flag': False, 'n_bef_group_flag': False, 'batch_bef_group_flag': False, 'A_overhead_opt_flag': False, 'B_overhead_opt_flag': False, 'manual_pingpong_buffer': {'AUB_pbuffer': 1, 'BUB_pbuffer': 1, 'AL1_pbuffer': 2, 'BL1_pbuffer': 1, 'AL0_pbuffer': 2, 'BL0_pbuffer': 2, 'CL0_pbuffer': 2, 'CUB_pbuffer': 2, 'UBG_pbuffer': 2}}
[INFO] [auto_tune] [2021-08-12 02:41:14,559] : No: 290	CYCLES: 5562	 best result: 571
[DEBUG] [auto_tune] [2021-08-12 02:41:14,578] : Tiling used in this evaluation is:
{'AUB_shape': None, 'BUB_shape': None, 'AL1_shape': [1152, 15, 1, 1], 'BL1_shape': None, 'AL0_matrix': [4, 4, 16, 16, 1, 1], 'BL0_matrix': [4, 8, 16, 16, 1, 1], 'CL0_matrix': [8, 4, 16, 16, 1, 1], 'CUB_matrix': [8, 4, 16, 16, 1, 1], 'block_dim': [1, 1, 2, 1], 'n_bef_batch_flag': False, 'n_bef_group_flag': False, 'batch_bef_group_flag': False, 'A_overhead_opt_flag': 1, 'B_overhead_opt_flag': False, 'manual_pingpong_buffer': {'AUB_pbuffer': 1, 'BUB_pbuffer': 1, 'AL1_pbuffer': 2, 'BL1_pbuffer': 2, 'AL0_pbuffer': 2, 'BL0_pbuffer': 2, 'CL0_pbuffer': 2, 'CUB_pbuffer': 2, 'UBG_pbuffer': 2}}
[INFO] [auto_tune] [2021-08-12 02:41:17,747] : No: 291	CYCLES: 2417	 best result: 571
[DEBUG] [auto_tune] [2021-08-12 02:41:17,766] : Tiling used in this evaluation is:
{'AUB_shape': None, 'BUB_shape': None, 'AL1_shape': [1152, 12, 1, 1], 'BL1_shape': [576, 1, 1, 1], 'AL0_matrix': [8, 2, 16, 16, 1, 1], 'BL0_matrix': [2, 8, 16, 16, 1, 1], 'CL0_matrix': [8, 8, 16, 16, 1, 1], 'CUB_matrix': [8, 8, 16, 16, 1, 1], 'block_dim': [1, 1, 2, 1], 'n_bef_batch_flag': False, 'n_bef_group_flag': False, 'batch_bef_group_flag': False, 'A_overhead_opt_flag': 1, 'B_overhead_opt_flag': False, 'manual_pingpong_buffer': {'AUB_pbuffer': 1, 'BUB_pbuffer': 1, 'AL1_pbuffer': 1, 'BL1_pbuffer': 2, 'AL0_pbuffer': 2, 'BL0_pbuffer': 2, 'CL0_pbuffer': 2, 'CUB_pbuffer': 2, 'UBG_pbuffer': 2}}
[INFO] [auto_tune] [2021-08-12 02:41:23,207] : No: 292	CYCLES: 1642	 best result: 571
[DEBUG] [auto_tune] [2021-08-12 02:41:23,226] : Tiling used in this evaluation is:
{'AUB_shape': None, 'BUB_shape': None, 'AL1_shape': [1152, 12, 1, 1], 'BL1_shape': [288, 1, 1, 1], 'AL0_matrix': [8, 1, 16, 16, 1, 1], 'BL0_matrix': [1, 4, 16, 16, 1, 1], 'CL0_matrix': [4, 8, 16, 16, 1, 1], 'CUB_matrix': [4, 8, 16, 16, 1, 1], 'block_dim': [1, 1, 1, 1], 'n_bef_batch_flag': False, 'n_bef_group_flag': False, 'batch_bef_group_flag': False, 'A_overhead_opt_flag': 1, 'B_overhead_opt_flag': False, 'manual_pingpong_buffer': {'AUB_pbuffer': 1, 'BUB_pbuffer': 1, 'AL1_pbuffer': 2, 'BL1_pbuffer': 2, 'AL0_pbuffer': 2, 'BL0_pbuffer': 2, 'CL0_pbuffer': 2, 'CUB_pbuffer': 2, 'UBG_pbuffer': 2}}
[INFO] [auto_tune] [2021-08-12 02:41:28,219] : No: 293	CYCLES: 3909	 best result: 571
[DEBUG] [auto_tune] [2021-08-12 02:41:28,239] : Tiling used in this evaluation is:
{'AUB_shape': None, 'BUB_shape': None, 'AL1_shape': [1152, 24, 1, 1], 'BL1_shape': [576, 1, 1, 1], 'AL0_matrix': [8, 4, 16, 16, 1, 1], 'BL0_matrix': [4, 8, 16, 16, 1, 1], 'CL0_matrix': [8, 8, 16, 16, 1, 1], 'CUB_matrix': [8, 8, 16, 16, 1, 1], 'block_dim': [1, 1, 1, 1], 'n_bef_batch_flag': False, 'n_bef_group_flag': False, 'batch_bef_group_flag': False, 'A_overhead_opt_flag': 1, 'B_overhead_opt_flag': False, 'manual_pingpong_buffer': {'AUB_pbuffer': 1, 'BUB_pbuffer': 1, 'AL1_pbuffer': 1, 'BL1_pbuffer': 1, 'AL0_pbuffer': 2, 'BL0_pbuffer': 2, 'CL0_pbuffer': 2, 'CUB_pbuffer': 2, 'UBG_pbuffer': 2}}
[INFO] [auto_tune] [2021-08-12 02:41:30,831] : No: 294	CYCLES: 2383	 best result: 571
[DEBUG] [auto_tune] [2021-08-12 02:41:30,851] : Tiling used in this evaluation is:
{'AUB_shape': None, 'BUB_shape': None, 'AL1_shape': [1152, 23, 1, 1], 'BL1_shape': [1152, 1, 1, 1], 'AL0_matrix': [4, 3, 16, 16, 1, 1], 'BL0_matrix': [3, 8, 16, 16, 1, 1], 'CL0_matrix': [8, 4, 16, 16, 1, 1], 'CUB_matrix': [8, 4, 16, 16, 1, 1], 'block_dim': [1, 1, 1, 1], 'n_bef_batch_flag': False, 'n_bef_group_flag': False, 'batch_bef_group_flag': False, 'A_overhead_opt_flag': False, 'B_overhead_opt_flag': 1, 'manual_pingpong_buffer': {'AUB_pbuffer': 1, 'BUB_pbuffer': 1, 'AL1_pbuffer': 1, 'BL1_pbuffer': 1, 'AL0_pbuffer': 2, 'BL0_pbuffer': 2, 'CL0_pbuffer': 2, 'CUB_pbuffer': 2, 'UBG_pbuffer': 2}}
[INFO] [auto_tune] [2021-08-12 02:41:33,235] : No: 295	CYCLES: 3128	 best result: 571
[DEBUG] [auto_tune] [2021-08-12 02:41:33,254] : Tiling used in this evaluation is:
{'AUB_shape': None, 'BUB_shape': None, 'AL1_shape': [1152, 8, 1, 1], 'BL1_shape': [1152, 1, 1, 1], 'AL0_matrix': [16, 6, 16, 16, 1, 1], 'BL0_matrix': [6, 2, 16, 16, 1, 1], 'CL0_matrix': [2, 16, 16, 16, 1, 1], 'CUB_matrix': [2, 16, 16, 16, 1, 1], 'block_dim': [1, 2, 1, 1], 'n_bef_batch_flag': False, 'n_bef_group_flag': False, 'batch_bef_group_flag': False, 'A_overhead_opt_flag': False, 'B_overhead_opt_flag': False, 'manual_pingpong_buffer': {'AUB_pbuffer': 1, 'BUB_pbuffer': 1, 'AL1_pbuffer': 1, 'BL1_pbuffer': 2, 'AL0_pbuffer': 1, 'BL0_pbuffer': 2, 'CL0_pbuffer': 2, 'CUB_pbuffer': 2, 'UBG_pbuffer': 2}}
[INFO] [auto_tune] [2021-08-12 02:41:36,479] : No: 296	CYCLES: 1489	 best result: 571
[DEBUG] [auto_tune] [2021-08-12 02:41:36,497] : Tiling used in this evaluation is:
{'AUB_shape': None, 'BUB_shape': None, 'AL1_shape': [1152, 31, 1, 1], 'BL1_shape': [576, 1, 1, 1], 'AL0_matrix': [4, 1, 16, 16, 1, 1], 'BL0_matrix': [1, 8, 16, 16, 1, 1], 'CL0_matrix': [8, 4, 16, 16, 1, 1], 'CUB_matrix': [8, 4, 16, 16, 1, 1], 'block_dim': [1, 1, 2, 1], 'n_bef_batch_flag': False, 'n_bef_group_flag': False, 'batch_bef_group_flag': False, 'A_overhead_opt_flag': 1, 'B_overhead_opt_flag': 1, 'manual_pingpong_buffer': {'AUB_pbuffer': 1, 'BUB_pbuffer': 1, 'AL1_pbuffer': 1, 'BL1_pbuffer': 2, 'AL0_pbuffer': 2, 'BL0_pbuffer': 2, 'CL0_pbuffer': 2, 'CUB_pbuffer': 2, 'UBG_pbuffer': 2}}
[INFO] [auto_tune] [2021-08-12 02:41:39,915] : No: 297	CYCLES: 2579	 best result: 571
[DEBUG] [auto_tune] [2021-08-12 02:41:39,934] : Tiling used in this evaluation is:
{'AUB_shape': None, 'BUB_shape': None, 'AL1_shape': [1152, 27, 1, 1], 'BL1_shape': None, 'AL0_matrix': [8, 8, 16, 16, 1, 1], 'BL0_matrix': [8, 4, 16, 16, 1, 1], 'CL0_matrix': [4, 8, 16, 16, 1, 1], 'CUB_matrix': [4, 8, 16, 16, 1, 1], 'block_dim': [1, 2, 1, 1], 'n_bef_batch_flag': False, 'n_bef_group_flag': False, 'batch_bef_group_flag': False, 'A_overhead_opt_flag': False, 'B_overhead_opt_flag': False, 'manual_pingpong_buffer': {'AUB_pbuffer': 1, 'BUB_pbuffer': 1, 'AL1_pbuffer': 1, 'BL1_pbuffer': 2, 'AL0_pbuffer': 2, 'BL0_pbuffer': 2, 'CL0_pbuffer': 2, 'CUB_pbuffer': 2, 'UBG_pbuffer': 2}}
[INFO] [auto_tune] [2021-08-12 02:41:43,035] : No: 298	CYCLES: 1727	 best result: 571
[DEBUG] [auto_tune] [2021-08-12 02:41:43,054] : Tiling used in this evaluation is:
{'AUB_shape': None, 'BUB_shape': None, 'AL1_shape': [1152, 10, 1, 1], 'BL1_shape': [144, 1, 1, 1], 'AL0_matrix': [14, 9, 16, 16, 1, 1], 'BL0_matrix': [9, 4, 16, 16, 1, 1], 'CL0_matrix': [4, 14, 16, 16, 1, 1], 'CUB_matrix': [4, 14, 16, 16, 1, 1], 'block_dim': [1, 1, 1, 1], 'n_bef_batch_flag': False, 'n_bef_group_flag': False, 'batch_bef_group_flag': False, 'A_overhead_opt_flag': False, 'B_overhead_opt_flag': False, 'manual_pingpong_buffer': {'AUB_pbuffer': 1, 'BUB_pbuffer': 1, 'AL1_pbuffer': 1, 'BL1_pbuffer': 2, 'AL0_pbuffer': 1, 'BL0_pbuffer': 2, 'CL0_pbuffer': 2, 'CUB_pbuffer': 2, 'UBG_pbuffer': 2}}
[INFO] [auto_tune] [2021-08-12 02:41:45,235] : No: 299	CYCLES: 2092	 best result: 571
[DEBUG] [auto_tune] [2021-08-12 02:41:45,254] : Tiling used in this evaluation is:
{'AUB_shape': None, 'BUB_shape': None, 'AL1_shape': [1152, 2, 1, 1], 'BL1_shape': [1152, 1, 1, 1], 'AL0_matrix': [16, 2, 16, 16, 1, 1], 'BL0_matrix': [2, 4, 16, 16, 1, 1], 'CL0_matrix': [4, 16, 16, 16, 1, 1], 'CUB_matrix': [4, 16, 16, 16, 1, 1], 'block_dim': [1, 1, 1, 1], 'n_bef_batch_flag': False, 'n_bef_group_flag': False, 'batch_bef_group_flag': False, 'A_overhead_opt_flag': 1, 'B_overhead_opt_flag': False, 'manual_pingpong_buffer': {'AUB_pbuffer': 1, 'BUB_pbuffer': 1, 'AL1_pbuffer': 2, 'BL1_pbuffer': 2, 'AL0_pbuffer': 2, 'BL0_pbuffer': 2, 'CL0_pbuffer': 2, 'CUB_pbuffer': 2, 'UBG_pbuffer': 2}}
[INFO] [auto_tune] [2021-08-12 02:41:49,331] : No: 300	CYCLES: 1943	 best result: 571
[DEBUG] [auto_tune] [2021-08-12 02:41:49,350] : Tiling used in this evaluation is:
{'AUB_shape': None, 'BUB_shape': None, 'AL1_shape': [1152, 4, 1, 1], 'BL1_shape': [], 'AL0_matrix': [49, 1, 16, 16, 1, 1], 'BL0_matrix': [1, 2, 16, 16, 1, 1], 'CL0_matrix': [2, 49, 16, 16, 1, 1], 'CUB_matrix': [2, 49, 16, 16, 1, 1], 'block_dim': [1, 2, 1, 1], 'n_bef_batch_flag': False, 'n_bef_group_flag': False, 'batch_bef_group_flag': False, 'A_overhead_opt_flag': False, 'B_overhead_opt_flag': False, 'manual_pingpong_buffer': {'AUB_pbuffer': 1, 'BUB_pbuffer': 1, 'AL1_pbuffer': 1, 'BL1_pbuffer': 1, 'AL0_pbuffer': 2, 'BL0_pbuffer': 2, 'CL0_pbuffer': 2, 'CUB_pbuffer': 2, 'UBG_pbuffer': 2}}
[INFO] [auto_tune] [2021-08-12 02:41:51,419] : No: 301	CYCLES: 750	 best result: 571
[DEBUG] [auto_tune] [2021-08-12 02:41:51,437] : Tiling used in this evaluation is:
{'AUB_shape': None, 'BUB_shape': None, 'AL1_shape': [1152, 12, 1, 1], 'BL1_shape': None, 'AL0_matrix': [8, 8, 16, 16, 1, 1], 'BL0_matrix': [8, 4, 16, 16, 1, 1], 'CL0_matrix': [4, 8, 16, 16, 1, 1], 'CUB_matrix': [4, 8, 16, 16, 1, 1], 'block_dim': [1, 1, 2, 1], 'n_bef_batch_flag': False, 'n_bef_group_flag': False, 'batch_bef_group_flag': False, 'A_overhead_opt_flag': False, 'B_overhead_opt_flag': False, 'manual_pingpong_buffer': {'AUB_pbuffer': 1, 'BUB_pbuffer': 1, 'AL1_pbuffer': 2, 'BL1_pbuffer': 2, 'AL0_pbuffer': 2, 'BL0_pbuffer': 2, 'CL0_pbuffer': 2, 'CUB_pbuffer': 2, 'UBG_pbuffer': 2}}
[INFO] [auto_tune] [2021-08-12 02:41:56,459] : No: 302	CYCLES: 1826	 best result: 571
[DEBUG] [auto_tune] [2021-08-12 02:41:56,478] : Tiling used in this evaluation is:
{'AUB_shape': None, 'BUB_shape': None, 'AL1_shape': [1152, 3, 1, 1], 'BL1_shape': None, 'AL0_matrix': [49, 2, 16, 16, 1, 1], 'BL0_matrix': [2, 1, 16, 16, 1, 1], 'CL0_matrix': [1, 49, 16, 16, 1, 1], 'CUB_matrix': [1, 49, 16, 16, 1, 1], 'block_dim': [1, 2, 1, 1], 'n_bef_batch_flag': False, 'n_bef_group_flag': False, 'batch_bef_group_flag': False, 'A_overhead_opt_flag': False, 'B_overhead_opt_flag': False, 'manual_pingpong_buffer': {'AUB_pbuffer': 1, 'BUB_pbuffer': 1, 'AL1_pbuffer': 1, 'BL1_pbuffer': 2, 'AL0_pbuffer': 1, 'BL0_pbuffer': 2, 'CL0_pbuffer': 2, 'CUB_pbuffer': 2, 'UBG_pbuffer': 2}}
[INFO] [auto_tune] [2021-08-12 02:41:58,719] : No: 303	CYCLES: 1898	 best result: 571
[DEBUG] [auto_tune] [2021-08-12 02:41:58,738] : Tiling used in this evaluation is:
{'AUB_shape': None, 'BUB_shape': None, 'AL1_shape': [1152, 9, 1, 1], 'BL1_shape': [576, 1, 1, 1], 'AL0_matrix': [14, 3, 16, 16, 1, 1], 'BL0_matrix': [3, 8, 16, 16, 1, 1], 'CL0_matrix': [8, 14, 16, 16, 1, 1], 'CUB_matrix': [8, 14, 16, 16, 1, 1], 'block_dim': [1, 1, 2, 1], 'n_bef_batch_flag': False, 'n_bef_group_flag': False, 'batch_bef_group_flag': False, 'A_overhead_opt_flag': False, 'B_overhead_opt_flag': 1, 'manual_pingpong_buffer': {'AUB_pbuffer': 1, 'BUB_pbuffer': 1, 'AL1_pbuffer': 1, 'BL1_pbuffer': 2, 'AL0_pbuffer': 2, 'BL0_pbuffer': 2, 'CL0_pbuffer': 2, 'CUB_pbuffer': 2, 'UBG_pbuffer': 2}}
[INFO] [auto_tune] [2021-08-12 02:42:01,875] : No: 304	CYCLES: 750	 best result: 571
[DEBUG] [auto_tune] [2021-08-12 02:42:01,894] : Tiling used in this evaluation is:
{'AUB_shape': None, 'BUB_shape': None, 'AL1_shape': [1152, 1, 1, 1], 'BL1_shape': [288, 1, 1, 1], 'AL0_matrix': [14, 2, 16, 16, 1, 1], 'BL0_matrix': [2, 8, 16, 16, 1, 1], 'CL0_matrix': [8, 14, 16, 16, 1, 1], 'CUB_matrix': [8, 14, 16, 16, 1, 1], 'block_dim': [1, 1, 2, 1], 'n_bef_batch_flag': False, 'n_bef_group_flag': False, 'batch_bef_group_flag': False, 'A_overhead_opt_flag': 1, 'B_overhead_opt_flag': False, 'manual_pingpong_buffer': {'AUB_pbuffer': 1, 'BUB_pbuffer': 1, 'AL1_pbuffer': 2, 'BL1_pbuffer': 2, 'AL0_pbuffer': 2, 'BL0_pbuffer': 2, 'CL0_pbuffer': 2, 'CUB_pbuffer': 2, 'UBG_pbuffer': 2}}
[INFO] [auto_tune] [2021-08-12 02:42:04,835] : No: 305	CYCLES: 823	 best result: 571
[DEBUG] [auto_tune] [2021-08-12 02:42:04,853] : Tiling used in this evaluation is:
{'AUB_shape': None, 'BUB_shape': None, 'AL1_shape': [1152, 6, 1, 1], 'BL1_shape': [144, 1, 1, 1], 'AL0_matrix': [16, 3, 16, 16, 1, 1], 'BL0_matrix': [3, 4, 16, 16, 1, 1], 'CL0_matrix': [4, 16, 16, 16, 1, 1], 'CUB_matrix': [4, 16, 16, 16, 1, 1], 'block_dim': [1, 1, 2, 1], 'n_bef_batch_flag': False, 'n_bef_group_flag': False, 'batch_bef_group_flag': False, 'A_overhead_opt_flag': 1, 'B_overhead_opt_flag': False, 'manual_pingpong_buffer': {'AUB_pbuffer': 1, 'BUB_pbuffer': 1, 'AL1_pbuffer': 2, 'BL1_pbuffer': 2, 'AL0_pbuffer': 2, 'BL0_pbuffer': 2, 'CL0_pbuffer': 2, 'CUB_pbuffer': 2, 'UBG_pbuffer': 2}}
[INFO] [auto_tune] [2021-08-12 02:42:10,791] : No: 306	CYCLES: 1411	 best result: 571
[DEBUG] [auto_tune] [2021-08-12 02:42:10,811] : Tiling used in this evaluation is:
{'AUB_shape': None, 'BUB_shape': None, 'AL1_shape': [1152, 14, 1, 1], 'BL1_shape': [288, 1, 1, 1], 'AL0_matrix': [14, 6, 16, 16, 1, 1], 'BL0_matrix': [6, 4, 16, 16, 1, 1], 'CL0_matrix': [4, 14, 16, 16, 1, 1], 'CUB_matrix': [4, 14, 16, 16, 1, 1], 'block_dim': [1, 2, 1, 1], 'n_bef_batch_flag': False, 'n_bef_group_flag': False, 'batch_bef_group_flag': False, 'A_overhead_opt_flag': False, 'B_overhead_opt_flag': False, 'manual_pingpong_buffer': {'AUB_pbuffer': 1, 'BUB_pbuffer': 1, 'AL1_pbuffer': 1, 'BL1_pbuffer': 2, 'AL0_pbuffer': 1, 'BL0_pbuffer': 2, 'CL0_pbuffer': 2, 'CUB_pbuffer': 2, 'UBG_pbuffer': 2}}
[INFO] [auto_tune] [2021-08-12 02:42:13,379] : No: 307	CYCLES: 1176	 best result: 571
[DEBUG] [auto_tune] [2021-08-12 02:42:13,398] : Tiling used in this evaluation is:
{'AUB_shape': None, 'BUB_shape': None, 'AL1_shape': [288, 1, 1, 1], 'BL1_shape': [1152, 1, 1, 1], 'AL0_matrix': [8, 2, 16, 16, 1, 1], 'BL0_matrix': [2, 8, 16, 16, 1, 1], 'CL0_matrix': [8, 8, 16, 16, 1, 1], 'CUB_matrix': [8, 8, 16, 16, 1, 1], 'block_dim': [1, 1, 1, 1], 'n_bef_batch_flag': False, 'n_bef_group_flag': False, 'batch_bef_group_flag': False, 'A_overhead_opt_flag': False, 'B_overhead_opt_flag': False, 'manual_pingpong_buffer': {'AUB_pbuffer': 1, 'BUB_pbuffer': 1, 'AL1_pbuffer': 2, 'BL1_pbuffer': 2, 'AL0_pbuffer': 2, 'BL0_pbuffer': 2, 'CL0_pbuffer': 2, 'CUB_pbuffer': 2, 'UBG_pbuffer': 2}}
[INFO] [auto_tune] [2021-08-12 02:42:16,107] : No: 308	CYCLES: 1334	 best result: 571
[DEBUG] [auto_tune] [2021-08-12 02:42:16,126] : Tiling used in this evaluation is:
{'AUB_shape': None, 'BUB_shape': None, 'AL1_shape': [1152, 6, 1, 1], 'BL1_shape': None, 'AL0_matrix': [8, 1, 16, 16, 1, 1], 'BL0_matrix': [1, 8, 16, 16, 1, 1], 'CL0_matrix': [8, 8, 16, 16, 1, 1], 'CUB_matrix': [8, 8, 16, 16, 1, 1], 'block_dim': [1, 1, 2, 1], 'n_bef_batch_flag': False, 'n_bef_group_flag': False, 'batch_bef_group_flag': False, 'A_overhead_opt_flag': 1, 'B_overhead_opt_flag': False, 'manual_pingpong_buffer': {'AUB_pbuffer': 1, 'BUB_pbuffer': 1, 'AL1_pbuffer': 2, 'BL1_pbuffer': 2, 'AL0_pbuffer': 2, 'BL0_pbuffer': 2, 'CL0_pbuffer': 2, 'CUB_pbuffer': 2, 'UBG_pbuffer': 2}}
[INFO] [auto_tune] [2021-08-12 02:42:19,595] : No: 309	CYCLES: 2399	 best result: 571
[DEBUG] [auto_tune] [2021-08-12 02:42:19,613] : Tiling used in this evaluation is:
{'AUB_shape': None, 'BUB_shape': None, 'AL1_shape': [1152, 4, 1, 1], 'BL1_shape': [144, 1, 1, 1], 'AL0_matrix': [49, 1, 16, 16, 1, 1], 'BL0_matrix': [1, 4, 16, 16, 1, 1], 'CL0_matrix': [4, 49, 16, 16, 1, 1], 'CUB_matrix': [4, 49, 16, 16, 1, 1], 'block_dim': [1, 1, 2, 1], 'n_bef_batch_flag': False, 'n_bef_group_flag': False, 'batch_bef_group_flag': False, 'A_overhead_opt_flag': False, 'B_overhead_opt_flag': False, 'manual_pingpong_buffer': {'AUB_pbuffer': 1, 'BUB_pbuffer': 1, 'AL1_pbuffer': 1, 'BL1_pbuffer': 2, 'AL0_pbuffer': 2, 'BL0_pbuffer': 2, 'CL0_pbuffer': 1, 'CUB_pbuffer': 1, 'UBG_pbuffer': 2}}
[INFO] [auto_tune] [2021-08-12 02:42:21,755] : No: 310	CYCLES: 643	 best result: 571
[DEBUG] [auto_tune] [2021-08-12 02:42:21,774] : Tiling used in this evaluation is:
{'AUB_shape': None, 'BUB_shape': None, 'AL1_shape': [1152, 7, 1, 1], 'BL1_shape': [288, 1, 1, 1], 'AL0_matrix': [16, 6, 16, 16, 1, 1], 'BL0_matrix': [6, 4, 16, 16, 1, 1], 'CL0_matrix': [4, 16, 16, 16, 1, 1], 'CUB_matrix': [4, 16, 16, 16, 1, 1], 'block_dim': [1, 1, 1, 1], 'n_bef_batch_flag': False, 'n_bef_group_flag': False, 'batch_bef_group_flag': False, 'A_overhead_opt_flag': 1, 'B_overhead_opt_flag': False, 'manual_pingpong_buffer': {'AUB_pbuffer': 1, 'BUB_pbuffer': 1, 'AL1_pbuffer': 1, 'BL1_pbuffer': 2, 'AL0_pbuffer': 1, 'BL0_pbuffer': 2, 'CL0_pbuffer': 2, 'CUB_pbuffer': 2, 'UBG_pbuffer': 2}}
[INFO] [auto_tune] [2021-08-12 02:42:24,603] : No: 311	CYCLES: 2074	 best result: 571
[DEBUG] [auto_tune] [2021-08-12 02:42:24,623] : Tiling used in this evaluation is:
{'AUB_shape': None, 'BUB_shape': None, 'AL1_shape': [1152, 7, 1, 1], 'BL1_shape': [1152, 1, 1, 1], 'AL0_matrix': [8, 6, 16, 16, 1, 1], 'BL0_matrix': [6, 8, 16, 16, 1, 1], 'CL0_matrix': [8, 8, 16, 16, 1, 1], 'CUB_matrix': [8, 8, 16, 16, 1, 1], 'block_dim': [1, 1, 1, 1], 'n_bef_batch_flag': False, 'n_bef_group_flag': False, 'batch_bef_group_flag': False, 'A_overhead_opt_flag': 1, 'B_overhead_opt_flag': 1, 'manual_pingpong_buffer': {'AUB_pbuffer': 1, 'BUB_pbuffer': 1, 'AL1_pbuffer': 2, 'BL1_pbuffer': 1, 'AL0_pbuffer': 2, 'BL0_pbuffer': 2, 'CL0_pbuffer': 2, 'CUB_pbuffer': 2, 'UBG_pbuffer': 2}}
[INFO] [auto_tune] [2021-08-12 02:42:27,391] : No: 312	CYCLES: 1309	 best result: 571
[DEBUG] [auto_tune] [2021-08-12 02:42:27,410] : Tiling used in this evaluation is:
{'AUB_shape': None, 'BUB_shape': None, 'AL1_shape': [1152, 2, 1, 1], 'BL1_shape': [576, 1, 1, 1], 'AL0_matrix': [64, 1, 16, 16, 1, 1], 'BL0_matrix': [1, 4, 16, 16, 1, 1], 'CL0_matrix': [4, 64, 16, 16, 1, 1], 'CUB_matrix': [2, 64, 16, 16, 1, 1], 'block_dim': [1, 2, 1, 1], 'n_bef_batch_flag': False, 'n_bef_group_flag': False, 'batch_bef_group_flag': False, 'A_overhead_opt_flag': False, 'B_overhead_opt_flag': False, 'manual_pingpong_buffer': {'AUB_pbuffer': 1, 'BUB_pbuffer': 1, 'AL1_pbuffer': 1, 'BL1_pbuffer': 2, 'AL0_pbuffer': 2, 'BL0_pbuffer': 2, 'CL0_pbuffer': 1, 'CUB_pbuffer': 1, 'UBG_pbuffer': 2}}
[INFO] [auto_tune] [2021-08-12 02:42:29,691] : No: 313	CYCLES: 894	 best result: 571
[DEBUG] [auto_tune] [2021-08-12 02:42:29,710] : Tiling used in this evaluation is:
{'AUB_shape': None, 'BUB_shape': None, 'AL1_shape': [1152, 15, 1, 1], 'BL1_shape': None, 'AL0_matrix': [8, 2, 16, 16, 1, 1], 'BL0_matrix': [2, 8, 16, 16, 1, 1], 'CL0_matrix': [8, 8, 16, 16, 1, 1], 'CUB_matrix': [8, 8, 16, 16, 1, 1], 'block_dim': [1, 1, 1, 1], 'n_bef_batch_flag': False, 'n_bef_group_flag': False, 'batch_bef_group_flag': False, 'A_overhead_opt_flag': False, 'B_overhead_opt_flag': False, 'manual_pingpong_buffer': {'AUB_pbuffer': 1, 'BUB_pbuffer': 1, 'AL1_pbuffer': 1, 'BL1_pbuffer': 2, 'AL0_pbuffer': 2, 'BL0_pbuffer': 2, 'CL0_pbuffer': 2, 'CUB_pbuffer': 2, 'UBG_pbuffer': 2}}
[INFO] [auto_tune] [2021-08-12 02:42:31,811] : No: 314	CYCLES: 2517	 best result: 571
[DEBUG] [auto_tune] [2021-08-12 02:42:31,831] : Tiling used in this evaluation is:
{'AUB_shape': None, 'BUB_shape': None, 'AL1_shape': [1152, 2, 1, 1], 'BL1_shape': [576, 1, 1, 1], 'AL0_matrix': [32, 2, 16, 16, 1, 1], 'BL0_matrix': [2, 1, 16, 16, 1, 1], 'CL0_matrix': [1, 32, 16, 16, 1, 1], 'CUB_matrix': [1, 32, 16, 16, 1, 1], 'block_dim': [1, 2, 1, 1], 'n_bef_batch_flag': False, 'n_bef_group_flag': False, 'batch_bef_group_flag': False, 'A_overhead_opt_flag': False, 'B_overhead_opt_flag': False, 'manual_pingpong_buffer': {'AUB_pbuffer': 1, 'BUB_pbuffer': 1, 'AL1_pbuffer': 2, 'BL1_pbuffer': 2, 'AL0_pbuffer': 2, 'BL0_pbuffer': 2, 'CL0_pbuffer': 2, 'CUB_pbuffer': 2, 'UBG_pbuffer': 2}}
[INFO] [auto_tune] [2021-08-12 02:42:35,127] : No: 315	CYCLES: 2503	 best result: 571
[DEBUG] [auto_tune] [2021-08-12 02:42:35,146] : Tiling used in this evaluation is:
{'AUB_shape': None, 'BUB_shape': None, 'AL1_shape': [1152, 17, 1, 1], 'BL1_shape': None, 'AL0_matrix': [8, 2, 16, 16, 1, 1], 'BL0_matrix': [2, 4, 16, 16, 1, 1], 'CL0_matrix': [4, 8, 16, 16, 1, 1], 'CUB_matrix': [4, 8, 16, 16, 1, 1], 'block_dim': [1, 2, 1, 1], 'n_bef_batch_flag': False, 'n_bef_group_flag': False, 'batch_bef_group_flag': False, 'A_overhead_opt_flag': 1, 'B_overhead_opt_flag': False, 'manual_pingpong_buffer': {'AUB_pbuffer': 1, 'BUB_pbuffer': 1, 'AL1_pbuffer': 1, 'BL1_pbuffer': 2, 'AL0_pbuffer': 2, 'BL0_pbuffer': 2, 'CL0_pbuffer': 2, 'CUB_pbuffer': 2, 'UBG_pbuffer': 2}}
[INFO] [auto_tune] [2021-08-12 02:42:38,319] : No: 316	CYCLES: 2396	 best result: 571
[DEBUG] [auto_tune] [2021-08-12 02:42:38,338] : Tiling used in this evaluation is:
{'AUB_shape': None, 'BUB_shape': None, 'AL1_shape': [1152, 18, 1, 1], 'BL1_shape': None, 'AL0_matrix': [8, 6, 16, 16, 1, 1], 'BL0_matrix': [6, 4, 16, 16, 1, 1], 'CL0_matrix': [4, 8, 16, 16, 1, 1], 'CUB_matrix': [4, 8, 16, 16, 1, 1], 'block_dim': [1, 1, 1, 1], 'n_bef_batch_flag': False, 'n_bef_group_flag': False, 'batch_bef_group_flag': False, 'A_overhead_opt_flag': False, 'B_overhead_opt_flag': False, 'manual_pingpong_buffer': {'AUB_pbuffer': 1, 'BUB_pbuffer': 1, 'AL1_pbuffer': 1, 'BL1_pbuffer': 2, 'AL0_pbuffer': 2, 'BL0_pbuffer': 2, 'CL0_pbuffer': 2, 'CUB_pbuffer': 2, 'UBG_pbuffer': 2}}
[INFO] [auto_tune] [2021-08-12 02:42:41,291] : No: 317	CYCLES: 3342	 best result: 571
[DEBUG] [auto_tune] [2021-08-12 02:42:41,310] : Tiling used in this evaluation is:
{'AUB_shape': None, 'BUB_shape': None, 'AL1_shape': [1152, 13, 1, 1], 'BL1_shape': [576, 1, 1, 1], 'AL0_matrix': [8, 2, 16, 16, 1, 1], 'BL0_matrix': [2, 4, 16, 16, 1, 1], 'CL0_matrix': [4, 8, 16, 16, 1, 1], 'CUB_matrix': [4, 8, 16, 16, 1, 1], 'block_dim': [1, 2, 1, 1], 'n_bef_batch_flag': False, 'n_bef_group_flag': False, 'batch_bef_group_flag': False, 'A_overhead_opt_flag': 1, 'B_overhead_opt_flag': False, 'manual_pingpong_buffer': {'AUB_pbuffer': 1, 'BUB_pbuffer': 1, 'AL1_pbuffer': 1, 'BL1_pbuffer': 2, 'AL0_pbuffer': 2, 'BL0_pbuffer': 2, 'CL0_pbuffer': 2, 'CUB_pbuffer': 2, 'UBG_pbuffer': 2}}
[INFO] [auto_tune] [2021-08-12 02:42:45,327] : No: 318	CYCLES: 2220	 best result: 571
[DEBUG] [auto_tune] [2021-08-12 02:42:45,345] : Tiling used in this evaluation is:
{'AUB_shape': None, 'BUB_shape': None, 'AL1_shape': [1152, 5, 1, 1], 'BL1_shape': [], 'AL0_matrix': [7, 9, 16, 16, 1, 1], 'BL0_matrix': [9, 8, 16, 16, 1, 1], 'CL0_matrix': [8, 7, 16, 16, 1, 1], 'CUB_matrix': [8, 7, 16, 16, 1, 1], 'block_dim': [1, 1, 1, 1], 'n_bef_batch_flag': False, 'n_bef_group_flag': False, 'batch_bef_group_flag': False, 'A_overhead_opt_flag': False, 'B_overhead_opt_flag': False, 'manual_pingpong_buffer': {'AUB_pbuffer': 1, 'BUB_pbuffer': 1, 'AL1_pbuffer': 2, 'BL1_pbuffer': 2, 'AL0_pbuffer': 2, 'BL0_pbuffer': 1, 'CL0_pbuffer': 2, 'CUB_pbuffer': 2, 'UBG_pbuffer': 2}}
[INFO] [auto_tune] [2021-08-12 02:42:47,747] : No: 319	CYCLES: 2030	 best result: 571
[DEBUG] [auto_tune] [2021-08-12 02:42:47,766] : Tiling used in this evaluation is:
{'AUB_shape': None, 'BUB_shape': None, 'AL1_shape': [576, 1, 1, 1], 'BL1_shape': [288, 1, 1, 1], 'AL0_matrix': [32, 1, 16, 16, 1, 1], 'BL0_matrix': [1, 1, 16, 16, 1, 1], 'CL0_matrix': [1, 32, 16, 16, 1, 1], 'CUB_matrix': [1, 32, 16, 16, 1, 1], 'block_dim': [1, 2, 1, 1], 'n_bef_batch_flag': False, 'n_bef_group_flag': False, 'batch_bef_group_flag': False, 'A_overhead_opt_flag': False, 'B_overhead_opt_flag': 1, 'manual_pingpong_buffer': {'AUB_pbuffer': 1, 'BUB_pbuffer': 1, 'AL1_pbuffer': 2, 'BL1_pbuffer': 2, 'AL0_pbuffer': 2, 'BL0_pbuffer': 2, 'CL0_pbuffer': 2, 'CUB_pbuffer': 2, 'UBG_pbuffer': 2}}
[INFO] [auto_tune] [2021-08-12 02:42:50,895] : No: 320	CYCLES: 2515	 best result: 571
[DEBUG] [auto_tune] [2021-08-12 02:42:50,914] : Tiling used in this evaluation is:
{'AUB_shape': None, 'BUB_shape': None, 'AL1_shape': [288, 1, 1, 1], 'BL1_shape': [144, 1, 1, 1], 'AL0_matrix': [49, 1, 16, 16, 1, 1], 'BL0_matrix': [1, 4, 16, 16, 1, 1], 'CL0_matrix': [4, 49, 16, 16, 1, 1], 'CUB_matrix': [4, 49, 16, 16, 1, 1], 'block_dim': [1, 1, 1, 1], 'n_bef_batch_flag': False, 'n_bef_group_flag': False, 'batch_bef_group_flag': False, 'A_overhead_opt_flag': 1, 'B_overhead_opt_flag': False, 'manual_pingpong_buffer': {'AUB_pbuffer': 1, 'BUB_pbuffer': 1, 'AL1_pbuffer': 2, 'BL1_pbuffer': 2, 'AL0_pbuffer': 2, 'BL0_pbuffer': 2, 'CL0_pbuffer': 1, 'CUB_pbuffer': 1, 'UBG_pbuffer': 2}}
[INFO] [auto_tune] [2021-08-12 02:42:53,179] : No: 321	CYCLES: 1331	 best result: 571
[DEBUG] [auto_tune] [2021-08-12 02:42:53,198] : Tiling used in this evaluation is:
{'AUB_shape': None, 'BUB_shape': None, 'AL1_shape': [1152, 1, 1, 1], 'BL1_shape': [144, 1, 1, 1], 'AL0_matrix': [8, 9, 16, 16, 1, 1], 'BL0_matrix': [9, 8, 16, 16, 1, 1], 'CL0_matrix': [8, 8, 16, 16, 1, 1], 'CUB_matrix': [8, 8, 16, 16, 1, 1], 'block_dim': [1, 1, 2, 1], 'n_bef_batch_flag': False, 'n_bef_group_flag': False, 'batch_bef_group_flag': False, 'A_overhead_opt_flag': False, 'B_overhead_opt_flag': False, 'manual_pingpong_buffer': {'AUB_pbuffer': 1, 'BUB_pbuffer': 1, 'AL1_pbuffer': 2, 'BL1_pbuffer': 2, 'AL0_pbuffer': 1, 'BL0_pbuffer': 1, 'CL0_pbuffer': 2, 'CUB_pbuffer': 2, 'UBG_pbuffer': 2}}
[INFO] [auto_tune] [2021-08-12 02:42:55,719] : No: 322	CYCLES: 1398	 best result: 571
[DEBUG] [auto_tune] [2021-08-12 02:42:55,739] : Tiling used in this evaluation is:
{'AUB_shape': None, 'BUB_shape': None, 'AL1_shape': [1152, 52, 1, 1], 'BL1_shape': [288, 1, 1, 1], 'AL0_matrix': [4, 2, 16, 16, 1, 1], 'BL0_matrix': [2, 8, 16, 16, 1, 1], 'CL0_matrix': [8, 4, 16, 16, 1, 1], 'CUB_matrix': [8, 4, 16, 16, 1, 1], 'block_dim': [1, 1, 2, 1], 'n_bef_batch_flag': False, 'n_bef_group_flag': False, 'batch_bef_group_flag': False, 'A_overhead_opt_flag': False, 'B_overhead_opt_flag': False, 'manual_pingpong_buffer': {'AUB_pbuffer': 1, 'BUB_pbuffer': 1, 'AL1_pbuffer': 1, 'BL1_pbuffer': 1, 'AL0_pbuffer': 2, 'BL0_pbuffer': 2, 'CL0_pbuffer': 2, 'CUB_pbuffer': 2, 'UBG_pbuffer': 2}}
[INFO] [auto_tune] [2021-08-12 02:42:58,303] : No: 323	CYCLES: 2751	 best result: 571
[DEBUG] [auto_tune] [2021-08-12 02:42:58,322] : Tiling used in this evaluation is:
{'AUB_shape': None, 'BUB_shape': None, 'AL1_shape': [1152, 1, 1, 1], 'BL1_shape': [1152, 1, 1, 1], 'AL0_matrix': [28, 3, 16, 16, 1, 1], 'BL0_matrix': [3, 2, 16, 16, 1, 1], 'CL0_matrix': [2, 28, 16, 16, 1, 1], 'CUB_matrix': [2, 28, 16, 16, 1, 1], 'block_dim': [1, 1, 2, 1], 'n_bef_batch_flag': False, 'n_bef_group_flag': False, 'batch_bef_group_flag': False, 'A_overhead_opt_flag': 1, 'B_overhead_opt_flag': 1, 'manual_pingpong_buffer': {'AUB_pbuffer': 1, 'BUB_pbuffer': 1, 'AL1_pbuffer': 2, 'BL1_pbuffer': 2, 'AL0_pbuffer': 1, 'BL0_pbuffer': 2, 'CL0_pbuffer': 2, 'CUB_pbuffer': 2, 'UBG_pbuffer': 2}}
[INFO] [auto_tune] [2021-08-12 02:43:01,479] : No: 324	CYCLES: 1218	 best result: 571
[DEBUG] [auto_tune] [2021-08-12 02:43:01,498] : Tiling used in this evaluation is:
{'AUB_shape': None, 'BUB_shape': None, 'AL1_shape': [1152, 11, 1, 1], 'BL1_shape': [1152, 1, 1, 1], 'AL0_matrix': [4, 9, 16, 16, 1, 1], 'BL0_matrix': [9, 8, 16, 16, 1, 1], 'CL0_matrix': [8, 4, 16, 16, 1, 1], 'CUB_matrix': [8, 4, 16, 16, 1, 1], 'block_dim': [1, 1, 1, 1], 'n_bef_batch_flag': False, 'n_bef_group_flag': False, 'batch_bef_group_flag': False, 'A_overhead_opt_flag': 1, 'B_overhead_opt_flag': False, 'manual_pingpong_buffer': {'AUB_pbuffer': 1, 'BUB_pbuffer': 1, 'AL1_pbuffer': 2, 'BL1_pbuffer': 1, 'AL0_pbuffer': 2, 'BL0_pbuffer': 1, 'CL0_pbuffer': 2, 'CUB_pbuffer': 2, 'UBG_pbuffer': 2}}
[INFO] [auto_tune] [2021-08-12 02:43:04,195] : No: 325	CYCLES: 2540	 best result: 571
[DEBUG] [auto_tune] [2021-08-12 02:43:04,214] : Tiling used in this evaluation is:
{'AUB_shape': None, 'BUB_shape': None, 'AL1_shape': [1152, 11, 1, 1], 'BL1_shape': [1152, 1, 1, 1], 'AL0_matrix': [14, 2, 16, 16, 1, 1], 'BL0_matrix': [2, 8, 16, 16, 1, 1], 'CL0_matrix': [8, 14, 16, 16, 1, 1], 'CUB_matrix': [8, 14, 16, 16, 1, 1], 'block_dim': [1, 1, 2, 1], 'n_bef_batch_flag': False, 'n_bef_group_flag': False, 'batch_bef_group_flag': False, 'A_overhead_opt_flag': False, 'B_overhead_opt_flag': 1, 'manual_pingpong_buffer': {'AUB_pbuffer': 1, 'BUB_pbuffer': 1, 'AL1_pbuffer': 1, 'BL1_pbuffer': 1, 'AL0_pbuffer': 2, 'BL0_pbuffer': 2, 'CL0_pbuffer': 2, 'CUB_pbuffer': 2, 'UBG_pbuffer': 2}}
[INFO] [auto_tune] [2021-08-12 02:43:06,651] : No: 326	CYCLES: 683	 best result: 571
[DEBUG] [auto_tune] [2021-08-12 02:43:06,670] : Tiling used in this evaluation is:
{'AUB_shape': None, 'BUB_shape': None, 'AL1_shape': [288, 1, 1, 1], 'BL1_shape': [144, 1, 1, 1], 'AL0_matrix': [28, 1, 16, 16, 1, 1], 'BL0_matrix': [1, 2, 16, 16, 1, 1], 'CL0_matrix': [2, 28, 16, 16, 1, 1], 'CUB_matrix': [2, 28, 16, 16, 1, 1], 'block_dim': [1, 2, 1, 1], 'n_bef_batch_flag': False, 'n_bef_group_flag': False, 'batch_bef_group_flag': False, 'A_overhead_opt_flag': 1, 'B_overhead_opt_flag': False, 'manual_pingpong_buffer': {'AUB_pbuffer': 1, 'BUB_pbuffer': 1, 'AL1_pbuffer': 2, 'BL1_pbuffer': 2, 'AL0_pbuffer': 2, 'BL0_pbuffer': 2, 'CL0_pbuffer': 2, 'CUB_pbuffer': 2, 'UBG_pbuffer': 2}}
[INFO] [auto_tune] [2021-08-12 02:43:09,107] : No: 327	CYCLES: 1158	 best result: 571
[DEBUG] [auto_tune] [2021-08-12 02:43:09,126] : Tiling used in this evaluation is:
{'AUB_shape': None, 'BUB_shape': None, 'AL1_shape': [1152, 12, 1, 1], 'BL1_shape': [], 'AL0_matrix': [8, 6, 16, 16, 1, 1], 'BL0_matrix': [6, 4, 16, 16, 1, 1], 'CL0_matrix': [4, 8, 16, 16, 1, 1], 'CUB_matrix': [4, 8, 16, 16, 1, 1], 'block_dim': [1, 2, 1, 1], 'n_bef_batch_flag': False, 'n_bef_group_flag': False, 'batch_bef_group_flag': False, 'A_overhead_opt_flag': 1, 'B_overhead_opt_flag': 1, 'manual_pingpong_buffer': {'AUB_pbuffer': 1, 'BUB_pbuffer': 1, 'AL1_pbuffer': 1, 'BL1_pbuffer': 2, 'AL0_pbuffer': 2, 'BL0_pbuffer': 2, 'CL0_pbuffer': 2, 'CUB_pbuffer': 2, 'UBG_pbuffer': 2}}
[INFO] [auto_tune] [2021-08-12 02:43:11,671] : No: 328	CYCLES: 1681	 best result: 571
[DEBUG] [auto_tune] [2021-08-12 02:43:11,691] : Tiling used in this evaluation is:
{'AUB_shape': None, 'BUB_shape': None, 'AL1_shape': [1152, 10, 1, 1], 'BL1_shape': [1152, 1, 1, 1], 'AL0_matrix': [7, 9, 16, 16, 1, 1], 'BL0_matrix': [9, 8, 16, 16, 1, 1], 'CL0_matrix': [8, 7, 16, 16, 1, 1], 'CUB_matrix': [8, 7, 16, 16, 1, 1], 'block_dim': [1, 1, 2, 1], 'n_bef_batch_flag': False, 'n_bef_group_flag': False, 'batch_bef_group_flag': False, 'A_overhead_opt_flag': False, 'B_overhead_opt_flag': False, 'manual_pingpong_buffer': {'AUB_pbuffer': 1, 'BUB_pbuffer': 1, 'AL1_pbuffer': 2, 'BL1_pbuffer': 1, 'AL0_pbuffer': 2, 'BL0_pbuffer': 1, 'CL0_pbuffer': 2, 'CUB_pbuffer': 2, 'UBG_pbuffer': 2}}
[INFO] [auto_tune] [2021-08-12 02:43:14,375] : No: 329	CYCLES: 1095	 best result: 571
[DEBUG] [auto_tune] [2021-08-12 02:43:14,394] : Tiling used in this evaluation is:
{'AUB_shape': None, 'BUB_shape': None, 'AL1_shape': [288, 1, 1, 1], 'BL1_shape': [1152, 1, 1, 1], 'AL0_matrix': [7, 3, 16, 16, 1, 1], 'BL0_matrix': [3, 8, 16, 16, 1, 1], 'CL0_matrix': [8, 7, 16, 16, 1, 1], 'CUB_matrix': [8, 7, 16, 16, 1, 1], 'block_dim': [1, 1, 1, 1], 'n_bef_batch_flag': False, 'n_bef_group_flag': False, 'batch_bef_group_flag': False, 'A_overhead_opt_flag': False, 'B_overhead_opt_flag': 1, 'manual_pingpong_buffer': {'AUB_pbuffer': 1, 'BUB_pbuffer': 1, 'AL1_pbuffer': 2, 'BL1_pbuffer': 2, 'AL0_pbuffer': 2, 'BL0_pbuffer': 2, 'CL0_pbuffer': 2, 'CUB_pbuffer': 2, 'UBG_pbuffer': 2}}
[INFO] [auto_tune] [2021-08-12 02:43:16,487] : No: 330	CYCLES: 1160	 best result: 571
[DEBUG] [auto_tune] [2021-08-12 02:43:16,506] : Tiling used in this evaluation is:
{'AUB_shape': None, 'BUB_shape': None, 'AL1_shape': [1152, 4, 1, 1], 'BL1_shape': [1152, 1, 1, 1], 'AL0_matrix': [49, 1, 16, 16, 1, 1], 'BL0_matrix': [1, 4, 16, 16, 1, 1], 'CL0_matrix': [4, 49, 16, 16, 1, 1], 'CUB_matrix': [4, 49, 16, 16, 1, 1], 'block_dim': [1, 1, 1, 1], 'n_bef_batch_flag': False, 'n_bef_group_flag': False, 'batch_bef_group_flag': False, 'A_overhead_opt_flag': False, 'B_overhead_opt_flag': False, 'manual_pingpong_buffer': {'AUB_pbuffer': 1, 'BUB_pbuffer': 1, 'AL1_pbuffer': 1, 'BL1_pbuffer': 1, 'AL0_pbuffer': 2, 'BL0_pbuffer': 2, 'CL0_pbuffer': 1, 'CUB_pbuffer': 1, 'UBG_pbuffer': 2}}
[INFO] [auto_tune] [2021-08-12 02:43:18,515] : No: 331	CYCLES: 1459	 best result: 571
[DEBUG] [auto_tune] [2021-08-12 02:43:18,533] : Tiling used in this evaluation is:
{'AUB_shape': None, 'BUB_shape': None, 'AL1_shape': [1152, 31, 1, 1], 'BL1_shape': [], 'AL0_matrix': [4, 3, 16, 16, 1, 1], 'BL0_matrix': [3, 8, 16, 16, 1, 1], 'CL0_matrix': [8, 4, 16, 16, 1, 1], 'CUB_matrix': [8, 4, 16, 16, 1, 1], 'block_dim': [1, 1, 2, 1], 'n_bef_batch_flag': False, 'n_bef_group_flag': False, 'batch_bef_group_flag': False, 'A_overhead_opt_flag': False, 'B_overhead_opt_flag': False, 'manual_pingpong_buffer': {'AUB_pbuffer': 1, 'BUB_pbuffer': 1, 'AL1_pbuffer': 1, 'BL1_pbuffer': 1, 'AL0_pbuffer': 2, 'BL0_pbuffer': 2, 'CL0_pbuffer': 2, 'CUB_pbuffer': 2, 'UBG_pbuffer': 2}}
[INFO] [auto_tune] [2021-08-12 02:43:20,967] : No: 332	CYCLES: 1004	 best result: 571
[DEBUG] [auto_tune] [2021-08-12 02:43:20,986] : Tiling used in this evaluation is:
{'AUB_shape': None, 'BUB_shape': None, 'AL1_shape': [1152, 10, 1, 1], 'BL1_shape': [576, 1, 1, 1], 'AL0_matrix': [4, 3, 16, 16, 1, 1], 'BL0_matrix': [3, 8, 16, 16, 1, 1], 'CL0_matrix': [8, 4, 16, 16, 1, 1], 'CUB_matrix': [8, 4, 16, 16, 1, 1], 'block_dim': [1, 1, 1, 1], 'n_bef_batch_flag': False, 'n_bef_group_flag': False, 'batch_bef_group_flag': False, 'A_overhead_opt_flag': 1, 'B_overhead_opt_flag': False, 'manual_pingpong_buffer': {'AUB_pbuffer': 1, 'BUB_pbuffer': 1, 'AL1_pbuffer': 2, 'BL1_pbuffer': 2, 'AL0_pbuffer': 2, 'BL0_pbuffer': 2, 'CL0_pbuffer': 2, 'CUB_pbuffer': 2, 'UBG_pbuffer': 2}}
[INFO] [auto_tune] [2021-08-12 02:43:25,055] : No: 333	CYCLES: 4511	 best result: 571
[DEBUG] [auto_tune] [2021-08-12 02:43:25,075] : Tiling used in this evaluation is:
{'AUB_shape': None, 'BUB_shape': None, 'AL1_shape': [1152, 3, 1, 1], 'BL1_shape': [1152, 1, 1, 1], 'AL0_matrix': [56, 1, 16, 16, 1, 1], 'BL0_matrix': [1, 2, 16, 16, 1, 1], 'CL0_matrix': [2, 56, 16, 16, 1, 1], 'CUB_matrix': [2, 56, 16, 16, 1, 1], 'block_dim': [1, 1, 2, 1], 'n_bef_batch_flag': False, 'n_bef_group_flag': False, 'batch_bef_group_flag': False, 'A_overhead_opt_flag': 1, 'B_overhead_opt_flag': 1, 'manual_pingpong_buffer': {'AUB_pbuffer': 1, 'BUB_pbuffer': 1, 'AL1_pbuffer': 1, 'BL1_pbuffer': 2, 'AL0_pbuffer': 2, 'BL0_pbuffer': 2, 'CL0_pbuffer': 2, 'CUB_pbuffer': 2, 'UBG_pbuffer': 2}}
[INFO] [auto_tune] [2021-08-12 02:43:28,603] : No: 334	CYCLES: 875	 best result: 571
[DEBUG] [auto_tune] [2021-08-12 02:43:28,621] : Tiling used in this evaluation is:
{'AUB_shape': None, 'BUB_shape': None, 'AL1_shape': [1152, 10, 1, 1], 'BL1_shape': [], 'AL0_matrix': [4, 4, 16, 16, 1, 1], 'BL0_matrix': [4, 8, 16, 16, 1, 1], 'CL0_matrix': [8, 4, 16, 16, 1, 1], 'CUB_matrix': [8, 4, 16, 16, 1, 1], 'block_dim': [1, 1, 2, 1], 'n_bef_batch_flag': False, 'n_bef_group_flag': False, 'batch_bef_group_flag': False, 'A_overhead_opt_flag': False, 'B_overhead_opt_flag': 1, 'manual_pingpong_buffer': {'AUB_pbuffer': 1, 'BUB_pbuffer': 1, 'AL1_pbuffer': 2, 'BL1_pbuffer': 1, 'AL0_pbuffer': 2, 'BL0_pbuffer': 2, 'CL0_pbuffer': 2, 'CUB_pbuffer': 2, 'UBG_pbuffer': 2}}
[INFO] [auto_tune] [2021-08-12 02:43:31,843] : No: 335	CYCLES: 1537	 best result: 571
[DEBUG] [auto_tune] [2021-08-12 02:43:31,862] : Tiling used in this evaluation is:
{'AUB_shape': None, 'BUB_shape': None, 'AL1_shape': [1152, 7, 1, 1], 'BL1_shape': [144, 1, 1, 1], 'AL0_matrix': [16, 3, 16, 16, 1, 1], 'BL0_matrix': [3, 8, 16, 16, 1, 1], 'CL0_matrix': [8, 16, 16, 16, 1, 1], 'CUB_matrix': [8, 16, 16, 16, 1, 1], 'block_dim': [1, 1, 1, 1], 'n_bef_batch_flag': False, 'n_bef_group_flag': False, 'batch_bef_group_flag': False, 'A_overhead_opt_flag': False, 'B_overhead_opt_flag': False, 'manual_pingpong_buffer': {'AUB_pbuffer': 1, 'BUB_pbuffer': 1, 'AL1_pbuffer': 1, 'BL1_pbuffer': 2, 'AL0_pbuffer': 2, 'BL0_pbuffer': 2, 'CL0_pbuffer': 2, 'CUB_pbuffer': 1, 'UBG_pbuffer': 2}}
[INFO] [auto_tune] [2021-08-12 02:43:34,455] : No: 336	CYCLES: 1501	 best result: 571
[DEBUG] [auto_tune] [2021-08-12 02:43:34,475] : Tiling used in this evaluation is:
{'AUB_shape': None, 'BUB_shape': None, 'AL1_shape': [1152, 9, 1, 1], 'BL1_shape': [], 'AL0_matrix': [8, 3, 16, 16, 1, 1], 'BL0_matrix': [3, 8, 16, 16, 1, 1], 'CL0_matrix': [8, 8, 16, 16, 1, 1], 'CUB_matrix': [8, 8, 16, 16, 1, 1], 'block_dim': [1, 1, 1, 1], 'n_bef_batch_flag': False, 'n_bef_group_flag': False, 'batch_bef_group_flag': False, 'A_overhead_opt_flag': 1, 'B_overhead_opt_flag': 1, 'manual_pingpong_buffer': {'AUB_pbuffer': 1, 'BUB_pbuffer': 1, 'AL1_pbuffer': 1, 'BL1_pbuffer': 2, 'AL0_pbuffer': 2, 'BL0_pbuffer': 2, 'CL0_pbuffer': 2, 'CUB_pbuffer': 2, 'UBG_pbuffer': 2}}
[INFO] [auto_tune] [2021-08-12 02:43:37,175] : No: 337	CYCLES: 1755	 best result: 571
[DEBUG] [auto_tune] [2021-08-12 02:43:37,193] : Tiling used in this evaluation is:
{'AUB_shape': None, 'BUB_shape': None, 'AL1_shape': [1152, 1, 1, 1], 'BL1_shape': [1152, 2, 1, 1], 'AL0_matrix': [32, 2, 16, 16, 1, 1], 'BL0_matrix': [2, 2, 16, 16, 1, 1], 'CL0_matrix': [2, 32, 16, 16, 1, 1], 'CUB_matrix': [2, 32, 16, 16, 1, 1], 'block_dim': [1, 1, 2, 1], 'n_bef_batch_flag': False, 'n_bef_group_flag': False, 'batch_bef_group_flag': False, 'A_overhead_opt_flag': False, 'B_overhead_opt_flag': 1, 'manual_pingpong_buffer': {'AUB_pbuffer': 1, 'BUB_pbuffer': 1, 'AL1_pbuffer': 2, 'BL1_pbuffer': 2, 'AL0_pbuffer': 2, 'BL0_pbuffer': 2, 'CL0_pbuffer': 2, 'CUB_pbuffer': 2, 'UBG_pbuffer': 2}}
[INFO] [auto_tune] [2021-08-12 02:43:41,411] : No: 338	CYCLES: 909	 best result: 571
[DEBUG] [auto_tune] [2021-08-12 02:43:41,430] : Tiling used in this evaluation is:
{'AUB_shape': None, 'BUB_shape': None, 'AL1_shape': [1152, 7, 1, 1], 'BL1_shape': [1152, 1, 1, 1], 'AL0_matrix': [16, 6, 16, 16, 1, 1], 'BL0_matrix': [6, 4, 16, 16, 1, 1], 'CL0_matrix': [4, 16, 16, 16, 1, 1], 'CUB_matrix': [4, 16, 16, 16, 1, 1], 'block_dim': [1, 2, 1, 1], 'n_bef_batch_flag': False, 'n_bef_group_flag': False, 'batch_bef_group_flag': False, 'A_overhead_opt_flag': 1, 'B_overhead_opt_flag': False, 'manual_pingpong_buffer': {'AUB_pbuffer': 1, 'BUB_pbuffer': 1, 'AL1_pbuffer': 1, 'BL1_pbuffer': 2, 'AL0_pbuffer': 1, 'BL0_pbuffer': 2, 'CL0_pbuffer': 2, 'CUB_pbuffer': 2, 'UBG_pbuffer': 2}}
[INFO] [auto_tune] [2021-08-12 02:43:44,295] : No: 339	CYCLES: 1172	 best result: 571
[DEBUG] [auto_tune] [2021-08-12 02:43:44,313] : Tiling used in this evaluation is:
{'AUB_shape': None, 'BUB_shape': None, 'AL1_shape': [1152, 14, 1, 1], 'BL1_shape': [576, 1, 1, 1], 'AL0_matrix': [8, 3, 16, 16, 1, 1], 'BL0_matrix': [3, 8, 16, 16, 1, 1], 'CL0_matrix': [8, 8, 16, 16, 1, 1], 'CUB_matrix': [8, 8, 16, 16, 1, 1], 'block_dim': [1, 1, 1, 1], 'n_bef_batch_flag': False, 'n_bef_group_flag': False, 'batch_bef_group_flag': False, 'A_overhead_opt_flag': 1, 'B_overhead_opt_flag': 1, 'manual_pingpong_buffer': {'AUB_pbuffer': 1, 'BUB_pbuffer': 1, 'AL1_pbuffer': 1, 'BL1_pbuffer': 2, 'AL0_pbuffer': 2, 'BL0_pbuffer': 2, 'CL0_pbuffer': 2, 'CUB_pbuffer': 2, 'UBG_pbuffer': 2}}
[INFO] [auto_tune] [2021-08-12 02:43:46,903] : No: 340	CYCLES: 1737	 best result: 571
[DEBUG] [auto_tune] [2021-08-12 02:43:46,922] : Tiling used in this evaluation is:
{'AUB_shape': None, 'BUB_shape': None, 'AL1_shape': [144, 1, 1, 1], 'BL1_shape': [], 'AL0_matrix': [8, 3, 16, 16, 1, 1], 'BL0_matrix': [3, 8, 16, 16, 1, 1], 'CL0_matrix': [8, 8, 16, 16, 1, 1], 'CUB_matrix': [8, 8, 16, 16, 1, 1], 'block_dim': [1, 1, 1, 1], 'n_bef_batch_flag': False, 'n_bef_group_flag': False, 'batch_bef_group_flag': False, 'A_overhead_opt_flag': False, 'B_overhead_opt_flag': False, 'manual_pingpong_buffer': {'AUB_pbuffer': 1, 'BUB_pbuffer': 1, 'AL1_pbuffer': 2, 'BL1_pbuffer': 2, 'AL0_pbuffer': 2, 'BL0_pbuffer': 2, 'CL0_pbuffer': 2, 'CUB_pbuffer': 2, 'UBG_pbuffer': 2}}
[INFO] [auto_tune] [2021-08-12 02:43:49,439] : No: 341	CYCLES: 1509	 best result: 571
[DEBUG] [auto_tune] [2021-08-12 02:43:49,458] : Tiling used in this evaluation is:
{'AUB_shape': None, 'BUB_shape': None, 'AL1_shape': [1152, 12, 1, 1], 'BL1_shape': [1152, 1, 1, 1], 'AL0_matrix': [8, 1, 16, 16, 1, 1], 'BL0_matrix': [1, 8, 16, 16, 1, 1], 'CL0_matrix': [8, 8, 16, 16, 1, 1], 'CUB_matrix': [8, 8, 16, 16, 1, 1], 'block_dim': [1, 1, 1, 1], 'n_bef_batch_flag': False, 'n_bef_group_flag': False, 'batch_bef_group_flag': False, 'A_overhead_opt_flag': False, 'B_overhead_opt_flag': 1, 'manual_pingpong_buffer': {'AUB_pbuffer': 1, 'BUB_pbuffer': 1, 'AL1_pbuffer': 1, 'BL1_pbuffer': 1, 'AL0_pbuffer': 2, 'BL0_pbuffer': 2, 'CL0_pbuffer': 2, 'CUB_pbuffer': 2, 'UBG_pbuffer': 2}}
[INFO] [auto_tune] [2021-08-12 02:43:51,583] : No: 342	CYCLES: 1527	 best result: 571
[DEBUG] [auto_tune] [2021-08-12 02:43:51,602] : Tiling used in this evaluation is:
{'AUB_shape': None, 'BUB_shape': None, 'AL1_shape': [1152, 15, 1, 1], 'BL1_shape': None, 'AL0_matrix': [7, 8, 16, 16, 1, 1], 'BL0_matrix': [8, 8, 16, 16, 1, 1], 'CL0_matrix': [8, 7, 16, 16, 1, 1], 'CUB_matrix': [8, 7, 16, 16, 1, 1], 'block_dim': [1, 1, 1, 1], 'n_bef_batch_flag': False, 'n_bef_group_flag': False, 'batch_bef_group_flag': False, 'A_overhead_opt_flag': False, 'B_overhead_opt_flag': False, 'manual_pingpong_buffer': {'AUB_pbuffer': 1, 'BUB_pbuffer': 1, 'AL1_pbuffer': 2, 'BL1_pbuffer': 2, 'AL0_pbuffer': 2, 'BL0_pbuffer': 2, 'CL0_pbuffer': 2, 'CUB_pbuffer': 2, 'UBG_pbuffer': 2}}
[INFO] [auto_tune] [2021-08-12 02:43:53,919] : No: 343	CYCLES: 2084	 best result: 571
[DEBUG] [auto_tune] [2021-08-12 02:43:53,938] : Tiling used in this evaluation is:
{'AUB_shape': None, 'BUB_shape': None, 'AL1_shape': [1152, 24, 1, 1], 'BL1_shape': [576, 1, 1, 1], 'AL0_matrix': [8, 9, 16, 16, 1, 1], 'BL0_matrix': [9, 8, 16, 16, 1, 1], 'CL0_matrix': [8, 8, 16, 16, 1, 1], 'CUB_matrix': [8, 8, 16, 16, 1, 1], 'block_dim': [1, 1, 2, 1], 'n_bef_batch_flag': False, 'n_bef_group_flag': False, 'batch_bef_group_flag': False, 'A_overhead_opt_flag': False, 'B_overhead_opt_flag': False, 'manual_pingpong_buffer': {'AUB_pbuffer': 1, 'BUB_pbuffer': 1, 'AL1_pbuffer': 1, 'BL1_pbuffer': 1, 'AL0_pbuffer': 1, 'BL0_pbuffer': 1, 'CL0_pbuffer': 2, 'CUB_pbuffer': 2, 'UBG_pbuffer': 2}}
[INFO] [auto_tune] [2021-08-12 02:43:56,423] : No: 344	CYCLES: 1806	 best result: 571
[DEBUG] [auto_tune] [2021-08-12 02:43:56,442] : Tiling used in this evaluation is:
{'AUB_shape': None, 'BUB_shape': None, 'AL1_shape': [1152, 1, 1, 1], 'BL1_shape': [576, 1, 1, 1], 'AL0_matrix': [7, 3, 16, 16, 1, 1], 'BL0_matrix': [3, 8, 16, 16, 1, 1], 'CL0_matrix': [8, 7, 16, 16, 1, 1], 'CUB_matrix': [8, 7, 16, 16, 1, 1], 'block_dim': [1, 1, 2, 1], 'n_bef_batch_flag': False, 'n_bef_group_flag': False, 'batch_bef_group_flag': False, 'A_overhead_opt_flag': 1, 'B_overhead_opt_flag': False, 'manual_pingpong_buffer': {'AUB_pbuffer': 1, 'BUB_pbuffer': 1, 'AL1_pbuffer': 2, 'BL1_pbuffer': 2, 'AL0_pbuffer': 2, 'BL0_pbuffer': 2, 'CL0_pbuffer': 2, 'CUB_pbuffer': 2, 'UBG_pbuffer': 2}}
[INFO] [auto_tune] [2021-08-12 02:43:59,203] : No: 345	CYCLES: 1814	 best result: 571
[DEBUG] [auto_tune] [2021-08-12 02:43:59,222] : Tiling used in this evaluation is:
{'AUB_shape': None, 'BUB_shape': None, 'AL1_shape': [1152, 12, 1, 1], 'BL1_shape': [], 'AL0_matrix': [16, 6, 16, 16, 1, 1], 'BL0_matrix': [6, 4, 16, 16, 1, 1], 'CL0_matrix': [4, 16, 16, 16, 1, 1], 'CUB_matrix': [4, 16, 16, 16, 1, 1], 'block_dim': [1, 2, 1, 1], 'n_bef_batch_flag': False, 'n_bef_group_flag': False, 'batch_bef_group_flag': False, 'A_overhead_opt_flag': 1, 'B_overhead_opt_flag': False, 'manual_pingpong_buffer': {'AUB_pbuffer': 1, 'BUB_pbuffer': 1, 'AL1_pbuffer': 1, 'BL1_pbuffer': 1, 'AL0_pbuffer': 1, 'BL0_pbuffer': 2, 'CL0_pbuffer': 2, 'CUB_pbuffer': 2, 'UBG_pbuffer': 2}}
[INFO] [auto_tune] [2021-08-12 02:44:01,691] : No: 346	CYCLES: 1099	 best result: 571
[DEBUG] [auto_tune] [2021-08-12 02:44:01,709] : Tiling used in this evaluation is:
{'AUB_shape': None, 'BUB_shape': None, 'AL1_shape': [576, 1, 1, 1], 'BL1_shape': [1152, 1, 1, 1], 'AL0_matrix': [32, 1, 16, 16, 1, 1], 'BL0_matrix': [1, 1, 16, 16, 1, 1], 'CL0_matrix': [1, 32, 16, 16, 1, 1], 'CUB_matrix': [1, 32, 16, 16, 1, 1], 'block_dim': [1, 1, 1, 1], 'n_bef_batch_flag': False, 'n_bef_group_flag': False, 'batch_bef_group_flag': False, 'A_overhead_opt_flag': False, 'B_overhead_opt_flag': 1, 'manual_pingpong_buffer': {'AUB_pbuffer': 1, 'BUB_pbuffer': 1, 'AL1_pbuffer': 2, 'BL1_pbuffer': 2, 'AL0_pbuffer': 2, 'BL0_pbuffer': 2, 'CL0_pbuffer': 2, 'CUB_pbuffer': 2, 'UBG_pbuffer': 2}}
[INFO] [auto_tune] [2021-08-12 02:44:04,291] : No: 347	CYCLES: 4208	 best result: 571
[DEBUG] [auto_tune] [2021-08-12 02:44:04,310] : Tiling used in this evaluation is:
{'AUB_shape': None, 'BUB_shape': None, 'AL1_shape': [1152, 2, 1, 1], 'BL1_shape': [1152, 1, 1, 1], 'AL0_matrix': [64, 2, 16, 16, 1, 1], 'BL0_matrix': [2, 4, 16, 16, 1, 1], 'CL0_matrix': [4, 64, 16, 16, 1, 1], 'CUB_matrix': [2, 64, 16, 16, 1, 1], 'block_dim': [1, 1, 2, 1], 'n_bef_batch_flag': False, 'n_bef_group_flag': False, 'batch_bef_group_flag': False, 'A_overhead_opt_flag': False, 'B_overhead_opt_flag': False, 'manual_pingpong_buffer': {'AUB_pbuffer': 1, 'BUB_pbuffer': 1, 'AL1_pbuffer': 1, 'BL1_pbuffer': 2, 'AL0_pbuffer': 1, 'BL0_pbuffer': 2, 'CL0_pbuffer': 1, 'CUB_pbuffer': 1, 'UBG_pbuffer': 2}}
[INFO] [auto_tune] [2021-08-12 02:44:07,035] : No: 348	CYCLES: 1239	 best result: 571
[DEBUG] [auto_tune] [2021-08-12 02:44:07,054] : Tiling used in this evaluation is:
{'AUB_shape': None, 'BUB_shape': None, 'AL1_shape': [1152, 7, 1, 1], 'BL1_shape': [1152, 1, 1, 1], 'AL0_matrix': [16, 1, 16, 16, 1, 1], 'BL0_matrix': [1, 4, 16, 16, 1, 1], 'CL0_matrix': [4, 16, 16, 16, 1, 1], 'CUB_matrix': [4, 16, 16, 16, 1, 1], 'block_dim': [1, 2, 1, 1], 'n_bef_batch_flag': False, 'n_bef_group_flag': False, 'batch_bef_group_flag': False, 'A_overhead_opt_flag': False, 'B_overhead_opt_flag': 1, 'manual_pingpong_buffer': {'AUB_pbuffer': 1, 'BUB_pbuffer': 1, 'AL1_pbuffer': 1, 'BL1_pbuffer': 2, 'AL0_pbuffer': 2, 'BL0_pbuffer': 2, 'CL0_pbuffer': 2, 'CUB_pbuffer': 2, 'UBG_pbuffer': 2}}
[INFO] [auto_tune] [2021-08-12 02:44:09,435] : No: 349	CYCLES: 767	 best result: 571
[DEBUG] [auto_tune] [2021-08-12 02:44:09,455] : Tiling used in this evaluation is:
{'AUB_shape': None, 'BUB_shape': None, 'AL1_shape': [1152, 7, 1, 1], 'BL1_shape': [576, 1, 1, 1], 'AL0_matrix': [32, 3, 16, 16, 1, 1], 'BL0_matrix': [3, 2, 16, 16, 1, 1], 'CL0_matrix': [2, 32, 16, 16, 1, 1], 'CUB_matrix': [2, 32, 16, 16, 1, 1], 'block_dim': [1, 1, 1, 1], 'n_bef_batch_flag': False, 'n_bef_group_flag': False, 'batch_bef_group_flag': False, 'A_overhead_opt_flag': 1, 'B_overhead_opt_flag': False, 'manual_pingpong_buffer': {'AUB_pbuffer': 1, 'BUB_pbuffer': 1, 'AL1_pbuffer': 1, 'BL1_pbuffer': 1, 'AL0_pbuffer': 1, 'BL0_pbuffer': 2, 'CL0_pbuffer': 2, 'CUB_pbuffer': 2, 'UBG_pbuffer': 2}}
[INFO] [auto_tune] [2021-08-12 02:44:12,231] : No: 350	CYCLES: 2815	 best result: 571
[DEBUG] [auto_tune] [2021-08-12 02:44:12,250] : Tiling used in this evaluation is:
{'AUB_shape': None, 'BUB_shape': None, 'AL1_shape': [576, 1, 1, 1], 'BL1_shape': [1152, 2, 1, 1], 'AL0_matrix': [49, 2, 16, 16, 1, 1], 'BL0_matrix': [2, 1, 16, 16, 1, 1], 'CL0_matrix': [1, 49, 16, 16, 1, 1], 'CUB_matrix': [1, 49, 16, 16, 1, 1], 'block_dim': [1, 1, 2, 1], 'n_bef_batch_flag': False, 'n_bef_group_flag': False, 'batch_bef_group_flag': False, 'A_overhead_opt_flag': 1, 'B_overhead_opt_flag': 1, 'manual_pingpong_buffer': {'AUB_pbuffer': 1, 'BUB_pbuffer': 1, 'AL1_pbuffer': 2, 'BL1_pbuffer': 2, 'AL0_pbuffer': 1, 'BL0_pbuffer': 2, 'CL0_pbuffer': 2, 'CUB_pbuffer': 2, 'UBG_pbuffer': 2}}
[INFO] [auto_tune] [2021-08-12 02:44:17,047] : No: 351	CYCLES: 1664	 best result: 571
[DEBUG] [auto_tune] [2021-08-12 02:44:17,066] : Tiling used in this evaluation is:
{'AUB_shape': None, 'BUB_shape': None, 'AL1_shape': [1152, 12, 1, 1], 'BL1_shape': [576, 1, 1, 1], 'AL0_matrix': [4, 2, 16, 16, 1, 1], 'BL0_matrix': [2, 8, 16, 16, 1, 1], 'CL0_matrix': [8, 4, 16, 16, 1, 1], 'CUB_matrix': [8, 4, 16, 16, 1, 1], 'block_dim': [1, 1, 1, 1], 'n_bef_batch_flag': False, 'n_bef_group_flag': False, 'batch_bef_group_flag': False, 'A_overhead_opt_flag': 1, 'B_overhead_opt_flag': 1, 'manual_pingpong_buffer': {'AUB_pbuffer': 1, 'BUB_pbuffer': 1, 'AL1_pbuffer': 2, 'BL1_pbuffer': 2, 'AL0_pbuffer': 2, 'BL0_pbuffer': 2, 'CL0_pbuffer': 2, 'CUB_pbuffer': 2, 'UBG_pbuffer': 2}}
[INFO] [auto_tune] [2021-08-12 02:44:22,211] : No: 352	CYCLES: 3815	 best result: 571
[DEBUG] [auto_tune] [2021-08-12 02:44:22,229] : Tiling used in this evaluation is:
{'AUB_shape': None, 'BUB_shape': None, 'AL1_shape': [1152, 1, 1, 1], 'BL1_shape': [], 'AL0_matrix': [14, 6, 16, 16, 1, 1], 'BL0_matrix': [6, 8, 16, 16, 1, 1], 'CL0_matrix': [8, 14, 16, 16, 1, 1], 'CUB_matrix': [8, 14, 16, 16, 1, 1], 'block_dim': [1, 1, 2, 1], 'n_bef_batch_flag': False, 'n_bef_group_flag': False, 'batch_bef_group_flag': False, 'A_overhead_opt_flag': False, 'B_overhead_opt_flag': False, 'manual_pingpong_buffer': {'AUB_pbuffer': 1, 'BUB_pbuffer': 1, 'AL1_pbuffer': 2, 'BL1_pbuffer': 2, 'AL0_pbuffer': 1, 'BL0_pbuffer': 2, 'CL0_pbuffer': 2, 'CUB_pbuffer': 2, 'UBG_pbuffer': 2}}
[INFO] [auto_tune] [2021-08-12 02:44:24,563] : No: 353	CYCLES: 692	 best result: 571
[DEBUG] [auto_tune] [2021-08-12 02:44:24,582] : Tiling used in this evaluation is:
{'AUB_shape': None, 'BUB_shape': None, 'AL1_shape': [288, 1, 1, 1], 'BL1_shape': [1152, 2, 1, 1], 'AL0_matrix': [56, 1, 16, 16, 1, 1], 'BL0_matrix': [1, 1, 16, 16, 1, 1], 'CL0_matrix': [1, 56, 16, 16, 1, 1], 'CUB_matrix': [1, 56, 16, 16, 1, 1], 'block_dim': [1, 1, 2, 1], 'n_bef_batch_flag': False, 'n_bef_group_flag': False, 'batch_bef_group_flag': False, 'A_overhead_opt_flag': 1, 'B_overhead_opt_flag': 1, 'manual_pingpong_buffer': {'AUB_pbuffer': 1, 'BUB_pbuffer': 1, 'AL1_pbuffer': 2, 'BL1_pbuffer': 2, 'AL0_pbuffer': 2, 'BL0_pbuffer': 2, 'CL0_pbuffer': 2, 'CUB_pbuffer': 2, 'UBG_pbuffer': 2}}
[INFO] [auto_tune] [2021-08-12 02:44:28,595] : No: 354	CYCLES: 1362	 best result: 571
[DEBUG] [auto_tune] [2021-08-12 02:44:28,613] : Tiling used in this evaluation is:
{'AUB_shape': None, 'BUB_shape': None, 'AL1_shape': [144, 1, 1, 1], 'BL1_shape': None, 'AL0_matrix': [28, 3, 16, 16, 1, 1], 'BL0_matrix': [3, 4, 16, 16, 1, 1], 'CL0_matrix': [4, 28, 16, 16, 1, 1], 'CUB_matrix': [4, 28, 16, 16, 1, 1], 'block_dim': [1, 1, 2, 1], 'n_bef_batch_flag': False, 'n_bef_group_flag': False, 'batch_bef_group_flag': False, 'A_overhead_opt_flag': False, 'B_overhead_opt_flag': False, 'manual_pingpong_buffer': {'AUB_pbuffer': 1, 'BUB_pbuffer': 1, 'AL1_pbuffer': 2, 'BL1_pbuffer': 2, 'AL0_pbuffer': 1, 'BL0_pbuffer': 2, 'CL0_pbuffer': 2, 'CUB_pbuffer': 2, 'UBG_pbuffer': 2}}
[INFO] [auto_tune] [2021-08-12 02:44:31,351] : No: 355	CYCLES: 1065	 best result: 571
[DEBUG] [auto_tune] [2021-08-12 02:44:31,370] : Tiling used in this evaluation is:
{'AUB_shape': None, 'BUB_shape': None, 'AL1_shape': [1152, 6, 1, 1], 'BL1_shape': None, 'AL0_matrix': [28, 1, 16, 16, 1, 1], 'BL0_matrix': [1, 8, 16, 16, 1, 1], 'CL0_matrix': [8, 28, 16, 16, 1, 1], 'CUB_matrix': [8, 28, 16, 16, 1, 1], 'block_dim': [1, 1, 2, 1], 'n_bef_batch_flag': False, 'n_bef_group_flag': False, 'batch_bef_group_flag': False, 'A_overhead_opt_flag': False, 'B_overhead_opt_flag': False, 'manual_pingpong_buffer': {'AUB_pbuffer': 1, 'BUB_pbuffer': 1, 'AL1_pbuffer': 1, 'BL1_pbuffer': 2, 'AL0_pbuffer': 2, 'BL0_pbuffer': 2, 'CL0_pbuffer': 1, 'CUB_pbuffer': 1, 'UBG_pbuffer': 2}}
[INFO] [auto_tune] [2021-08-12 02:44:33,443] : No: 356	CYCLES: 1041	 best result: 571
[DEBUG] [auto_tune] [2021-08-12 02:44:33,463] : Tiling used in this evaluation is:
{'AUB_shape': None, 'BUB_shape': None, 'AL1_shape': [144, 1, 1, 1], 'BL1_shape': None, 'AL0_matrix': [7, 9, 16, 16, 1, 1], 'BL0_matrix': [9, 8, 16, 16, 1, 1], 'CL0_matrix': [8, 7, 16, 16, 1, 1], 'CUB_matrix': [8, 7, 16, 16, 1, 1], 'block_dim': [1, 1, 1, 1], 'n_bef_batch_flag': False, 'n_bef_group_flag': False, 'batch_bef_group_flag': False, 'A_overhead_opt_flag': False, 'B_overhead_opt_flag': False, 'manual_pingpong_buffer': {'AUB_pbuffer': 1, 'BUB_pbuffer': 1, 'AL1_pbuffer': 2, 'BL1_pbuffer': 2, 'AL0_pbuffer': 2, 'BL0_pbuffer': 1, 'CL0_pbuffer': 2, 'CUB_pbuffer': 2, 'UBG_pbuffer': 2}}
[INFO] [auto_tune] [2021-08-12 02:44:35,439] : No: 357	CYCLES: 3461	 best result: 571
[DEBUG] [auto_tune] [2021-08-12 02:44:35,458] : Tiling used in this evaluation is:
{'AUB_shape': None, 'BUB_shape': None, 'AL1_shape': [576, 1, 1, 1], 'BL1_shape': [], 'AL0_matrix': [16, 3, 16, 16, 1, 1], 'BL0_matrix': [3, 8, 16, 16, 1, 1], 'CL0_matrix': [8, 16, 16, 16, 1, 1], 'CUB_matrix': [8, 16, 16, 16, 1, 1], 'block_dim': [1, 1, 1, 1], 'n_bef_batch_flag': False, 'n_bef_group_flag': False, 'batch_bef_group_flag': False, 'A_overhead_opt_flag': False, 'B_overhead_opt_flag': 1, 'manual_pingpong_buffer': {'AUB_pbuffer': 1, 'BUB_pbuffer': 1, 'AL1_pbuffer': 2, 'BL1_pbuffer': 2, 'AL0_pbuffer': 2, 'BL0_pbuffer': 2, 'CL0_pbuffer': 2, 'CUB_pbuffer': 1, 'UBG_pbuffer': 2}}
[INFO] [auto_tune] [2021-08-12 02:44:37,995] : No: 358	CYCLES: 1148	 best result: 571
[DEBUG] [auto_tune] [2021-08-12 02:44:38,014] : Tiling used in this evaluation is:
{'AUB_shape': None, 'BUB_shape': None, 'AL1_shape': [1152, 20, 1, 1], 'BL1_shape': [1152, 1, 1, 1], 'AL0_matrix': [7, 1, 16, 16, 1, 1], 'BL0_matrix': [1, 8, 16, 16, 1, 1], 'CL0_matrix': [8, 7, 16, 16, 1, 1], 'CUB_matrix': [8, 7, 16, 16, 1, 1], 'block_dim': [1, 1, 2, 1], 'n_bef_batch_flag': False, 'n_bef_group_flag': False, 'batch_bef_group_flag': False, 'A_overhead_opt_flag': 1, 'B_overhead_opt_flag': False, 'manual_pingpong_buffer': {'AUB_pbuffer': 1, 'BUB_pbuffer': 1, 'AL1_pbuffer': 1, 'BL1_pbuffer': 1, 'AL0_pbuffer': 2, 'BL0_pbuffer': 2, 'CL0_pbuffer': 2, 'CUB_pbuffer': 2, 'UBG_pbuffer': 2}}
[INFO] [auto_tune] [2021-08-12 02:44:40,679] : No: 359	CYCLES: 698	 best result: 571
[DEBUG] [auto_tune] [2021-08-12 02:44:40,697] : Tiling used in this evaluation is:
{'AUB_shape': None, 'BUB_shape': None, 'AL1_shape': [1152, 1, 1, 1], 'BL1_shape': [576, 1, 1, 1], 'AL0_matrix': [28, 3, 16, 16, 1, 1], 'BL0_matrix': [3, 2, 16, 16, 1, 1], 'CL0_matrix': [2, 28, 16, 16, 1, 1], 'CUB_matrix': [2, 28, 16, 16, 1, 1], 'block_dim': [1, 2, 1, 1], 'n_bef_batch_flag': False, 'n_bef_group_flag': False, 'batch_bef_group_flag': False, 'A_overhead_opt_flag': False, 'B_overhead_opt_flag': 1, 'manual_pingpong_buffer': {'AUB_pbuffer': 1, 'BUB_pbuffer': 1, 'AL1_pbuffer': 2, 'BL1_pbuffer': 2, 'AL0_pbuffer': 1, 'BL0_pbuffer': 2, 'CL0_pbuffer': 2, 'CUB_pbuffer': 2, 'UBG_pbuffer': 2}}
[INFO] [auto_tune] [2021-08-12 02:44:43,027] : No: 360	CYCLES: 1390	 best result: 571
[DEBUG] [auto_tune] [2021-08-12 02:44:43,046] : Tiling used in this evaluation is:
{'AUB_shape': None, 'BUB_shape': None, 'AL1_shape': [1152, 21, 1, 1], 'BL1_shape': [576, 1, 1, 1], 'AL0_matrix': [8, 1, 16, 16, 1, 1], 'BL0_matrix': [1, 4, 16, 16, 1, 1], 'CL0_matrix': [4, 8, 16, 16, 1, 1], 'CUB_matrix': [4, 8, 16, 16, 1, 1], 'block_dim': [1, 2, 1, 1], 'n_bef_batch_flag': False, 'n_bef_group_flag': False, 'batch_bef_group_flag': False, 'A_overhead_opt_flag': False, 'B_overhead_opt_flag': 1, 'manual_pingpong_buffer': {'AUB_pbuffer': 1, 'BUB_pbuffer': 1, 'AL1_pbuffer': 1, 'BL1_pbuffer': 2, 'AL0_pbuffer': 2, 'BL0_pbuffer': 2, 'CL0_pbuffer': 2, 'CUB_pbuffer': 2, 'UBG_pbuffer': 2}}
[INFO] [auto_tune] [2021-08-12 02:44:45,559] : No: 361	CYCLES: 1698	 best result: 571
[DEBUG] [auto_tune] [2021-08-12 02:44:45,578] : Tiling used in this evaluation is:
{'AUB_shape': None, 'BUB_shape': None, 'AL1_shape': [1152, 9, 1, 1], 'BL1_shape': None, 'AL0_matrix': [4, 2, 16, 16, 1, 1], 'BL0_matrix': [2, 8, 16, 16, 1, 1], 'CL0_matrix': [8, 4, 16, 16, 1, 1], 'CUB_matrix': [8, 4, 16, 16, 1, 1], 'block_dim': [1, 1, 2, 1], 'n_bef_batch_flag': False, 'n_bef_group_flag': False, 'batch_bef_group_flag': False, 'A_overhead_opt_flag': 1, 'B_overhead_opt_flag': False, 'manual_pingpong_buffer': {'AUB_pbuffer': 1, 'BUB_pbuffer': 1, 'AL1_pbuffer': 2, 'BL1_pbuffer': 2, 'AL0_pbuffer': 2, 'BL0_pbuffer': 2, 'CL0_pbuffer': 2, 'CUB_pbuffer': 2, 'UBG_pbuffer': 2}}
[INFO] [auto_tune] [2021-08-12 02:44:50,131] : No: 362	CYCLES: 2896	 best result: 571
[DEBUG] [auto_tune] [2021-08-12 02:44:50,149] : Tiling used in this evaluation is:
{'AUB_shape': None, 'BUB_shape': None, 'AL1_shape': [1152, 20, 1, 1], 'BL1_shape': [288, 1, 1, 1], 'AL0_matrix': [8, 3, 16, 16, 1, 1], 'BL0_matrix': [3, 4, 16, 16, 1, 1], 'CL0_matrix': [4, 8, 16, 16, 1, 1], 'CUB_matrix': [4, 8, 16, 16, 1, 1], 'block_dim': [1, 1, 1, 1], 'n_bef_batch_flag': False, 'n_bef_group_flag': False, 'batch_bef_group_flag': False, 'A_overhead_opt_flag': 1, 'B_overhead_opt_flag': False, 'manual_pingpong_buffer': {'AUB_pbuffer': 1, 'BUB_pbuffer': 1, 'AL1_pbuffer': 1, 'BL1_pbuffer': 2, 'AL0_pbuffer': 2, 'BL0_pbuffer': 2, 'CL0_pbuffer': 2, 'CUB_pbuffer': 2, 'UBG_pbuffer': 2}}
[INFO] [auto_tune] [2021-08-12 02:44:53,695] : No: 363	CYCLES: 3682	 best result: 571
[DEBUG] [auto_tune] [2021-08-12 02:44:53,714] : Tiling used in this evaluation is:
{'AUB_shape': None, 'BUB_shape': None, 'AL1_shape': [1152, 7, 1, 1], 'BL1_shape': [1152, 1, 1, 1], 'AL0_matrix': [28, 4, 16, 16, 1, 1], 'BL0_matrix': [4, 2, 16, 16, 1, 1], 'CL0_matrix': [2, 28, 16, 16, 1, 1], 'CUB_matrix': [2, 28, 16, 16, 1, 1], 'block_dim': [1, 1, 2, 1], 'n_bef_batch_flag': False, 'n_bef_group_flag': False, 'batch_bef_group_flag': False, 'A_overhead_opt_flag': 1, 'B_overhead_opt_flag': 1, 'manual_pingpong_buffer': {'AUB_pbuffer': 1, 'BUB_pbuffer': 1, 'AL1_pbuffer': 1, 'BL1_pbuffer': 2, 'AL0_pbuffer': 1, 'BL0_pbuffer': 2, 'CL0_pbuffer': 2, 'CUB_pbuffer': 2, 'UBG_pbuffer': 2}}
[INFO] [auto_tune] [2021-08-12 02:44:58,255] : No: 364	CYCLES: 1168	 best result: 571
[DEBUG] [auto_tune] [2021-08-12 02:44:58,274] : Tiling used in this evaluation is:
{'AUB_shape': None, 'BUB_shape': None, 'AL1_shape': [1152, 19, 1, 1], 'BL1_shape': None, 'AL0_matrix': [8, 8, 16, 16, 1, 1], 'BL0_matrix': [8, 8, 16, 16, 1, 1], 'CL0_matrix': [8, 8, 16, 16, 1, 1], 'CUB_matrix': [8, 8, 16, 16, 1, 1], 'block_dim': [1, 1, 1, 1], 'n_bef_batch_flag': False, 'n_bef_group_flag': False, 'batch_bef_group_flag': False, 'A_overhead_opt_flag': False, 'B_overhead_opt_flag': False, 'manual_pingpong_buffer': {'AUB_pbuffer': 1, 'BUB_pbuffer': 1, 'AL1_pbuffer': 1, 'BL1_pbuffer': 2, 'AL0_pbuffer': 2, 'BL0_pbuffer': 2, 'CL0_pbuffer': 2, 'CUB_pbuffer': 2, 'UBG_pbuffer': 2}}
[INFO] [auto_tune] [2021-08-12 02:45:00,955] : No: 365	CYCLES: 1959	 best result: 571
[DEBUG] [auto_tune] [2021-08-12 02:45:00,974] : Tiling used in this evaluation is:
{'AUB_shape': None, 'BUB_shape': None, 'AL1_shape': [1152, 10, 1, 1], 'BL1_shape': None, 'AL0_matrix': [8, 3, 16, 16, 1, 1], 'BL0_matrix': [3, 8, 16, 16, 1, 1], 'CL0_matrix': [8, 8, 16, 16, 1, 1], 'CUB_matrix': [8, 8, 16, 16, 1, 1], 'block_dim': [1, 1, 2, 1], 'n_bef_batch_flag': False, 'n_bef_group_flag': False, 'batch_bef_group_flag': False, 'A_overhead_opt_flag': 1, 'B_overhead_opt_flag': False, 'manual_pingpong_buffer': {'AUB_pbuffer': 1, 'BUB_pbuffer': 1, 'AL1_pbuffer': 2, 'BL1_pbuffer': 2, 'AL0_pbuffer': 2, 'BL0_pbuffer': 2, 'CL0_pbuffer': 2, 'CUB_pbuffer': 2, 'UBG_pbuffer': 2}}
[INFO] [auto_tune] [2021-08-12 02:45:04,831] : No: 366	CYCLES: 1742	 best result: 571
[DEBUG] [auto_tune] [2021-08-12 02:45:04,850] : Tiling used in this evaluation is:
{'AUB_shape': None, 'BUB_shape': None, 'AL1_shape': [1152, 5, 1, 1], 'BL1_shape': [1152, 1, 1, 1], 'AL0_matrix': [8, 1, 16, 16, 1, 1], 'BL0_matrix': [1, 4, 16, 16, 1, 1], 'CL0_matrix': [4, 8, 16, 16, 1, 1], 'CUB_matrix': [4, 8, 16, 16, 1, 1], 'block_dim': [1, 1, 2, 1], 'n_bef_batch_flag': False, 'n_bef_group_flag': False, 'batch_bef_group_flag': False, 'A_overhead_opt_flag': False, 'B_overhead_opt_flag': False, 'manual_pingpong_buffer': {'AUB_pbuffer': 1, 'BUB_pbuffer': 1, 'AL1_pbuffer': 2, 'BL1_pbuffer': 2, 'AL0_pbuffer': 2, 'BL0_pbuffer': 2, 'CL0_pbuffer': 2, 'CUB_pbuffer': 2, 'UBG_pbuffer': 2}}
[INFO] [auto_tune] [2021-08-12 02:45:09,035] : No: 367	CYCLES: 1578	 best result: 571
[DEBUG] [auto_tune] [2021-08-12 02:45:09,054] : Tiling used in this evaluation is:
{'AUB_shape': None, 'BUB_shape': None, 'AL1_shape': [144, 1, 1, 1], 'BL1_shape': [288, 1, 1, 1], 'AL0_matrix': [14, 9, 16, 16, 1, 1], 'BL0_matrix': [9, 4, 16, 16, 1, 1], 'CL0_matrix': [4, 14, 16, 16, 1, 1], 'CUB_matrix': [4, 14, 16, 16, 1, 1], 'block_dim': [1, 1, 2, 1], 'n_bef_batch_flag': False, 'n_bef_group_flag': False, 'batch_bef_group_flag': False, 'A_overhead_opt_flag': False, 'B_overhead_opt_flag': False, 'manual_pingpong_buffer': {'AUB_pbuffer': 1, 'BUB_pbuffer': 1, 'AL1_pbuffer': 2, 'BL1_pbuffer': 2, 'AL0_pbuffer': 1, 'BL0_pbuffer': 2, 'CL0_pbuffer': 2, 'CUB_pbuffer': 2, 'UBG_pbuffer': 2}}
[INFO] [auto_tune] [2021-08-12 02:45:11,535] : No: 368	CYCLES: 1047	 best result: 571
[DEBUG] [auto_tune] [2021-08-12 02:45:11,554] : Tiling used in this evaluation is:
{'AUB_shape': None, 'BUB_shape': None, 'AL1_shape': [1152, 5, 1, 1], 'BL1_shape': [576, 1, 1, 1], 'AL0_matrix': [28, 4, 16, 16, 1, 1], 'BL0_matrix': [4, 4, 16, 16, 1, 1], 'CL0_matrix': [4, 28, 16, 16, 1, 1], 'CUB_matrix': [4, 28, 16, 16, 1, 1], 'block_dim': [1, 2, 1, 1], 'n_bef_batch_flag': False, 'n_bef_group_flag': False, 'batch_bef_group_flag': False, 'A_overhead_opt_flag': 1, 'B_overhead_opt_flag': False, 'manual_pingpong_buffer': {'AUB_pbuffer': 1, 'BUB_pbuffer': 1, 'AL1_pbuffer': 1, 'BL1_pbuffer': 2, 'AL0_pbuffer': 1, 'BL0_pbuffer': 2, 'CL0_pbuffer': 2, 'CUB_pbuffer': 2, 'UBG_pbuffer': 2}}
[INFO] [auto_tune] [2021-08-12 02:45:14,527] : No: 369	CYCLES: 1067	 best result: 571
[DEBUG] [auto_tune] [2021-08-12 02:45:14,547] : Tiling used in this evaluation is:
{'AUB_shape': None, 'BUB_shape': None, 'AL1_shape': [576, 1, 1, 1], 'BL1_shape': [576, 1, 1, 1], 'AL0_matrix': [28, 4, 16, 16, 1, 1], 'BL0_matrix': [4, 8, 16, 16, 1, 1], 'CL0_matrix': [8, 28, 16, 16, 1, 1], 'CUB_matrix': [8, 28, 16, 16, 1, 1], 'block_dim': [1, 1, 1, 1], 'n_bef_batch_flag': False, 'n_bef_group_flag': False, 'batch_bef_group_flag': False, 'A_overhead_opt_flag': False, 'B_overhead_opt_flag': False, 'manual_pingpong_buffer': {'AUB_pbuffer': 1, 'BUB_pbuffer': 1, 'AL1_pbuffer': 2, 'BL1_pbuffer': 2, 'AL0_pbuffer': 1, 'BL0_pbuffer': 2, 'CL0_pbuffer': 1, 'CUB_pbuffer': 1, 'UBG_pbuffer': 2}}
[INFO] [auto_tune] [2021-08-12 02:45:16,707] : No: 370	CYCLES: 1487	 best result: 571
[DEBUG] [auto_tune] [2021-08-12 02:45:16,727] : Tiling used in this evaluation is:
{'AUB_shape': None, 'BUB_shape': None, 'AL1_shape': [576, 1, 1, 1], 'BL1_shape': [1152, 1, 1, 1], 'AL0_matrix': [8, 1, 16, 16, 1, 1], 'BL0_matrix': [1, 4, 16, 16, 1, 1], 'CL0_matrix': [4, 8, 16, 16, 1, 1], 'CUB_matrix': [4, 8, 16, 16, 1, 1], 'block_dim': [1, 1, 1, 1], 'n_bef_batch_flag': False, 'n_bef_group_flag': False, 'batch_bef_group_flag': False, 'A_overhead_opt_flag': False, 'B_overhead_opt_flag': 1, 'manual_pingpong_buffer': {'AUB_pbuffer': 1, 'BUB_pbuffer': 1, 'AL1_pbuffer': 2, 'BL1_pbuffer': 2, 'AL0_pbuffer': 2, 'BL0_pbuffer': 2, 'CL0_pbuffer': 2, 'CUB_pbuffer': 2, 'UBG_pbuffer': 2}}
[INFO] [auto_tune] [2021-08-12 02:45:19,403] : No: 371	CYCLES: 3474	 best result: 571
[DEBUG] [auto_tune] [2021-08-12 02:45:19,421] : Tiling used in this evaluation is:
{'AUB_shape': None, 'BUB_shape': None, 'AL1_shape': [1152, 3, 1, 1], 'BL1_shape': [1152, 2, 1, 1], 'AL0_matrix': [14, 4, 16, 16, 1, 1], 'BL0_matrix': [4, 4, 16, 16, 1, 1], 'CL0_matrix': [4, 14, 16, 16, 1, 1], 'CUB_matrix': [4, 14, 16, 16, 1, 1], 'block_dim': [1, 1, 2, 1], 'n_bef_batch_flag': False, 'n_bef_group_flag': False, 'batch_bef_group_flag': False, 'A_overhead_opt_flag': 1, 'B_overhead_opt_flag': 1, 'manual_pingpong_buffer': {'AUB_pbuffer': 1, 'BUB_pbuffer': 1, 'AL1_pbuffer': 2, 'BL1_pbuffer': 1, 'AL0_pbuffer': 2, 'BL0_pbuffer': 2, 'CL0_pbuffer': 2, 'CUB_pbuffer': 2, 'UBG_pbuffer': 2}}
[INFO] [auto_tune] [2021-08-12 02:45:24,219] : No: 372	CYCLES: 737	 best result: 571
[DEBUG] [auto_tune] [2021-08-12 02:45:24,237] : Tiling used in this evaluation is:
{'AUB_shape': None, 'BUB_shape': None, 'AL1_shape': [576, 1, 1, 1], 'BL1_shape': None, 'AL0_matrix': [8, 1, 16, 16, 1, 1], 'BL0_matrix': [1, 4, 16, 16, 1, 1], 'CL0_matrix': [4, 8, 16, 16, 1, 1], 'CUB_matrix': [4, 8, 16, 16, 1, 1], 'block_dim': [1, 1, 2, 1], 'n_bef_batch_flag': False, 'n_bef_group_flag': False, 'batch_bef_group_flag': False, 'A_overhead_opt_flag': 1, 'B_overhead_opt_flag': False, 'manual_pingpong_buffer': {'AUB_pbuffer': 1, 'BUB_pbuffer': 1, 'AL1_pbuffer': 2, 'BL1_pbuffer': 2, 'AL0_pbuffer': 2, 'BL0_pbuffer': 2, 'CL0_pbuffer': 2, 'CUB_pbuffer': 2, 'UBG_pbuffer': 2}}
[INFO] [auto_tune] [2021-08-12 02:45:27,531] : No: 373	CYCLES: 3523	 best result: 571
[DEBUG] [auto_tune] [2021-08-12 02:45:27,550] : Tiling used in this evaluation is:
{'AUB_shape': None, 'BUB_shape': None, 'AL1_shape': [1152, 2, 1, 1], 'BL1_shape': [1152, 8, 1, 1], 'AL0_matrix': [64, 1, 16, 16, 1, 1], 'BL0_matrix': [1, 1, 16, 16, 1, 1], 'CL0_matrix': [1, 64, 16, 16, 1, 1], 'CUB_matrix': [1, 64, 16, 16, 1, 1], 'block_dim': [1, 1, 1, 1], 'n_bef_batch_flag': False, 'n_bef_group_flag': False, 'batch_bef_group_flag': False, 'A_overhead_opt_flag': False, 'B_overhead_opt_flag': 1, 'manual_pingpong_buffer': {'AUB_pbuffer': 1, 'BUB_pbuffer': 1, 'AL1_pbuffer': 1, 'BL1_pbuffer': 1, 'AL0_pbuffer': 2, 'BL0_pbuffer': 2, 'CL0_pbuffer': 2, 'CUB_pbuffer': 2, 'UBG_pbuffer': 2}}
[INFO] [auto_tune] [2021-08-12 02:45:29,751] : No: 374	CYCLES: 1947	 best result: 571
[DEBUG] [auto_tune] [2021-08-12 02:45:29,769] : Tiling used in this evaluation is:
{'AUB_shape': None, 'BUB_shape': None, 'AL1_shape': [1152, 15, 1, 1], 'BL1_shape': [576, 1, 1, 1], 'AL0_matrix': [8, 1, 16, 16, 1, 1], 'BL0_matrix': [1, 8, 16, 16, 1, 1], 'CL0_matrix': [8, 8, 16, 16, 1, 1], 'CUB_matrix': [8, 8, 16, 16, 1, 1], 'block_dim': [1, 1, 2, 1], 'n_bef_batch_flag': False, 'n_bef_group_flag': False, 'batch_bef_group_flag': False, 'A_overhead_opt_flag': False, 'B_overhead_opt_flag': False, 'manual_pingpong_buffer': {'AUB_pbuffer': 1, 'BUB_pbuffer': 1, 'AL1_pbuffer': 1, 'BL1_pbuffer': 2, 'AL0_pbuffer': 2, 'BL0_pbuffer': 2, 'CL0_pbuffer': 2, 'CUB_pbuffer': 2, 'UBG_pbuffer': 2}}
[INFO] [auto_tune] [2021-08-12 02:45:32,375] : No: 375	CYCLES: 1690	 best result: 571
[DEBUG] [auto_tune] [2021-08-12 02:45:32,394] : Tiling used in this evaluation is:
{'AUB_shape': None, 'BUB_shape': None, 'AL1_shape': [1152, 11, 1, 1], 'BL1_shape': [576, 1, 1, 1], 'AL0_matrix': [14, 3, 16, 16, 1, 1], 'BL0_matrix': [3, 4, 16, 16, 1, 1], 'CL0_matrix': [4, 14, 16, 16, 1, 1], 'CUB_matrix': [4, 14, 16, 16, 1, 1], 'block_dim': [1, 2, 1, 1], 'n_bef_batch_flag': False, 'n_bef_group_flag': False, 'batch_bef_group_flag': False, 'A_overhead_opt_flag': False, 'B_overhead_opt_flag': 1, 'manual_pingpong_buffer': {'AUB_pbuffer': 1, 'BUB_pbuffer': 1, 'AL1_pbuffer': 1, 'BL1_pbuffer': 2, 'AL0_pbuffer': 2, 'BL0_pbuffer': 2, 'CL0_pbuffer': 2, 'CUB_pbuffer': 2, 'UBG_pbuffer': 2}}
[INFO] [auto_tune] [2021-08-12 02:45:35,067] : No: 376	CYCLES: 849	 best result: 571
[DEBUG] [auto_tune] [2021-08-12 02:45:35,086] : Tiling used in this evaluation is:
{'AUB_shape': None, 'BUB_shape': None, 'AL1_shape': [1152, 22, 1, 1], 'BL1_shape': [576, 1, 1, 1], 'AL0_matrix': [8, 2, 16, 16, 1, 1], 'BL0_matrix': [2, 8, 16, 16, 1, 1], 'CL0_matrix': [8, 8, 16, 16, 1, 1], 'CUB_matrix': [8, 8, 16, 16, 1, 1], 'block_dim': [1, 1, 2, 1], 'n_bef_batch_flag': False, 'n_bef_group_flag': False, 'batch_bef_group_flag': False, 'A_overhead_opt_flag': False, 'B_overhead_opt_flag': 1, 'manual_pingpong_buffer': {'AUB_pbuffer': 1, 'BUB_pbuffer': 1, 'AL1_pbuffer': 1, 'BL1_pbuffer': 1, 'AL0_pbuffer': 2, 'BL0_pbuffer': 2, 'CL0_pbuffer': 2, 'CUB_pbuffer': 2, 'UBG_pbuffer': 2}}
[INFO] [auto_tune] [2021-08-12 02:45:38,007] : No: 377	CYCLES: 1363	 best result: 571
[DEBUG] [auto_tune] [2021-08-12 02:45:38,026] : Tiling used in this evaluation is:
{'AUB_shape': None, 'BUB_shape': None, 'AL1_shape': [1152, 16, 1, 1], 'BL1_shape': None, 'AL0_matrix': [14, 8, 16, 16, 1, 1], 'BL0_matrix': [8, 4, 16, 16, 1, 1], 'CL0_matrix': [4, 14, 16, 16, 1, 1], 'CUB_matrix': [4, 14, 16, 16, 1, 1], 'block_dim': [1, 1, 1, 1], 'n_bef_batch_flag': False, 'n_bef_group_flag': False, 'batch_bef_group_flag': False, 'A_overhead_opt_flag': 1, 'B_overhead_opt_flag': False, 'manual_pingpong_buffer': {'AUB_pbuffer': 1, 'BUB_pbuffer': 1, 'AL1_pbuffer': 1, 'BL1_pbuffer': 2, 'AL0_pbuffer': 1, 'BL0_pbuffer': 2, 'CL0_pbuffer': 2, 'CUB_pbuffer': 2, 'UBG_pbuffer': 2}}
[INFO] [auto_tune] [2021-08-12 02:45:40,319] : No: 378	CYCLES: 2168	 best result: 571
[DEBUG] [auto_tune] [2021-08-12 02:45:40,337] : Tiling used in this evaluation is:
{'AUB_shape': None, 'BUB_shape': None, 'AL1_shape': [576, 1, 1, 1], 'BL1_shape': [576, 1, 1, 1], 'AL0_matrix': [32, 3, 16, 16, 1, 1], 'BL0_matrix': [3, 1, 16, 16, 1, 1], 'CL0_matrix': [1, 32, 16, 16, 1, 1], 'CUB_matrix': [1, 32, 16, 16, 1, 1], 'block_dim': [1, 1, 1, 1], 'n_bef_batch_flag': False, 'n_bef_group_flag': False, 'batch_bef_group_flag': False, 'A_overhead_opt_flag': False, 'B_overhead_opt_flag': False, 'manual_pingpong_buffer': {'AUB_pbuffer': 1, 'BUB_pbuffer': 1, 'AL1_pbuffer': 2, 'BL1_pbuffer': 2, 'AL0_pbuffer': 1, 'BL0_pbuffer': 2, 'CL0_pbuffer': 2, 'CUB_pbuffer': 2, 'UBG_pbuffer': 2}}
[INFO] [auto_tune] [2021-08-12 02:45:42,979] : No: 379	CYCLES: 4093	 best result: 571
[DEBUG] [auto_tune] [2021-08-12 02:45:42,997] : Tiling used in this evaluation is:
{'AUB_shape': None, 'BUB_shape': None, 'AL1_shape': [1152, 12, 1, 1], 'BL1_shape': [144, 1, 1, 1], 'AL0_matrix': [16, 1, 16, 16, 1, 1], 'BL0_matrix': [1, 8, 16, 16, 1, 1], 'CL0_matrix': [8, 16, 16, 16, 1, 1], 'CUB_matrix': [8, 16, 16, 16, 1, 1], 'block_dim': [1, 1, 1, 1], 'n_bef_batch_flag': False, 'n_bef_group_flag': False, 'batch_bef_group_flag': False, 'A_overhead_opt_flag': False, 'B_overhead_opt_flag': False, 'manual_pingpong_buffer': {'AUB_pbuffer': 1, 'BUB_pbuffer': 1, 'AL1_pbuffer': 1, 'BL1_pbuffer': 2, 'AL0_pbuffer': 2, 'BL0_pbuffer': 2, 'CL0_pbuffer': 2, 'CUB_pbuffer': 1, 'UBG_pbuffer': 2}}
[INFO] [auto_tune] [2021-08-12 02:45:45,683] : No: 380	CYCLES: 1471	 best result: 571
[DEBUG] [auto_tune] [2021-08-12 02:45:45,702] : Tiling used in this evaluation is:
{'AUB_shape': None, 'BUB_shape': None, 'AL1_shape': [1152, 11, 1, 1], 'BL1_shape': [576, 1, 1, 1], 'AL0_matrix': [7, 4, 16, 16, 1, 1], 'BL0_matrix': [4, 8, 16, 16, 1, 1], 'CL0_matrix': [8, 7, 16, 16, 1, 1], 'CUB_matrix': [8, 7, 16, 16, 1, 1], 'block_dim': [1, 1, 2, 1], 'n_bef_batch_flag': False, 'n_bef_group_flag': False, 'batch_bef_group_flag': False, 'A_overhead_opt_flag': 1, 'B_overhead_opt_flag': False, 'manual_pingpong_buffer': {'AUB_pbuffer': 1, 'BUB_pbuffer': 1, 'AL1_pbuffer': 2, 'BL1_pbuffer': 1, 'AL0_pbuffer': 2, 'BL0_pbuffer': 2, 'CL0_pbuffer': 2, 'CUB_pbuffer': 2, 'UBG_pbuffer': 2}}
[INFO] [auto_tune] [2021-08-12 02:45:49,807] : No: 381	CYCLES: 1808	 best result: 571
[DEBUG] [auto_tune] [2021-08-12 02:45:49,826] : Tiling used in this evaluation is:
{'AUB_shape': None, 'BUB_shape': None, 'AL1_shape': [288, 1, 1, 1], 'BL1_shape': [576, 1, 1, 1], 'AL0_matrix': [28, 1, 16, 16, 1, 1], 'BL0_matrix': [1, 8, 16, 16, 1, 1], 'CL0_matrix': [8, 28, 16, 16, 1, 1], 'CUB_matrix': [8, 28, 16, 16, 1, 1], 'block_dim': [1, 1, 1, 1], 'n_bef_batch_flag': False, 'n_bef_group_flag': False, 'batch_bef_group_flag': False, 'A_overhead_opt_flag': False, 'B_overhead_opt_flag': False, 'manual_pingpong_buffer': {'AUB_pbuffer': 1, 'BUB_pbuffer': 1, 'AL1_pbuffer': 2, 'BL1_pbuffer': 2, 'AL0_pbuffer': 2, 'BL0_pbuffer': 2, 'CL0_pbuffer': 1, 'CUB_pbuffer': 1, 'UBG_pbuffer': 2}}
[INFO] [auto_tune] [2021-08-12 02:45:51,987] : No: 382	CYCLES: 1228	 best result: 571
[DEBUG] [auto_tune] [2021-08-12 02:45:52,006] : Tiling used in this evaluation is:
{'AUB_shape': None, 'BUB_shape': None, 'AL1_shape': [1152, 6, 1, 1], 'BL1_shape': None, 'AL0_matrix': [28, 2, 16, 16, 1, 1], 'BL0_matrix': [2, 8, 16, 16, 1, 1], 'CL0_matrix': [8, 28, 16, 16, 1, 1], 'CUB_matrix': [8, 28, 16, 16, 1, 1], 'block_dim': [1, 1, 2, 1], 'n_bef_batch_flag': False, 'n_bef_group_flag': False, 'batch_bef_group_flag': False, 'A_overhead_opt_flag': 1, 'B_overhead_opt_flag': False, 'manual_pingpong_buffer': {'AUB_pbuffer': 1, 'BUB_pbuffer': 1, 'AL1_pbuffer': 1, 'BL1_pbuffer': 2, 'AL0_pbuffer': 2, 'BL0_pbuffer': 2, 'CL0_pbuffer': 1, 'CUB_pbuffer': 1, 'UBG_pbuffer': 2}}
[INFO] [auto_tune] [2021-08-12 02:45:54,429] : No: 383	CYCLES: 953	 best result: 571
[DEBUG] [auto_tune] [2021-08-12 02:45:54,449] : Tiling used in this evaluation is:
{'AUB_shape': None, 'BUB_shape': None, 'AL1_shape': [1152, 29, 1, 1], 'BL1_shape': None, 'AL0_matrix': [7, 9, 16, 16, 1, 1], 'BL0_matrix': [9, 8, 16, 16, 1, 1], 'CL0_matrix': [8, 7, 16, 16, 1, 1], 'CUB_matrix': [8, 7, 16, 16, 1, 1], 'block_dim': [1, 1, 1, 1], 'n_bef_batch_flag': False, 'n_bef_group_flag': False, 'batch_bef_group_flag': False, 'A_overhead_opt_flag': 1, 'B_overhead_opt_flag': False, 'manual_pingpong_buffer': {'AUB_pbuffer': 1, 'BUB_pbuffer': 1, 'AL1_pbuffer': 1, 'BL1_pbuffer': 2, 'AL0_pbuffer': 2, 'BL0_pbuffer': 1, 'CL0_pbuffer': 2, 'CUB_pbuffer': 2, 'UBG_pbuffer': 2}}
[INFO] [auto_tune] [2021-08-12 02:45:56,531] : No: 384	CYCLES: 3563	 best result: 571
[DEBUG] [auto_tune] [2021-08-12 02:45:56,550] : Tiling used in this evaluation is:
{'AUB_shape': None, 'BUB_shape': None, 'AL1_shape': [288, 1, 1, 1], 'BL1_shape': [1152, 1, 1, 1], 'AL0_matrix': [8, 3, 16, 16, 1, 1], 'BL0_matrix': [3, 8, 16, 16, 1, 1], 'CL0_matrix': [8, 8, 16, 16, 1, 1], 'CUB_matrix': [8, 8, 16, 16, 1, 1], 'block_dim': [1, 1, 1, 1], 'n_bef_batch_flag': False, 'n_bef_group_flag': False, 'batch_bef_group_flag': False, 'A_overhead_opt_flag': False, 'B_overhead_opt_flag': False, 'manual_pingpong_buffer': {'AUB_pbuffer': 1, 'BUB_pbuffer': 1, 'AL1_pbuffer': 2, 'BL1_pbuffer': 2, 'AL0_pbuffer': 2, 'BL0_pbuffer': 2, 'CL0_pbuffer': 2, 'CUB_pbuffer': 2, 'UBG_pbuffer': 2}}
[INFO] [auto_tune] [2021-08-12 02:45:59,175] : No: 385	CYCLES: 1472	 best result: 571
[DEBUG] [auto_tune] [2021-08-12 02:45:59,194] : Tiling used in this evaluation is:
{'AUB_shape': None, 'BUB_shape': None, 'AL1_shape': [1152, 43, 1, 1], 'BL1_shape': None, 'AL0_matrix': [4, 3, 16, 16, 1, 1], 'BL0_matrix': [3, 8, 16, 16, 1, 1], 'CL0_matrix': [8, 4, 16, 16, 1, 1], 'CUB_matrix': [8, 4, 16, 16, 1, 1], 'block_dim': [1, 1, 2, 1], 'n_bef_batch_flag': False, 'n_bef_group_flag': False, 'batch_bef_group_flag': False, 'A_overhead_opt_flag': False, 'B_overhead_opt_flag': False, 'manual_pingpong_buffer': {'AUB_pbuffer': 1, 'BUB_pbuffer': 1, 'AL1_pbuffer': 1, 'BL1_pbuffer': 2, 'AL0_pbuffer': 2, 'BL0_pbuffer': 2, 'CL0_pbuffer': 2, 'CUB_pbuffer': 2, 'UBG_pbuffer': 2}}
[INFO] [auto_tune] [2021-08-12 02:46:01,747] : No: 386	CYCLES: 3131	 best result: 571
[DEBUG] [auto_tune] [2021-08-12 02:46:01,766] : Tiling used in this evaluation is:
{'AUB_shape': None, 'BUB_shape': None, 'AL1_shape': [576, 1, 1, 1], 'BL1_shape': [], 'AL0_matrix': [28, 2, 16, 16, 1, 1], 'BL0_matrix': [2, 4, 16, 16, 1, 1], 'CL0_matrix': [4, 28, 16, 16, 1, 1], 'CUB_matrix': [4, 28, 16, 16, 1, 1], 'block_dim': [1, 2, 1, 1], 'n_bef_batch_flag': False, 'n_bef_group_flag': False, 'batch_bef_group_flag': False, 'A_overhead_opt_flag': False, 'B_overhead_opt_flag': 1, 'manual_pingpong_buffer': {'AUB_pbuffer': 1, 'BUB_pbuffer': 1, 'AL1_pbuffer': 2, 'BL1_pbuffer': 2, 'AL0_pbuffer': 2, 'BL0_pbuffer': 2, 'CL0_pbuffer': 2, 'CUB_pbuffer': 2, 'UBG_pbuffer': 2}}
[INFO] [auto_tune] [2021-08-12 02:46:03,947] : No: 387	CYCLES: 522	 best result: 522
[DEBUG] [auto_tune] [2021-08-12 02:46:03,967] : Tiling used in this evaluation is:
{'AUB_shape': None, 'BUB_shape': None, 'AL1_shape': [1152, 4, 1, 1], 'BL1_shape': [576, 1, 1, 1], 'AL0_matrix': [32, 2, 16, 16, 1, 1], 'BL0_matrix': [2, 2, 16, 16, 1, 1], 'CL0_matrix': [2, 32, 16, 16, 1, 1], 'CUB_matrix': [2, 32, 16, 16, 1, 1], 'block_dim': [1, 1, 1, 1], 'n_bef_batch_flag': False, 'n_bef_group_flag': False, 'batch_bef_group_flag': False, 'A_overhead_opt_flag': 1, 'B_overhead_opt_flag': False, 'manual_pingpong_buffer': {'AUB_pbuffer': 1, 'BUB_pbuffer': 1, 'AL1_pbuffer': 1, 'BL1_pbuffer': 2, 'AL0_pbuffer': 2, 'BL0_pbuffer': 2, 'CL0_pbuffer': 2, 'CUB_pbuffer': 2, 'UBG_pbuffer': 2}}
[INFO] [auto_tune] [2021-08-12 02:46:07,559] : No: 388	CYCLES: 1791	 best result: 522
[DEBUG] [auto_tune] [2021-08-12 02:46:07,578] : Tiling used in this evaluation is:
{'AUB_shape': None, 'BUB_shape': None, 'AL1_shape': [1152, 5, 1, 1], 'BL1_shape': [576, 1, 1, 1], 'AL0_matrix': [14, 9, 16, 16, 1, 1], 'BL0_matrix': [9, 4, 16, 16, 1, 1], 'CL0_matrix': [4, 14, 16, 16, 1, 1], 'CUB_matrix': [4, 14, 16, 16, 1, 1], 'block_dim': [1, 1, 2, 1], 'n_bef_batch_flag': False, 'n_bef_group_flag': False, 'batch_bef_group_flag': False, 'A_overhead_opt_flag': False, 'B_overhead_opt_flag': False, 'manual_pingpong_buffer': {'AUB_pbuffer': 1, 'BUB_pbuffer': 1, 'AL1_pbuffer': 2, 'BL1_pbuffer': 2, 'AL0_pbuffer': 1, 'BL0_pbuffer': 2, 'CL0_pbuffer': 2, 'CUB_pbuffer': 2, 'UBG_pbuffer': 2}}
[INFO] [auto_tune] [2021-08-12 02:46:11,891] : No: 389	CYCLES: 1182	 best result: 522
[DEBUG] [auto_tune] [2021-08-12 02:46:11,909] : Tiling used in this evaluation is:
{'AUB_shape': None, 'BUB_shape': None, 'AL1_shape': [1152, 3, 1, 1], 'BL1_shape': [1152, 4, 1, 1], 'AL0_matrix': [32, 2, 16, 16, 1, 1], 'BL0_matrix': [2, 1, 16, 16, 1, 1], 'CL0_matrix': [1, 32, 16, 16, 1, 1], 'CUB_matrix': [1, 32, 16, 16, 1, 1], 'block_dim': [1, 2, 1, 1], 'n_bef_batch_flag': False, 'n_bef_group_flag': False, 'batch_bef_group_flag': False, 'A_overhead_opt_flag': 1, 'B_overhead_opt_flag': False, 'manual_pingpong_buffer': {'AUB_pbuffer': 1, 'BUB_pbuffer': 1, 'AL1_pbuffer': 1, 'BL1_pbuffer': 2, 'AL0_pbuffer': 2, 'BL0_pbuffer': 2, 'CL0_pbuffer': 2, 'CUB_pbuffer': 2, 'UBG_pbuffer': 2}}
[INFO] [auto_tune] [2021-08-12 02:46:15,343] : No: 390	CYCLES: 1832	 best result: 522
[DEBUG] [auto_tune] [2021-08-12 02:46:15,361] : Tiling used in this evaluation is:
{'AUB_shape': None, 'BUB_shape': None, 'AL1_shape': [1152, 1, 1, 1], 'BL1_shape': [], 'AL0_matrix': [4, 3, 16, 16, 1, 1], 'BL0_matrix': [3, 8, 16, 16, 1, 1], 'CL0_matrix': [8, 4, 16, 16, 1, 1], 'CUB_matrix': [8, 4, 16, 16, 1, 1], 'block_dim': [1, 1, 2, 1], 'n_bef_batch_flag': False, 'n_bef_group_flag': False, 'batch_bef_group_flag': False, 'A_overhead_opt_flag': False, 'B_overhead_opt_flag': False, 'manual_pingpong_buffer': {'AUB_pbuffer': 1, 'BUB_pbuffer': 1, 'AL1_pbuffer': 2, 'BL1_pbuffer': 2, 'AL0_pbuffer': 2, 'BL0_pbuffer': 2, 'CL0_pbuffer': 2, 'CUB_pbuffer': 2, 'UBG_pbuffer': 2}}
[INFO] [auto_tune] [2021-08-12 02:46:18,123] : No: 391	CYCLES: 1744	 best result: 522
[DEBUG] [auto_tune] [2021-08-12 02:46:18,142] : Tiling used in this evaluation is:
{'AUB_shape': None, 'BUB_shape': None, 'AL1_shape': [1152, 12, 1, 1], 'BL1_shape': [], 'AL0_matrix': [8, 4, 16, 16, 1, 1], 'BL0_matrix': [4, 8, 16, 16, 1, 1], 'CL0_matrix': [8, 8, 16, 16, 1, 1], 'CUB_matrix': [8, 8, 16, 16, 1, 1], 'block_dim': [1, 1, 2, 1], 'n_bef_batch_flag': False, 'n_bef_group_flag': False, 'batch_bef_group_flag': False, 'A_overhead_opt_flag': False, 'B_overhead_opt_flag': False, 'manual_pingpong_buffer': {'AUB_pbuffer': 1, 'BUB_pbuffer': 1, 'AL1_pbuffer': 1, 'BL1_pbuffer': 1, 'AL0_pbuffer': 2, 'BL0_pbuffer': 2, 'CL0_pbuffer': 2, 'CUB_pbuffer': 2, 'UBG_pbuffer': 2}}
[INFO] [auto_tune] [2021-08-12 02:46:21,131] : No: 392	CYCLES: 901	 best result: 522
[DEBUG] [auto_tune] [2021-08-12 02:46:21,150] : Tiling used in this evaluation is:
{'AUB_shape': None, 'BUB_shape': None, 'AL1_shape': [1152, 1, 1, 1], 'BL1_shape': [], 'AL0_matrix': [56, 2, 16, 16, 1, 1], 'BL0_matrix': [2, 4, 16, 16, 1, 1], 'CL0_matrix': [4, 56, 16, 16, 1, 1], 'CUB_matrix': [4, 56, 16, 16, 1, 1], 'block_dim': [1, 1, 1, 1], 'n_bef_batch_flag': False, 'n_bef_group_flag': False, 'batch_bef_group_flag': False, 'A_overhead_opt_flag': 1, 'B_overhead_opt_flag': 1, 'manual_pingpong_buffer': {'AUB_pbuffer': 1, 'BUB_pbuffer': 1, 'AL1_pbuffer': 2, 'BL1_pbuffer': 1, 'AL0_pbuffer': 1, 'BL0_pbuffer': 2, 'CL0_pbuffer': 1, 'CUB_pbuffer': 1, 'UBG_pbuffer': 2}}
[INFO] [auto_tune] [2021-08-12 02:46:23,287] : No: 393	CYCLES: 1858	 best result: 522
[DEBUG] [auto_tune] [2021-08-12 02:46:23,306] : Tiling used in this evaluation is:
{'AUB_shape': None, 'BUB_shape': None, 'AL1_shape': [1152, 23, 1, 1], 'BL1_shape': [1152, 1, 1, 1], 'AL0_matrix': [4, 6, 16, 16, 1, 1], 'BL0_matrix': [6, 8, 16, 16, 1, 1], 'CL0_matrix': [8, 4, 16, 16, 1, 1], 'CUB_matrix': [8, 4, 16, 16, 1, 1], 'block_dim': [1, 1, 2, 1], 'n_bef_batch_flag': False, 'n_bef_group_flag': False, 'batch_bef_group_flag': False, 'A_overhead_opt_flag': 1, 'B_overhead_opt_flag': 1, 'manual_pingpong_buffer': {'AUB_pbuffer': 1, 'BUB_pbuffer': 1, 'AL1_pbuffer': 1, 'BL1_pbuffer': 1, 'AL0_pbuffer': 2, 'BL0_pbuffer': 2, 'CL0_pbuffer': 2, 'CUB_pbuffer': 2, 'UBG_pbuffer': 2}}
[INFO] [auto_tune] [2021-08-12 02:46:26,043] : No: 394	CYCLES: 1092	 best result: 522
[DEBUG] [auto_tune] [2021-08-12 02:46:26,062] : Tiling used in this evaluation is:
{'AUB_shape': None, 'BUB_shape': None, 'AL1_shape': [1152, 13, 1, 1], 'BL1_shape': [], 'AL0_matrix': [8, 6, 16, 16, 1, 1], 'BL0_matrix': [6, 4, 16, 16, 1, 1], 'CL0_matrix': [4, 8, 16, 16, 1, 1], 'CUB_matrix': [4, 8, 16, 16, 1, 1], 'block_dim': [1, 1, 1, 1], 'n_bef_batch_flag': False, 'n_bef_group_flag': False, 'batch_bef_group_flag': False, 'A_overhead_opt_flag': False, 'B_overhead_opt_flag': False, 'manual_pingpong_buffer': {'AUB_pbuffer': 1, 'BUB_pbuffer': 1, 'AL1_pbuffer': 1, 'BL1_pbuffer': 1, 'AL0_pbuffer': 2, 'BL0_pbuffer': 2, 'CL0_pbuffer': 2, 'CUB_pbuffer': 2, 'UBG_pbuffer': 2}}
[INFO] [auto_tune] [2021-08-12 02:46:28,963] : No: 395	CYCLES: 3375	 best result: 522
[DEBUG] [auto_tune] [2021-08-12 02:46:28,982] : Tiling used in this evaluation is:
{'AUB_shape': None, 'BUB_shape': None, 'AL1_shape': [1152, 15, 1, 1], 'BL1_shape': [576, 1, 1, 1], 'AL0_matrix': [8, 9, 16, 16, 1, 1], 'BL0_matrix': [9, 4, 16, 16, 1, 1], 'CL0_matrix': [4, 8, 16, 16, 1, 1], 'CUB_matrix': [4, 8, 16, 16, 1, 1], 'block_dim': [1, 1, 1, 1], 'n_bef_batch_flag': False, 'n_bef_group_flag': False, 'batch_bef_group_flag': False, 'A_overhead_opt_flag': False, 'B_overhead_opt_flag': False, 'manual_pingpong_buffer': {'AUB_pbuffer': 1, 'BUB_pbuffer': 1, 'AL1_pbuffer': 1, 'BL1_pbuffer': 2, 'AL0_pbuffer': 1, 'BL0_pbuffer': 2, 'CL0_pbuffer': 2, 'CUB_pbuffer': 2, 'UBG_pbuffer': 2}}
[INFO] [auto_tune] [2021-08-12 02:46:31,495] : No: 396	CYCLES: 2303	 best result: 522
[DEBUG] [auto_tune] [2021-08-12 02:46:31,513] : Tiling used in this evaluation is:
{'AUB_shape': None, 'BUB_shape': None, 'AL1_shape': [288, 1, 1, 1], 'BL1_shape': [288, 1, 1, 1], 'AL0_matrix': [4, 9, 16, 16, 1, 1], 'BL0_matrix': [9, 8, 16, 16, 1, 1], 'CL0_matrix': [8, 4, 16, 16, 1, 1], 'CUB_matrix': [8, 4, 16, 16, 1, 1], 'block_dim': [1, 1, 1, 1], 'n_bef_batch_flag': False, 'n_bef_group_flag': False, 'batch_bef_group_flag': False, 'A_overhead_opt_flag': False, 'B_overhead_opt_flag': False, 'manual_pingpong_buffer': {'AUB_pbuffer': 1, 'BUB_pbuffer': 1, 'AL1_pbuffer': 2, 'BL1_pbuffer': 2, 'AL0_pbuffer': 2, 'BL0_pbuffer': 1, 'CL0_pbuffer': 2, 'CUB_pbuffer': 2, 'UBG_pbuffer': 2}}
[INFO] [auto_tune] [2021-08-12 02:46:33,999] : No: 397	CYCLES: 3220	 best result: 522
[DEBUG] [auto_tune] [2021-08-12 02:46:34,019] : Tiling used in this evaluation is:
{'AUB_shape': None, 'BUB_shape': None, 'AL1_shape': [1152, 7, 1, 1], 'BL1_shape': [288, 1, 1, 1], 'AL0_matrix': [7, 2, 16, 16, 1, 1], 'BL0_matrix': [2, 8, 16, 16, 1, 1], 'CL0_matrix': [8, 7, 16, 16, 1, 1], 'CUB_matrix': [8, 7, 16, 16, 1, 1], 'block_dim': [1, 1, 1, 1], 'n_bef_batch_flag': False, 'n_bef_group_flag': False, 'batch_bef_group_flag': False, 'A_overhead_opt_flag': 1, 'B_overhead_opt_flag': False, 'manual_pingpong_buffer': {'AUB_pbuffer': 1, 'BUB_pbuffer': 1, 'AL1_pbuffer': 2, 'BL1_pbuffer': 2, 'AL0_pbuffer': 2, 'BL0_pbuffer': 2, 'CL0_pbuffer': 2, 'CUB_pbuffer': 2, 'UBG_pbuffer': 2}}
[INFO] [auto_tune] [2021-08-12 02:46:37,531] : No: 398	CYCLES: 2121	 best result: 522
[DEBUG] [auto_tune] [2021-08-12 02:46:37,550] : Tiling used in this evaluation is:
{'AUB_shape': None, 'BUB_shape': None, 'AL1_shape': [1152, 30, 1, 1], 'BL1_shape': None, 'AL0_matrix': [7, 1, 16, 16, 1, 1], 'BL0_matrix': [1, 8, 16, 16, 1, 1], 'CL0_matrix': [8, 7, 16, 16, 1, 1], 'CUB_matrix': [8, 7, 16, 16, 1, 1], 'block_dim': [1, 1, 2, 1], 'n_bef_batch_flag': False, 'n_bef_group_flag': False, 'batch_bef_group_flag': False, 'A_overhead_opt_flag': False, 'B_overhead_opt_flag': False, 'manual_pingpong_buffer': {'AUB_pbuffer': 1, 'BUB_pbuffer': 1, 'AL1_pbuffer': 1, 'BL1_pbuffer': 2, 'AL0_pbuffer': 2, 'BL0_pbuffer': 2, 'CL0_pbuffer': 2, 'CUB_pbuffer': 2, 'UBG_pbuffer': 2}}
[INFO] [auto_tune] [2021-08-12 02:46:39,779] : No: 399	CYCLES: 2202	 best result: 522
[DEBUG] [auto_tune] [2021-08-12 02:46:39,798] : Tiling used in this evaluation is:
{'AUB_shape': None, 'BUB_shape': None, 'AL1_shape': [1152, 10, 1, 1], 'BL1_shape': [1152, 1, 1, 1], 'AL0_matrix': [8, 4, 16, 16, 1, 1], 'BL0_matrix': [4, 8, 16, 16, 1, 1], 'CL0_matrix': [8, 8, 16, 16, 1, 1], 'CUB_matrix': [8, 8, 16, 16, 1, 1], 'block_dim': [1, 1, 1, 1], 'n_bef_batch_flag': False, 'n_bef_group_flag': False, 'batch_bef_group_flag': False, 'A_overhead_opt_flag': False, 'B_overhead_opt_flag': False, 'manual_pingpong_buffer': {'AUB_pbuffer': 1, 'BUB_pbuffer': 1, 'AL1_pbuffer': 1, 'BL1_pbuffer': 2, 'AL0_pbuffer': 2, 'BL0_pbuffer': 2, 'CL0_pbuffer': 2, 'CUB_pbuffer': 2, 'UBG_pbuffer': 2}}
[INFO] [auto_tune] [2021-08-12 02:46:42,359] : No: 400	CYCLES: 1845	 best result: 522
[DEBUG] [auto_tune] [2021-08-12 02:46:42,379] : Tiling used in this evaluation is:
{'AUB_shape': None, 'BUB_shape': None, 'AL1_shape': [1152, 14, 1, 1], 'BL1_shape': [288, 1, 1, 1], 'AL0_matrix': [8, 3, 16, 16, 1, 1], 'BL0_matrix': [3, 4, 16, 16, 1, 1], 'CL0_matrix': [4, 8, 16, 16, 1, 1], 'CUB_matrix': [4, 8, 16, 16, 1, 1], 'block_dim': [1, 1, 1, 1], 'n_bef_batch_flag': False, 'n_bef_group_flag': False, 'batch_bef_group_flag': False, 'A_overhead_opt_flag': False, 'B_overhead_opt_flag': False, 'manual_pingpong_buffer': {'AUB_pbuffer': 1, 'BUB_pbuffer': 1, 'AL1_pbuffer': 1, 'BL1_pbuffer': 2, 'AL0_pbuffer': 2, 'BL0_pbuffer': 2, 'CL0_pbuffer': 2, 'CUB_pbuffer': 2, 'UBG_pbuffer': 2}}
[INFO] [auto_tune] [2021-08-12 02:46:45,095] : No: 401	CYCLES: 1975	 best result: 522
[DEBUG] [auto_tune] [2021-08-12 02:46:45,115] : Tiling used in this evaluation is:
{'AUB_shape': None, 'BUB_shape': None, 'AL1_shape': [144, 1, 1, 1], 'BL1_shape': [1152, 2, 1, 1], 'AL0_matrix': [32, 1, 16, 16, 1, 1], 'BL0_matrix': [1, 1, 16, 16, 1, 1], 'CL0_matrix': [1, 32, 16, 16, 1, 1], 'CUB_matrix': [1, 32, 16, 16, 1, 1], 'block_dim': [1, 2, 1, 1], 'n_bef_batch_flag': False, 'n_bef_group_flag': False, 'batch_bef_group_flag': False, 'A_overhead_opt_flag': False, 'B_overhead_opt_flag': False, 'manual_pingpong_buffer': {'AUB_pbuffer': 1, 'BUB_pbuffer': 1, 'AL1_pbuffer': 2, 'BL1_pbuffer': 2, 'AL0_pbuffer': 2, 'BL0_pbuffer': 2, 'CL0_pbuffer': 2, 'CUB_pbuffer': 2, 'UBG_pbuffer': 2}}
[INFO] [auto_tune] [2021-08-12 02:46:48,503] : No: 402	CYCLES: 1829	 best result: 522
[DEBUG] [auto_tune] [2021-08-12 02:46:48,522] : Tiling used in this evaluation is:
{'AUB_shape': None, 'BUB_shape': None, 'AL1_shape': [1152, 26, 1, 1], 'BL1_shape': [], 'AL0_matrix': [4, 6, 16, 16, 1, 1], 'BL0_matrix': [6, 8, 16, 16, 1, 1], 'CL0_matrix': [8, 4, 16, 16, 1, 1], 'CUB_matrix': [8, 4, 16, 16, 1, 1], 'block_dim': [1, 1, 2, 1], 'n_bef_batch_flag': False, 'n_bef_group_flag': False, 'batch_bef_group_flag': False, 'A_overhead_opt_flag': False, 'B_overhead_opt_flag': 1, 'manual_pingpong_buffer': {'AUB_pbuffer': 1, 'BUB_pbuffer': 1, 'AL1_pbuffer': 1, 'BL1_pbuffer': 1, 'AL0_pbuffer': 2, 'BL0_pbuffer': 2, 'CL0_pbuffer': 2, 'CUB_pbuffer': 2, 'UBG_pbuffer': 2}}
[INFO] [auto_tune] [2021-08-12 02:46:51,379] : No: 403	CYCLES: 947	 best result: 522
[DEBUG] [auto_tune] [2021-08-12 02:46:51,398] : Tiling used in this evaluation is:
{'AUB_shape': None, 'BUB_shape': None, 'AL1_shape': [1152, 10, 1, 1], 'BL1_shape': [576, 1, 1, 1], 'AL0_matrix': [16, 3, 16, 16, 1, 1], 'BL0_matrix': [3, 8, 16, 16, 1, 1], 'CL0_matrix': [8, 16, 16, 16, 1, 1], 'CUB_matrix': [8, 16, 16, 16, 1, 1], 'block_dim': [1, 1, 2, 1], 'n_bef_batch_flag': False, 'n_bef_group_flag': False, 'batch_bef_group_flag': False, 'A_overhead_opt_flag': 1, 'B_overhead_opt_flag': False, 'manual_pingpong_buffer': {'AUB_pbuffer': 1, 'BUB_pbuffer': 1, 'AL1_pbuffer': 1, 'BL1_pbuffer': 2, 'AL0_pbuffer': 2, 'BL0_pbuffer': 2, 'CL0_pbuffer': 2, 'CUB_pbuffer': 1, 'UBG_pbuffer': 2}}
[INFO] [auto_tune] [2021-08-12 02:46:55,079] : No: 404	CYCLES: 963	 best result: 522
[DEBUG] [auto_tune] [2021-08-12 02:46:55,099] : Tiling used in this evaluation is:
{'AUB_shape': None, 'BUB_shape': None, 'AL1_shape': [1152, 7, 1, 1], 'BL1_shape': [], 'AL0_matrix': [16, 3, 16, 16, 1, 1], 'BL0_matrix': [3, 8, 16, 16, 1, 1], 'CL0_matrix': [8, 16, 16, 16, 1, 1], 'CUB_matrix': [8, 16, 16, 16, 1, 1], 'block_dim': [1, 1, 1, 1], 'n_bef_batch_flag': False, 'n_bef_group_flag': False, 'batch_bef_group_flag': False, 'A_overhead_opt_flag': False, 'B_overhead_opt_flag': False, 'manual_pingpong_buffer': {'AUB_pbuffer': 1, 'BUB_pbuffer': 1, 'AL1_pbuffer': 1, 'BL1_pbuffer': 1, 'AL0_pbuffer': 2, 'BL0_pbuffer': 2, 'CL0_pbuffer': 2, 'CUB_pbuffer': 1, 'UBG_pbuffer': 2}}
[INFO] [auto_tune] [2021-08-12 02:46:57,387] : No: 405	CYCLES: 1289	 best result: 522
[DEBUG] [auto_tune] [2021-08-12 02:46:57,406] : Tiling used in this evaluation is:
{'AUB_shape': None, 'BUB_shape': None, 'AL1_shape': [1152, 12, 1, 1], 'BL1_shape': [], 'AL0_matrix': [8, 3, 16, 16, 1, 1], 'BL0_matrix': [3, 8, 16, 16, 1, 1], 'CL0_matrix': [8, 8, 16, 16, 1, 1], 'CUB_matrix': [8, 8, 16, 16, 1, 1], 'block_dim': [1, 1, 2, 1], 'n_bef_batch_flag': False, 'n_bef_group_flag': False, 'batch_bef_group_flag': False, 'A_overhead_opt_flag': False, 'B_overhead_opt_flag': False, 'manual_pingpong_buffer': {'AUB_pbuffer': 1, 'BUB_pbuffer': 1, 'AL1_pbuffer': 1, 'BL1_pbuffer': 1, 'AL0_pbuffer': 2, 'BL0_pbuffer': 2, 'CL0_pbuffer': 2, 'CUB_pbuffer': 2, 'UBG_pbuffer': 2}}
[INFO] [auto_tune] [2021-08-12 02:47:00,395] : No: 406	CYCLES: 815	 best result: 522
[DEBUG] [auto_tune] [2021-08-12 02:47:00,414] : Tiling used in this evaluation is:
{'AUB_shape': None, 'BUB_shape': None, 'AL1_shape': [1152, 12, 1, 1], 'BL1_shape': [1152, 1, 1, 1], 'AL0_matrix': [4, 9, 16, 16, 1, 1], 'BL0_matrix': [9, 8, 16, 16, 1, 1], 'CL0_matrix': [8, 4, 16, 16, 1, 1], 'CUB_matrix': [8, 4, 16, 16, 1, 1], 'block_dim': [1, 1, 2, 1], 'n_bef_batch_flag': False, 'n_bef_group_flag': False, 'batch_bef_group_flag': False, 'A_overhead_opt_flag': False, 'B_overhead_opt_flag': False, 'manual_pingpong_buffer': {'AUB_pbuffer': 1, 'BUB_pbuffer': 1, 'AL1_pbuffer': 2, 'BL1_pbuffer': 1, 'AL0_pbuffer': 2, 'BL0_pbuffer': 1, 'CL0_pbuffer': 2, 'CUB_pbuffer': 2, 'UBG_pbuffer': 2}}
[INFO] [auto_tune] [2021-08-12 02:47:03,499] : No: 407	CYCLES: 1328	 best result: 522
[DEBUG] [auto_tune] [2021-08-12 02:47:03,518] : Tiling used in this evaluation is:
{'AUB_shape': None, 'BUB_shape': None, 'AL1_shape': [1152, 8, 1, 1], 'BL1_shape': [1152, 2, 1, 1], 'AL0_matrix': [14, 6, 16, 16, 1, 1], 'BL0_matrix': [6, 4, 16, 16, 1, 1], 'CL0_matrix': [4, 14, 16, 16, 1, 1], 'CUB_matrix': [4, 14, 16, 16, 1, 1], 'block_dim': [1, 1, 1, 1], 'n_bef_batch_flag': False, 'n_bef_group_flag': False, 'batch_bef_group_flag': False, 'A_overhead_opt_flag': False, 'B_overhead_opt_flag': False, 'manual_pingpong_buffer': {'AUB_pbuffer': 1, 'BUB_pbuffer': 1, 'AL1_pbuffer': 1, 'BL1_pbuffer': 1, 'AL0_pbuffer': 1, 'BL0_pbuffer': 2, 'CL0_pbuffer': 2, 'CUB_pbuffer': 2, 'UBG_pbuffer': 2}}
[INFO] [auto_tune] [2021-08-12 02:47:06,031] : No: 408	CYCLES: 2063	 best result: 522
[DEBUG] [auto_tune] [2021-08-12 02:47:06,051] : Tiling used in this evaluation is:
{'AUB_shape': None, 'BUB_shape': None, 'AL1_shape': [1152, 33, 1, 1], 'BL1_shape': None, 'AL0_matrix': [4, 2, 16, 16, 1, 1], 'BL0_matrix': [2, 8, 16, 16, 1, 1], 'CL0_matrix': [8, 4, 16, 16, 1, 1], 'CUB_matrix': [8, 4, 16, 16, 1, 1], 'block_dim': [1, 1, 1, 1], 'n_bef_batch_flag': False, 'n_bef_group_flag': False, 'batch_bef_group_flag': False, 'A_overhead_opt_flag': 1, 'B_overhead_opt_flag': False, 'manual_pingpong_buffer': {'AUB_pbuffer': 1, 'BUB_pbuffer': 1, 'AL1_pbuffer': 1, 'BL1_pbuffer': 2, 'AL0_pbuffer': 2, 'BL0_pbuffer': 2, 'CL0_pbuffer': 2, 'CUB_pbuffer': 2, 'UBG_pbuffer': 2}}
[INFO] [auto_tune] [2021-08-12 02:47:08,907] : No: 409	CYCLES: 4996	 best result: 522
[DEBUG] [auto_tune] [2021-08-12 02:47:08,927] : Tiling used in this evaluation is:
{'AUB_shape': None, 'BUB_shape': None, 'AL1_shape': [1152, 11, 1, 1], 'BL1_shape': [1152, 1, 1, 1], 'AL0_matrix': [16, 6, 16, 16, 1, 1], 'BL0_matrix': [6, 2, 16, 16, 1, 1], 'CL0_matrix': [2, 16, 16, 16, 1, 1], 'CUB_matrix': [2, 16, 16, 16, 1, 1], 'block_dim': [1, 2, 1, 1], 'n_bef_batch_flag': False, 'n_bef_group_flag': False, 'batch_bef_group_flag': False, 'A_overhead_opt_flag': 1, 'B_overhead_opt_flag': False, 'manual_pingpong_buffer': {'AUB_pbuffer': 1, 'BUB_pbuffer': 1, 'AL1_pbuffer': 1, 'BL1_pbuffer': 2, 'AL0_pbuffer': 1, 'BL0_pbuffer': 2, 'CL0_pbuffer': 2, 'CUB_pbuffer': 2, 'UBG_pbuffer': 2}}
[INFO] [auto_tune] [2021-08-12 02:47:11,835] : No: 410	CYCLES: 1747	 best result: 522
[DEBUG] [auto_tune] [2021-08-12 02:47:11,854] : Tiling used in this evaluation is:
{'AUB_shape': None, 'BUB_shape': None, 'AL1_shape': [1152, 2, 1, 1], 'BL1_shape': [1152, 1, 1, 1], 'AL0_matrix': [28, 1, 16, 16, 1, 1], 'BL0_matrix': [1, 2, 16, 16, 1, 1], 'CL0_matrix': [2, 28, 16, 16, 1, 1], 'CUB_matrix': [2, 28, 16, 16, 1, 1], 'block_dim': [1, 1, 2, 1], 'n_bef_batch_flag': False, 'n_bef_group_flag': False, 'batch_bef_group_flag': False, 'A_overhead_opt_flag': 1, 'B_overhead_opt_flag': 1, 'manual_pingpong_buffer': {'AUB_pbuffer': 1, 'BUB_pbuffer': 1, 'AL1_pbuffer': 2, 'BL1_pbuffer': 2, 'AL0_pbuffer': 2, 'BL0_pbuffer': 2, 'CL0_pbuffer': 2, 'CUB_pbuffer': 2, 'UBG_pbuffer': 2}}
[INFO] [auto_tune] [2021-08-12 02:47:15,143] : No: 411	CYCLES: 1187	 best result: 522
[DEBUG] [auto_tune] [2021-08-12 02:47:15,162] : Tiling used in this evaluation is:
{'AUB_shape': None, 'BUB_shape': None, 'AL1_shape': [1152, 8, 1, 1], 'BL1_shape': [], 'AL0_matrix': [16, 2, 16, 16, 1, 1], 'BL0_matrix': [2, 8, 16, 16, 1, 1], 'CL0_matrix': [8, 16, 16, 16, 1, 1], 'CUB_matrix': [8, 16, 16, 16, 1, 1], 'block_dim': [1, 1, 1, 1], 'n_bef_batch_flag': False, 'n_bef_group_flag': False, 'batch_bef_group_flag': False, 'A_overhead_opt_flag': 1, 'B_overhead_opt_flag': 1, 'manual_pingpong_buffer': {'AUB_pbuffer': 1, 'BUB_pbuffer': 1, 'AL1_pbuffer': 1, 'BL1_pbuffer': 1, 'AL0_pbuffer': 2, 'BL0_pbuffer': 2, 'CL0_pbuffer': 2, 'CUB_pbuffer': 1, 'UBG_pbuffer': 2}}
[INFO] [auto_tune] [2021-08-12 02:47:17,643] : No: 412	CYCLES: 1356	 best result: 522
[DEBUG] [auto_tune] [2021-08-12 02:47:17,662] : Tiling used in this evaluation is:
{'AUB_shape': None, 'BUB_shape': None, 'AL1_shape': [1152, 1, 1, 1], 'BL1_shape': None, 'AL0_matrix': [14, 8, 16, 16, 1, 1], 'BL0_matrix': [8, 4, 16, 16, 1, 1], 'CL0_matrix': [4, 14, 16, 16, 1, 1], 'CUB_matrix': [4, 14, 16, 16, 1, 1], 'block_dim': [1, 1, 1, 1], 'n_bef_batch_flag': False, 'n_bef_group_flag': False, 'batch_bef_group_flag': False, 'A_overhead_opt_flag': False, 'B_overhead_opt_flag': False, 'manual_pingpong_buffer': {'AUB_pbuffer': 1, 'BUB_pbuffer': 1, 'AL1_pbuffer': 2, 'BL1_pbuffer': 2, 'AL0_pbuffer': 1, 'BL0_pbuffer': 2, 'CL0_pbuffer': 2, 'CUB_pbuffer': 2, 'UBG_pbuffer': 2}}
[INFO] [auto_tune] [2021-08-12 02:47:20,039] : No: 413	CYCLES: 2175	 best result: 522
[DEBUG] [auto_tune] [2021-08-12 02:47:20,058] : Tiling used in this evaluation is:
{'AUB_shape': None, 'BUB_shape': None, 'AL1_shape': [1152, 1, 1, 1], 'BL1_shape': [], 'AL0_matrix': [56, 1, 16, 16, 1, 1], 'BL0_matrix': [1, 4, 16, 16, 1, 1], 'CL0_matrix': [4, 56, 16, 16, 1, 1], 'CUB_matrix': [4, 56, 16, 16, 1, 1], 'block_dim': [1, 2, 1, 1], 'n_bef_batch_flag': False, 'n_bef_group_flag': False, 'batch_bef_group_flag': False, 'A_overhead_opt_flag': False, 'B_overhead_opt_flag': 1, 'manual_pingpong_buffer': {'AUB_pbuffer': 1, 'BUB_pbuffer': 1, 'AL1_pbuffer': 2, 'BL1_pbuffer': 2, 'AL0_pbuffer': 2, 'BL0_pbuffer': 2, 'CL0_pbuffer': 1, 'CUB_pbuffer': 1, 'UBG_pbuffer': 2}}
[INFO] [auto_tune] [2021-08-12 02:47:21,987] : No: 414	CYCLES: 734	 best result: 522
[DEBUG] [auto_tune] [2021-08-12 02:47:22,006] : Tiling used in this evaluation is:
{'AUB_shape': None, 'BUB_shape': None, 'AL1_shape': [1152, 4, 1, 1], 'BL1_shape': [1152, 1, 1, 1], 'AL0_matrix': [32, 1, 16, 16, 1, 1], 'BL0_matrix': [1, 2, 16, 16, 1, 1], 'CL0_matrix': [2, 32, 16, 16, 1, 1], 'CUB_matrix': [2, 32, 16, 16, 1, 1], 'block_dim': [1, 2, 1, 1], 'n_bef_batch_flag': False, 'n_bef_group_flag': False, 'batch_bef_group_flag': False, 'A_overhead_opt_flag': 1, 'B_overhead_opt_flag': False, 'manual_pingpong_buffer': {'AUB_pbuffer': 1, 'BUB_pbuffer': 1, 'AL1_pbuffer': 1, 'BL1_pbuffer': 2, 'AL0_pbuffer': 2, 'BL0_pbuffer': 2, 'CL0_pbuffer': 2, 'CUB_pbuffer': 2, 'UBG_pbuffer': 2}}
[INFO] [auto_tune] [2021-08-12 02:47:25,123] : No: 415	CYCLES: 1069	 best result: 522
[DEBUG] [auto_tune] [2021-08-12 02:47:25,141] : Tiling used in this evaluation is:
{'AUB_shape': None, 'BUB_shape': None, 'AL1_shape': [1152, 5, 1, 1], 'BL1_shape': [], 'AL0_matrix': [16, 8, 16, 16, 1, 1], 'BL0_matrix': [8, 4, 16, 16, 1, 1], 'CL0_matrix': [4, 16, 16, 16, 1, 1], 'CUB_matrix': [4, 16, 16, 16, 1, 1], 'block_dim': [1, 2, 1, 1], 'n_bef_batch_flag': False, 'n_bef_group_flag': False, 'batch_bef_group_flag': False, 'A_overhead_opt_flag': False, 'B_overhead_opt_flag': False, 'manual_pingpong_buffer': {'AUB_pbuffer': 1, 'BUB_pbuffer': 1, 'AL1_pbuffer': 2, 'BL1_pbuffer': 1, 'AL0_pbuffer': 1, 'BL0_pbuffer': 2, 'CL0_pbuffer': 2, 'CUB_pbuffer': 2, 'UBG_pbuffer': 2}}
[INFO] [auto_tune] [2021-08-12 02:47:27,975] : No: 416	CYCLES: 1140	 best result: 522
[DEBUG] [auto_tune] [2021-08-12 02:47:27,994] : Tiling used in this evaluation is:
{'AUB_shape': None, 'BUB_shape': None, 'AL1_shape': [1152, 4, 1, 1], 'BL1_shape': None, 'AL0_matrix': [28, 3, 16, 16, 1, 1], 'BL0_matrix': [3, 2, 16, 16, 1, 1], 'CL0_matrix': [2, 28, 16, 16, 1, 1], 'CUB_matrix': [2, 28, 16, 16, 1, 1], 'block_dim': [1, 1, 1, 1], 'n_bef_batch_flag': False, 'n_bef_group_flag': False, 'batch_bef_group_flag': False, 'A_overhead_opt_flag': 1, 'B_overhead_opt_flag': False, 'manual_pingpong_buffer': {'AUB_pbuffer': 1, 'BUB_pbuffer': 1, 'AL1_pbuffer': 1, 'BL1_pbuffer': 2, 'AL0_pbuffer': 1, 'BL0_pbuffer': 2, 'CL0_pbuffer': 2, 'CUB_pbuffer': 2, 'UBG_pbuffer': 2}}
[INFO] [auto_tune] [2021-08-12 02:47:30,372] : No: 417	CYCLES: 2861	 best result: 522
[DEBUG] [auto_tune] [2021-08-12 02:47:30,392] : Tiling used in this evaluation is:
{'AUB_shape': None, 'BUB_shape': None, 'AL1_shape': [1152, 4, 1, 1], 'BL1_shape': [576, 1, 1, 1], 'AL0_matrix': [8, 2, 16, 16, 1, 1], 'BL0_matrix': [2, 4, 16, 16, 1, 1], 'CL0_matrix': [4, 8, 16, 16, 1, 1], 'CUB_matrix': [4, 8, 16, 16, 1, 1], 'block_dim': [1, 2, 1, 1], 'n_bef_batch_flag': False, 'n_bef_group_flag': False, 'batch_bef_group_flag': False, 'A_overhead_opt_flag': False, 'B_overhead_opt_flag': 1, 'manual_pingpong_buffer': {'AUB_pbuffer': 1, 'BUB_pbuffer': 1, 'AL1_pbuffer': 2, 'BL1_pbuffer': 2, 'AL0_pbuffer': 2, 'BL0_pbuffer': 2, 'CL0_pbuffer': 2, 'CUB_pbuffer': 2, 'UBG_pbuffer': 2}}
[INFO] [auto_tune] [2021-08-12 02:47:34,187] : No: 418	CYCLES: 1812	 best result: 522
[DEBUG] [auto_tune] [2021-08-12 02:47:34,205] : Tiling used in this evaluation is:
{'AUB_shape': None, 'BUB_shape': None, 'AL1_shape': [1152, 19, 1, 1], 'BL1_shape': [144, 1, 1, 1], 'AL0_matrix': [8, 3, 16, 16, 1, 1], 'BL0_matrix': [3, 8, 16, 16, 1, 1], 'CL0_matrix': [8, 8, 16, 16, 1, 1], 'CUB_matrix': [8, 8, 16, 16, 1, 1], 'block_dim': [1, 1, 1, 1], 'n_bef_batch_flag': False, 'n_bef_group_flag': False, 'batch_bef_group_flag': False, 'A_overhead_opt_flag': False, 'B_overhead_opt_flag': False, 'manual_pingpong_buffer': {'AUB_pbuffer': 1, 'BUB_pbuffer': 1, 'AL1_pbuffer': 1, 'BL1_pbuffer': 2, 'AL0_pbuffer': 2, 'BL0_pbuffer': 2, 'CL0_pbuffer': 2, 'CUB_pbuffer': 2, 'UBG_pbuffer': 2}}
[INFO] [auto_tune] [2021-08-12 02:47:37,663] : No: 419	CYCLES: 2117	 best result: 522
[DEBUG] [auto_tune] [2021-08-12 02:47:37,683] : Tiling used in this evaluation is:
{'AUB_shape': None, 'BUB_shape': None, 'AL1_shape': [1152, 2, 1, 1], 'BL1_shape': [576, 1, 1, 1], 'AL0_matrix': [7, 4, 16, 16, 1, 1], 'BL0_matrix': [4, 8, 16, 16, 1, 1], 'CL0_matrix': [8, 7, 16, 16, 1, 1], 'CUB_matrix': [8, 7, 16, 16, 1, 1], 'block_dim': [1, 1, 2, 1], 'n_bef_batch_flag': False, 'n_bef_group_flag': False, 'batch_bef_group_flag': False, 'A_overhead_opt_flag': False, 'B_overhead_opt_flag': False, 'manual_pingpong_buffer': {'AUB_pbuffer': 1, 'BUB_pbuffer': 1, 'AL1_pbuffer': 2, 'BL1_pbuffer': 2, 'AL0_pbuffer': 2, 'BL0_pbuffer': 2, 'CL0_pbuffer': 2, 'CUB_pbuffer': 2, 'UBG_pbuffer': 2}}
[INFO] [auto_tune] [2021-08-12 02:47:42,031] : No: 420	CYCLES: 1497	 best result: 522
[DEBUG] [auto_tune] [2021-08-12 02:47:42,049] : Tiling used in this evaluation is:
{'AUB_shape': None, 'BUB_shape': None, 'AL1_shape': [576, 1, 1, 1], 'BL1_shape': [], 'AL0_matrix': [64, 1, 16, 16, 1, 1], 'BL0_matrix': [1, 1, 16, 16, 1, 1], 'CL0_matrix': [1, 64, 16, 16, 1, 1], 'CUB_matrix': [1, 64, 16, 16, 1, 1], 'block_dim': [1, 2, 1, 1], 'n_bef_batch_flag': False, 'n_bef_group_flag': False, 'batch_bef_group_flag': False, 'A_overhead_opt_flag': 1, 'B_overhead_opt_flag': 1, 'manual_pingpong_buffer': {'AUB_pbuffer': 1, 'BUB_pbuffer': 1, 'AL1_pbuffer': 2, 'BL1_pbuffer': 2, 'AL0_pbuffer': 2, 'BL0_pbuffer': 2, 'CL0_pbuffer': 2, 'CUB_pbuffer': 2, 'UBG_pbuffer': 2}}
[INFO] [auto_tune] [2021-08-12 02:47:44,851] : No: 421	CYCLES: 1421	 best result: 522
[DEBUG] [auto_tune] [2021-08-12 02:47:44,870] : Tiling used in this evaluation is:
{'AUB_shape': None, 'BUB_shape': None, 'AL1_shape': [1152, 15, 1, 1], 'BL1_shape': None, 'AL0_matrix': [14, 8, 16, 16, 1, 1], 'BL0_matrix': [8, 4, 16, 16, 1, 1], 'CL0_matrix': [4, 14, 16, 16, 1, 1], 'CUB_matrix': [4, 14, 16, 16, 1, 1], 'block_dim': [1, 1, 1, 1], 'n_bef_batch_flag': False, 'n_bef_group_flag': False, 'batch_bef_group_flag': False, 'A_overhead_opt_flag': False, 'B_overhead_opt_flag': False, 'manual_pingpong_buffer': {'AUB_pbuffer': 1, 'BUB_pbuffer': 1, 'AL1_pbuffer': 1, 'BL1_pbuffer': 2, 'AL0_pbuffer': 1, 'BL0_pbuffer': 2, 'CL0_pbuffer': 2, 'CUB_pbuffer': 2, 'UBG_pbuffer': 2}}
[INFO] [auto_tune] [2021-08-12 02:47:47,239] : No: 422	CYCLES: 2150	 best result: 522
[DEBUG] [auto_tune] [2021-08-12 02:47:47,258] : Tiling used in this evaluation is:
{'AUB_shape': None, 'BUB_shape': None, 'AL1_shape': [1152, 10, 1, 1], 'BL1_shape': [144, 1, 1, 1], 'AL0_matrix': [8, 9, 16, 16, 1, 1], 'BL0_matrix': [9, 8, 16, 16, 1, 1], 'CL0_matrix': [8, 8, 16, 16, 1, 1], 'CUB_matrix': [8, 8, 16, 16, 1, 1], 'block_dim': [1, 1, 2, 1], 'n_bef_batch_flag': False, 'n_bef_group_flag': False, 'batch_bef_group_flag': False, 'A_overhead_opt_flag': 1, 'B_overhead_opt_flag': False, 'manual_pingpong_buffer': {'AUB_pbuffer': 1, 'BUB_pbuffer': 1, 'AL1_pbuffer': 2, 'BL1_pbuffer': 2, 'AL0_pbuffer': 1, 'BL0_pbuffer': 1, 'CL0_pbuffer': 2, 'CUB_pbuffer': 2, 'UBG_pbuffer': 2}}
[INFO] [auto_tune] [2021-08-12 02:47:50,467] : No: 423	CYCLES: 1200	 best result: 522
[DEBUG] [auto_tune] [2021-08-12 02:47:50,486] : Tiling used in this evaluation is:
{'AUB_shape': None, 'BUB_shape': None, 'AL1_shape': [1152, 12, 1, 1], 'BL1_shape': [576, 1, 1, 1], 'AL0_matrix': [16, 1, 16, 16, 1, 1], 'BL0_matrix': [1, 2, 16, 16, 1, 1], 'CL0_matrix': [2, 16, 16, 16, 1, 1], 'CUB_matrix': [2, 16, 16, 16, 1, 1], 'block_dim': [1, 2, 1, 1], 'n_bef_batch_flag': False, 'n_bef_group_flag': False, 'batch_bef_group_flag': False, 'A_overhead_opt_flag': 1, 'B_overhead_opt_flag': False, 'manual_pingpong_buffer': {'AUB_pbuffer': 1, 'BUB_pbuffer': 1, 'AL1_pbuffer': 1, 'BL1_pbuffer': 2, 'AL0_pbuffer': 2, 'BL0_pbuffer': 2, 'CL0_pbuffer': 2, 'CUB_pbuffer': 2, 'UBG_pbuffer': 2}}
[INFO] [auto_tune] [2021-08-12 02:47:53,543] : No: 424	CYCLES: 1848	 best result: 522
[DEBUG] [auto_tune] [2021-08-12 02:47:53,561] : Tiling used in this evaluation is:
{'AUB_shape': None, 'BUB_shape': None, 'AL1_shape': [144, 1, 1, 1], 'BL1_shape': [], 'AL0_matrix': [28, 3, 16, 16, 1, 1], 'BL0_matrix': [3, 4, 16, 16, 1, 1], 'CL0_matrix': [4, 28, 16, 16, 1, 1], 'CUB_matrix': [4, 28, 16, 16, 1, 1], 'block_dim': [1, 1, 1, 1], 'n_bef_batch_flag': False, 'n_bef_group_flag': False, 'batch_bef_group_flag': False, 'A_overhead_opt_flag': False, 'B_overhead_opt_flag': 1, 'manual_pingpong_buffer': {'AUB_pbuffer': 1, 'BUB_pbuffer': 1, 'AL1_pbuffer': 2, 'BL1_pbuffer': 2, 'AL0_pbuffer': 1, 'BL0_pbuffer': 2, 'CL0_pbuffer': 2, 'CUB_pbuffer': 2, 'UBG_pbuffer': 2}}
[INFO] [auto_tune] [2021-08-12 02:47:55,899] : No: 425	CYCLES: 1863	 best result: 522
[DEBUG] [auto_tune] [2021-08-12 02:47:55,917] : Tiling used in this evaluation is:
{'AUB_shape': None, 'BUB_shape': None, 'AL1_shape': [1152, 2, 1, 1], 'BL1_shape': [], 'AL0_matrix': [7, 4, 16, 16, 1, 1], 'BL0_matrix': [4, 8, 16, 16, 1, 1], 'CL0_matrix': [8, 7, 16, 16, 1, 1], 'CUB_matrix': [8, 7, 16, 16, 1, 1], 'block_dim': [1, 1, 1, 1], 'n_bef_batch_flag': False, 'n_bef_group_flag': False, 'batch_bef_group_flag': False, 'A_overhead_opt_flag': 1, 'B_overhead_opt_flag': False, 'manual_pingpong_buffer': {'AUB_pbuffer': 1, 'BUB_pbuffer': 1, 'AL1_pbuffer': 2, 'BL1_pbuffer': 2, 'AL0_pbuffer': 2, 'BL0_pbuffer': 2, 'CL0_pbuffer': 2, 'CUB_pbuffer': 2, 'UBG_pbuffer': 2}}
[INFO] [auto_tune] [2021-08-12 02:47:58,407] : No: 426	CYCLES: 1309	 best result: 522
[DEBUG] [auto_tune] [2021-08-12 02:47:58,426] : Tiling used in this evaluation is:
{'AUB_shape': None, 'BUB_shape': None, 'AL1_shape': [1152, 7, 1, 1], 'BL1_shape': [1152, 1, 1, 1], 'AL0_matrix': [8, 1, 16, 16, 1, 1], 'BL0_matrix': [1, 4, 16, 16, 1, 1], 'CL0_matrix': [4, 8, 16, 16, 1, 1], 'CUB_matrix': [4, 8, 16, 16, 1, 1], 'block_dim': [1, 1, 2, 1], 'n_bef_batch_flag': False, 'n_bef_group_flag': False, 'batch_bef_group_flag': False, 'A_overhead_opt_flag': False, 'B_overhead_opt_flag': 1, 'manual_pingpong_buffer': {'AUB_pbuffer': 1, 'BUB_pbuffer': 1, 'AL1_pbuffer': 2, 'BL1_pbuffer': 2, 'AL0_pbuffer': 2, 'BL0_pbuffer': 2, 'CL0_pbuffer': 2, 'CUB_pbuffer': 2, 'UBG_pbuffer': 2}}
[INFO] [auto_tune] [2021-08-12 02:48:01,727] : No: 427	CYCLES: 1202	 best result: 522
[DEBUG] [auto_tune] [2021-08-12 02:48:01,746] : Tiling used in this evaluation is:
{'AUB_shape': None, 'BUB_shape': None, 'AL1_shape': [1152, 3, 1, 1], 'BL1_shape': None, 'AL0_matrix': [16, 6, 16, 16, 1, 1], 'BL0_matrix': [6, 2, 16, 16, 1, 1], 'CL0_matrix': [2, 16, 16, 16, 1, 1], 'CUB_matrix': [2, 16, 16, 16, 1, 1], 'block_dim': [1, 1, 2, 1], 'n_bef_batch_flag': False, 'n_bef_group_flag': False, 'batch_bef_group_flag': False, 'A_overhead_opt_flag': 1, 'B_overhead_opt_flag': False, 'manual_pingpong_buffer': {'AUB_pbuffer': 1, 'BUB_pbuffer': 1, 'AL1_pbuffer': 2, 'BL1_pbuffer': 2, 'AL0_pbuffer': 1, 'BL0_pbuffer': 2, 'CL0_pbuffer': 2, 'CUB_pbuffer': 2, 'UBG_pbuffer': 2}}
[INFO] [auto_tune] [2021-08-12 02:48:05,835] : No: 428	CYCLES: 1895	 best result: 522
[DEBUG] [auto_tune] [2021-08-12 02:48:05,854] : Tiling used in this evaluation is:
{'AUB_shape': None, 'BUB_shape': None, 'AL1_shape': [1152, 12, 1, 1], 'BL1_shape': [576, 1, 1, 1], 'AL0_matrix': [7, 1, 16, 16, 1, 1], 'BL0_matrix': [1, 8, 16, 16, 1, 1], 'CL0_matrix': [8, 7, 16, 16, 1, 1], 'CUB_matrix': [8, 7, 16, 16, 1, 1], 'block_dim': [1, 1, 1, 1], 'n_bef_batch_flag': False, 'n_bef_group_flag': False, 'batch_bef_group_flag': False, 'A_overhead_opt_flag': 1, 'B_overhead_opt_flag': 1, 'manual_pingpong_buffer': {'AUB_pbuffer': 1, 'BUB_pbuffer': 1, 'AL1_pbuffer': 2, 'BL1_pbuffer': 1, 'AL0_pbuffer': 2, 'BL0_pbuffer': 2, 'CL0_pbuffer': 2, 'CUB_pbuffer': 2, 'UBG_pbuffer': 2}}
[INFO] [auto_tune] [2021-08-12 02:48:08,627] : No: 429	CYCLES: 2060	 best result: 522
[DEBUG] [auto_tune] [2021-08-12 02:48:08,645] : Tiling used in this evaluation is:
{'AUB_shape': None, 'BUB_shape': None, 'AL1_shape': [1152, 13, 1, 1], 'BL1_shape': [], 'AL0_matrix': [8, 9, 16, 16, 1, 1], 'BL0_matrix': [9, 8, 16, 16, 1, 1], 'CL0_matrix': [8, 8, 16, 16, 1, 1], 'CUB_matrix': [8, 8, 16, 16, 1, 1], 'block_dim': [1, 1, 1, 1], 'n_bef_batch_flag': False, 'n_bef_group_flag': False, 'batch_bef_group_flag': False, 'A_overhead_opt_flag': False, 'B_overhead_opt_flag': False, 'manual_pingpong_buffer': {'AUB_pbuffer': 1, 'BUB_pbuffer': 1, 'AL1_pbuffer': 1, 'BL1_pbuffer': 1, 'AL0_pbuffer': 1, 'BL0_pbuffer': 1, 'CL0_pbuffer': 2, 'CUB_pbuffer': 2, 'UBG_pbuffer': 2}}
[INFO] [auto_tune] [2021-08-12 02:48:10,851] : No: 430	CYCLES: 2130	 best result: 522
[DEBUG] [auto_tune] [2021-08-12 02:48:10,871] : Tiling used in this evaluation is:
{'AUB_shape': None, 'BUB_shape': None, 'AL1_shape': [1152, 17, 1, 1], 'BL1_shape': [1152, 1, 1, 1], 'AL0_matrix': [4, 9, 16, 16, 1, 1], 'BL0_matrix': [9, 8, 16, 16, 1, 1], 'CL0_matrix': [8, 4, 16, 16, 1, 1], 'CUB_matrix': [8, 4, 16, 16, 1, 1], 'block_dim': [1, 1, 1, 1], 'n_bef_batch_flag': False, 'n_bef_group_flag': False, 'batch_bef_group_flag': False, 'A_overhead_opt_flag': False, 'B_overhead_opt_flag': False, 'manual_pingpong_buffer': {'AUB_pbuffer': 1, 'BUB_pbuffer': 1, 'AL1_pbuffer': 2, 'BL1_pbuffer': 1, 'AL0_pbuffer': 2, 'BL0_pbuffer': 1, 'CL0_pbuffer': 2, 'CUB_pbuffer': 2, 'UBG_pbuffer': 2}}
[INFO] [auto_tune] [2021-08-12 02:48:13,459] : No: 431	CYCLES: 2527	 best result: 522
[DEBUG] [auto_tune] [2021-08-12 02:48:13,478] : Tiling used in this evaluation is:
{'AUB_shape': None, 'BUB_shape': None, 'AL1_shape': [1152, 9, 1, 1], 'BL1_shape': [1152, 1, 1, 1], 'AL0_matrix': [16, 4, 16, 16, 1, 1], 'BL0_matrix': [4, 4, 16, 16, 1, 1], 'CL0_matrix': [4, 16, 16, 16, 1, 1], 'CUB_matrix': [4, 16, 16, 16, 1, 1], 'block_dim': [1, 1, 2, 1], 'n_bef_batch_flag': False, 'n_bef_group_flag': False, 'batch_bef_group_flag': False, 'A_overhead_opt_flag': 1, 'B_overhead_opt_flag': False, 'manual_pingpong_buffer': {'AUB_pbuffer': 1, 'BUB_pbuffer': 1, 'AL1_pbuffer': 1, 'BL1_pbuffer': 2, 'AL0_pbuffer': 2, 'BL0_pbuffer': 2, 'CL0_pbuffer': 2, 'CUB_pbuffer': 2, 'UBG_pbuffer': 2}}
[INFO] [auto_tune] [2021-08-12 02:48:18,595] : No: 432	CYCLES: 902	 best result: 522
[DEBUG] [auto_tune] [2021-08-12 02:48:18,613] : Tiling used in this evaluation is:
{'AUB_shape': None, 'BUB_shape': None, 'AL1_shape': [144, 1, 1, 1], 'BL1_shape': [], 'AL0_matrix': [28, 1, 16, 16, 1, 1], 'BL0_matrix': [1, 4, 16, 16, 1, 1], 'CL0_matrix': [4, 28, 16, 16, 1, 1], 'CUB_matrix': [4, 28, 16, 16, 1, 1], 'block_dim': [1, 1, 1, 1], 'n_bef_batch_flag': False, 'n_bef_group_flag': False, 'batch_bef_group_flag': False, 'A_overhead_opt_flag': False, 'B_overhead_opt_flag': 1, 'manual_pingpong_buffer': {'AUB_pbuffer': 1, 'BUB_pbuffer': 1, 'AL1_pbuffer': 2, 'BL1_pbuffer': 2, 'AL0_pbuffer': 2, 'BL0_pbuffer': 2, 'CL0_pbuffer': 2, 'CUB_pbuffer': 2, 'UBG_pbuffer': 2}}
[INFO] [auto_tune] [2021-08-12 02:48:20,895] : No: 433	CYCLES: 1277	 best result: 522
[DEBUG] [auto_tune] [2021-08-12 02:48:20,914] : Tiling used in this evaluation is:
{'AUB_shape': None, 'BUB_shape': None, 'AL1_shape': [1152, 16, 1, 1], 'BL1_shape': [576, 1, 1, 1], 'AL0_matrix': [4, 3, 16, 16, 1, 1], 'BL0_matrix': [3, 8, 16, 16, 1, 1], 'CL0_matrix': [8, 4, 16, 16, 1, 1], 'CUB_matrix': [8, 4, 16, 16, 1, 1], 'block_dim': [1, 1, 1, 1], 'n_bef_batch_flag': False, 'n_bef_group_flag': False, 'batch_bef_group_flag': False, 'A_overhead_opt_flag': False, 'B_overhead_opt_flag': False, 'manual_pingpong_buffer': {'AUB_pbuffer': 1, 'BUB_pbuffer': 1, 'AL1_pbuffer': 2, 'BL1_pbuffer': 2, 'AL0_pbuffer': 2, 'BL0_pbuffer': 2, 'CL0_pbuffer': 2, 'CUB_pbuffer': 2, 'UBG_pbuffer': 2}}
[INFO] [auto_tune] [2021-08-12 02:48:24,631] : No: 434	CYCLES: 4343	 best result: 522
[DEBUG] [auto_tune] [2021-08-12 02:48:24,649] : Tiling used in this evaluation is:
{'AUB_shape': None, 'BUB_shape': None, 'AL1_shape': [1152, 16, 1, 1], 'BL1_shape': [1152, 1, 1, 1], 'AL0_matrix': [4, 8, 16, 16, 1, 1], 'BL0_matrix': [8, 8, 16, 16, 1, 1], 'CL0_matrix': [8, 4, 16, 16, 1, 1], 'CUB_matrix': [8, 4, 16, 16, 1, 1], 'block_dim': [1, 1, 1, 1], 'n_bef_batch_flag': False, 'n_bef_group_flag': False, 'batch_bef_group_flag': False, 'A_overhead_opt_flag': False, 'B_overhead_opt_flag': False, 'manual_pingpong_buffer': {'AUB_pbuffer': 1, 'BUB_pbuffer': 1, 'AL1_pbuffer': 2, 'BL1_pbuffer': 1, 'AL0_pbuffer': 2, 'BL0_pbuffer': 2, 'CL0_pbuffer': 2, 'CUB_pbuffer': 2, 'UBG_pbuffer': 2}}
[INFO] [auto_tune] [2021-08-12 02:48:27,463] : No: 435	CYCLES: 1663	 best result: 522
[DEBUG] [auto_tune] [2021-08-12 02:48:27,482] : Tiling used in this evaluation is:
{'AUB_shape': None, 'BUB_shape': None, 'AL1_shape': [1152, 13, 1, 1], 'BL1_shape': [288, 1, 1, 1], 'AL0_matrix': [7, 9, 16, 16, 1, 1], 'BL0_matrix': [9, 8, 16, 16, 1, 1], 'CL0_matrix': [8, 7, 16, 16, 1, 1], 'CUB_matrix': [8, 7, 16, 16, 1, 1], 'block_dim': [1, 1, 1, 1], 'n_bef_batch_flag': False, 'n_bef_group_flag': False, 'batch_bef_group_flag': False, 'A_overhead_opt_flag': False, 'B_overhead_opt_flag': False, 'manual_pingpong_buffer': {'AUB_pbuffer': 1, 'BUB_pbuffer': 1, 'AL1_pbuffer': 2, 'BL1_pbuffer': 1, 'AL0_pbuffer': 2, 'BL0_pbuffer': 1, 'CL0_pbuffer': 2, 'CUB_pbuffer': 2, 'UBG_pbuffer': 2}}
[INFO] [auto_tune] [2021-08-12 02:48:30,143] : No: 436	CYCLES: 3025	 best result: 522
[DEBUG] [auto_tune] [2021-08-12 02:48:30,164] : Tiling used in this evaluation is:
{'AUB_shape': None, 'BUB_shape': None, 'AL1_shape': [1152, 13, 1, 1], 'BL1_shape': [288, 1, 1, 1], 'AL0_matrix': [7, 2, 16, 16, 1, 1], 'BL0_matrix': [2, 8, 16, 16, 1, 1], 'CL0_matrix': [8, 7, 16, 16, 1, 1], 'CUB_matrix': [8, 7, 16, 16, 1, 1], 'block_dim': [1, 1, 1, 1], 'n_bef_batch_flag': False, 'n_bef_group_flag': False, 'batch_bef_group_flag': False, 'A_overhead_opt_flag': 1, 'B_overhead_opt_flag': False, 'manual_pingpong_buffer': {'AUB_pbuffer': 1, 'BUB_pbuffer': 1, 'AL1_pbuffer': 2, 'BL1_pbuffer': 1, 'AL0_pbuffer': 2, 'BL0_pbuffer': 2, 'CL0_pbuffer': 2, 'CUB_pbuffer': 2, 'UBG_pbuffer': 2}}
[INFO] [auto_tune] [2021-08-12 02:48:33,167] : No: 437	CYCLES: 2814	 best result: 522
[DEBUG] [auto_tune] [2021-08-12 02:48:33,185] : Tiling used in this evaluation is:
{'AUB_shape': None, 'BUB_shape': None, 'AL1_shape': [1152, 10, 1, 1], 'BL1_shape': [1152, 4, 1, 1], 'AL0_matrix': [16, 3, 16, 16, 1, 1], 'BL0_matrix': [3, 2, 16, 16, 1, 1], 'CL0_matrix': [2, 16, 16, 16, 1, 1], 'CUB_matrix': [2, 16, 16, 16, 1, 1], 'block_dim': [1, 1, 1, 1], 'n_bef_batch_flag': False, 'n_bef_group_flag': False, 'batch_bef_group_flag': False, 'A_overhead_opt_flag': 1, 'B_overhead_opt_flag': 1, 'manual_pingpong_buffer': {'AUB_pbuffer': 1, 'BUB_pbuffer': 1, 'AL1_pbuffer': 1, 'BL1_pbuffer': 1, 'AL0_pbuffer': 2, 'BL0_pbuffer': 2, 'CL0_pbuffer': 2, 'CUB_pbuffer': 2, 'UBG_pbuffer': 2}}
[INFO] [auto_tune] [2021-08-12 02:48:35,967] : No: 438	CYCLES: 3342	 best result: 522
[DEBUG] [auto_tune] [2021-08-12 02:48:35,986] : Tiling used in this evaluation is:
{'AUB_shape': None, 'BUB_shape': None, 'AL1_shape': [1152, 5, 1, 1], 'BL1_shape': [], 'AL0_matrix': [7, 3, 16, 16, 1, 1], 'BL0_matrix': [3, 8, 16, 16, 1, 1], 'CL0_matrix': [8, 7, 16, 16, 1, 1], 'CUB_matrix': [8, 7, 16, 16, 1, 1], 'block_dim': [1, 1, 1, 1], 'n_bef_batch_flag': False, 'n_bef_group_flag': False, 'batch_bef_group_flag': False, 'A_overhead_opt_flag': 1, 'B_overhead_opt_flag': False, 'manual_pingpong_buffer': {'AUB_pbuffer': 1, 'BUB_pbuffer': 1, 'AL1_pbuffer': 2, 'BL1_pbuffer': 2, 'AL0_pbuffer': 2, 'BL0_pbuffer': 2, 'CL0_pbuffer': 2, 'CUB_pbuffer': 2, 'UBG_pbuffer': 2}}
[INFO] [auto_tune] [2021-08-12 02:48:38,567] : No: 439	CYCLES: 1635	 best result: 522
[DEBUG] [auto_tune] [2021-08-12 02:48:38,586] : Tiling used in this evaluation is:
{'AUB_shape': None, 'BUB_shape': None, 'AL1_shape': [1152, 1, 1, 1], 'BL1_shape': [1152, 2, 1, 1], 'AL0_matrix': [56, 2, 16, 16, 1, 1], 'BL0_matrix': [2, 4, 16, 16, 1, 1], 'CL0_matrix': [4, 56, 16, 16, 1, 1], 'CUB_matrix': [4, 56, 16, 16, 1, 1], 'block_dim': [1, 1, 1, 1], 'n_bef_batch_flag': False, 'n_bef_group_flag': False, 'batch_bef_group_flag': False, 'A_overhead_opt_flag': False, 'B_overhead_opt_flag': False, 'manual_pingpong_buffer': {'AUB_pbuffer': 1, 'BUB_pbuffer': 1, 'AL1_pbuffer': 2, 'BL1_pbuffer': 1, 'AL0_pbuffer': 1, 'BL0_pbuffer': 2, 'CL0_pbuffer': 1, 'CUB_pbuffer': 1, 'UBG_pbuffer': 2}}
[INFO] [auto_tune] [2021-08-12 02:48:40,591] : No: 440	CYCLES: 1850	 best result: 522
[DEBUG] [auto_tune] [2021-08-12 02:48:40,609] : Tiling used in this evaluation is:
{'AUB_shape': None, 'BUB_shape': None, 'AL1_shape': [1152, 2, 1, 1], 'BL1_shape': [1152, 2, 1, 1], 'AL0_matrix': [16, 2, 16, 16, 1, 1], 'BL0_matrix': [2, 2, 16, 16, 1, 1], 'CL0_matrix': [2, 16, 16, 16, 1, 1], 'CUB_matrix': [2, 16, 16, 16, 1, 1], 'block_dim': [1, 2, 1, 1], 'n_bef_batch_flag': False, 'n_bef_group_flag': False, 'batch_bef_group_flag': False, 'A_overhead_opt_flag': 1, 'B_overhead_opt_flag': 1, 'manual_pingpong_buffer': {'AUB_pbuffer': 1, 'BUB_pbuffer': 1, 'AL1_pbuffer': 2, 'BL1_pbuffer': 2, 'AL0_pbuffer': 2, 'BL0_pbuffer': 2, 'CL0_pbuffer': 2, 'CUB_pbuffer': 2, 'UBG_pbuffer': 2}}
[INFO] [auto_tune] [2021-08-12 02:48:43,691] : No: 441	CYCLES: 1962	 best result: 522
[DEBUG] [auto_tune] [2021-08-12 02:48:43,709] : Tiling used in this evaluation is:
{'AUB_shape': None, 'BUB_shape': None, 'AL1_shape': [1152, 7, 1, 1], 'BL1_shape': [1152, 1, 1, 1], 'AL0_matrix': [14, 2, 16, 16, 1, 1], 'BL0_matrix': [2, 4, 16, 16, 1, 1], 'CL0_matrix': [4, 14, 16, 16, 1, 1], 'CUB_matrix': [4, 14, 16, 16, 1, 1], 'block_dim': [1, 2, 1, 1], 'n_bef_batch_flag': False, 'n_bef_group_flag': False, 'batch_bef_group_flag': False, 'A_overhead_opt_flag': False, 'B_overhead_opt_flag': False, 'manual_pingpong_buffer': {'AUB_pbuffer': 1, 'BUB_pbuffer': 1, 'AL1_pbuffer': 1, 'BL1_pbuffer': 2, 'AL0_pbuffer': 2, 'BL0_pbuffer': 2, 'CL0_pbuffer': 2, 'CUB_pbuffer': 2, 'UBG_pbuffer': 2}}
[INFO] [auto_tune] [2021-08-12 02:48:46,043] : No: 442	CYCLES: 832	 best result: 522
[DEBUG] [auto_tune] [2021-08-12 02:48:46,062] : Tiling used in this evaluation is:
{'AUB_shape': None, 'BUB_shape': None, 'AL1_shape': [1152, 2, 1, 1], 'BL1_shape': [1152, 2, 1, 1], 'AL0_matrix': [49, 2, 16, 16, 1, 1], 'BL0_matrix': [2, 2, 16, 16, 1, 1], 'CL0_matrix': [2, 49, 16, 16, 1, 1], 'CUB_matrix': [2, 49, 16, 16, 1, 1], 'block_dim': [1, 1, 1, 1], 'n_bef_batch_flag': False, 'n_bef_group_flag': False, 'batch_bef_group_flag': False, 'A_overhead_opt_flag': 1, 'B_overhead_opt_flag': 1, 'manual_pingpong_buffer': {'AUB_pbuffer': 1, 'BUB_pbuffer': 1, 'AL1_pbuffer': 1, 'BL1_pbuffer': 2, 'AL0_pbuffer': 1, 'BL0_pbuffer': 2, 'CL0_pbuffer': 2, 'CUB_pbuffer': 2, 'UBG_pbuffer': 2}}
[INFO] [auto_tune] [2021-08-12 02:48:48,991] : No: 443	CYCLES: 2298	 best result: 522
[DEBUG] [auto_tune] [2021-08-12 02:48:49,010] : Tiling used in this evaluation is:
{'AUB_shape': None, 'BUB_shape': None, 'AL1_shape': [1152, 2, 1, 1], 'BL1_shape': [288, 1, 1, 1], 'AL0_matrix': [8, 3, 16, 16, 1, 1], 'BL0_matrix': [3, 8, 16, 16, 1, 1], 'CL0_matrix': [8, 8, 16, 16, 1, 1], 'CUB_matrix': [8, 8, 16, 16, 1, 1], 'block_dim': [1, 1, 2, 1], 'n_bef_batch_flag': False, 'n_bef_group_flag': False, 'batch_bef_group_flag': False, 'A_overhead_opt_flag': False, 'B_overhead_opt_flag': False, 'manual_pingpong_buffer': {'AUB_pbuffer': 1, 'BUB_pbuffer': 1, 'AL1_pbuffer': 2, 'BL1_pbuffer': 2, 'AL0_pbuffer': 2, 'BL0_pbuffer': 2, 'CL0_pbuffer': 2, 'CUB_pbuffer': 2, 'UBG_pbuffer': 2}}
[INFO] [auto_tune] [2021-08-12 02:48:54,239] : No: 444	CYCLES: 1343	 best result: 522
[DEBUG] [auto_tune] [2021-08-12 02:48:54,258] : Tiling used in this evaluation is:
{'AUB_shape': None, 'BUB_shape': None, 'AL1_shape': [288, 1, 1, 1], 'BL1_shape': [576, 1, 1, 1], 'AL0_matrix': [28, 3, 16, 16, 1, 1], 'BL0_matrix': [3, 4, 16, 16, 1, 1], 'CL0_matrix': [4, 28, 16, 16, 1, 1], 'CUB_matrix': [4, 28, 16, 16, 1, 1], 'block_dim': [1, 1, 2, 1], 'n_bef_batch_flag': False, 'n_bef_group_flag': False, 'batch_bef_group_flag': False, 'A_overhead_opt_flag': False, 'B_overhead_opt_flag': 1, 'manual_pingpong_buffer': {'AUB_pbuffer': 1, 'BUB_pbuffer': 1, 'AL1_pbuffer': 2, 'BL1_pbuffer': 2, 'AL0_pbuffer': 1, 'BL0_pbuffer': 2, 'CL0_pbuffer': 2, 'CUB_pbuffer': 2, 'UBG_pbuffer': 2}}
[INFO] [auto_tune] [2021-08-12 02:48:57,899] : No: 445	CYCLES: 849	 best result: 522
[DEBUG] [auto_tune] [2021-08-12 02:48:57,917] : Tiling used in this evaluation is:
{'AUB_shape': None, 'BUB_shape': None, 'AL1_shape': [1152, 7, 1, 1], 'BL1_shape': [], 'AL0_matrix': [14, 4, 16, 16, 1, 1], 'BL0_matrix': [4, 8, 16, 16, 1, 1], 'CL0_matrix': [8, 14, 16, 16, 1, 1], 'CUB_matrix': [8, 14, 16, 16, 1, 1], 'block_dim': [1, 1, 1, 1], 'n_bef_batch_flag': False, 'n_bef_group_flag': False, 'batch_bef_group_flag': False, 'A_overhead_opt_flag': False, 'B_overhead_opt_flag': 1, 'manual_pingpong_buffer': {'AUB_pbuffer': 1, 'BUB_pbuffer': 1, 'AL1_pbuffer': 1, 'BL1_pbuffer': 1, 'AL0_pbuffer': 2, 'BL0_pbuffer': 2, 'CL0_pbuffer': 2, 'CUB_pbuffer': 2, 'UBG_pbuffer': 2}}
[INFO] [auto_tune] [2021-08-12 02:49:00,296] : No: 446	CYCLES: 1289	 best result: 522
[DEBUG] [auto_tune] [2021-08-12 02:49:00,314] : Tiling used in this evaluation is:
{'AUB_shape': None, 'BUB_shape': None, 'AL1_shape': [1152, 6, 1, 1], 'BL1_shape': [], 'AL0_matrix': [8, 6, 16, 16, 1, 1], 'BL0_matrix': [6, 8, 16, 16, 1, 1], 'CL0_matrix': [8, 8, 16, 16, 1, 1], 'CUB_matrix': [8, 8, 16, 16, 1, 1], 'block_dim': [1, 1, 1, 1], 'n_bef_batch_flag': False, 'n_bef_group_flag': False, 'batch_bef_group_flag': False, 'A_overhead_opt_flag': False, 'B_overhead_opt_flag': False, 'manual_pingpong_buffer': {'AUB_pbuffer': 1, 'BUB_pbuffer': 1, 'AL1_pbuffer': 2, 'BL1_pbuffer': 1, 'AL0_pbuffer': 2, 'BL0_pbuffer': 2, 'CL0_pbuffer': 2, 'CUB_pbuffer': 2, 'UBG_pbuffer': 2}}
[INFO] [auto_tune] [2021-08-12 02:49:02,959] : No: 447	CYCLES: 1763	 best result: 522
[DEBUG] [auto_tune] [2021-08-12 02:49:02,977] : Tiling used in this evaluation is:
{'AUB_shape': None, 'BUB_shape': None, 'AL1_shape': [1152, 7, 1, 1], 'BL1_shape': [1152, 4, 1, 1], 'AL0_matrix': [16, 4, 16, 16, 1, 1], 'BL0_matrix': [4, 2, 16, 16, 1, 1], 'CL0_matrix': [2, 16, 16, 16, 1, 1], 'CUB_matrix': [2, 16, 16, 16, 1, 1], 'block_dim': [1, 1, 2, 1], 'n_bef_batch_flag': False, 'n_bef_group_flag': False, 'batch_bef_group_flag': False, 'A_overhead_opt_flag': 1, 'B_overhead_opt_flag': 1, 'manual_pingpong_buffer': {'AUB_pbuffer': 1, 'BUB_pbuffer': 1, 'AL1_pbuffer': 1, 'BL1_pbuffer': 1, 'AL0_pbuffer': 2, 'BL0_pbuffer': 2, 'CL0_pbuffer': 2, 'CUB_pbuffer': 2, 'UBG_pbuffer': 2}}
[INFO] [auto_tune] [2021-08-12 02:49:06,690] : No: 448	CYCLES: 1058	 best result: 522
[DEBUG] [auto_tune] [2021-08-12 02:49:06,709] : Tiling used in this evaluation is:
{'AUB_shape': None, 'BUB_shape': None, 'AL1_shape': [1152, 12, 1, 1], 'BL1_shape': [288, 1, 1, 1], 'AL0_matrix': [14, 3, 16, 16, 1, 1], 'BL0_matrix': [3, 8, 16, 16, 1, 1], 'CL0_matrix': [8, 14, 16, 16, 1, 1], 'CUB_matrix': [8, 14, 16, 16, 1, 1], 'block_dim': [1, 1, 2, 1], 'n_bef_batch_flag': False, 'n_bef_group_flag': False, 'batch_bef_group_flag': False, 'A_overhead_opt_flag': False, 'B_overhead_opt_flag': False, 'manual_pingpong_buffer': {'AUB_pbuffer': 1, 'BUB_pbuffer': 1, 'AL1_pbuffer': 1, 'BL1_pbuffer': 2, 'AL0_pbuffer': 2, 'BL0_pbuffer': 2, 'CL0_pbuffer': 2, 'CUB_pbuffer': 2, 'UBG_pbuffer': 2}}
[INFO] [auto_tune] [2021-08-12 02:49:09,775] : No: 449	CYCLES: 903	 best result: 522
[DEBUG] [auto_tune] [2021-08-12 02:49:09,794] : Tiling used in this evaluation is:
{'AUB_shape': None, 'BUB_shape': None, 'AL1_shape': [1152, 4, 1, 1], 'BL1_shape': [1152, 1, 1, 1], 'AL0_matrix': [16, 6, 16, 16, 1, 1], 'BL0_matrix': [6, 4, 16, 16, 1, 1], 'CL0_matrix': [4, 16, 16, 16, 1, 1], 'CUB_matrix': [4, 16, 16, 16, 1, 1], 'block_dim': [1, 1, 1, 1], 'n_bef_batch_flag': False, 'n_bef_group_flag': False, 'batch_bef_group_flag': False, 'A_overhead_opt_flag': 1, 'B_overhead_opt_flag': 1, 'manual_pingpong_buffer': {'AUB_pbuffer': 1, 'BUB_pbuffer': 1, 'AL1_pbuffer': 2, 'BL1_pbuffer': 2, 'AL0_pbuffer': 1, 'BL0_pbuffer': 2, 'CL0_pbuffer': 2, 'CUB_pbuffer': 2, 'UBG_pbuffer': 2}}
[INFO] [auto_tune] [2021-08-12 02:49:13,179] : No: 450	CYCLES: 2245	 best result: 522
[DEBUG] [auto_tune] [2021-08-12 02:49:13,198] : Tiling used in this evaluation is:
{'AUB_shape': None, 'BUB_shape': None, 'AL1_shape': [1152, 4, 1, 1], 'BL1_shape': [1152, 1, 1, 1], 'AL0_matrix': [16, 4, 16, 16, 1, 1], 'BL0_matrix': [4, 8, 16, 16, 1, 1], 'CL0_matrix': [8, 16, 16, 16, 1, 1], 'CUB_matrix': [8, 16, 16, 16, 1, 1], 'block_dim': [1, 1, 1, 1], 'n_bef_batch_flag': False, 'n_bef_group_flag': False, 'batch_bef_group_flag': False, 'A_overhead_opt_flag': 1, 'B_overhead_opt_flag': 1, 'manual_pingpong_buffer': {'AUB_pbuffer': 1, 'BUB_pbuffer': 1, 'AL1_pbuffer': 2, 'BL1_pbuffer': 1, 'AL0_pbuffer': 2, 'BL0_pbuffer': 2, 'CL0_pbuffer': 2, 'CUB_pbuffer': 1, 'UBG_pbuffer': 2}}
[INFO] [auto_tune] [2021-08-12 02:49:16,095] : No: 451	CYCLES: 1390	 best result: 522
[DEBUG] [auto_tune] [2021-08-12 02:49:16,113] : Tiling used in this evaluation is:
{'AUB_shape': None, 'BUB_shape': None, 'AL1_shape': [1152, 34, 1, 1], 'BL1_shape': [], 'AL0_matrix': [4, 1, 16, 16, 1, 1], 'BL0_matrix': [1, 8, 16, 16, 1, 1], 'CL0_matrix': [8, 4, 16, 16, 1, 1], 'CUB_matrix': [8, 4, 16, 16, 1, 1], 'block_dim': [1, 1, 2, 1], 'n_bef_batch_flag': False, 'n_bef_group_flag': False, 'batch_bef_group_flag': False, 'A_overhead_opt_flag': False, 'B_overhead_opt_flag': False, 'manual_pingpong_buffer': {'AUB_pbuffer': 1, 'BUB_pbuffer': 1, 'AL1_pbuffer': 1, 'BL1_pbuffer': 1, 'AL0_pbuffer': 2, 'BL0_pbuffer': 2, 'CL0_pbuffer': 2, 'CUB_pbuffer': 2, 'UBG_pbuffer': 2}}
[INFO] [auto_tune] [2021-08-12 02:49:18,627] : No: 452	CYCLES: 1378	 best result: 522
[DEBUG] [auto_tune] [2021-08-12 02:49:18,645] : Tiling used in this evaluation is:
{'AUB_shape': None, 'BUB_shape': None, 'AL1_shape': [1152, 9, 1, 1], 'BL1_shape': [], 'AL0_matrix': [16, 3, 16, 16, 1, 1], 'BL0_matrix': [3, 4, 16, 16, 1, 1], 'CL0_matrix': [4, 16, 16, 16, 1, 1], 'CUB_matrix': [4, 16, 16, 16, 1, 1], 'block_dim': [1, 2, 1, 1], 'n_bef_batch_flag': False, 'n_bef_group_flag': False, 'batch_bef_group_flag': False, 'A_overhead_opt_flag': False, 'B_overhead_opt_flag': False, 'manual_pingpong_buffer': {'AUB_pbuffer': 1, 'BUB_pbuffer': 1, 'AL1_pbuffer': 1, 'BL1_pbuffer': 2, 'AL0_pbuffer': 2, 'BL0_pbuffer': 2, 'CL0_pbuffer': 2, 'CUB_pbuffer': 2, 'UBG_pbuffer': 2}}
[INFO] [auto_tune] [2021-08-12 02:49:21,111] : No: 453	CYCLES: 892	 best result: 522
[DEBUG] [auto_tune] [2021-08-12 02:49:21,131] : Tiling used in this evaluation is:
{'AUB_shape': None, 'BUB_shape': None, 'AL1_shape': [1152, 4, 1, 1], 'BL1_shape': [576, 1, 1, 1], 'AL0_matrix': [28, 2, 16, 16, 1, 1], 'BL0_matrix': [2, 2, 16, 16, 1, 1], 'CL0_matrix': [2, 28, 16, 16, 1, 1], 'CUB_matrix': [2, 28, 16, 16, 1, 1], 'block_dim': [1, 2, 1, 1], 'n_bef_batch_flag': False, 'n_bef_group_flag': False, 'batch_bef_group_flag': False, 'A_overhead_opt_flag': False, 'B_overhead_opt_flag': False, 'manual_pingpong_buffer': {'AUB_pbuffer': 1, 'BUB_pbuffer': 1, 'AL1_pbuffer': 1, 'BL1_pbuffer': 2, 'AL0_pbuffer': 2, 'BL0_pbuffer': 2, 'CL0_pbuffer': 2, 'CUB_pbuffer': 2, 'UBG_pbuffer': 2}}
[INFO] [auto_tune] [2021-08-12 02:49:23,831] : No: 454	CYCLES: 841	 best result: 522
[DEBUG] [auto_tune] [2021-08-12 02:49:23,849] : Tiling used in this evaluation is:
{'AUB_shape': None, 'BUB_shape': None, 'AL1_shape': [1152, 5, 1, 1], 'BL1_shape': [], 'AL0_matrix': [28, 4, 16, 16, 1, 1], 'BL0_matrix': [4, 2, 16, 16, 1, 1], 'CL0_matrix': [2, 28, 16, 16, 1, 1], 'CUB_matrix': [2, 28, 16, 16, 1, 1], 'block_dim': [1, 1, 2, 1], 'n_bef_batch_flag': False, 'n_bef_group_flag': False, 'batch_bef_group_flag': False, 'A_overhead_opt_flag': 1, 'B_overhead_opt_flag': False, 'manual_pingpong_buffer': {'AUB_pbuffer': 1, 'BUB_pbuffer': 1, 'AL1_pbuffer': 1, 'BL1_pbuffer': 1, 'AL0_pbuffer': 1, 'BL0_pbuffer': 2, 'CL0_pbuffer': 2, 'CUB_pbuffer': 2, 'UBG_pbuffer': 2}}
[INFO] [auto_tune] [2021-08-12 02:49:27,439] : No: 455	CYCLES: 1300	 best result: 522
[DEBUG] [auto_tune] [2021-08-12 02:49:27,458] : Tiling used in this evaluation is:
{'AUB_shape': None, 'BUB_shape': None, 'AL1_shape': [1152, 7, 1, 1], 'BL1_shape': [1152, 1, 1, 1], 'AL0_matrix': [14, 6, 16, 16, 1, 1], 'BL0_matrix': [6, 4, 16, 16, 1, 1], 'CL0_matrix': [4, 14, 16, 16, 1, 1], 'CUB_matrix': [4, 14, 16, 16, 1, 1], 'block_dim': [1, 1, 2, 1], 'n_bef_batch_flag': False, 'n_bef_group_flag': False, 'batch_bef_group_flag': False, 'A_overhead_opt_flag': False, 'B_overhead_opt_flag': 1, 'manual_pingpong_buffer': {'AUB_pbuffer': 1, 'BUB_pbuffer': 1, 'AL1_pbuffer': 1, 'BL1_pbuffer': 2, 'AL0_pbuffer': 1, 'BL0_pbuffer': 2, 'CL0_pbuffer': 2, 'CUB_pbuffer': 2, 'UBG_pbuffer': 2}}
[INFO] [auto_tune] [2021-08-12 02:49:31,235] : No: 456	CYCLES: 967	 best result: 522
[DEBUG] [auto_tune] [2021-08-12 02:49:31,254] : Tiling used in this evaluation is:
{'AUB_shape': None, 'BUB_shape': None, 'AL1_shape': [1152, 11, 1, 1], 'BL1_shape': [1152, 1, 1, 1], 'AL0_matrix': [4, 3, 16, 16, 1, 1], 'BL0_matrix': [3, 8, 16, 16, 1, 1], 'CL0_matrix': [8, 4, 16, 16, 1, 1], 'CUB_matrix': [8, 4, 16, 16, 1, 1], 'block_dim': [1, 1, 1, 1], 'n_bef_batch_flag': False, 'n_bef_group_flag': False, 'batch_bef_group_flag': False, 'A_overhead_opt_flag': False, 'B_overhead_opt_flag': False, 'manual_pingpong_buffer': {'AUB_pbuffer': 1, 'BUB_pbuffer': 1, 'AL1_pbuffer': 2, 'BL1_pbuffer': 1, 'AL0_pbuffer': 2, 'BL0_pbuffer': 2, 'CL0_pbuffer': 2, 'CUB_pbuffer': 2, 'UBG_pbuffer': 2}}
[INFO] [auto_tune] [2021-08-12 02:49:34,059] : No: 457	CYCLES: 3060	 best result: 522
[DEBUG] [auto_tune] [2021-08-12 02:49:34,079] : Tiling used in this evaluation is:
{'AUB_shape': None, 'BUB_shape': None, 'AL1_shape': [1152, 27, 1, 1], 'BL1_shape': None, 'AL0_matrix': [7, 1, 16, 16, 1, 1], 'BL0_matrix': [1, 8, 16, 16, 1, 1], 'CL0_matrix': [8, 7, 16, 16, 1, 1], 'CUB_matrix': [8, 7, 16, 16, 1, 1], 'block_dim': [1, 1, 1, 1], 'n_bef_batch_flag': False, 'n_bef_group_flag': False, 'batch_bef_group_flag': False, 'A_overhead_opt_flag': 1, 'B_overhead_opt_flag': False, 'manual_pingpong_buffer': {'AUB_pbuffer': 1, 'BUB_pbuffer': 1, 'AL1_pbuffer': 1, 'BL1_pbuffer': 2, 'AL0_pbuffer': 2, 'BL0_pbuffer': 2, 'CL0_pbuffer': 2, 'CUB_pbuffer': 2, 'UBG_pbuffer': 2}}
[INFO] [auto_tune] [2021-08-12 02:49:36,415] : No: 458	CYCLES: 4499	 best result: 522
[DEBUG] [auto_tune] [2021-08-12 02:49:36,433] : Tiling used in this evaluation is:
{'AUB_shape': None, 'BUB_shape': None, 'AL1_shape': [1152, 11, 1, 1], 'BL1_shape': [1152, 2, 1, 1], 'AL0_matrix': [16, 6, 16, 16, 1, 1], 'BL0_matrix': [6, 2, 16, 16, 1, 1], 'CL0_matrix': [2, 16, 16, 16, 1, 1], 'CUB_matrix': [2, 16, 16, 16, 1, 1], 'block_dim': [1, 2, 1, 1], 'n_bef_batch_flag': False, 'n_bef_group_flag': False, 'batch_bef_group_flag': False, 'A_overhead_opt_flag': 1, 'B_overhead_opt_flag': False, 'manual_pingpong_buffer': {'AUB_pbuffer': 1, 'BUB_pbuffer': 1, 'AL1_pbuffer': 1, 'BL1_pbuffer': 1, 'AL0_pbuffer': 1, 'BL0_pbuffer': 2, 'CL0_pbuffer': 2, 'CUB_pbuffer': 2, 'UBG_pbuffer': 2}}
[INFO] [auto_tune] [2021-08-12 02:49:39,219] : No: 459	CYCLES: 1848	 best result: 522
[DEBUG] [auto_tune] [2021-08-12 02:49:39,238] : Tiling used in this evaluation is:
{'AUB_shape': None, 'BUB_shape': None, 'AL1_shape': [1152, 2, 1, 1], 'BL1_shape': [1152, 1, 1, 1], 'AL0_matrix': [32, 2, 16, 16, 1, 1], 'BL0_matrix': [2, 2, 16, 16, 1, 1], 'CL0_matrix': [2, 32, 16, 16, 1, 1], 'CUB_matrix': [2, 32, 16, 16, 1, 1], 'block_dim': [1, 2, 1, 1], 'n_bef_batch_flag': False, 'n_bef_group_flag': False, 'batch_bef_group_flag': False, 'A_overhead_opt_flag': 1, 'B_overhead_opt_flag': False, 'manual_pingpong_buffer': {'AUB_pbuffer': 1, 'BUB_pbuffer': 1, 'AL1_pbuffer': 2, 'BL1_pbuffer': 2, 'AL0_pbuffer': 2, 'BL0_pbuffer': 2, 'CL0_pbuffer': 2, 'CUB_pbuffer': 2, 'UBG_pbuffer': 2}}
[INFO] [auto_tune] [2021-08-12 02:49:43,439] : No: 460	CYCLES: 1338	 best result: 522
[DEBUG] [auto_tune] [2021-08-12 02:49:43,458] : Tiling used in this evaluation is:
{'AUB_shape': None, 'BUB_shape': None, 'AL1_shape': [1152, 39, 1, 1], 'BL1_shape': [576, 1, 1, 1], 'AL0_matrix': [4, 9, 16, 16, 1, 1], 'BL0_matrix': [9, 8, 16, 16, 1, 1], 'CL0_matrix': [8, 4, 16, 16, 1, 1], 'CUB_matrix': [8, 4, 16, 16, 1, 1], 'block_dim': [1, 1, 2, 1], 'n_bef_batch_flag': False, 'n_bef_group_flag': False, 'batch_bef_group_flag': False, 'A_overhead_opt_flag': 1, 'B_overhead_opt_flag': False, 'manual_pingpong_buffer': {'AUB_pbuffer': 1, 'BUB_pbuffer': 1, 'AL1_pbuffer': 1, 'BL1_pbuffer': 2, 'AL0_pbuffer': 2, 'BL0_pbuffer': 1, 'CL0_pbuffer': 2, 'CUB_pbuffer': 2, 'UBG_pbuffer': 2}}
[INFO] [auto_tune] [2021-08-12 02:49:47,111] : No: 461	CYCLES: 2047	 best result: 522
[DEBUG] [auto_tune] [2021-08-12 02:49:47,129] : Tiling used in this evaluation is:
{'AUB_shape': None, 'BUB_shape': None, 'AL1_shape': [1152, 7, 1, 1], 'BL1_shape': [], 'AL0_matrix': [7, 1, 16, 16, 1, 1], 'BL0_matrix': [1, 8, 16, 16, 1, 1], 'CL0_matrix': [8, 7, 16, 16, 1, 1], 'CUB_matrix': [8, 7, 16, 16, 1, 1], 'block_dim': [1, 1, 1, 1], 'n_bef_batch_flag': False, 'n_bef_group_flag': False, 'batch_bef_group_flag': False, 'A_overhead_opt_flag': 1, 'B_overhead_opt_flag': 1, 'manual_pingpong_buffer': {'AUB_pbuffer': 1, 'BUB_pbuffer': 1, 'AL1_pbuffer': 2, 'BL1_pbuffer': 1, 'AL0_pbuffer': 2, 'BL0_pbuffer': 2, 'CL0_pbuffer': 2, 'CUB_pbuffer': 2, 'UBG_pbuffer': 2}}
[INFO] [auto_tune] [2021-08-12 02:49:49,559] : No: 462	CYCLES: 1453	 best result: 522
[DEBUG] [auto_tune] [2021-08-12 02:49:49,578] : Tiling used in this evaluation is:
{'AUB_shape': None, 'BUB_shape': None, 'AL1_shape': [1152, 10, 1, 1], 'BL1_shape': [1152, 1, 1, 1], 'AL0_matrix': [16, 6, 16, 16, 1, 1], 'BL0_matrix': [6, 2, 16, 16, 1, 1], 'CL0_matrix': [2, 16, 16, 16, 1, 1], 'CUB_matrix': [2, 16, 16, 16, 1, 1], 'block_dim': [1, 2, 1, 1], 'n_bef_batch_flag': False, 'n_bef_group_flag': False, 'batch_bef_group_flag': False, 'A_overhead_opt_flag': False, 'B_overhead_opt_flag': False, 'manual_pingpong_buffer': {'AUB_pbuffer': 1, 'BUB_pbuffer': 1, 'AL1_pbuffer': 1, 'BL1_pbuffer': 2, 'AL0_pbuffer': 1, 'BL0_pbuffer': 2, 'CL0_pbuffer': 2, 'CUB_pbuffer': 2, 'UBG_pbuffer': 2}}
[INFO] [auto_tune] [2021-08-12 02:49:52,507] : No: 463	CYCLES: 1746	 best result: 522
[DEBUG] [auto_tune] [2021-08-12 02:49:52,525] : Tiling used in this evaluation is:
{'AUB_shape': None, 'BUB_shape': None, 'AL1_shape': [1152, 10, 1, 1], 'BL1_shape': [288, 1, 1, 1], 'AL0_matrix': [16, 1, 16, 16, 1, 1], 'BL0_matrix': [1, 4, 16, 16, 1, 1], 'CL0_matrix': [4, 16, 16, 16, 1, 1], 'CUB_matrix': [4, 16, 16, 16, 1, 1], 'block_dim': [1, 1, 2, 1], 'n_bef_batch_flag': False, 'n_bef_group_flag': False, 'batch_bef_group_flag': False, 'A_overhead_opt_flag': 1, 'B_overhead_opt_flag': False, 'manual_pingpong_buffer': {'AUB_pbuffer': 1, 'BUB_pbuffer': 1, 'AL1_pbuffer': 1, 'BL1_pbuffer': 2, 'AL0_pbuffer': 2, 'BL0_pbuffer': 2, 'CL0_pbuffer': 2, 'CUB_pbuffer': 2, 'UBG_pbuffer': 2}}
[INFO] [auto_tune] [2021-08-12 02:49:56,191] : No: 464	CYCLES: 1225	 best result: 522
[DEBUG] [auto_tune] [2021-08-12 02:49:56,210] : Tiling used in this evaluation is:
{'AUB_shape': None, 'BUB_shape': None, 'AL1_shape': [1152, 7, 1, 1], 'BL1_shape': [], 'AL0_matrix': [14, 1, 16, 16, 1, 1], 'BL0_matrix': [1, 4, 16, 16, 1, 1], 'CL0_matrix': [4, 14, 16, 16, 1, 1], 'CUB_matrix': [4, 14, 16, 16, 1, 1], 'block_dim': [1, 2, 1, 1], 'n_bef_batch_flag': False, 'n_bef_group_flag': False, 'batch_bef_group_flag': False, 'A_overhead_opt_flag': False, 'B_overhead_opt_flag': False, 'manual_pingpong_buffer': {'AUB_pbuffer': 1, 'BUB_pbuffer': 1, 'AL1_pbuffer': 1, 'BL1_pbuffer': 2, 'AL0_pbuffer': 2, 'BL0_pbuffer': 2, 'CL0_pbuffer': 2, 'CUB_pbuffer': 2, 'UBG_pbuffer': 2}}
[INFO] [auto_tune] [2021-08-12 02:49:58,375] : No: 465	CYCLES: 795	 best result: 522
[DEBUG] [auto_tune] [2021-08-12 02:49:58,394] : Tiling used in this evaluation is:
{'AUB_shape': None, 'BUB_shape': None, 'AL1_shape': [1152, 1, 1, 1], 'BL1_shape': [576, 1, 1, 1], 'AL0_matrix': [32, 1, 16, 16, 1, 1], 'BL0_matrix': [1, 2, 16, 16, 1, 1], 'CL0_matrix': [2, 32, 16, 16, 1, 1], 'CUB_matrix': [2, 32, 16, 16, 1, 1], 'block_dim': [1, 2, 1, 1], 'n_bef_batch_flag': False, 'n_bef_group_flag': False, 'batch_bef_group_flag': False, 'A_overhead_opt_flag': False, 'B_overhead_opt_flag': False, 'manual_pingpong_buffer': {'AUB_pbuffer': 1, 'BUB_pbuffer': 1, 'AL1_pbuffer': 2, 'BL1_pbuffer': 2, 'AL0_pbuffer': 2, 'BL0_pbuffer': 2, 'CL0_pbuffer': 2, 'CUB_pbuffer': 2, 'UBG_pbuffer': 2}}
[INFO] [auto_tune] [2021-08-12 02:50:00,687] : No: 466	CYCLES: 1609	 best result: 522
[DEBUG] [auto_tune] [2021-08-12 02:50:00,706] : Tiling used in this evaluation is:
{'AUB_shape': None, 'BUB_shape': None, 'AL1_shape': [1152, 6, 1, 1], 'BL1_shape': [1152, 2, 1, 1], 'AL0_matrix': [14, 6, 16, 16, 1, 1], 'BL0_matrix': [6, 4, 16, 16, 1, 1], 'CL0_matrix': [4, 14, 16, 16, 1, 1], 'CUB_matrix': [4, 14, 16, 16, 1, 1], 'block_dim': [1, 1, 1, 1], 'n_bef_batch_flag': False, 'n_bef_group_flag': False, 'batch_bef_group_flag': False, 'A_overhead_opt_flag': 1, 'B_overhead_opt_flag': 1, 'manual_pingpong_buffer': {'AUB_pbuffer': 1, 'BUB_pbuffer': 1, 'AL1_pbuffer': 1, 'BL1_pbuffer': 2, 'AL0_pbuffer': 1, 'BL0_pbuffer': 2, 'CL0_pbuffer': 2, 'CUB_pbuffer': 2, 'UBG_pbuffer': 2}}
[INFO] [auto_tune] [2021-08-12 02:50:03,419] : No: 467	CYCLES: 2075	 best result: 522
[DEBUG] [auto_tune] [2021-08-12 02:50:03,438] : Tiling used in this evaluation is:
{'AUB_shape': None, 'BUB_shape': None, 'AL1_shape': [1152, 1, 1, 1], 'BL1_shape': [576, 1, 1, 1], 'AL0_matrix': [7, 6, 16, 16, 1, 1], 'BL0_matrix': [6, 8, 16, 16, 1, 1], 'CL0_matrix': [8, 7, 16, 16, 1, 1], 'CUB_matrix': [8, 7, 16, 16, 1, 1], 'block_dim': [1, 1, 1, 1], 'n_bef_batch_flag': False, 'n_bef_group_flag': False, 'batch_bef_group_flag': False, 'A_overhead_opt_flag': False, 'B_overhead_opt_flag': False, 'manual_pingpong_buffer': {'AUB_pbuffer': 1, 'BUB_pbuffer': 1, 'AL1_pbuffer': 2, 'BL1_pbuffer': 2, 'AL0_pbuffer': 2, 'BL0_pbuffer': 2, 'CL0_pbuffer': 2, 'CUB_pbuffer': 2, 'UBG_pbuffer': 2}}
[INFO] [auto_tune] [2021-08-12 02:50:05,579] : No: 468	CYCLES: 2340	 best result: 522
[DEBUG] [auto_tune] [2021-08-12 02:50:05,599] : Tiling used in this evaluation is:
{'AUB_shape': None, 'BUB_shape': None, 'AL1_shape': [1152, 6, 1, 1], 'BL1_shape': [1152, 1, 1, 1], 'AL0_matrix': [16, 8, 16, 16, 1, 1], 'BL0_matrix': [8, 4, 16, 16, 1, 1], 'CL0_matrix': [4, 16, 16, 16, 1, 1], 'CUB_matrix': [4, 16, 16, 16, 1, 1], 'block_dim': [1, 2, 1, 1], 'n_bef_batch_flag': False, 'n_bef_group_flag': False, 'batch_bef_group_flag': False, 'A_overhead_opt_flag': 1, 'B_overhead_opt_flag': False, 'manual_pingpong_buffer': {'AUB_pbuffer': 1, 'BUB_pbuffer': 1, 'AL1_pbuffer': 1, 'BL1_pbuffer': 2, 'AL0_pbuffer': 1, 'BL0_pbuffer': 2, 'CL0_pbuffer': 2, 'CUB_pbuffer': 2, 'UBG_pbuffer': 2}}
[INFO] [auto_tune] [2021-08-12 02:50:08,367] : No: 469	CYCLES: 1227	 best result: 522
[DEBUG] [auto_tune] [2021-08-12 02:50:08,387] : Tiling used in this evaluation is:
{'AUB_shape': None, 'BUB_shape': None, 'AL1_shape': [1152, 3, 1, 1], 'BL1_shape': [1152, 1, 1, 1], 'AL0_matrix': [16, 4, 16, 16, 1, 1], 'BL0_matrix': [4, 8, 16, 16, 1, 1], 'CL0_matrix': [8, 16, 16, 16, 1, 1], 'CUB_matrix': [8, 16, 16, 16, 1, 1], 'block_dim': [1, 1, 2, 1], 'n_bef_batch_flag': False, 'n_bef_group_flag': False, 'batch_bef_group_flag': False, 'A_overhead_opt_flag': 1, 'B_overhead_opt_flag': False, 'manual_pingpong_buffer': {'AUB_pbuffer': 1, 'BUB_pbuffer': 1, 'AL1_pbuffer': 2, 'BL1_pbuffer': 1, 'AL0_pbuffer': 2, 'BL0_pbuffer': 2, 'CL0_pbuffer': 2, 'CUB_pbuffer': 1, 'UBG_pbuffer': 2}}
[INFO] [auto_tune] [2021-08-12 02:50:12,815] : No: 470	CYCLES: 704	 best result: 522
[DEBUG] [auto_tune] [2021-08-12 02:50:12,834] : Tiling used in this evaluation is:
{'AUB_shape': None, 'BUB_shape': None, 'AL1_shape': [1152, 18, 1, 1], 'BL1_shape': [1152, 1, 1, 1], 'AL0_matrix': [8, 6, 16, 16, 1, 1], 'BL0_matrix': [6, 4, 16, 16, 1, 1], 'CL0_matrix': [4, 8, 16, 16, 1, 1], 'CUB_matrix': [4, 8, 16, 16, 1, 1], 'block_dim': [1, 1, 2, 1], 'n_bef_batch_flag': False, 'n_bef_group_flag': False, 'batch_bef_group_flag': False, 'A_overhead_opt_flag': False, 'B_overhead_opt_flag': False, 'manual_pingpong_buffer': {'AUB_pbuffer': 1, 'BUB_pbuffer': 1, 'AL1_pbuffer': 1, 'BL1_pbuffer': 2, 'AL0_pbuffer': 2, 'BL0_pbuffer': 2, 'CL0_pbuffer': 2, 'CUB_pbuffer': 2, 'UBG_pbuffer': 2}}
[INFO] [auto_tune] [2021-08-12 02:50:16,915] : No: 471	CYCLES: 1436	 best result: 522
[DEBUG] [auto_tune] [2021-08-12 02:50:16,934] : Tiling used in this evaluation is:
{'AUB_shape': None, 'BUB_shape': None, 'AL1_shape': [1152, 12, 1, 1], 'BL1_shape': [], 'AL0_matrix': [8, 8, 16, 16, 1, 1], 'BL0_matrix': [8, 4, 16, 16, 1, 1], 'CL0_matrix': [4, 8, 16, 16, 1, 1], 'CUB_matrix': [4, 8, 16, 16, 1, 1], 'block_dim': [1, 1, 2, 1], 'n_bef_batch_flag': False, 'n_bef_group_flag': False, 'batch_bef_group_flag': False, 'A_overhead_opt_flag': False, 'B_overhead_opt_flag': False, 'manual_pingpong_buffer': {'AUB_pbuffer': 1, 'BUB_pbuffer': 1, 'AL1_pbuffer': 1, 'BL1_pbuffer': 1, 'AL0_pbuffer': 2, 'BL0_pbuffer': 2, 'CL0_pbuffer': 2, 'CUB_pbuffer': 2, 'UBG_pbuffer': 2}}
[INFO] [auto_tune] [2021-08-12 02:50:20,723] : No: 472	CYCLES: 1666	 best result: 522
[DEBUG] [auto_tune] [2021-08-12 02:50:20,742] : Tiling used in this evaluation is:
{'AUB_shape': None, 'BUB_shape': None, 'AL1_shape': [1152, 24, 1, 1], 'BL1_shape': [288, 1, 1, 1], 'AL0_matrix': [8, 1, 16, 16, 1, 1], 'BL0_matrix': [1, 8, 16, 16, 1, 1], 'CL0_matrix': [8, 8, 16, 16, 1, 1], 'CUB_matrix': [8, 8, 16, 16, 1, 1], 'block_dim': [1, 1, 1, 1], 'n_bef_batch_flag': False, 'n_bef_group_flag': False, 'batch_bef_group_flag': False, 'A_overhead_opt_flag': 1, 'B_overhead_opt_flag': 1, 'manual_pingpong_buffer': {'AUB_pbuffer': 1, 'BUB_pbuffer': 1, 'AL1_pbuffer': 1, 'BL1_pbuffer': 2, 'AL0_pbuffer': 2, 'BL0_pbuffer': 2, 'CL0_pbuffer': 2, 'CUB_pbuffer': 2, 'UBG_pbuffer': 2}}
[INFO] [auto_tune] [2021-08-12 02:50:24,199] : No: 473	CYCLES: 2196	 best result: 522
[DEBUG] [auto_tune] [2021-08-12 02:50:24,218] : Tiling used in this evaluation is:
{'AUB_shape': None, 'BUB_shape': None, 'AL1_shape': [1152, 6, 1, 1], 'BL1_shape': [1152, 1, 1, 1], 'AL0_matrix': [16, 4, 16, 16, 1, 1], 'BL0_matrix': [4, 2, 16, 16, 1, 1], 'CL0_matrix': [2, 16, 16, 16, 1, 1], 'CUB_matrix': [2, 16, 16, 16, 1, 1], 'block_dim': [1, 1, 1, 1], 'n_bef_batch_flag': False, 'n_bef_group_flag': False, 'batch_bef_group_flag': False, 'A_overhead_opt_flag': 1, 'B_overhead_opt_flag': False, 'manual_pingpong_buffer': {'AUB_pbuffer': 1, 'BUB_pbuffer': 1, 'AL1_pbuffer': 2, 'BL1_pbuffer': 1, 'AL0_pbuffer': 2, 'BL0_pbuffer': 2, 'CL0_pbuffer': 2, 'CUB_pbuffer': 2, 'UBG_pbuffer': 2}}
[INFO] [auto_tune] [2021-08-12 02:50:27,335] : No: 474	CYCLES: 3972	 best result: 522
[DEBUG] [auto_tune] [2021-08-12 02:50:27,353] : Tiling used in this evaluation is:
{'AUB_shape': None, 'BUB_shape': None, 'AL1_shape': [1152, 23, 1, 1], 'BL1_shape': [], 'AL0_matrix': [4, 4, 16, 16, 1, 1], 'BL0_matrix': [4, 8, 16, 16, 1, 1], 'CL0_matrix': [8, 4, 16, 16, 1, 1], 'CUB_matrix': [8, 4, 16, 16, 1, 1], 'block_dim': [1, 1, 2, 1], 'n_bef_batch_flag': False, 'n_bef_group_flag': False, 'batch_bef_group_flag': False, 'A_overhead_opt_flag': False, 'B_overhead_opt_flag': False, 'manual_pingpong_buffer': {'AUB_pbuffer': 1, 'BUB_pbuffer': 1, 'AL1_pbuffer': 1, 'BL1_pbuffer': 1, 'AL0_pbuffer': 2, 'BL0_pbuffer': 2, 'CL0_pbuffer': 2, 'CUB_pbuffer': 2, 'UBG_pbuffer': 2}}
[INFO] [auto_tune] [2021-08-12 02:50:30,039] : No: 475	CYCLES: 1631	 best result: 522
[DEBUG] [auto_tune] [2021-08-12 02:50:30,059] : Tiling used in this evaluation is:
{'AUB_shape': None, 'BUB_shape': None, 'AL1_shape': [288, 1, 1, 1], 'BL1_shape': [], 'AL0_matrix': [49, 1, 16, 16, 1, 1], 'BL0_matrix': [1, 2, 16, 16, 1, 1], 'CL0_matrix': [2, 49, 16, 16, 1, 1], 'CUB_matrix': [2, 49, 16, 16, 1, 1], 'block_dim': [1, 2, 1, 1], 'n_bef_batch_flag': False, 'n_bef_group_flag': False, 'batch_bef_group_flag': False, 'A_overhead_opt_flag': 1, 'B_overhead_opt_flag': 1, 'manual_pingpong_buffer': {'AUB_pbuffer': 1, 'BUB_pbuffer': 1, 'AL1_pbuffer': 2, 'BL1_pbuffer': 2, 'AL0_pbuffer': 2, 'BL0_pbuffer': 2, 'CL0_pbuffer': 2, 'CUB_pbuffer': 2, 'UBG_pbuffer': 2}}
[INFO] [auto_tune] [2021-08-12 02:50:32,495] : No: 476	CYCLES: 748	 best result: 522
[DEBUG] [auto_tune] [2021-08-12 02:50:32,516] : Tiling used in this evaluation is:
{'AUB_shape': None, 'BUB_shape': None, 'AL1_shape': [1152, 4, 1, 1], 'BL1_shape': None, 'AL0_matrix': [32, 1, 16, 16, 1, 1], 'BL0_matrix': [1, 1, 16, 16, 1, 1], 'CL0_matrix': [1, 32, 16, 16, 1, 1], 'CUB_matrix': [1, 32, 16, 16, 1, 1], 'block_dim': [1, 1, 1, 1], 'n_bef_batch_flag': False, 'n_bef_group_flag': False, 'batch_bef_group_flag': False, 'A_overhead_opt_flag': False, 'B_overhead_opt_flag': False, 'manual_pingpong_buffer': {'AUB_pbuffer': 1, 'BUB_pbuffer': 1, 'AL1_pbuffer': 1, 'BL1_pbuffer': 2, 'AL0_pbuffer': 2, 'BL0_pbuffer': 2, 'CL0_pbuffer': 2, 'CUB_pbuffer': 2, 'UBG_pbuffer': 2}}
[INFO] [auto_tune] [2021-08-12 02:50:34,859] : No: 477	CYCLES: 5285	 best result: 522
[DEBUG] [auto_tune] [2021-08-12 02:50:34,879] : Tiling used in this evaluation is:
{'AUB_shape': None, 'BUB_shape': None, 'AL1_shape': [1152, 46, 1, 1], 'BL1_shape': [288, 1, 1, 1], 'AL0_matrix': [4, 1, 16, 16, 1, 1], 'BL0_matrix': [1, 8, 16, 16, 1, 1], 'CL0_matrix': [8, 4, 16, 16, 1, 1], 'CUB_matrix': [8, 4, 16, 16, 1, 1], 'block_dim': [1, 1, 1, 1], 'n_bef_batch_flag': False, 'n_bef_group_flag': False, 'batch_bef_group_flag': False, 'A_overhead_opt_flag': False, 'B_overhead_opt_flag': False, 'manual_pingpong_buffer': {'AUB_pbuffer': 1, 'BUB_pbuffer': 1, 'AL1_pbuffer': 1, 'BL1_pbuffer': 2, 'AL0_pbuffer': 2, 'BL0_pbuffer': 2, 'CL0_pbuffer': 2, 'CUB_pbuffer': 2, 'UBG_pbuffer': 2}}
[INFO] [auto_tune] [2021-08-12 02:50:37,387] : No: 478	CYCLES: 4331	 best result: 522
[DEBUG] [auto_tune] [2021-08-12 02:50:37,406] : Tiling used in this evaluation is:
{'AUB_shape': None, 'BUB_shape': None, 'AL1_shape': [1152, 42, 1, 1], 'BL1_shape': [144, 1, 1, 1], 'AL0_matrix': [4, 9, 16, 16, 1, 1], 'BL0_matrix': [9, 8, 16, 16, 1, 1], 'CL0_matrix': [8, 4, 16, 16, 1, 1], 'CUB_matrix': [8, 4, 16, 16, 1, 1], 'block_dim': [1, 1, 1, 1], 'n_bef_batch_flag': False, 'n_bef_group_flag': False, 'batch_bef_group_flag': False, 'A_overhead_opt_flag': False, 'B_overhead_opt_flag': False, 'manual_pingpong_buffer': {'AUB_pbuffer': 1, 'BUB_pbuffer': 1, 'AL1_pbuffer': 1, 'BL1_pbuffer': 2, 'AL0_pbuffer': 2, 'BL0_pbuffer': 1, 'CL0_pbuffer': 2, 'CUB_pbuffer': 2, 'UBG_pbuffer': 2}}
[INFO] [auto_tune] [2021-08-12 02:50:39,707] : No: 479	CYCLES: 3305	 best result: 522
[DEBUG] [auto_tune] [2021-08-12 02:50:39,727] : Tiling used in this evaluation is:
{'AUB_shape': None, 'BUB_shape': None, 'AL1_shape': [1152, 21, 1, 1], 'BL1_shape': [576, 1, 1, 1], 'AL0_matrix': [8, 4, 16, 16, 1, 1], 'BL0_matrix': [4, 8, 16, 16, 1, 1], 'CL0_matrix': [8, 8, 16, 16, 1, 1], 'CUB_matrix': [8, 8, 16, 16, 1, 1], 'block_dim': [1, 1, 1, 1], 'n_bef_batch_flag': False, 'n_bef_group_flag': False, 'batch_bef_group_flag': False, 'A_overhead_opt_flag': 1, 'B_overhead_opt_flag': False, 'manual_pingpong_buffer': {'AUB_pbuffer': 1, 'BUB_pbuffer': 1, 'AL1_pbuffer': 1, 'BL1_pbuffer': 1, 'AL0_pbuffer': 2, 'BL0_pbuffer': 2, 'CL0_pbuffer': 2, 'CUB_pbuffer': 2, 'UBG_pbuffer': 2}}
[INFO] [auto_tune] [2021-08-12 02:50:42,315] : No: 480	CYCLES: 2287	 best result: 522
[DEBUG] [auto_tune] [2021-08-12 02:50:42,334] : Tiling used in this evaluation is:
{'AUB_shape': None, 'BUB_shape': None, 'AL1_shape': [1152, 4, 1, 1], 'BL1_shape': None, 'AL0_matrix': [16, 3, 16, 16, 1, 1], 'BL0_matrix': [3, 8, 16, 16, 1, 1], 'CL0_matrix': [8, 16, 16, 16, 1, 1], 'CUB_matrix': [8, 16, 16, 16, 1, 1], 'block_dim': [1, 1, 1, 1], 'n_bef_batch_flag': False, 'n_bef_group_flag': False, 'batch_bef_group_flag': False, 'A_overhead_opt_flag': False, 'B_overhead_opt_flag': False, 'manual_pingpong_buffer': {'AUB_pbuffer': 1, 'BUB_pbuffer': 1, 'AL1_pbuffer': 2, 'BL1_pbuffer': 2, 'AL0_pbuffer': 2, 'BL0_pbuffer': 2, 'CL0_pbuffer': 2, 'CUB_pbuffer': 1, 'UBG_pbuffer': 2}}
[INFO] [auto_tune] [2021-08-12 02:50:45,011] : No: 481	CYCLES: 1543	 best result: 522
[DEBUG] [auto_tune] [2021-08-12 02:50:45,030] : Tiling used in this evaluation is:
{'AUB_shape': None, 'BUB_shape': None, 'AL1_shape': [1152, 19, 1, 1], 'BL1_shape': [1152, 1, 1, 1], 'AL0_matrix': [8, 3, 16, 16, 1, 1], 'BL0_matrix': [3, 4, 16, 16, 1, 1], 'CL0_matrix': [4, 8, 16, 16, 1, 1], 'CUB_matrix': [4, 8, 16, 16, 1, 1], 'block_dim': [1, 1, 2, 1], 'n_bef_batch_flag': False, 'n_bef_group_flag': False, 'batch_bef_group_flag': False, 'A_overhead_opt_flag': False, 'B_overhead_opt_flag': 1, 'manual_pingpong_buffer': {'AUB_pbuffer': 1, 'BUB_pbuffer': 1, 'AL1_pbuffer': 1, 'BL1_pbuffer': 2, 'AL0_pbuffer': 2, 'BL0_pbuffer': 2, 'CL0_pbuffer': 2, 'CUB_pbuffer': 2, 'UBG_pbuffer': 2}}
[INFO] [auto_tune] [2021-08-12 02:50:49,279] : No: 482	CYCLES: 1373	 best result: 522
[DEBUG] [auto_tune] [2021-08-12 02:50:49,297] : Tiling used in this evaluation is:
{'AUB_shape': None, 'BUB_shape': None, 'AL1_shape': [1152, 26, 1, 1], 'BL1_shape': [1152, 1, 1, 1], 'AL0_matrix': [4, 3, 16, 16, 1, 1], 'BL0_matrix': [3, 8, 16, 16, 1, 1], 'CL0_matrix': [8, 4, 16, 16, 1, 1], 'CUB_matrix': [8, 4, 16, 16, 1, 1], 'block_dim': [1, 1, 2, 1], 'n_bef_batch_flag': False, 'n_bef_group_flag': False, 'batch_bef_group_flag': False, 'A_overhead_opt_flag': False, 'B_overhead_opt_flag': 1, 'manual_pingpong_buffer': {'AUB_pbuffer': 1, 'BUB_pbuffer': 1, 'AL1_pbuffer': 1, 'BL1_pbuffer': 1, 'AL0_pbuffer': 2, 'BL0_pbuffer': 2, 'CL0_pbuffer': 2, 'CUB_pbuffer': 2, 'UBG_pbuffer': 2}}
[INFO] [auto_tune] [2021-08-12 02:50:52,383] : No: 483	CYCLES: 1445	 best result: 522
[DEBUG] [auto_tune] [2021-08-12 02:50:52,402] : Tiling used in this evaluation is:
{'AUB_shape': None, 'BUB_shape': None, 'AL1_shape': [144, 1, 1, 1], 'BL1_shape': [144, 1, 1, 1], 'AL0_matrix': [8, 1, 16, 16, 1, 1], 'BL0_matrix': [1, 8, 16, 16, 1, 1], 'CL0_matrix': [8, 8, 16, 16, 1, 1], 'CUB_matrix': [8, 8, 16, 16, 1, 1], 'block_dim': [1, 1, 1, 1], 'n_bef_batch_flag': False, 'n_bef_group_flag': False, 'batch_bef_group_flag': False, 'A_overhead_opt_flag': False, 'B_overhead_opt_flag': False, 'manual_pingpong_buffer': {'AUB_pbuffer': 1, 'BUB_pbuffer': 1, 'AL1_pbuffer': 2, 'BL1_pbuffer': 2, 'AL0_pbuffer': 2, 'BL0_pbuffer': 2, 'CL0_pbuffer': 2, 'CUB_pbuffer': 2, 'UBG_pbuffer': 2}}
[INFO] [auto_tune] [2021-08-12 02:50:54,815] : No: 484	CYCLES: 2023	 best result: 522
[DEBUG] [auto_tune] [2021-08-12 02:50:54,834] : Tiling used in this evaluation is:
{'AUB_shape': None, 'BUB_shape': None, 'AL1_shape': [1152, 4, 1, 1], 'BL1_shape': [288, 1, 1, 1], 'AL0_matrix': [28, 3, 16, 16, 1, 1], 'BL0_matrix': [3, 2, 16, 16, 1, 1], 'CL0_matrix': [2, 28, 16, 16, 1, 1], 'CUB_matrix': [2, 28, 16, 16, 1, 1], 'block_dim': [1, 1, 2, 1], 'n_bef_batch_flag': False, 'n_bef_group_flag': False, 'batch_bef_group_flag': False, 'A_overhead_opt_flag': False, 'B_overhead_opt_flag': False, 'manual_pingpong_buffer': {'AUB_pbuffer': 1, 'BUB_pbuffer': 1, 'AL1_pbuffer': 1, 'BL1_pbuffer': 2, 'AL0_pbuffer': 1, 'BL0_pbuffer': 2, 'CL0_pbuffer': 2, 'CUB_pbuffer': 2, 'UBG_pbuffer': 2}}
[INFO] [auto_tune] [2021-08-12 02:50:58,043] : No: 485	CYCLES: 1375	 best result: 522
[DEBUG] [auto_tune] [2021-08-12 02:50:58,062] : Tiling used in this evaluation is:
{'AUB_shape': None, 'BUB_shape': None, 'AL1_shape': [1152, 6, 1, 1], 'BL1_shape': None, 'AL0_matrix': [8, 6, 16, 16, 1, 1], 'BL0_matrix': [6, 8, 16, 16, 1, 1], 'CL0_matrix': [8, 8, 16, 16, 1, 1], 'CUB_matrix': [8, 8, 16, 16, 1, 1], 'block_dim': [1, 1, 2, 1], 'n_bef_batch_flag': False, 'n_bef_group_flag': False, 'batch_bef_group_flag': False, 'A_overhead_opt_flag': False, 'B_overhead_opt_flag': False, 'manual_pingpong_buffer': {'AUB_pbuffer': 1, 'BUB_pbuffer': 1, 'AL1_pbuffer': 2, 'BL1_pbuffer': 2, 'AL0_pbuffer': 2, 'BL0_pbuffer': 2, 'CL0_pbuffer': 2, 'CUB_pbuffer': 2, 'UBG_pbuffer': 2}}
[INFO] [auto_tune] [2021-08-12 02:51:01,187] : No: 486	CYCLES: 1356	 best result: 522
[DEBUG] [auto_tune] [2021-08-12 02:51:01,205] : Tiling used in this evaluation is:
{'AUB_shape': None, 'BUB_shape': None, 'AL1_shape': [1152, 7, 1, 1], 'BL1_shape': [144, 1, 1, 1], 'AL0_matrix': [16, 1, 16, 16, 1, 1], 'BL0_matrix': [1, 2, 16, 16, 1, 1], 'CL0_matrix': [2, 16, 16, 16, 1, 1], 'CUB_matrix': [2, 16, 16, 16, 1, 1], 'block_dim': [1, 1, 2, 1], 'n_bef_batch_flag': False, 'n_bef_group_flag': False, 'batch_bef_group_flag': False, 'A_overhead_opt_flag': False, 'B_overhead_opt_flag': False, 'manual_pingpong_buffer': {'AUB_pbuffer': 1, 'BUB_pbuffer': 1, 'AL1_pbuffer': 1, 'BL1_pbuffer': 2, 'AL0_pbuffer': 2, 'BL0_pbuffer': 2, 'CL0_pbuffer': 2, 'CUB_pbuffer': 2, 'UBG_pbuffer': 2}}
[INFO] [auto_tune] [2021-08-12 02:51:04,439] : No: 487	CYCLES: 1205	 best result: 522
[DEBUG] [auto_tune] [2021-08-12 02:51:04,458] : Tiling used in this evaluation is:
{'AUB_shape': None, 'BUB_shape': None, 'AL1_shape': [1152, 7, 1, 1], 'BL1_shape': [], 'AL0_matrix': [8, 2, 16, 16, 1, 1], 'BL0_matrix': [2, 4, 16, 16, 1, 1], 'CL0_matrix': [4, 8, 16, 16, 1, 1], 'CUB_matrix': [4, 8, 16, 16, 1, 1], 'block_dim': [1, 2, 1, 1], 'n_bef_batch_flag': False, 'n_bef_group_flag': False, 'batch_bef_group_flag': False, 'A_overhead_opt_flag': False, 'B_overhead_opt_flag': False, 'manual_pingpong_buffer': {'AUB_pbuffer': 1, 'BUB_pbuffer': 1, 'AL1_pbuffer': 2, 'BL1_pbuffer': 2, 'AL0_pbuffer': 2, 'BL0_pbuffer': 2, 'CL0_pbuffer': 2, 'CUB_pbuffer': 2, 'UBG_pbuffer': 2}}
[INFO] [auto_tune] [2021-08-12 02:51:06,919] : No: 488	CYCLES: 989	 best result: 522
[DEBUG] [auto_tune] [2021-08-12 02:51:06,938] : Tiling used in this evaluation is:
{'AUB_shape': None, 'BUB_shape': None, 'AL1_shape': [1152, 5, 1, 1], 'BL1_shape': None, 'AL0_matrix': [14, 4, 16, 16, 1, 1], 'BL0_matrix': [4, 4, 16, 16, 1, 1], 'CL0_matrix': [4, 14, 16, 16, 1, 1], 'CUB_matrix': [4, 14, 16, 16, 1, 1], 'block_dim': [1, 1, 1, 1], 'n_bef_batch_flag': False, 'n_bef_group_flag': False, 'batch_bef_group_flag': False, 'A_overhead_opt_flag': 1, 'B_overhead_opt_flag': False, 'manual_pingpong_buffer': {'AUB_pbuffer': 1, 'BUB_pbuffer': 1, 'AL1_pbuffer': 2, 'BL1_pbuffer': 2, 'AL0_pbuffer': 2, 'BL0_pbuffer': 2, 'CL0_pbuffer': 2, 'CUB_pbuffer': 2, 'UBG_pbuffer': 2}}
[INFO] [auto_tune] [2021-08-12 02:51:10,244] : No: 489	CYCLES: 1982	 best result: 522
[DEBUG] [auto_tune] [2021-08-12 02:51:10,263] : Tiling used in this evaluation is:
{'AUB_shape': None, 'BUB_shape': None, 'AL1_shape': [1152, 7, 1, 1], 'BL1_shape': [1152, 1, 1, 1], 'AL0_matrix': [16, 2, 16, 16, 1, 1], 'BL0_matrix': [2, 2, 16, 16, 1, 1], 'CL0_matrix': [2, 16, 16, 16, 1, 1], 'CUB_matrix': [2, 16, 16, 16, 1, 1], 'block_dim': [1, 2, 1, 1], 'n_bef_batch_flag': False, 'n_bef_group_flag': False, 'batch_bef_group_flag': False, 'A_overhead_opt_flag': 1, 'B_overhead_opt_flag': False, 'manual_pingpong_buffer': {'AUB_pbuffer': 1, 'BUB_pbuffer': 1, 'AL1_pbuffer': 1, 'BL1_pbuffer': 2, 'AL0_pbuffer': 2, 'BL0_pbuffer': 2, 'CL0_pbuffer': 2, 'CUB_pbuffer': 2, 'UBG_pbuffer': 2}}
[INFO] [auto_tune] [2021-08-12 02:51:13,555] : No: 490	CYCLES: 1062	 best result: 522
[DEBUG] [auto_tune] [2021-08-12 02:51:13,574] : Tiling used in this evaluation is:
{'AUB_shape': None, 'BUB_shape': None, 'AL1_shape': [1152, 44, 1, 1], 'BL1_shape': None, 'AL0_matrix': [4, 6, 16, 16, 1, 1], 'BL0_matrix': [6, 8, 16, 16, 1, 1], 'CL0_matrix': [8, 4, 16, 16, 1, 1], 'CUB_matrix': [8, 4, 16, 16, 1, 1], 'block_dim': [1, 1, 2, 1], 'n_bef_batch_flag': False, 'n_bef_group_flag': False, 'batch_bef_group_flag': False, 'A_overhead_opt_flag': 1, 'B_overhead_opt_flag': False, 'manual_pingpong_buffer': {'AUB_pbuffer': 1, 'BUB_pbuffer': 1, 'AL1_pbuffer': 1, 'BL1_pbuffer': 2, 'AL0_pbuffer': 2, 'BL0_pbuffer': 2, 'CL0_pbuffer': 2, 'CUB_pbuffer': 2, 'UBG_pbuffer': 2}}
[INFO] [auto_tune] [2021-08-12 02:51:16,195] : No: 491	CYCLES: 2738	 best result: 522
[DEBUG] [auto_tune] [2021-08-12 02:51:16,213] : Tiling used in this evaluation is:
{'AUB_shape': None, 'BUB_shape': None, 'AL1_shape': [1152, 31, 1, 1], 'BL1_shape': [576, 1, 1, 1], 'AL0_matrix': [4, 3, 16, 16, 1, 1], 'BL0_matrix': [3, 8, 16, 16, 1, 1], 'CL0_matrix': [8, 4, 16, 16, 1, 1], 'CUB_matrix': [8, 4, 16, 16, 1, 1], 'block_dim': [1, 1, 1, 1], 'n_bef_batch_flag': False, 'n_bef_group_flag': False, 'batch_bef_group_flag': False, 'A_overhead_opt_flag': False, 'B_overhead_opt_flag': 1, 'manual_pingpong_buffer': {'AUB_pbuffer': 1, 'BUB_pbuffer': 1, 'AL1_pbuffer': 1, 'BL1_pbuffer': 2, 'AL0_pbuffer': 2, 'BL0_pbuffer': 2, 'CL0_pbuffer': 2, 'CUB_pbuffer': 2, 'UBG_pbuffer': 2}}
[INFO] [auto_tune] [2021-08-12 02:51:18,887] : No: 492	CYCLES: 2438	 best result: 522
[DEBUG] [auto_tune] [2021-08-12 02:51:18,906] : Tiling used in this evaluation is:
{'AUB_shape': None, 'BUB_shape': None, 'AL1_shape': [1152, 1, 1, 1], 'BL1_shape': None, 'AL0_matrix': [14, 1, 16, 16, 1, 1], 'BL0_matrix': [1, 4, 16, 16, 1, 1], 'CL0_matrix': [4, 14, 16, 16, 1, 1], 'CUB_matrix': [4, 14, 16, 16, 1, 1], 'block_dim': [1, 2, 1, 1], 'n_bef_batch_flag': False, 'n_bef_group_flag': False, 'batch_bef_group_flag': False, 'A_overhead_opt_flag': 1, 'B_overhead_opt_flag': False, 'manual_pingpong_buffer': {'AUB_pbuffer': 1, 'BUB_pbuffer': 1, 'AL1_pbuffer': 2, 'BL1_pbuffer': 2, 'AL0_pbuffer': 2, 'BL0_pbuffer': 2, 'CL0_pbuffer': 2, 'CUB_pbuffer': 2, 'UBG_pbuffer': 2}}
[INFO] [auto_tune] [2021-08-12 02:51:20,923] : No: 493	CYCLES: 2322	 best result: 522
[DEBUG] [auto_tune] [2021-08-12 02:51:20,942] : Tiling used in this evaluation is:
{'AUB_shape': None, 'BUB_shape': None, 'AL1_shape': [1152, 5, 1, 1], 'BL1_shape': [], 'AL0_matrix': [16, 1, 16, 16, 1, 1], 'BL0_matrix': [1, 8, 16, 16, 1, 1], 'CL0_matrix': [8, 16, 16, 16, 1, 1], 'CUB_matrix': [8, 16, 16, 16, 1, 1], 'block_dim': [1, 1, 1, 1], 'n_bef_batch_flag': False, 'n_bef_group_flag': False, 'batch_bef_group_flag': False, 'A_overhead_opt_flag': False, 'B_overhead_opt_flag': 1, 'manual_pingpong_buffer': {'AUB_pbuffer': 1, 'BUB_pbuffer': 1, 'AL1_pbuffer': 1, 'BL1_pbuffer': 2, 'AL0_pbuffer': 2, 'BL0_pbuffer': 2, 'CL0_pbuffer': 2, 'CUB_pbuffer': 1, 'UBG_pbuffer': 2}}
[INFO] [auto_tune] [2021-08-12 02:51:23,151] : No: 494	CYCLES: 1369	 best result: 522
[DEBUG] [auto_tune] [2021-08-12 02:51:23,170] : Tiling used in this evaluation is:
{'AUB_shape': None, 'BUB_shape': None, 'AL1_shape': [1152, 15, 1, 1], 'BL1_shape': None, 'AL0_matrix': [8, 9, 16, 16, 1, 1], 'BL0_matrix': [9, 8, 16, 16, 1, 1], 'CL0_matrix': [8, 8, 16, 16, 1, 1], 'CUB_matrix': [8, 8, 16, 16, 1, 1], 'block_dim': [1, 1, 1, 1], 'n_bef_batch_flag': False, 'n_bef_group_flag': False, 'batch_bef_group_flag': False, 'A_overhead_opt_flag': 1, 'B_overhead_opt_flag': False, 'manual_pingpong_buffer': {'AUB_pbuffer': 1, 'BUB_pbuffer': 1, 'AL1_pbuffer': 1, 'BL1_pbuffer': 2, 'AL0_pbuffer': 1, 'BL0_pbuffer': 1, 'CL0_pbuffer': 2, 'CUB_pbuffer': 2, 'UBG_pbuffer': 2}}
[INFO] [auto_tune] [2021-08-12 02:51:25,271] : No: 495	CYCLES: 3174	 best result: 522
[DEBUG] [auto_tune] [2021-08-12 02:51:25,290] : Tiling used in this evaluation is:
{'AUB_shape': None, 'BUB_shape': None, 'AL1_shape': [1152, 10, 1, 1], 'BL1_shape': [1152, 1, 1, 1], 'AL0_matrix': [4, 6, 16, 16, 1, 1], 'BL0_matrix': [6, 8, 16, 16, 1, 1], 'CL0_matrix': [8, 4, 16, 16, 1, 1], 'CUB_matrix': [8, 4, 16, 16, 1, 1], 'block_dim': [1, 1, 1, 1], 'n_bef_batch_flag': False, 'n_bef_group_flag': False, 'batch_bef_group_flag': False, 'A_overhead_opt_flag': 1, 'B_overhead_opt_flag': False, 'manual_pingpong_buffer': {'AUB_pbuffer': 1, 'BUB_pbuffer': 1, 'AL1_pbuffer': 2, 'BL1_pbuffer': 1, 'AL0_pbuffer': 2, 'BL0_pbuffer': 2, 'CL0_pbuffer': 2, 'CUB_pbuffer': 2, 'UBG_pbuffer': 2}}
[INFO] [auto_tune] [2021-08-12 02:51:27,707] : No: 496	CYCLES: 2164	 best result: 522
[DEBUG] [auto_tune] [2021-08-12 02:51:27,726] : Tiling used in this evaluation is:
{'AUB_shape': None, 'BUB_shape': None, 'AL1_shape': [1152, 1, 1, 1], 'BL1_shape': [], 'AL0_matrix': [56, 2, 16, 16, 1, 1], 'BL0_matrix': [2, 1, 16, 16, 1, 1], 'CL0_matrix': [1, 56, 16, 16, 1, 1], 'CUB_matrix': [1, 56, 16, 16, 1, 1], 'block_dim': [1, 2, 1, 1], 'n_bef_batch_flag': False, 'n_bef_group_flag': False, 'batch_bef_group_flag': False, 'A_overhead_opt_flag': False, 'B_overhead_opt_flag': 1, 'manual_pingpong_buffer': {'AUB_pbuffer': 1, 'BUB_pbuffer': 1, 'AL1_pbuffer': 2, 'BL1_pbuffer': 2, 'AL0_pbuffer': 1, 'BL0_pbuffer': 2, 'CL0_pbuffer': 2, 'CUB_pbuffer': 2, 'UBG_pbuffer': 2}}
[INFO] [auto_tune] [2021-08-12 02:51:29,987] : No: 497	CYCLES: 1660	 best result: 522
[DEBUG] [auto_tune] [2021-08-12 02:51:30,006] : Tiling used in this evaluation is:
{'AUB_shape': None, 'BUB_shape': None, 'AL1_shape': [1152, 4, 1, 1], 'BL1_shape': [1152, 1, 1, 1], 'AL0_matrix': [8, 1, 16, 16, 1, 1], 'BL0_matrix': [1, 8, 16, 16, 1, 1], 'CL0_matrix': [8, 8, 16, 16, 1, 1], 'CUB_matrix': [8, 8, 16, 16, 1, 1], 'block_dim': [1, 1, 1, 1], 'n_bef_batch_flag': False, 'n_bef_group_flag': False, 'batch_bef_group_flag': False, 'A_overhead_opt_flag': 1, 'B_overhead_opt_flag': False, 'manual_pingpong_buffer': {'AUB_pbuffer': 1, 'BUB_pbuffer': 1, 'AL1_pbuffer': 2, 'BL1_pbuffer': 2, 'AL0_pbuffer': 2, 'BL0_pbuffer': 2, 'CL0_pbuffer': 2, 'CUB_pbuffer': 2, 'UBG_pbuffer': 2}}
[INFO] [auto_tune] [2021-08-12 02:51:32,695] : No: 498	CYCLES: 1903	 best result: 522
[DEBUG] [auto_tune] [2021-08-12 02:51:32,714] : Tiling used in this evaluation is:
{'AUB_shape': None, 'BUB_shape': None, 'AL1_shape': [576, 1, 1, 1], 'BL1_shape': [1152, 1, 1, 1], 'AL0_matrix': [8, 4, 16, 16, 1, 1], 'BL0_matrix': [4, 4, 16, 16, 1, 1], 'CL0_matrix': [4, 8, 16, 16, 1, 1], 'CUB_matrix': [4, 8, 16, 16, 1, 1], 'block_dim': [1, 1, 1, 1], 'n_bef_batch_flag': False, 'n_bef_group_flag': False, 'batch_bef_group_flag': False, 'A_overhead_opt_flag': False, 'B_overhead_opt_flag': False, 'manual_pingpong_buffer': {'AUB_pbuffer': 1, 'BUB_pbuffer': 1, 'AL1_pbuffer': 2, 'BL1_pbuffer': 2, 'AL0_pbuffer': 2, 'BL0_pbuffer': 2, 'CL0_pbuffer': 2, 'CUB_pbuffer': 2, 'UBG_pbuffer': 2}}
[INFO] [auto_tune] [2021-08-12 02:51:36,719] : No: 499	CYCLES: 3450	 best result: 522
[DEBUG] [auto_tune] [2021-08-12 02:51:36,737] : Tiling used in this evaluation is:
{'AUB_shape': None, 'BUB_shape': None, 'AL1_shape': [288, 1, 1, 1], 'BL1_shape': None, 'AL0_matrix': [8, 3, 16, 16, 1, 1], 'BL0_matrix': [3, 4, 16, 16, 1, 1], 'CL0_matrix': [4, 8, 16, 16, 1, 1], 'CUB_matrix': [4, 8, 16, 16, 1, 1], 'block_dim': [1, 1, 2, 1], 'n_bef_batch_flag': False, 'n_bef_group_flag': False, 'batch_bef_group_flag': False, 'A_overhead_opt_flag': False, 'B_overhead_opt_flag': False, 'manual_pingpong_buffer': {'AUB_pbuffer': 1, 'BUB_pbuffer': 1, 'AL1_pbuffer': 2, 'BL1_pbuffer': 2, 'AL0_pbuffer': 2, 'BL0_pbuffer': 2, 'CL0_pbuffer': 2, 'CUB_pbuffer': 2, 'UBG_pbuffer': 2}}
[INFO] [auto_tune] [2021-08-12 02:51:40,655] : No: 500	CYCLES: 2179	 best result: 522
[DEBUG] [auto_tune] [2021-08-12 02:51:40,674] : Tiling used in this evaluation is:
{'AUB_shape': None, 'BUB_shape': None, 'AL1_shape': [1152, 8, 1, 1], 'BL1_shape': [144, 1, 1, 1], 'AL0_matrix': [16, 1, 16, 16, 1, 1], 'BL0_matrix': [1, 8, 16, 16, 1, 1], 'CL0_matrix': [8, 16, 16, 16, 1, 1], 'CUB_matrix': [8, 16, 16, 16, 1, 1], 'block_dim': [1, 1, 1, 1], 'n_bef_batch_flag': False, 'n_bef_group_flag': False, 'batch_bef_group_flag': False, 'A_overhead_opt_flag': 1, 'B_overhead_opt_flag': False, 'manual_pingpong_buffer': {'AUB_pbuffer': 1, 'BUB_pbuffer': 1, 'AL1_pbuffer': 1, 'BL1_pbuffer': 2, 'AL0_pbuffer': 2, 'BL0_pbuffer': 2, 'CL0_pbuffer': 2, 'CUB_pbuffer': 1, 'UBG_pbuffer': 2}}
[INFO] [auto_tune] [2021-08-12 02:51:43,279] : No: 501	CYCLES: 1389	 best result: 522
[DEBUG] [auto_tune] [2021-08-12 02:51:43,298] : Tiling used in this evaluation is:
{'AUB_shape': None, 'BUB_shape': None, 'AL1_shape': [144, 1, 1, 1], 'BL1_shape': None, 'AL0_matrix': [56, 1, 16, 16, 1, 1], 'BL0_matrix': [1, 2, 16, 16, 1, 1], 'CL0_matrix': [2, 56, 16, 16, 1, 1], 'CUB_matrix': [2, 56, 16, 16, 1, 1], 'block_dim': [1, 1, 2, 1], 'n_bef_batch_flag': False, 'n_bef_group_flag': False, 'batch_bef_group_flag': False, 'A_overhead_opt_flag': False, 'B_overhead_opt_flag': False, 'manual_pingpong_buffer': {'AUB_pbuffer': 1, 'BUB_pbuffer': 1, 'AL1_pbuffer': 2, 'BL1_pbuffer': 2, 'AL0_pbuffer': 2, 'BL0_pbuffer': 2, 'CL0_pbuffer': 2, 'CUB_pbuffer': 2, 'UBG_pbuffer': 2}}
[INFO] [auto_tune] [2021-08-12 02:51:46,243] : No: 502	CYCLES: 1346	 best result: 522
[DEBUG] [auto_tune] [2021-08-12 02:51:46,261] : Tiling used in this evaluation is:
{'AUB_shape': None, 'BUB_shape': None, 'AL1_shape': [576, 1, 1, 1], 'BL1_shape': [1152, 2, 1, 1], 'AL0_matrix': [28, 2, 16, 16, 1, 1], 'BL0_matrix': [2, 4, 16, 16, 1, 1], 'CL0_matrix': [4, 28, 16, 16, 1, 1], 'CUB_matrix': [4, 28, 16, 16, 1, 1], 'block_dim': [1, 1, 2, 1], 'n_bef_batch_flag': False, 'n_bef_group_flag': False, 'batch_bef_group_flag': False, 'A_overhead_opt_flag': 1, 'B_overhead_opt_flag': 1, 'manual_pingpong_buffer': {'AUB_pbuffer': 1, 'BUB_pbuffer': 1, 'AL1_pbuffer': 2, 'BL1_pbuffer': 2, 'AL0_pbuffer': 2, 'BL0_pbuffer': 2, 'CL0_pbuffer': 2, 'CUB_pbuffer': 2, 'UBG_pbuffer': 2}}
[INFO] [auto_tune] [2021-08-12 02:51:49,711] : No: 503	CYCLES: 561	 best result: 522
[DEBUG] [auto_tune] [2021-08-12 02:51:49,730] : Tiling used in this evaluation is:
{'AUB_shape': None, 'BUB_shape': None, 'AL1_shape': [1152, 5, 1, 1], 'BL1_shape': [576, 1, 1, 1], 'AL0_matrix': [28, 3, 16, 16, 1, 1], 'BL0_matrix': [3, 2, 16, 16, 1, 1], 'CL0_matrix': [2, 28, 16, 16, 1, 1], 'CUB_matrix': [2, 28, 16, 16, 1, 1], 'block_dim': [1, 1, 2, 1], 'n_bef_batch_flag': False, 'n_bef_group_flag': False, 'batch_bef_group_flag': False, 'A_overhead_opt_flag': 1, 'B_overhead_opt_flag': 1, 'manual_pingpong_buffer': {'AUB_pbuffer': 1, 'BUB_pbuffer': 1, 'AL1_pbuffer': 1, 'BL1_pbuffer': 2, 'AL0_pbuffer': 1, 'BL0_pbuffer': 2, 'CL0_pbuffer': 2, 'CUB_pbuffer': 2, 'UBG_pbuffer': 2}}
[INFO] [auto_tune] [2021-08-12 02:51:53,807] : No: 504	CYCLES: 1302	 best result: 522
[DEBUG] [auto_tune] [2021-08-12 02:51:53,826] : Tiling used in this evaluation is:
{'AUB_shape': None, 'BUB_shape': None, 'AL1_shape': [1152, 10, 1, 1], 'BL1_shape': [1152, 1, 1, 1], 'AL0_matrix': [8, 1, 16, 16, 1, 1], 'BL0_matrix': [1, 4, 16, 16, 1, 1], 'CL0_matrix': [4, 8, 16, 16, 1, 1], 'CUB_matrix': [4, 8, 16, 16, 1, 1], 'block_dim': [1, 1, 2, 1], 'n_bef_batch_flag': False, 'n_bef_group_flag': False, 'batch_bef_group_flag': False, 'A_overhead_opt_flag': 1, 'B_overhead_opt_flag': False, 'manual_pingpong_buffer': {'AUB_pbuffer': 1, 'BUB_pbuffer': 1, 'AL1_pbuffer': 2, 'BL1_pbuffer': 1, 'AL0_pbuffer': 2, 'BL0_pbuffer': 2, 'CL0_pbuffer': 2, 'CUB_pbuffer': 2, 'UBG_pbuffer': 2}}
[INFO] [auto_tune] [2021-08-12 02:51:57,099] : No: 505	CYCLES: 1894	 best result: 522
[DEBUG] [auto_tune] [2021-08-12 02:51:57,118] : Tiling used in this evaluation is:
{'AUB_shape': None, 'BUB_shape': None, 'AL1_shape': [1152, 10, 1, 1], 'BL1_shape': [], 'AL0_matrix': [16, 6, 16, 16, 1, 1], 'BL0_matrix': [6, 4, 16, 16, 1, 1], 'CL0_matrix': [4, 16, 16, 16, 1, 1], 'CUB_matrix': [4, 16, 16, 16, 1, 1], 'block_dim': [1, 1, 1, 1], 'n_bef_batch_flag': False, 'n_bef_group_flag': False, 'batch_bef_group_flag': False, 'A_overhead_opt_flag': 1, 'B_overhead_opt_flag': 1, 'manual_pingpong_buffer': {'AUB_pbuffer': 1, 'BUB_pbuffer': 1, 'AL1_pbuffer': 1, 'BL1_pbuffer': 1, 'AL0_pbuffer': 1, 'BL0_pbuffer': 2, 'CL0_pbuffer': 2, 'CUB_pbuffer': 2, 'UBG_pbuffer': 2}}
[INFO] [auto_tune] [2021-08-12 02:51:59,827] : No: 506	CYCLES: 2011	 best result: 522
[DEBUG] [auto_tune] [2021-08-12 02:51:59,846] : Tiling used in this evaluation is:
{'AUB_shape': None, 'BUB_shape': None, 'AL1_shape': [1152, 7, 1, 1], 'BL1_shape': [], 'AL0_matrix': [7, 8, 16, 16, 1, 1], 'BL0_matrix': [8, 8, 16, 16, 1, 1], 'CL0_matrix': [8, 7, 16, 16, 1, 1], 'CUB_matrix': [8, 7, 16, 16, 1, 1], 'block_dim': [1, 1, 1, 1], 'n_bef_batch_flag': False, 'n_bef_group_flag': False, 'batch_bef_group_flag': False, 'A_overhead_opt_flag': 1, 'B_overhead_opt_flag': False, 'manual_pingpong_buffer': {'AUB_pbuffer': 1, 'BUB_pbuffer': 1, 'AL1_pbuffer': 2, 'BL1_pbuffer': 1, 'AL0_pbuffer': 2, 'BL0_pbuffer': 2, 'CL0_pbuffer': 2, 'CUB_pbuffer': 2, 'UBG_pbuffer': 2}}
[INFO] [auto_tune] [2021-08-12 02:52:02,447] : No: 507	CYCLES: 1347	 best result: 522
[DEBUG] [auto_tune] [2021-08-12 02:52:02,466] : Tiling used in this evaluation is:
{'AUB_shape': None, 'BUB_shape': None, 'AL1_shape': [1152, 1, 1, 1], 'BL1_shape': None, 'AL0_matrix': [16, 8, 16, 16, 1, 1], 'BL0_matrix': [8, 8, 16, 16, 1, 1], 'CL0_matrix': [8, 16, 16, 16, 1, 1], 'CUB_matrix': [8, 16, 16, 16, 1, 1], 'block_dim': [1, 1, 1, 1], 'n_bef_batch_flag': False, 'n_bef_group_flag': False, 'batch_bef_group_flag': False, 'A_overhead_opt_flag': False, 'B_overhead_opt_flag': False, 'manual_pingpong_buffer': {'AUB_pbuffer': 1, 'BUB_pbuffer': 1, 'AL1_pbuffer': 2, 'BL1_pbuffer': 2, 'AL0_pbuffer': 1, 'BL0_pbuffer': 2, 'CL0_pbuffer': 2, 'CUB_pbuffer': 1, 'UBG_pbuffer': 2}}
[INFO] [auto_tune] [2021-08-12 02:52:04,683] : No: 508	CYCLES: 1668	 best result: 522
[DEBUG] [auto_tune] [2021-08-12 02:52:04,702] : Tiling used in this evaluation is:
{'AUB_shape': None, 'BUB_shape': None, 'AL1_shape': [576, 1, 1, 1], 'BL1_shape': [1152, 1, 1, 1], 'AL0_matrix': [32, 3, 16, 16, 1, 1], 'BL0_matrix': [3, 4, 16, 16, 1, 1], 'CL0_matrix': [4, 32, 16, 16, 1, 1], 'CUB_matrix': [4, 32, 16, 16, 1, 1], 'block_dim': [1, 1, 1, 1], 'n_bef_batch_flag': False, 'n_bef_group_flag': False, 'batch_bef_group_flag': False, 'A_overhead_opt_flag': 1, 'B_overhead_opt_flag': 1, 'manual_pingpong_buffer': {'AUB_pbuffer': 1, 'BUB_pbuffer': 1, 'AL1_pbuffer': 2, 'BL1_pbuffer': 2, 'AL0_pbuffer': 1, 'BL0_pbuffer': 2, 'CL0_pbuffer': 2, 'CUB_pbuffer': 1, 'UBG_pbuffer': 2}}
[INFO] [auto_tune] [2021-08-12 02:52:07,967] : No: 509	CYCLES: 1758	 best result: 522
[DEBUG] [auto_tune] [2021-08-12 02:52:07,986] : Tiling used in this evaluation is:
{'AUB_shape': None, 'BUB_shape': None, 'AL1_shape': [1152, 9, 1, 1], 'BL1_shape': [576, 1, 1, 1], 'AL0_matrix': [8, 6, 16, 16, 1, 1], 'BL0_matrix': [6, 8, 16, 16, 1, 1], 'CL0_matrix': [8, 8, 16, 16, 1, 1], 'CUB_matrix': [8, 8, 16, 16, 1, 1], 'block_dim': [1, 1, 1, 1], 'n_bef_batch_flag': False, 'n_bef_group_flag': False, 'batch_bef_group_flag': False, 'A_overhead_opt_flag': False, 'B_overhead_opt_flag': False, 'manual_pingpong_buffer': {'AUB_pbuffer': 1, 'BUB_pbuffer': 1, 'AL1_pbuffer': 2, 'BL1_pbuffer': 1, 'AL0_pbuffer': 2, 'BL0_pbuffer': 2, 'CL0_pbuffer': 2, 'CUB_pbuffer': 2, 'UBG_pbuffer': 2}}
[INFO] [auto_tune] [2021-08-12 02:52:11,091] : No: 510	CYCLES: 2326	 best result: 522
[DEBUG] [auto_tune] [2021-08-12 02:52:11,110] : Tiling used in this evaluation is:
{'AUB_shape': None, 'BUB_shape': None, 'AL1_shape': [1152, 1, 1, 1], 'BL1_shape': [1152, 2, 1, 1], 'AL0_matrix': [49, 1, 16, 16, 1, 1], 'BL0_matrix': [1, 1, 16, 16, 1, 1], 'CL0_matrix': [1, 49, 16, 16, 1, 1], 'CUB_matrix': [1, 49, 16, 16, 1, 1], 'block_dim': [1, 2, 1, 1], 'n_bef_batch_flag': False, 'n_bef_group_flag': False, 'batch_bef_group_flag': False, 'A_overhead_opt_flag': 1, 'B_overhead_opt_flag': False, 'manual_pingpong_buffer': {'AUB_pbuffer': 1, 'BUB_pbuffer': 1, 'AL1_pbuffer': 2, 'BL1_pbuffer': 2, 'AL0_pbuffer': 2, 'BL0_pbuffer': 2, 'CL0_pbuffer': 2, 'CUB_pbuffer': 2, 'UBG_pbuffer': 2}}
[INFO] [auto_tune] [2021-08-12 02:52:13,739] : No: 511	CYCLES: 1354	 best result: 522
[DEBUG] [auto_tune] [2021-08-12 02:52:13,758] : Tiling used in this evaluation is:
{'AUB_shape': None, 'BUB_shape': None, 'AL1_shape': [1152, 24, 1, 1], 'BL1_shape': [576, 1, 1, 1], 'AL0_matrix': [4, 3, 16, 16, 1, 1], 'BL0_matrix': [3, 8, 16, 16, 1, 1], 'CL0_matrix': [8, 4, 16, 16, 1, 1], 'CUB_matrix': [8, 4, 16, 16, 1, 1], 'block_dim': [1, 1, 2, 1], 'n_bef_batch_flag': False, 'n_bef_group_flag': False, 'batch_bef_group_flag': False, 'A_overhead_opt_flag': False, 'B_overhead_opt_flag': 1, 'manual_pingpong_buffer': {'AUB_pbuffer': 1, 'BUB_pbuffer': 1, 'AL1_pbuffer': 1, 'BL1_pbuffer': 2, 'AL0_pbuffer': 2, 'BL0_pbuffer': 2, 'CL0_pbuffer': 2, 'CUB_pbuffer': 2, 'UBG_pbuffer': 2}}
[INFO] [auto_tune] [2021-08-12 02:52:17,611] : No: 512	CYCLES: 2347	 best result: 522
[DEBUG] [auto_tune] [2021-08-12 02:52:17,629] : Tiling used in this evaluation is:
{'AUB_shape': None, 'BUB_shape': None, 'AL1_shape': [1152, 1, 1, 1], 'BL1_shape': [1152, 2, 1, 1], 'AL0_matrix': [64, 1, 16, 16, 1, 1], 'BL0_matrix': [1, 4, 16, 16, 1, 1], 'CL0_matrix': [4, 64, 16, 16, 1, 1], 'CUB_matrix': [2, 64, 16, 16, 1, 1], 'block_dim': [1, 1, 2, 1], 'n_bef_batch_flag': False, 'n_bef_group_flag': False, 'batch_bef_group_flag': False, 'A_overhead_opt_flag': False, 'B_overhead_opt_flag': 1, 'manual_pingpong_buffer': {'AUB_pbuffer': 1, 'BUB_pbuffer': 1, 'AL1_pbuffer': 2, 'BL1_pbuffer': 1, 'AL0_pbuffer': 2, 'BL0_pbuffer': 2, 'CL0_pbuffer': 1, 'CUB_pbuffer': 1, 'UBG_pbuffer': 2}}
[INFO] [auto_tune] [2021-08-12 02:52:20,091] : No: 513	CYCLES: 761	 best result: 522
[DEBUG] [auto_tune] [2021-08-12 02:52:20,110] : Tiling used in this evaluation is:
{'AUB_shape': None, 'BUB_shape': None, 'AL1_shape': [1152, 4, 1, 1], 'BL1_shape': [1152, 1, 1, 1], 'AL0_matrix': [32, 1, 16, 16, 1, 1], 'BL0_matrix': [1, 4, 16, 16, 1, 1], 'CL0_matrix': [4, 32, 16, 16, 1, 1], 'CUB_matrix': [4, 32, 16, 16, 1, 1], 'block_dim': [1, 2, 1, 1], 'n_bef_batch_flag': False, 'n_bef_group_flag': False, 'batch_bef_group_flag': False, 'A_overhead_opt_flag': 1, 'B_overhead_opt_flag': False, 'manual_pingpong_buffer': {'AUB_pbuffer': 1, 'BUB_pbuffer': 1, 'AL1_pbuffer': 1, 'BL1_pbuffer': 2, 'AL0_pbuffer': 2, 'BL0_pbuffer': 2, 'CL0_pbuffer': 2, 'CUB_pbuffer': 1, 'UBG_pbuffer': 2}}
[INFO] [auto_tune] [2021-08-12 02:52:22,759] : No: 514	CYCLES: 905	 best result: 522
[DEBUG] [auto_tune] [2021-08-12 02:52:22,778] : Tiling used in this evaluation is:
{'AUB_shape': None, 'BUB_shape': None, 'AL1_shape': [576, 1, 1, 1], 'BL1_shape': [1152, 2, 1, 1], 'AL0_matrix': [8, 3, 16, 16, 1, 1], 'BL0_matrix': [3, 4, 16, 16, 1, 1], 'CL0_matrix': [4, 8, 16, 16, 1, 1], 'CUB_matrix': [4, 8, 16, 16, 1, 1], 'block_dim': [1, 1, 2, 1], 'n_bef_batch_flag': False, 'n_bef_group_flag': False, 'batch_bef_group_flag': False, 'A_overhead_opt_flag': 1, 'B_overhead_opt_flag': False, 'manual_pingpong_buffer': {'AUB_pbuffer': 1, 'BUB_pbuffer': 1, 'AL1_pbuffer': 2, 'BL1_pbuffer': 2, 'AL0_pbuffer': 2, 'BL0_pbuffer': 2, 'CL0_pbuffer': 2, 'CUB_pbuffer': 2, 'UBG_pbuffer': 2}}
[INFO] [auto_tune] [2021-08-12 02:52:26,555] : No: 515	CYCLES: 976	 best result: 522
[DEBUG] [auto_tune] [2021-08-12 02:52:26,573] : Tiling used in this evaluation is:
{'AUB_shape': None, 'BUB_shape': None, 'AL1_shape': [1152, 6, 1, 1], 'BL1_shape': [1152, 4, 1, 1], 'AL0_matrix': [32, 4, 16, 16, 1, 1], 'BL0_matrix': [4, 1, 16, 16, 1, 1], 'CL0_matrix': [1, 32, 16, 16, 1, 1], 'CUB_matrix': [1, 32, 16, 16, 1, 1], 'block_dim': [1, 2, 1, 1], 'n_bef_batch_flag': False, 'n_bef_group_flag': False, 'batch_bef_group_flag': False, 'A_overhead_opt_flag': 1, 'B_overhead_opt_flag': 1, 'manual_pingpong_buffer': {'AUB_pbuffer': 1, 'BUB_pbuffer': 1, 'AL1_pbuffer': 1, 'BL1_pbuffer': 1, 'AL0_pbuffer': 1, 'BL0_pbuffer': 2, 'CL0_pbuffer': 2, 'CUB_pbuffer': 2, 'UBG_pbuffer': 2}}
[INFO] [auto_tune] [2021-08-12 02:52:29,535] : No: 516	CYCLES: 1929	 best result: 522
[DEBUG] [auto_tune] [2021-08-12 02:52:29,554] : Tiling used in this evaluation is:
{'AUB_shape': None, 'BUB_shape': None, 'AL1_shape': [1152, 11, 1, 1], 'BL1_shape': [], 'AL0_matrix': [4, 1, 16, 16, 1, 1], 'BL0_matrix': [1, 8, 16, 16, 1, 1], 'CL0_matrix': [8, 4, 16, 16, 1, 1], 'CUB_matrix': [8, 4, 16, 16, 1, 1], 'block_dim': [1, 1, 1, 1], 'n_bef_batch_flag': False, 'n_bef_group_flag': False, 'batch_bef_group_flag': False, 'A_overhead_opt_flag': False, 'B_overhead_opt_flag': 1, 'manual_pingpong_buffer': {'AUB_pbuffer': 1, 'BUB_pbuffer': 1, 'AL1_pbuffer': 2, 'BL1_pbuffer': 1, 'AL0_pbuffer': 2, 'BL0_pbuffer': 2, 'CL0_pbuffer': 2, 'CUB_pbuffer': 2, 'UBG_pbuffer': 2}}
[INFO] [auto_tune] [2021-08-12 02:52:31,915] : No: 517	CYCLES: 2991	 best result: 522
[DEBUG] [auto_tune] [2021-08-12 02:52:31,933] : Tiling used in this evaluation is:
{'AUB_shape': None, 'BUB_shape': None, 'AL1_shape': [144, 1, 1, 1], 'BL1_shape': [1152, 2, 1, 1], 'AL0_matrix': [32, 3, 16, 16, 1, 1], 'BL0_matrix': [3, 2, 16, 16, 1, 1], 'CL0_matrix': [2, 32, 16, 16, 1, 1], 'CUB_matrix': [2, 32, 16, 16, 1, 1], 'block_dim': [1, 1, 1, 1], 'n_bef_batch_flag': False, 'n_bef_group_flag': False, 'batch_bef_group_flag': False, 'A_overhead_opt_flag': False, 'B_overhead_opt_flag': False, 'manual_pingpong_buffer': {'AUB_pbuffer': 1, 'BUB_pbuffer': 1, 'AL1_pbuffer': 2, 'BL1_pbuffer': 2, 'AL0_pbuffer': 1, 'BL0_pbuffer': 2, 'CL0_pbuffer': 2, 'CUB_pbuffer': 2, 'UBG_pbuffer': 2}}
[INFO] [auto_tune] [2021-08-12 02:52:35,859] : No: 518	CYCLES: 2651	 best result: 522
[DEBUG] [auto_tune] [2021-08-12 02:52:35,878] : Tiling used in this evaluation is:
{'AUB_shape': None, 'BUB_shape': None, 'AL1_shape': [1152, 19, 1, 1], 'BL1_shape': [1152, 1, 1, 1], 'AL0_matrix': [8, 2, 16, 16, 1, 1], 'BL0_matrix': [2, 4, 16, 16, 1, 1], 'CL0_matrix': [4, 8, 16, 16, 1, 1], 'CUB_matrix': [4, 8, 16, 16, 1, 1], 'block_dim': [1, 2, 1, 1], 'n_bef_batch_flag': False, 'n_bef_group_flag': False, 'batch_bef_group_flag': False, 'A_overhead_opt_flag': False, 'B_overhead_opt_flag': False, 'manual_pingpong_buffer': {'AUB_pbuffer': 1, 'BUB_pbuffer': 1, 'AL1_pbuffer': 1, 'BL1_pbuffer': 2, 'AL0_pbuffer': 2, 'BL0_pbuffer': 2, 'CL0_pbuffer': 2, 'CUB_pbuffer': 2, 'UBG_pbuffer': 2}}
[INFO] [auto_tune] [2021-08-12 02:52:38,555] : No: 519	CYCLES: 1487	 best result: 522
[DEBUG] [auto_tune] [2021-08-12 02:52:38,574] : Tiling used in this evaluation is:
{'AUB_shape': None, 'BUB_shape': None, 'AL1_shape': [1152, 2, 1, 1], 'BL1_shape': [1152, 4, 1, 1], 'AL0_matrix': [64, 1, 16, 16, 1, 1], 'BL0_matrix': [1, 1, 16, 16, 1, 1], 'CL0_matrix': [1, 64, 16, 16, 1, 1], 'CUB_matrix': [1, 64, 16, 16, 1, 1], 'block_dim': [1, 2, 1, 1], 'n_bef_batch_flag': False, 'n_bef_group_flag': False, 'batch_bef_group_flag': False, 'A_overhead_opt_flag': 1, 'B_overhead_opt_flag': 1, 'manual_pingpong_buffer': {'AUB_pbuffer': 1, 'BUB_pbuffer': 1, 'AL1_pbuffer': 1, 'BL1_pbuffer': 2, 'AL0_pbuffer': 2, 'BL0_pbuffer': 2, 'CL0_pbuffer': 2, 'CUB_pbuffer': 2, 'UBG_pbuffer': 2}}
[INFO] [auto_tune] [2021-08-12 02:52:41,707] : No: 520	CYCLES: 1107	 best result: 522
[DEBUG] [auto_tune] [2021-08-12 02:52:41,725] : Tiling used in this evaluation is:
[truncated: 13,876,760 more chars]
