# Supplementary material for: Accelerating the tuning process for optimizing DNN operators by ROFT model
Source: Sci Rep. 2025 Oct 17;15:36327. doi: 10.1038/s41598-025-20139-x (PMC12534627; doi:10.1038/s41598-025-20139-x)
Supplement: Supplementary file 1 — Supplementary Information. [file 41598_2025_20139_MOESM1_ESM.zip › ROFT_data/testcase/offline-log-data/test_cost_model.py]

import numpy as np
import pandas as pd


def get_raft_score(config,op_type):
    
    L1_a = config['AL1_shape0']*config['AL1_shape1']*config['AL1_shape2']*config['AL1_shape3']
    L1_b = config['BL1_shape0']*config['BL1_shape1']*config['BL1_shape2']*config['BL1_shape3']

    L0_a = config['AL0_matrix0']*config['AL0_matrix1']*config['AL0_matrix2']*config['AL0_matrix3']*config['AL0_matrix4']*config['AL0_matrix5']
    L0_b = config['BL0_matrix0']*config['BL0_matrix1']*config['BL0_matrix2']*config['BL0_matrix3']*config['BL0_matrix4']*config['BL0_matrix5']
    L0_c = config['CL0_matrix0']*config['CL0_matrix1']*config['CL0_matrix2']*config['CL0_matrix3']*config['CL0_matrix4']*config['CL0_matrix5']        

    UB_a = config['AUB_shape0']*config['AUB_shape1']*config['AUB_shape2']*config['AUB_shape3']
    UB_b = config['BUB_shape0']*config['BUB_shape1']*config['BUB_shape2']*config['BUB_shape3']
    UB_c = config['CUB_matrix0']*config['CUB_matrix1']*config['CUB_matrix2']*config['CUB_matrix3']*config['CUB_matrix4']*config['CUB_matrix5']
    
    block = config['block_dim0']*config['block_dim1']*config['block_dim2']*config['block_dim3']

    score = 1

    if op_type.find("conv2d")>=0 and op_type.find("depthwise") ==-1:
        #inputs = [1,224,224,4]
        inputs = [1,224,224,3]
        inputs_format = "NHWC"
        inputs_dict = {}
        for i,v in enumerate(inputs_format):
            inputs_dict[v] = inputs[i]
            
        weights = [3,3,3,3]
        weights_format = "NHWC"
        weights_dict = {}
        for i,v in enumerate(weights_format):
            weights_dict[v] = weights[i]
        
        outputs = [1,224,224,3]
        outputs_format = "NHWC"
        outputs_dict = {}
        for i,v in enumerate(outputs_format):
            outputs_dict[v] = outputs[i]                      


        #参数量
        data_kernel = np.prod(inputs)
        weight_kernel = np.prod(weights)
        out_kernel = np.prod(outputs)     

        # L1_a = L1_a if L1_a!=1 else data_kernel
        # L1_b = L1_b if L1_b!=1 else weight_kernel

        # L0_a = L0_a if L0_a!=1 else data_kernel
        # L0_b = L0_b if L0_b!=1 else weight_kernel
        # L0_c = L0_c if L0_c!=1 else out_kernel

        # UB_a = UB_a if UB_a!=1 else data_kernel
        # UB_b = UB_b if UB_b!=1 else weight_kernel
        # UB_c = UB_c if UB_c!=1 else out_kernel       

        L1_a = L1_a if L1_a!=0 else 1
        L1_b = L1_b if L1_b!=0 else 1

        L0_a = L0_a if L0_a!=0 else 1
        L0_b = L0_b if L0_b!=0 else 1
        L0_c = L0_c if L0_c!=0 else 1

        UB_a = UB_a if UB_a!=0 else 1
        UB_b = UB_b if UB_b!=0 else 1
        UB_c = UB_c if UB_c!=0 else 1  

        # #计算量    
        # compute_op = outputs_dict["N"]*outputs_dict["H"]*outputs_dict["W"]*outputs_dict["C"]*weights_dict["H"]*weights_dict["W"]*weights_dict["C"]
        # #访存量
        # data_io = data_kernel/(L1_a)+data_kernel*weights_dict["H"]*weights_dict["W"]/(L0_a)
        # weight_io = weight_kernel/(L1_b)+weight_kernel/(L0_b)
        # out_io = outputs_dict["H"]*outputs_dict["W"]*data_kernel*weights_dict["H"]*weights_dict["W"]/(L0_c)+out_kernel/(UB_c)


        #计算量    
        compute_op = outputs_dict["N"]*outputs_dict["H"]*outputs_dict["W"]*outputs_dict["C"]*weights_dict["H"]*weights_dict["W"]*weights_dict["C"]
        #访存量
        data_io = data_kernel*weights_dict["H"]*weights_dict["W"]/(L1_a)+data_kernel*weights_dict["H"]*weights_dict["W"]/(L0_a)
        weight_io = weight_kernel/(L1_b)+weight_kernel/(L0_b)
        out_io = outputs_dict["H"]*outputs_dict["W"]*data_kernel*weights_dict["H"]*weights_dict["W"]/(L0_c)+out_kernel/(UB_c)
        

        score = compute_op*1000000/(data_io+weight_io+out_io)
        if block != 2:
            score = score * 0
        score *= config['manual_pingpong_buffer_AL1_pbuffer']
        score *= config['manual_pingpong_buffer_BL1_pbuffer']
        score *= config['manual_pingpong_buffer_AL0_pbuffer']
        score *= config['manual_pingpong_buffer_BL0_pbuffer']
        score *= config['manual_pingpong_buffer_CL0_pbuffer']
        score *= config['manual_pingpong_buffer_AUB_pbuffer']
        score *= config['manual_pingpong_buffer_BUB_pbuffer']
        score *= config['manual_pingpong_buffer_CUB_pbuffer']

        score *= config['manual_pingpong_buffer_AL1_pbuffer']
        score *= config['manual_pingpong_buffer_BL1_pbuffer']
        score *= config['manual_pingpong_buffer_AL0_pbuffer']
        score *= config['manual_pingpong_buffer_BL0_pbuffer']
        score *= config['manual_pingpong_buffer_CL0_pbuffer']
        score *= config['manual_pingpong_buffer_AUB_pbuffer']
        score *= config['manual_pingpong_buffer_BUB_pbuffer']
        score *= config['manual_pingpong_buffer_CUB_pbuffer']        
        # if score == 0:
        #     print(data_kernel,weight_kernel,out_kernel)

    elif op_type.find('conv3d')>=0 :
        inputs = self.topi_args["x"]["ori_shape"]
        inputs_format = self.topi_args["x"]["ori_format"]
        weights = self.topi_args["filter"]["orishape"]
        weights_format = self.topi_args["filter"]["ori_format"] 
        outputs = self.topi_args["outputs"]["ori_shape"]
        outputs_format = self.topi_args["outputs"]["ori_format"]             
    elif op_type.find('depthwise_conv2d')>=0 :
        inputs = self.topi_args["x"]["ori_shape"]
        inputs_format = self.topi_args["x"]["ori_format"]
        weights = self.topi_args["filter"]["ori_shape"]
        weights_format = self.topi_args["filter"]["ori_format"] 
        #outputs = self.topi_args["y"]["ori_shape"]
        # outputs_format = self.topi_args["outputs"]["ori_format"] 
        
        #参数量
        data_kernel = np.prod(inputs)
        weight_kernel = np.prod(weights)
        out_kernel = data_kernel               
        #计算量    
        compute_op = out_kernel*data_kernel
        #访存量
        data_io = data_kernel/(L0_a)
        #weight_io = weight_kernel/(L0_b)
        out_io = data_io/(L0_c)
        
        score = compute_op//(data_io+out_io) 
        #score = 1
                    
    elif op_type.find('gemm')>=0:
        inputs = self.topi_args["input_x1"]
        weights = self.topi_args["input_x2"]
        outputs = self.topi_args["output_y"]                  
        #参数量
        data_kernel = np.prod(inputs)
        weight_kernel = np.prod(weights)
        out_kernel = np.prod(outputs)                
        #计算量    
        compute_op = out_kernel*data_kernel*out_kernel
        #访存量
        data_io = data_kernel/(L0_a)
        weight_io = weight_kernel/(L0_b)
        out_io = out_kernel/(L0_c+UB_c)
        # print("L0_a")
        # print(L0_a)
        # print("UB_a")
        # print(UB_a)
        # print("L1_a")
        # print(L1_a)            
        # print("L0_b")
        # print(L0_b)
        # print("UB_b")
        # print(UB_b)
        # print("L1_b")
        # print(L1_b)     
        # print("L0_c")
        # print(L0_c)
        # print("UB_c")
        # print(UB_c)     
        score = compute_op//(data_io+weight_io+out_io) 
        #score = 1
        
        
    elif op_type.find("avg_pool")>=0 :
        inputs = self.topi_args["x"]["ori_shape"]
        inputs_format = self.topi_args["x"]["ori_format"]
        inputs_dict = {}
        for i,v in enumerate(inputs_format):
            inputs_dict[v] = inputs[i]
                    
        weights = self.topi_args["filter"]["ori_shape"]
        weights_format = self.topi_args["filter"]["ori_format"] 
        weights_dict = {}
        for i,v in enumerate(weights_format):
            weights_dict[v] = weights[i]
            
        #参数量
        data_kernel = np.prod(inputs)
        weights_kernel = np.prod(weights)
        #out_kernel = np.prod(outputs)   
        #计算量    
        compute_op = data_kernel*weights_kernel
        #访存量
        data_io = data_kernel/(L0_a)
        out_io = data_kernel/(UB_c+L0_c)
        #raft得分
        score = compute_op/(data_kernel+out_io)
        #score = 1
        


    return score


def make_model(source_path="/home/zh/zh_train/autotune/data",out_path="/home/zh/zh_train/autotune/model/xgboost_tree.dat"):
    import re
    configs=[]
    results=[]
    import os
    #path = "/home/zh/zh_train/autotune/log/data" #文件夹目录
    files= os.listdir(source_path) #得到文件夹下的所有文件名称
    #读取原数据
    for file in files: #遍历文件夹
        if not os.path.isdir(file): #判断是否是文件夹，不是文件夹才打开
            f = open(source_path+"/"+file) #打开文件
            line = f.readline()
            last =0
            while line:
                if line.startswith("{'AUB_shape':"):
                    config = eval(line)
                    if file.find('conv2d')>=0:
                        config['optype']=1000
                    elif file.find('conv3d')>=0:
                        config['optype']=5000
                    elif file.find('matmul')>=0:
                        config['optype']=3000
                    elif file.find('gemm')>=0:
                        config['optype']=4000

                    tmplist = []
                    index = file.find("-")
                    num=0
                    index =index + 1
                    while index < len(file):
                        if file[index].isdigit() == True:
                            num = num*10 + int(file[index])
                        elif file[index]==',' or file[index]=='-' or file[index]=='.':
                            tmplist.append(num)
                            num =0
                        else:
                            break
                        index = index + 1
                    config['orishape'] = tmplist
                    #数据处理
                    key_list = list(config.keys())
                    for key in key_list:
                        if isinstance(config[key], list):
                            if config[key] == []:
                                t = 4
                                if key.find("matrix")>0:
                                    t=6
                                for i in range(0,t):
                                    config[key+str(i)] = 1
                            else:
                                for i,item in enumerate(config[key]):
                                    config[key+str(i)] = item
                            config.pop(key)
                        elif isinstance(config[key], dict):
                            for inner_key in config[key]:
                                config[key+"_"+str(inner_key)] = config[key][inner_key]
                            config.pop(key)
                        elif config[key] is None:
                            config[key+"0"] = 0
                            config[key+"1"] = 0
                            config[key+"2"] = 0
                            config[key+"3"] = 0
                            config.pop(key)
                        elif isinstance(config[key],bool):
                            config[key] = 1 if config[key] else 0
                    if last == 0:
                        last = len(config)
                    if last !=len(config) and last!=0:
                        print("数据维度错误!!!!!!!!!!!!!")
                    #转换成RAFT
                    config["raft"] = get_raft_score(config,"conv2d")
                    #删掉无用的列，末尾带数字的
                    config.pop("optype")
                    configs.append(config)

                if line.find("compile .o failed.")>0:
                    configs.pop()
                if line.find("No:")>0 and line.find("CYCLES")>0 and line.find("result")>0:
                    pattern = re.compile(r'[A-Za-z]+: [1-9][0-9]*')
                    m=pattern.search(line)
                    #pattern = re.compile(r'[1-9][0-9]*')
                    #n=pattern.search(line,m.start(),m.end())
                    #print(n.group())
                    m=pattern.search(line,m.end())
                    #print(m.group())
                    pattern = re.compile(r'[1-9][0-9]*')
                    n=pattern.search(line,m.start(),m.end())
                    #print(n.group())
                    results.append(int(n.group()))
                line=f.readline()
    f.close()
    sa=len(configs)
    sb=len(results)
    if sa != sb:
        print("训练数据预处理错误！")
        exit(0)
    o = open("/home/zh/zh_train/autotune/log/zh_data3.txt","w")
    for i in range(0,sb):
        configs[i]['res'] = results[i]
        configs[i]['var'] = 0
        o.writelines(str(configs[i])+"\t"+str(results[i])+"\n")

    o.close()
    
    raft_index_list = sorted(configs, key=lambda x: x['raft'],reverse=True)
    res_index_list = sorted(configs, key=lambda x: x['res'])

    o = open("/home/zh/zh_train/autotune/log/res_index_list2.txt","w")
    for i in range(0,sb):
        res_index_list[i]['res_rank'] = i 
        o.writelines(str(res_index_list[i])+"\n")
    o.close()       
    o = open("/home/zh/zh_train/autotune/log/raft_index_list2.txt","w")
    for i in range(0,sb):
        raft_index_list[i]['raft_rank'] = i
        o.writelines(str(raft_index_list[i])+"\n")
    o.close()   


    #这个list的含义是每个raft分数的config的平均 和 方差
    to_measure_list = []
    to_measure_list.append(raft_index_list[0])
    last = raft_index_list[0]['raft']
    cnt = 1
    
    for i in range(1,sb):
        if raft_index_list[i]['raft'] < last:
            to_measure_list[-1]['res'] /= cnt
            if raft_index_list[i]['raft'] == 0:
                break
            to_measure_list.append(raft_index_list[i])
            last = raft_index_list[i]['raft']
            cnt = 1
        elif raft_index_list[i]['raft'] == last:
            cnt += 1
            to_measure_list[-1]['res'] += raft_index_list[i]['res']

    last = raft_index_list[0]['raft']  
    cnt = 1
    m_cnt = 0
    res_var = pow(raft_index_list[0]['res'] - to_measure_list[0]['res'],2)
    for i in range(1,sb):
        if raft_index_list[i]['raft'] < last:
            res_var /= cnt
            if m_cnt == len(to_measure_list)-1:
                break
            to_measure_list[m_cnt]['var'] = res_var
            m_cnt += 1
            res_var = pow(raft_index_list[i]['res'] - to_measure_list[m_cnt]['res'],2)
            cnt = 1
        elif raft_index_list[i]['raft'] == last:
            res_var += pow(raft_index_list[i]['res']-to_measure_list[m_cnt]['res'],2)
            cnt += 1
    measure_num = len(to_measure_list)

    #选择实测前N个最好的RAFT模型
    res_index_list.sort(key=lambda x:x['res'])
    all_cnt = 0
    raft_best_set = set()
    import copy
    res_index_list_s = copy.deepcopy(res_index_list)
    import random
    random.shuffle(res_index_list_s)
    res_index_list_s = res_index_list_s#[0:500]
    res_index_list_s = sorted(res_index_list_s,key=lambda x:x['raft'],reverse=True)

    #res_index_list_s是随机选择了若干的config，模拟选择第一阶段
    res_list = []
    xx=[]
    yy=[]
    last = res_index_list_s[0]['res']
    xx.append(res_index_list_s[0]['raft'])
    yy.append(res_index_list_s[0]['res'])
    res_list.append((config['raft'],config['res']))

    for config in res_index_list_s:
        if config['raft'] == last:
            continue
        res_list.append((config['raft'],config['res']))
        xx.append(config['raft'])
        yy.append(config['res'])
        last = config['raft']
    

    
    res_list.sort(key= lambda x:x[1])
    for x in res_list:
        if len(raft_best_set) ==10:
            break
        raft_best_set.add(x[0])


    global top1_x
    global top1_y 
    x_point = []
    x_rank_point = []
    y_point = []
    top100_raft_set = set()
    top_res_list = list()
    all_raft_set = set()
    cnt = 0
    res_index_list.sort(key=lambda x:x['res'])

    for i,config in enumerate(res_index_list):
        if i < sb*0.01 and config['raft'] in raft_best_set:
            cnt+=1
        if config['raft'] in raft_best_set:
            all_cnt+=1
        if i < 100:
            y_point.append(config['res'])
            x_point.append(config["raft"])
            top100_raft_set.add(config["raft"])
            top_res_list.append(config)
            x_rank_point.append(config["raft_rank"])
        if i==0:
            top1_x = config["raft_rank"]
            top1_y = config['res']
            
        all_raft_set.add(config["raft"])
    
    print("top100落入了几个raft；%d" %(len(top100_raft_set)))
    print("总共有几个config；%d" %(len(all_raft_set)))
    print(len(res_list))
    print(len(raft_best_set))
    print(sb)       
    print(all_cnt)
    print(cnt)
    print(cnt/(sb*0.01))
    print(cnt/all_cnt)


    import pandas as pd
    import matplotlib.pyplot as plt
    import numpy as np  
    import seaborn
    from matplotlib.colors import ListedColormap,LinearSegmentedColormap

    #raft排名和性能
    x=np.array([i for i in range(0,sb)])
    y=np.array([config['res'] for config in raft_index_list])
    print("MMMMMMMMMMMMMMAAAAAAAAAAAAAAAAXXXXXXXXXXXXX")
    print(res_index_list[-1]['res'])

    plt.figure(figsize=(12,8))
    plt.scatter(top1_x, top1_y,color="red",marker="^",label="Best 1 config",s=90,zorder=10) 
    p1 = plt.plot(x,y,label="Cycles in RAFT Score ranks ",c="skyblue",zorder=1)
    cmp = plt.cm.get_cmap('Blues',100)
    clist=['darkblue','cornflowerblue']
    newcmp = LinearSegmentedColormap.from_list('chaos',clist)
    plt.scatter(x_rank_point, y_point,s=15, c=y_point, cmap=newcmp,marker='o',label="Top 100 configs",zorder=5) 

    plt.legend(handles =p1)
    plt.legend(loc='best',frameon=False) #去掉图例边框
    plt.legend(loc='best',edgecolor='blue') #设置图例边框颜色
    plt.legend(loc='best') #设置图例背景颜色,若无边框,参数无效

    

    plt.xlabel('RAFT score evaluate rank',fontdict={"size":15})
    #y轴文本
    plt.ylabel('Clock Cycles  /   Performance',fontdict={"size":15})
    #标题
    #第3步：显示图形
    plt.savefig('/home/zh/zh_train/autotune/pic/raft排名和性能的关系.jpg')


make_model()
