# Supplementary material for: Accelerating the tuning process for optimizing DNN operators by ROFT model
Source: Sci Rep. 2025 Oct 17;15:36327. doi: 10.1038/s41598-025-20139-x (PMC12534627; doi:10.1038/s41598-025-20139-x)
Supplement: Supplementary file 1 — Supplementary Information. [file 41598_2025_20139_MOESM1_ESM.zip › ROFT_data/testcase/TBE-operator/HIAI_PROJECTS/profile.sh]

su - HwHiAiUser

cd /home/HwHiAiUser/Ascend/ascend-toolkit/latest/toolkit/tools/profiler/profiler_tool/analysis/command

export LD_LIBRARY_PATH=/home/HwHiAiUser/Ascend/ascend-toolkit/latest/toolkit/lib64:${LD_LIBRARY_PATH}

python3.7.5 hiprof.pyc --ip_address=127.0.0.1 --adc_dir=/home/HwHiAiUser/Ascend/ascend-toolkit/latest/toolkit/tools/ide_daemon/bin --app_dir=/home/HwHiAiUser/HIAI_PROJECTS/conv1/out --app=main --result_dir=/home/HwHiAiUser/result --profiling_options=op_trace --ai_core_metrics=aicoreMetricsAll

python3.7.5 hiprof.pyc --ip_address=127.0.0.1 --adc_dir=/home/HwHiAiUser/Ascend/ascend-toolkit/latest/toolkit/tools/ide_daemon/bin --app_dir=/home/HwHiAiUser/HIAI_PROJECTS/pooling-54/AvgPool/run/out --app=main --result_dir=/home/HwHiAiUser/result --profiling_options=op_trace --ai_core_metrics=aicoreMetricsAll
python3.7.5 hiprof.pyc --ip_address=127.0.0.1 --adc_dir=/home/HwHiAiUser/Ascend/ascend-toolkit/latest/toolkit/tools/ide_daemon/bin --app_dir=/home/HwHiAiUser/HIAI_PROJECTS/pooling-112/AvgPool/run/out --app=main --result_dir=/home/HwHiAiUser/result --profiling_options=op_trace --ai_core_metrics=aicoreMetricsAll
python3.7.5 hiprof.pyc --ip_address=127.0.0.1 --adc_dir=/home/HwHiAiUser/Ascend/ascend-toolkit/latest/toolkit/tools/ide_daemon/bin --app_dir=/home/HwHiAiUser/HIAI_PROJECTS/pooling-256/AvgPool/run/out --app=main --result_dir=/home/HwHiAiUser/result --profiling_options=op_trace --ai_core_metrics=aicoreMetricsAll
python3.7.5 hiprof.pyc --ip_address=127.0.0.1 --adc_dir=/home/HwHiAiUser/Ascend/ascend-toolkit/latest/toolkit/tools/ide_daemon/bin --app_dir=/home/HwHiAiUser/HIAI_PROJECTS/pooling-512/AvgPool/run/out --app=main --result_dir=/home/HwHiAiUser/result --profiling_options=op_trace --ai_core_metrics=aicoreMetricsAll
python3.7.5 hiprof.pyc --ip_address=127.0.0.1 --adc_dir=/home/HwHiAiUser/Ascend/ascend-toolkit/latest/toolkit/tools/ide_daemon/bin --app_dir=/home/HwHiAiUser/HIAI_PROJECTS/pooling-1024/AvgPool/run/out --app=main --result_dir=/home/HwHiAiUser/result --profiling_options=op_trace --ai_core_metrics=aicoreMetricsAll

python3.7.5 hiprof.pyc --ip_address=127.0.0.1 --adc_dir=/home/HwHiAiUser/Ascend/ascend-toolkit/latest/toolkit/tools/ide_daemon/bin --app_dir=/home/HwHiAiUser/HIAI_PROJECTS/conv2d-12-3/Conv2D/run/out --app=main --result_dir=/home/HwHiAiUser/result --profiling_options=op_trace --ai_core_metrics=aicoreMetricsAll

python3.7.5 hiprof.pyc --ip_address=127.0.0.1 --adc_dir=/home/HwHiAiUser/Ascend/ascend-toolkit/latest/toolkit/tools/ide_daemon/bin --app_dir=/home/HwHiAiUser/HIAI_PROJECTS/conv2d-12-3-2/Conv2D/run/out --app=main --result_dir=/home/HwHiAiUser/result --profiling_options=op_trace --ai_core_metrics=aicoreMetricsAll

python3.7.5 hiprof.pyc --ip_address=127.0.0.1 --adc_dir=/home/HwHiAiUser/Ascend/ascend-toolkit/latest/toolkit/tools/ide_daemon/bin --app_dir=/home/HwHiAiUser/HIAI_PROJECTS/conv2d-12-3-2-256/Conv2D/run/out --app=main --result_dir=/home/HwHiAiUser/result --profiling_options=op_trace --ai_core_metrics=aicoreMetricsAll

python3.7.5 hiprof.pyc --ip_address=127.0.0.1 --adc_dir=/home/HwHiAiUser/Ascend/ascend-toolkit/latest/toolkit/tools/ide_daemon/bin --app_dir=/home/HwHiAiUser/HIAI_PROJECTS/deconv-112/Deconvolution/run/out --app=main --result_dir=/home/HwHiAiUser/result --profiling_options=op_trace --ai_core_metrics=aicoreMetricsAll

python3.7.5 hiprof.pyc --ip_address=127.0.0.1 --adc_dir=/home/HwHiAiUser/Ascend/ascend-toolkit/latest/toolkit/tools/ide_daemon/bin --app_dir=/home/HwHiAiUser/HIAI_PROJECTS/deconv-224/Deconvolution/run/out --app=main --result_dir=/home/HwHiAiUser/result --profiling_options=op_trace --ai_core_metrics=aicoreMetricsAll

python3.7.5 hiprof.pyc --ip_address=127.0.0.1 --adc_dir=/home/HwHiAiUser/Ascend/ascend-toolkit/latest/toolkit/tools/ide_daemon/bin --app_dir=/home/HwHiAiUser/HIAI_PROJECTS/deconv-256/Deconvolution/run/out --app=main --result_dir=/home/HwHiAiUser/result --profiling_options=op_trace --ai_core_metrics=aicoreMetricsAll

python3.7.5 hiprof.pyc --ip_address=127.0.0.1 --adc_dir=/home/HwHiAiUser/Ascend/ascend-toolkit/latest/toolkit/tools/ide_daemon/bin --app_dir=/home/HwHiAiUser/HIAI_PROJECTS/deconv-1024/Deconvolution/run/out --app=main --result_dir=/home/HwHiAiUser/result --profiling_options=op_trace --ai_core_metrics=aicoreMetricsAll

python3.7.5 hiprof.pyc --ip_address=127.0.0.1 --adc_dir=/home/HwHiAiUser/Ascend/ascend-toolkit/latest/toolkit/tools/ide_daemon/bin --app_dir=/home/HwHiAiUser/HIAI_PROJECTS/depthconv1024/DepthwiseConv2D/run/out --app=main --result_dir=/home/HwHiAiUser/result --profiling_options=op_trace --ai_core_metrics=aicoreMetricsAll
