# Supplementary material for: Accelerating the tuning process for optimizing DNN operators by ROFT model
Source: Sci Rep. 2025 Oct 17;15:36327. doi: 10.1038/s41598-025-20139-x (PMC12534627; doi:10.1038/s41598-025-20139-x)
Supplement: Supplementary file 1 — Supplementary Information. [file 41598_2025_20139_MOESM1_ESM.zip › ROFT_data/testcase/test-log/log_conv2d.txt]

nohup: ignoring input
conv2d1-1循环
ATC start working now, please wait for a moment.
ATC run failed, Please check the detail log, Try 'atc --help' for more information
conv2d1-2循环
ATC start working now, please wait for a moment.
ATC run failed, Please check the detail log, Try 'atc --help' for more information
conv2d1-3循环
ATC start working now, please wait for a moment.
ATC run failed, Please check the detail log, Try 'atc --help' for more information
conv2d1-4循环
ATC start working now, please wait for a moment.
ATC run failed, Please check the detail log, Try 'atc --help' for more information
conv2d1-5循环
ATC start working now, please wait for a moment.
ATC run failed, Please check the detail log, Try 'atc --help' for more information
conv2d1-6循环
ATC start working now, please wait for a moment.
ATC run failed, Please check the detail log, Try 'atc --help' for more information
conv2d1-7循环
ATC start working now, please wait for a moment.
ATC run failed, Please check the detail log, Try 'atc --help' for more information
conv2d1-8循环
ATC start working now, please wait for a moment.
ATC run failed, Please check the detail log, Try 'atc --help' for more information
conv2d1-9循环
ATC start working now, please wait for a moment.
ATC run failed, Please check the detail log, Try 'atc --help' for more information
conv2d1-10循环
ATC start working now, please wait for a moment.
ATC run failed, Please check the detail log, Try 'atc --help' for more information
conv2d2-1循环
ATC start working now, please wait for a moment.
ATC run failed, Please check the detail log, Try 'atc --help' for more information
conv2d2-2循环
ATC start working now, please wait for a moment.
ATC run failed, Please check the detail log, Try 'atc --help' for more information
conv2d2-3循环
ATC start working now, please wait for a moment.
ATC run failed, Please check the detail log, Try 'atc --help' for more information
conv2d2-4循环
ATC start working now, please wait for a moment.
ATC run failed, Please check the detail log, Try 'atc --help' for more information
conv2d2-5循环
ATC start working now, please wait for a moment.
ATC run failed, Please check the detail log, Try 'atc --help' for more information
conv2d2-6循环
ATC start working now, please wait for a moment.
ATC run failed, Please check the detail log, Try 'atc --help' for more information
conv2d2-7循环
ATC start working now, please wait for a moment.
ATC run failed, Please check the detail log, Try 'atc --help' for more information
conv2d2-8循环
ATC start working now, please wait for a moment.
ATC run failed, Please check the detail log, Try 'atc --help' for more information
conv2d2-9循环
ATC start working now, please wait for a moment.
ATC run failed, Please check the detail log, Try 'atc --help' for more information
conv2d2-10循环
ATC start working now, please wait for a moment.
ATC run failed, Please check the detail log, Try 'atc --help' for more information
conv2d3-1循环
ATC start working now, please wait for a moment.
ATC run failed, Please check the detail log, Try 'atc --help' for more information
conv2d3-2循环
ATC start working now, please wait for a moment.
ATC run failed, Please check the detail log, Try 'atc --help' for more information
conv2d3-3循环
ATC start working now, please wait for a moment.
ATC run failed, Please check the detail log, Try 'atc --help' for more information
conv2d3-4循环
ATC start working now, please wait for a moment.
ATC run failed, Please check the detail log, Try 'atc --help' for more information
conv2d3-5循环
ATC start working now, please wait for a moment.
ATC run failed, Please check the detail log, Try 'atc --help' for more information
conv2d3-6循环
ATC start working now, please wait for a moment.
ATC run failed, Please check the detail log, Try 'atc --help' for more information
conv2d3-7循环
ATC start working now, please wait for a moment.
ATC run failed, Please check the detail log, Try 'atc --help' for more information
conv2d3-8循环
ATC start working now, please wait for a moment.
ATC run failed, Please check the detail log, Try 'atc --help' for more information
conv2d3-9循环
ATC start working now, please wait for a moment.
ATC run failed, Please check the detail log, Try 'atc --help' for more information
conv2d3-10循环
ATC start working now, please wait for a moment.
ATC run failed, Please check the detail log, Try 'atc --help' for more information
conv2d4-1循环
ATC start working now, please wait for a moment.
ATC run failed, Please check the detail log, Try 'atc --help' for more information
conv2d4-2循环
ATC start working now, please wait for a moment.
ATC run failed, Please check the detail log, Try 'atc --help' for more information
conv2d4-3循环
ATC start working now, please wait for a moment.
ATC run failed, Please check the detail log, Try 'atc --help' for more information
conv2d4-4循环
ATC start working now, please wait for a moment.
ATC run failed, Please check the detail log, Try 'atc --help' for more information
conv2d4-5循环
ATC start working now, please wait for a moment.
ATC run failed, Please check the detail log, Try 'atc --help' for more information
conv2d4-6循环
ATC start working now, please wait for a moment.
ATC run failed, Please check the detail log, Try 'atc --help' for more information
conv2d4-7循环
ATC start working now, please wait for a moment.
ATC run failed, Please check the detail log, Try 'atc --help' for more information
conv2d4-8循环
ATC start working now, please wait for a moment.
ATC run failed, Please check the detail log, Try 'atc --help' for more information
conv2d4-9循环
ATC start working now, please wait for a moment.
ATC run failed, Please check the detail log, Try 'atc --help' for more information
conv2d4-10循环
ATC start working now, please wait for a moment.
ATC run failed, Please check the detail log, Try 'atc --help' for more information
conv2d5-1循环
ATC start working now, please wait for a moment.
ATC run failed, Please check the detail log, Try 'atc --help' for more information
conv2d5-2循环
ATC start working now, please wait for a moment.
ATC run failed, Please check the detail log, Try 'atc --help' for more information
conv2d5-3循环
ATC start working now, please wait for a moment.
ATC run failed, Please check the detail log, Try 'atc --help' for more information
conv2d5-4循环
ATC start working now, please wait for a moment.
ATC run failed, Please check the detail log, Try 'atc --help' for more information
conv2d5-5循环
ATC start working now, please wait for a moment.
ATC run failed, Please check the detail log, Try 'atc --help' for more information
conv2d5-6循环
ATC start working now, please wait for a moment.
ATC run failed, Please check the detail log, Try 'atc --help' for more information
conv2d5-7循环
ATC start working now, please wait for a moment.
ATC run failed, Please check the detail log, Try 'atc --help' for more information
conv2d5-8循环
ATC start working now, please wait for a moment.
ATC run failed, Please check the detail log, Try 'atc --help' for more information
conv2d5-9循环
ATC start working now, please wait for a moment.
ATC run failed, Please check the detail log, Try 'atc --help' for more information
conv2d5-10循环
ATC start working now, please wait for a moment.
ATC run failed, Please check the detail log, Try 'atc --help' for more information
conv2d6-1循环
ATC start working now, please wait for a moment.
ATC run failed, Please check the detail log, Try 'atc --help' for more information
conv2d6-2循环
ATC start working now, please wait for a moment.
ATC run failed, Please check the detail log, Try 'atc --help' for more information
conv2d6-3循环
ATC start working now, please wait for a moment.
ATC run failed, Please check the detail log, Try 'atc --help' for more information
conv2d6-4循环
ATC start working now, please wait for a moment.
ATC run failed, Please check the detail log, Try 'atc --help' for more information
conv2d6-5循环
ATC start working now, please wait for a moment.
ATC run failed, Please check the detail log, Try 'atc --help' for more information
conv2d6-6循环
ATC start working now, please wait for a moment.
ATC run failed, Please check the detail log, Try 'atc --help' for more information
conv2d6-7循环
ATC start working now, please wait for a moment.
ATC run failed, Please check the detail log, Try 'atc --help' for more information
nohup: ignoring input
conv2d1-1循环
ATC start working now, please wait for a moment.
/usr/local/python3.7.5/lib/python3.7/site-packages/pandas/compat/__init__.py:120: UserWarning: Could not import the lzma module. Your installed Python is incomplete. Attempting to use lzma compression will result in a RuntimeError.
  warnings.warn(msg)
[INFO] [auto_tune] [2021-10-09 13:15:47,232] : tuner_index
[INFO] [auto_tune] [2021-10-09 13:15:47,232] : 4
[INFO] [auto_tune] [2021-10-09 13:15:47,413] : Start kernel te_fused_op_conv2d_a78f65ab5015ec92_0 auto tuning.Total tuning round would be 30
[INFO] [auto_tune] [2021-10-09 13:15:47,413] : 68516
[INFO] [auto_tune] [2021-10-09 13:16:01,947] : 测试point:94
[INFO] [auto_tune] [2021-10-09 13:17:31,322] : No: 0	CYCLES: 1007	 SCORE:20215170.0	best result: 1007
[INFO] [auto_tune] [2021-10-09 13:17:31,322] : No: 1	CYCLES: 914	 SCORE:18134196.0	best result: 914
[INFO] [auto_tune] [2021-10-09 13:17:31,322] : No: 2	CYCLES: 841	 SCORE:17286804.0	best result: 841
[INFO] [auto_tune] [2021-10-09 13:17:31,323] : No: 3	CYCLES: 1035	 SCORE:16257024.0	best result: 841
[INFO] [auto_tune] [2021-10-09 13:17:31,323] : No: 4	CYCLES: 760	 SCORE:16249089.0	best result: 760
[INFO] [auto_tune] [2021-10-09 13:17:31,323] : No: 5	CYCLES: 777	 SCORE:15286678.0	best result: 760
[INFO] [auto_tune] [2021-10-09 13:17:31,324] : No: 6	CYCLES: 976	 SCORE:14641330.0	best result: 760
[INFO] [auto_tune] [2021-10-09 13:17:31,324] : No: 7	CYCLES: 678	 SCORE:14602800.0	best result: 678
[INFO] [auto_tune] [2021-10-09 13:17:31,324] : No: 8	CYCLES: 1067	 SCORE:13803642.0	best result: 678
[INFO] [auto_tune] [2021-10-09 13:17:31,324] : No: 9	CYCLES: 782	 SCORE:12965103.0	best result: 678
[INFO] [auto_tune] [2021-10-09 13:17:31,325] : No: 10	CYCLES: 938	 SCORE:12712632.0	best result: 678
[INFO] [auto_tune] [2021-10-09 13:17:31,325] : No: 11	CYCLES: 1067	 SCORE:12497892.0	best result: 678
[INFO] [auto_tune] [2021-10-09 13:17:31,325] : No: 12	CYCLES: 803	 SCORE:11856974.0	best result: 678
[INFO] [auto_tune] [2021-10-09 13:17:31,326] : No: 13	CYCLES: 922	 SCORE:11669956.0	best result: 678
[INFO] [auto_tune] [2021-10-09 13:17:31,326] : No: 14	CYCLES: 980	 SCORE:11394382.0	best result: 678
[INFO] [auto_tune] [2021-10-09 13:17:31,326] : No: 15	CYCLES: 700	 SCORE:11210230.0	best result: 678
[INFO] [auto_tune] [2021-10-09 13:17:31,326] : No: 16	CYCLES: 1019	 SCORE:11010048.0	best result: 678
[INFO] [auto_tune] [2021-10-09 13:17:31,327] : No: 17	CYCLES: 613	 SCORE:10509591.0	best result: 613
[INFO] [auto_tune] [2021-10-09 13:17:31,327] : No: 18	CYCLES: 1175	 SCORE:10404495.0	best result: 613
[INFO] [auto_tune] [2021-10-09 13:17:31,327] : No: 19	CYCLES: 838	 SCORE:10352731.0	best result: 613
[INFO] [auto_tune] [2021-10-09 13:17:31,328] : No: 20	CYCLES: 520	 SCORE:9944559.0	best result: 520
[INFO] [auto_tune] [2021-10-09 13:17:31,328] : No: 21	CYCLES: 1259	 SCORE:9873779.0	best result: 520
[INFO] [auto_tune] [2021-10-09 13:17:31,328] : No: 22	CYCLES: 1416	 SCORE:9578361.0	best result: 520
[INFO] [auto_tune] [2021-10-09 13:17:31,329] : No: 23	CYCLES: 914	 SCORE:9081938.0	best result: 520
[INFO] [auto_tune] [2021-10-09 13:17:31,329] : No: 24	CYCLES: 861	 SCORE:9022868.0	best result: 520
[INFO] [auto_tune] [2021-10-09 13:17:31,329] : No: 25	CYCLES: 1157	 SCORE:8780164.0	best result: 520
[INFO] [auto_tune] [2021-10-09 13:17:31,329] : No: 26	CYCLES: 1296	 SCORE:8446064.0	best result: 520
[INFO] [auto_tune] [2021-10-09 13:17:31,330] : No: 27	CYCLES: 1211	 SCORE:8424692.0	best result: 520
[INFO] [auto_tune] [2021-10-09 13:17:31,330] : No: 28	CYCLES: 506	 SCORE:8065500.0	best result: 506
[INFO] [auto_tune] [2021-10-09 13:17:31,330] : No: 29	CYCLES: 938	 SCORE:7972793.0	best result: 506
[INFO] [auto_tune] [2021-10-09 13:17:31,330] : No: 30	CYCLES: 1514	 SCORE:7938575.0	best result: 506
[INFO] [auto_tune] [2021-10-09 13:17:31,331] : No: 31	CYCLES: 621	 SCORE:7707033.0	best result: 506
[INFO] [auto_tune] [2021-10-09 13:17:31,331] : No: 32	CYCLES: 1344	 SCORE:7685684.0	best result: 506
[INFO] [auto_tune] [2021-10-09 13:17:31,331] : No: 33	CYCLES: 1494	 SCORE:7643339.0	best result: 506
[INFO] [auto_tune] [2021-10-09 13:17:31,332] : No: 34	CYCLES: 1253	 SCORE:7225344.0	best result: 506
[INFO] [auto_tune] [2021-10-09 13:17:31,332] : No: 35	CYCLES: 1670	 SCORE:7132473.0	best result: 506
[INFO] [auto_tune] [2021-10-09 13:17:31,332] : No: 36	CYCLES: 790	 SCORE:7114184.0	best result: 506
[INFO] [auto_tune] [2021-10-09 13:17:31,332] : No: 37	CYCLES: 621	 SCORE:6940668.0	best result: 506
[INFO] [auto_tune] [2021-10-09 13:17:31,333] : No: 38	CYCLES: 1302	 SCORE:6800323.0	best result: 506
[INFO] [auto_tune] [2021-10-09 13:17:31,333] : No: 39	CYCLES: 1380	 SCORE:6767151.0	best result: 506
[INFO] [auto_tune] [2021-10-09 13:17:31,333] : No: 40	CYCLES: 1041	 SCORE:6685619.0	best result: 506
[INFO] [auto_tune] [2021-10-09 13:17:31,334] : No: 41	CYCLES: 2007	 SCORE:6582519.0	best result: 506
[INFO] [auto_tune] [2021-10-09 13:17:31,334] : No: 42	CYCLES: 1232	 SCORE:6543707.0	best result: 506
[INFO] [auto_tune] [2021-10-09 13:17:31,334] : No: 43	CYCLES: 568	 SCORE:6512986.0	best result: 506
[INFO] [auto_tune] [2021-10-09 13:17:31,334] : No: 44	CYCLES: 982	 SCORE:6323719.0	best result: 506
[INFO] [auto_tune] [2021-10-09 13:17:31,335] : No: 45	CYCLES: 1671	 SCORE:6183949.0	best result: 506
[INFO] [auto_tune] [2021-10-09 13:17:31,335] : No: 46	CYCLES: 721	 SCORE:6084500.0	best result: 506
[INFO] [auto_tune] [2021-10-09 13:17:31,335] : No: 47	CYCLES: 799	 SCORE:5979595.0	best result: 506
[INFO] [auto_tune] [2021-10-09 13:17:31,336] : No: 48	CYCLES: 966	 SCORE:5928487.0	best result: 506
[INFO] [auto_tune] [2021-10-09 13:17:31,336] : No: 49	CYCLES: 707	 SCORE:5853443.0	best result: 506
[INFO] [auto_tune] [2021-10-09 13:17:31,336] : No: 50	CYCLES: 622	 SCORE:5708913.0	best result: 506
[INFO] [auto_tune] [2021-10-09 13:17:31,336] : No: 51	CYCLES: 961	 SCORE:5440259.0	best result: 506
[INFO] [auto_tune] [2021-10-09 13:17:31,337] : No: 52	CYCLES: 1886	 SCORE:5274775.0	best result: 506
[INFO] [auto_tune] [2021-10-09 13:17:31,337] : No: 53	CYCLES: 1436	 SCORE:5225107.0	best result: 506
[INFO] [auto_tune] [2021-10-09 13:17:31,337] : No: 54	CYCLES: 1030	 SCORE:5053792.0	best result: 506
[INFO] [auto_tune] [2021-10-09 13:17:31,338] : No: 55	CYCLES: 753	 SCORE:5026326.0	best result: 506
[INFO] [auto_tune] [2021-10-09 13:17:31,338] : No: 56	CYCLES: 2353	 SCORE:4890479.0	best result: 506
[INFO] [auto_tune] [2021-10-09 13:17:31,338] : No: 57	CYCLES: 780	 SCORE:4825273.0	best result: 506
[INFO] [auto_tune] [2021-10-09 13:17:31,338] : No: 58	CYCLES: 1892	 SCORE:4754982.0	best result: 506
[INFO] [auto_tune] [2021-10-09 13:17:31,339] : No: 59	CYCLES: 744	 SCORE:4612688.0	best result: 506
[INFO] [auto_tune] [2021-10-09 13:17:31,339] : No: 60	CYCLES: 681	 SCORE:4533549.0	best result: 506
[INFO] [auto_tune] [2021-10-09 13:17:31,339] : No: 61	CYCLES: 2019	 SCORE:4376233.0	best result: 506
[INFO] [auto_tune] [2021-10-09 13:17:31,340] : No: 62	CYCLES: 576	 SCORE:4362471.0	best result: 506
[INFO] [auto_tune] [2021-10-09 13:17:31,340] : No: 63	CYCLES: 1819	 SCORE:4321701.0	best result: 506
[INFO] [auto_tune] [2021-10-09 13:17:31,340] : No: 64	CYCLES: 1487	 SCORE:4255417.0	best result: 506
[INFO] [auto_tune] [2021-10-09 13:17:31,340] : No: 65	CYCLES: 1170	 SCORE:4252156.0	best result: 506
[INFO] [auto_tune] [2021-10-09 13:17:31,341] : No: 66	CYCLES: 1930	 SCORE:4080194.0	best result: 506
[INFO] [auto_tune] [2021-10-09 13:17:31,341] : No: 67	CYCLES: 718	 SCORE:4056333.0	best result: 506
[INFO] [auto_tune] [2021-10-09 13:17:31,341] : No: 68	CYCLES: 2566	 SCORE:3941096.0	best result: 506
[INFO] [auto_tune] [2021-10-09 13:17:31,342] : No: 69	CYCLES: 1583	 SCORE:3853516.0	best result: 506
[INFO] [auto_tune] [2021-10-09 13:17:31,342] : No: 70	CYCLES: 2139	 SCORE:3660332.0	best result: 506
[INFO] [auto_tune] [2021-10-09 13:17:31,342] : No: 71	CYCLES: 1239	 SCORE:3605629.0	best result: 506
[INFO] [auto_tune] [2021-10-09 13:17:31,342] : No: 72	CYCLES: 1279	 SCORE:3516517.0	best result: 506
[INFO] [auto_tune] [2021-10-09 13:17:31,343] : No: 73	CYCLES: 1062	 SCORE:3450910.0	best result: 506
[INFO] [auto_tune] [2021-10-09 13:17:31,343] : No: 74	CYCLES: 1137	 SCORE:3211264.0	best result: 506
[INFO] [auto_tune] [2021-10-09 13:17:31,343] : No: 75	CYCLES: 1888	 SCORE:3178158.0	best result: 506
[INFO] [auto_tune] [2021-10-09 13:17:31,344] : No: 76	CYCLES: 790	 SCORE:3103503.0	best result: 506
[INFO] [auto_tune] [2021-10-09 13:17:31,344] : No: 77	CYCLES: 699	 SCORE:3052290.0	best result: 506
[INFO] [auto_tune] [2021-10-09 13:17:31,344] : No: 78	CYCLES: 1249	 SCORE:2964243.0	best result: 506
[INFO] [auto_tune] [2021-10-09 13:17:31,344] : No: 79	CYCLES: 841	 SCORE:2917489.0	best result: 506
[INFO] [auto_tune] [2021-10-09 13:17:31,345] : No: 80	CYCLES: 1600	 SCORE:2802557.0	best result: 506
[INFO] [auto_tune] [2021-10-09 13:17:31,345] : No: 81	CYCLES: 1139	 SCORE:2627397.0	best result: 506
[INFO] [auto_tune] [2021-10-09 13:17:31,345] : No: 82	CYCLES: 1639	 SCORE:2490603.0	best result: 506
[INFO] [auto_tune] [2021-10-09 13:17:31,346] : No: 83	CYCLES: 1417	 SCORE:2395968.0	best result: 506
[INFO] [auto_tune] [2021-10-09 13:17:31,346] : No: 84	CYCLES: 1320	 SCORE:2312110.0	best result: 506
[INFO] [auto_tune] [2021-10-09 13:17:31,346] : No: 85	CYCLES: 1299	 SCORE:2223182.0	best result: 506
[INFO] [auto_tune] [2021-10-09 13:17:31,346] : No: 86	CYCLES: 2614	 SCORE:2111516.0	best result: 506
[INFO] [auto_tune] [2021-10-09 13:17:31,347] : No: 87	CYCLES: 2271	 SCORE:1938876.0	best result: 506
[INFO] [auto_tune] [2021-10-09 13:17:31,347] : No: 88	CYCLES: 2004	 SCORE:1910834.0	best result: 506
[INFO] [auto_tune] [2021-10-09 13:17:31,347] : No: 89	CYCLES: 1034	 SCORE:1820559.0	best result: 506
[INFO] [auto_tune] [2021-10-09 13:17:31,348] : No: 90	CYCLES: 697	 SCORE:1712674.0	best result: 506
[INFO] [auto_tune] [2021-10-09 13:17:31,348] : No: 91	CYCLES: 2154	 SCORE:1645629.0	best result: 506
[INFO] [auto_tune] [2021-10-09 13:17:31,348] : No: 92	CYCLES: 1964	 SCORE:1007455.0	best result: 506
[INFO] [auto_tune] [2021-10-09 13:17:31,348] : [8065500.0, 9944559.0, 6512986.0, 4362471.0, 10509591.0, 7707033.0, 6940668.0, 5708913.0, 14602800.0, 4533549.0]
[INFO] [auto_tune] [2021-10-09 13:18:28,358] : No: 0	CYCLES: 770	 RAFT:7707033.0	best result: 506
[INFO] [auto_tune] [2021-10-09 13:18:28,358] : No: 1	CYCLES: 912	 RAFT:4533549.0	best result: 506
[INFO] [auto_tune] [2021-10-09 13:18:28,358] : No: 2	CYCLES: 776	 RAFT:7707033.0	best result: 506
[INFO] [auto_tune] [2021-10-09 13:18:28,359] : No: 3	CYCLES: 1159	 RAFT:7707033.0	best result: 506
[INFO] [auto_tune] [2021-10-09 13:18:28,359] : No: 4	CYCLES: 1348	 RAFT:7707033.0	best result: 506
[INFO] [auto_tune] [2021-10-09 13:18:28,359] : No: 5	CYCLES: 892	 RAFT:8065500.0	best result: 506
[INFO] [auto_tune] [2021-10-09 13:18:28,360] : No: 6	CYCLES: 569	 RAFT:6512986.0	best result: 506
[INFO] [auto_tune] [2021-10-09 13:18:28,360] : No: 7	CYCLES: 745	 RAFT:8065500.0	best result: 506
[INFO] [auto_tune] [2021-10-09 13:18:28,360] : No: 8	CYCLES: 1159	 RAFT:8065500.0	best result: 506
[INFO] [auto_tune] [2021-10-09 13:18:28,360] : No: 9	CYCLES: 768	 RAFT:6512986.0	best result: 506
[INFO] [auto_tune] [2021-10-09 13:18:28,361] : No: 10	CYCLES: 630	 RAFT:7707033.0	best result: 506
[INFO] [auto_tune] [2021-10-09 13:18:28,361] : No: 11	CYCLES: 837	 RAFT:9944559.0	best result: 506
[INFO] [auto_tune] [2021-10-09 13:18:28,361] : No: 12	CYCLES: 831	 RAFT:4362471.0	best result: 506
[INFO] [auto_tune] [2021-10-09 13:18:28,361] : No: 13	CYCLES: 833	 RAFT:8065500.0	best result: 506
[INFO] [auto_tune] [2021-10-09 13:18:28,362] : No: 14	CYCLES: 841	 RAFT:6512986.0	best result: 506
[INFO] [auto_tune] [2021-10-09 13:18:28,362] : No: 15	CYCLES: 1382	 RAFT:7707033.0	best result: 506
[INFO] [auto_tune] [2021-10-09 13:18:28,362] : No: 16	CYCLES: 1371	 RAFT:7707033.0	best result: 506
[INFO] [auto_tune] [2021-10-09 13:18:28,363] : No: 17	CYCLES: 1122	 RAFT:9944559.0	best result: 506
[INFO] [auto_tune] [2021-10-09 13:18:28,363] : No: 18	CYCLES: 677	 RAFT:4362471.0	best result: 506
[INFO] [auto_tune] [2021-10-09 13:18:28,363] : No: 19	CYCLES: 1347	 RAFT:7707033.0	best result: 506
[INFO] [auto_tune] [2021-10-09 13:18:28,364] : No: 20	CYCLES: 790	 RAFT:9944559.0	best result: 506
[INFO] [auto_tune] [2021-10-09 13:18:28,364] : No: 21	CYCLES: 1142	 RAFT:9944559.0	best result: 506
[INFO] [auto_tune] [2021-10-09 13:18:28,364] : No: 22	CYCLES: 936	 RAFT:6512986.0	best result: 506
[INFO] [auto_tune] [2021-10-09 13:18:28,364] : No: 23	CYCLES: 1016	 RAFT:5708913.0	best result: 506
[INFO] [auto_tune] [2021-10-09 13:18:28,365] : No: 24	CYCLES: 836	 RAFT:4362471.0	best result: 506
[INFO] [auto_tune] [2021-10-09 13:18:28,365] : No: 25	CYCLES: 885	 RAFT:6940668.0	best result: 506
[INFO] [auto_tune] [2021-10-09 13:18:28,365] : No: 26	CYCLES: 731	 RAFT:4533549.0	best result: 506
[INFO] [auto_tune] [2021-10-09 13:18:28,366] : No: 27	CYCLES: 1153	 RAFT:9944559.0	best result: 506
[INFO] [auto_tune] [2021-10-09 13:18:28,366] : No: 28	CYCLES: 675	 RAFT:14602800.0	best result: 506
[INFO] [auto_tune] [2021-10-09 13:18:28,366] : No: 29	CYCLES: 707	 RAFT:6940668.0	best result: 506
[INFO] [auto_tune] [2021-10-09 13:18:28,366] : No: 30	CYCLES: 1113	 RAFT:7707033.0	best result: 506
[INFO] [auto_tune] [2021-10-09 13:18:28,367] : No: 31	CYCLES: 1044	 RAFT:4533549.0	best result: 506
[INFO] [auto_tune] [2021-10-09 13:18:28,367] : No: 32	CYCLES: 566	 RAFT:6512986.0	best result: 506
[INFO] [auto_tune] [2021-10-09 13:18:28,367] : No: 33	CYCLES: 1146	 RAFT:9944559.0	best result: 506
[INFO] [auto_tune] [2021-10-09 13:18:28,368] : No: 34	CYCLES: 830	 RAFT:4362471.0	best result: 506
[INFO] [auto_tune] [2021-10-09 13:18:28,368] : No: 35	CYCLES: 837	 RAFT:8065500.0	best result: 506
[INFO] [auto_tune] [2021-10-09 13:18:28,368] : No: 36	CYCLES: 681	 RAFT:14602800.0	best result: 506
[INFO] [auto_tune] [2021-10-09 13:18:28,368] : No: 37	CYCLES: 766	 RAFT:6512986.0	best result: 506
[INFO] [auto_tune] [2021-10-09 13:18:28,369] : No: 38	CYCLES: 526	 RAFT:5708913.0	best result: 506
[INFO] [auto_tune] [2021-10-09 13:18:28,369] : No: 39	CYCLES: 598	 RAFT:6512986.0	best result: 506
[INFO] [auto_tune] [2021-10-09 13:18:28,369] : No: 40	CYCLES: 866	 RAFT:4533549.0	best result: 506
[INFO] [auto_tune] [2021-10-09 13:18:28,370] : No: 41	CYCLES: 829	 RAFT:4362471.0	best result: 506
[INFO] [auto_tune] [2021-10-09 13:18:28,370] : No: 42	CYCLES: 827	 RAFT:4533549.0	best result: 506
[INFO] [auto_tune] [2021-10-09 13:18:28,370] : No: 43	CYCLES: 1247	 RAFT:9944559.0	best result: 506
[INFO] [auto_tune] [2021-10-09 13:18:28,370] : No: 44	CYCLES: 786	 RAFT:8065500.0	best result: 506
[INFO] [auto_tune] [2021-10-09 13:18:28,371] : No: 45	CYCLES: 592	 RAFT:8065500.0	best result: 506
[INFO] [auto_tune] [2021-10-09 13:18:28,371] : No: 46	CYCLES: 1302	 RAFT:9944559.0	best result: 506
[INFO] [auto_tune] [2021-10-09 13:18:28,371] : No: 47	CYCLES: 592	 RAFT:5708913.0	best result: 506
[INFO] [auto_tune] [2021-10-09 13:18:28,372] : No: 48	CYCLES: 811	 RAFT:4533549.0	best result: 506
[INFO] [auto_tune] [2021-10-09 13:18:28,372] : No: 49	CYCLES: 1165	 RAFT:5708913.0	best result: 506
[INFO] [auto_tune] [2021-10-09 13:18:28,372] : [8065500.0, 9944559.0, 5708913.0, 6512986.0, 6512986.0, 6512986.0, 4362471.0, 8065500.0, 5708913.0, 6512986.0]
[INFO] [auto_tune] [2021-10-09 13:19:18,853] : No: 0	CYCLES: 945	 RAFT:5708913.0	best result: 506
[INFO] [auto_tune] [2021-10-09 13:19:18,854] : No: 1	CYCLES: 1216	 RAFT:4362471.0	best result: 506
[INFO] [auto_tune] [2021-10-09 13:19:18,854] : No: 2	CYCLES: 675	 RAFT:4362471.0	best result: 506
[INFO] [auto_tune] [2021-10-09 13:19:18,854] : No: 3	CYCLES: 827	 RAFT:6512986.0	best result: 506
[INFO] [auto_tune] [2021-10-09 13:19:18,855] : No: 4	CYCLES: 828	 RAFT:4362471.0	best result: 506
[INFO] [auto_tune] [2021-10-09 13:19:18,855] : No: 5	CYCLES: 970	 RAFT:6512986.0	best result: 506
[INFO] [auto_tune] [2021-10-09 13:19:18,855] : No: 6	CYCLES: 504	 RAFT:9944559.0	best result: 504
[INFO] [auto_tune] [2021-10-09 13:19:18,856] : No: 7	CYCLES: 794	 RAFT:4362471.0	best result: 504
[INFO] [auto_tune] [2021-10-09 13:19:18,856] : No: 8	CYCLES: 899	 RAFT:5708913.0	best result: 504
[INFO] [auto_tune] [2021-10-09 13:19:18,856] : No: 9	CYCLES: 719	 RAFT:8065500.0	best result: 504
[INFO] [auto_tune] [2021-10-09 13:19:18,856] : No: 10	CYCLES: 593	 RAFT:9944559.0	best result: 504
[INFO] [auto_tune] [2021-10-09 13:19:18,857] : No: 11	CYCLES: 621	 RAFT:9944559.0	best result: 504
[INFO] [auto_tune] [2021-10-09 13:19:18,857] : No: 12	CYCLES: 946	 RAFT:9944559.0	best result: 504
[INFO] [auto_tune] [2021-10-09 13:19:18,857] : No: 13	CYCLES: 862	 RAFT:6512986.0	best result: 504
[INFO] [auto_tune] [2021-10-09 13:19:18,858] : No: 14	CYCLES: 597	 RAFT:4362471.0	best result: 504
[INFO] [auto_tune] [2021-10-09 13:19:18,858] : No: 15	CYCLES: 914	 RAFT:9944559.0	best result: 504
[INFO] [auto_tune] [2021-10-09 13:19:18,858] : No: 16	CYCLES: 1039	 RAFT:8065500.0	best result: 504
[INFO] [auto_tune] [2021-10-09 13:19:18,858] : No: 17	CYCLES: 650	 RAFT:6512986.0	best result: 504
[INFO] [auto_tune] [2021-10-09 13:19:18,859] : No: 18	CYCLES: 572	 RAFT:4362471.0	best result: 504
[INFO] [auto_tune] [2021-10-09 13:19:18,859] : No: 19	CYCLES: 916	 RAFT:8065500.0	best result: 504
[INFO] [auto_tune] [2021-10-09 13:19:18,859] : No: 20	CYCLES: 1246	 RAFT:9944559.0	best result: 504
[INFO] [auto_tune] [2021-10-09 13:19:18,860] : No: 21	CYCLES: 783	 RAFT:4362471.0	best result: 504
[INFO] [auto_tune] [2021-10-09 13:19:18,860] : No: 22	CYCLES: 778	 RAFT:6512986.0	best result: 504
[INFO] [auto_tune] [2021-10-09 13:19:18,860] : No: 23	CYCLES: 966	 RAFT:4362471.0	best result: 504
[INFO] [auto_tune] [2021-10-09 13:19:18,860] : No: 24	CYCLES: 897	 RAFT:8065500.0	best result: 504
[INFO] [auto_tune] [2021-10-09 13:19:18,861] : No: 25	CYCLES: 602	 RAFT:6512986.0	best result: 504
[INFO] [auto_tune] [2021-10-09 13:19:18,861] : No: 26	CYCLES: 834	 RAFT:4362471.0	best result: 504
[INFO] [auto_tune] [2021-10-09 13:19:18,861] : No: 27	CYCLES: 558	 RAFT:6512986.0	best result: 504
[INFO] [auto_tune] [2021-10-09 13:19:18,862] : No: 28	CYCLES: 523	 RAFT:5708913.0	best result: 504
[INFO] [auto_tune] [2021-10-09 13:19:18,862] : No: 29	CYCLES: 780	 RAFT:4362471.0	best result: 504
[INFO] [auto_tune] [2021-10-09 13:19:18,862] : No: 30	CYCLES: 850	 RAFT:4362471.0	best result: 504
[INFO] [auto_tune] [2021-10-09 13:19:18,862] : No: 31	CYCLES: 794	 RAFT:4362471.0	best result: 504
[INFO] [auto_tune] [2021-10-09 13:19:18,863] : No: 32	CYCLES: 699	 RAFT:4362471.0	best result: 504
[INFO] [auto_tune] [2021-10-09 13:19:18,863] : No: 33	CYCLES: 497	 RAFT:8065500.0	best result: 497
[INFO] [auto_tune] [2021-10-09 13:19:18,863] : No: 34	CYCLES: 730	 RAFT:8065500.0	best result: 497
[INFO] [auto_tune] [2021-10-09 13:19:18,864] : No: 35	CYCLES: 793	 RAFT:8065500.0	best result: 497
[INFO] [auto_tune] [2021-10-09 13:19:18,864] : No: 36	CYCLES: 1231	 RAFT:4362471.0	best result: 497
[INFO] [auto_tune] [2021-10-09 13:19:18,864] : No: 37	CYCLES: 852	 RAFT:9944559.0	best result: 497
[INFO] [auto_tune] [2021-10-09 13:19:18,864] : No: 38	CYCLES: 572	 RAFT:4362471.0	best result: 497
[INFO] [auto_tune] [2021-10-09 13:19:18,865] : No: 39	CYCLES: 1170	 RAFT:9944559.0	best result: 497
[INFO] [auto_tune] [2021-10-09 13:19:18,865] : No: 40	CYCLES: 794	 RAFT:4362471.0	best result: 497
[INFO] [auto_tune] [2021-10-09 13:19:18,865] : No: 41	CYCLES: 725	 RAFT:4362471.0	best result: 497
[INFO] [auto_tune] [2021-10-09 13:19:18,866] : No: 42	CYCLES: 784	 RAFT:5708913.0	best result: 497
[INFO] [auto_tune] [2021-10-09 13:19:18,866] : No: 43	CYCLES: 1137	 RAFT:9944559.0	best result: 497
[INFO] [auto_tune] [2021-10-09 13:19:18,866] : No: 44	CYCLES: 606	 RAFT:6512986.0	best result: 497
[INFO] [auto_tune] [2021-10-09 13:19:18,866] : No: 45	CYCLES: 669	 RAFT:6512986.0	best result: 497
[INFO] [auto_tune] [2021-10-09 13:19:18,867] : No: 46	CYCLES: 732	 RAFT:5708913.0	best result: 497
[INFO] [auto_tune] [2021-10-09 13:19:18,867] : No: 47	CYCLES: 852	 RAFT:4362471.0	best result: 497
[INFO] [auto_tune] [2021-10-09 13:19:18,867] : No: 48	CYCLES: 692	 RAFT:9944559.0	best result: 497
[INFO] [auto_tune] [2021-10-09 13:19:18,868] : No: 49	CYCLES: 593	 RAFT:8065500.0	best result: 497
[INFO] [auto_tune] [2021-10-09 13:19:18,868] : [8065500.0, 9944559.0, 8065500.0, 9944559.0, 5708913.0, 5708913.0, 6512986.0, 6512986.0, 6512986.0, 6512986.0]
[INFO] [auto_tune] [2021-10-09 13:20:09,849] : No: 0	CYCLES: 952	 RAFT:8065500.0	best result: 497
[INFO] [auto_tune] [2021-10-09 13:20:09,850] : No: 1	CYCLES: 573	 RAFT:5708913.0	best result: 497
[INFO] [auto_tune] [2021-10-09 13:20:09,850] : No: 2	CYCLES: 966	 RAFT:9944559.0	best result: 497
[INFO] [auto_tune] [2021-10-09 13:20:09,850] : No: 3	CYCLES: 585	 RAFT:8065500.0	best result: 497
[INFO] [auto_tune] [2021-10-09 13:20:09,851] : No: 4	CYCLES: 820	 RAFT:6512986.0	best result: 497
[INFO] [auto_tune] [2021-10-09 13:20:09,851] : No: 5	CYCLES: 884	 RAFT:5708913.0	best result: 497
[INFO] [auto_tune] [2021-10-09 13:20:09,851] : No: 6	CYCLES: 1225	 RAFT:9944559.0	best result: 497
[INFO] [auto_tune] [2021-10-09 13:20:09,851] : No: 7	CYCLES: 1007	 RAFT:9944559.0	best result: 497
[INFO] [auto_tune] [2021-10-09 13:20:09,852] : No: 8	CYCLES: 828	 RAFT:6512986.0	best result: 497
[INFO] [auto_tune] [2021-10-09 13:20:09,852] : No: 9	CYCLES: 863	 RAFT:9944559.0	best result: 497
[INFO] [auto_tune] [2021-10-09 13:20:09,852] : No: 10	CYCLES: 534	 RAFT:9944559.0	best result: 497
[INFO] [auto_tune] [2021-10-09 13:20:09,853] : No: 11	CYCLES: 1176	 RAFT:9944559.0	best result: 497
[INFO] [auto_tune] [2021-10-09 13:20:09,853] : No: 12	CYCLES: 867	 RAFT:6512986.0	best result: 497
[INFO] [auto_tune] [2021-10-09 13:20:09,853] : No: 13	CYCLES: 1131	 RAFT:9944559.0	best result: 497
[INFO] [auto_tune] [2021-10-09 13:20:09,853] : No: 14	CYCLES: 1069	 RAFT:9944559.0	best result: 497
[INFO] [auto_tune] [2021-10-09 13:20:09,854] : No: 15	CYCLES: 587	 RAFT:6512986.0	best result: 497
[INFO] [auto_tune] [2021-10-09 13:20:09,854] : No: 16	CYCLES: 760	 RAFT:9944559.0	best result: 497
[INFO] [auto_tune] [2021-10-09 13:20:09,854] : No: 17	CYCLES: 979	 RAFT:9944559.0	best result: 497
[INFO] [auto_tune] [2021-10-09 13:20:09,855] : No: 18	CYCLES: 1156	 RAFT:9944559.0	best result: 497
[INFO] [auto_tune] [2021-10-09 13:20:09,855] : No: 19	CYCLES: 508	 RAFT:8065500.0	best result: 497
[INFO] [auto_tune] [2021-10-09 13:20:09,855] : No: 20	CYCLES: 776	 RAFT:8065500.0	best result: 497
[INFO] [auto_tune] [2021-10-09 13:20:09,855] : No: 21	CYCLES: 774	 RAFT:8065500.0	best result: 497
[INFO] [auto_tune] [2021-10-09 13:20:09,856] : No: 22	CYCLES: 641	 RAFT:6512986.0	best result: 497
[INFO] [auto_tune] [2021-10-09 13:20:09,856] : No: 23	CYCLES: 1027	 RAFT:6512986.0	best result: 497
[INFO] [auto_tune] [2021-10-09 13:20:09,856] : No: 24	CYCLES: 1126	 RAFT:9944559.0	best result: 497
[INFO] [auto_tune] [2021-10-09 13:20:09,857] : No: 25	CYCLES: 587	 RAFT:5708913.0	best result: 497
[INFO] [auto_tune] [2021-10-09 13:20:09,857] : No: 26	CYCLES: 1107	 RAFT:8065500.0	best result: 497
[INFO] [auto_tune] [2021-10-09 13:20:09,857] : No: 27	CYCLES: 608	 RAFT:6512986.0	best result: 497
[INFO] [auto_tune] [2021-10-09 13:20:09,857] : No: 28	CYCLES: 622	 RAFT:6512986.0	best result: 497
[INFO] [auto_tune] [2021-10-09 13:20:09,858] : No: 29	CYCLES: 1087	 RAFT:9944559.0	best result: 497
[INFO] [auto_tune] [2021-10-09 13:20:09,858] : No: 30	CYCLES: 578	 RAFT:6512986.0	best result: 497
[INFO] [auto_tune] [2021-10-09 13:20:09,858] : No: 31	CYCLES: 723	 RAFT:8065500.0	best result: 497
[INFO] [auto_tune] [2021-10-09 13:20:09,858] : No: 32	CYCLES: 1054	 RAFT:5708913.0	best result: 497
[INFO] [auto_tune] [2021-10-09 13:20:09,859] : No: 33	CYCLES: 919	 RAFT:8065500.0	best result: 497
[INFO] [auto_tune] [2021-10-09 13:20:09,859] : No: 34	CYCLES: 1127	 RAFT:9944559.0	best result: 497
[INFO] [auto_tune] [2021-10-09 13:20:09,859] : No: 35	CYCLES: 741	 RAFT:6512986.0	best result: 497
[INFO] [auto_tune] [2021-10-09 13:20:09,860] : No: 36	CYCLES: 532	 RAFT:5708913.0	best result: 497
[INFO] [auto_tune] [2021-10-09 13:20:09,860] : No: 37	CYCLES: 636	 RAFT:5708913.0	best result: 497
[INFO] [auto_tune] [2021-10-09 13:20:09,860] : No: 38	CYCLES: 759	 RAFT:5708913.0	best result: 497
[INFO] [auto_tune] [2021-10-09 13:20:09,861] : No: 39	CYCLES: 1090	 RAFT:9944559.0	best result: 497
[INFO] [auto_tune] [2021-10-09 13:20:09,861] : No: 40	CYCLES: 617	 RAFT:9944559.0	best result: 497
[INFO] [auto_tune] [2021-10-09 13:20:09,861] : No: 41	CYCLES: 705	 RAFT:6512986.0	best result: 497
[INFO] [auto_tune] [2021-10-09 13:20:09,861] : No: 42	CYCLES: 724	 RAFT:9944559.0	best result: 497
[INFO] [auto_tune] [2021-10-09 13:20:09,862] : No: 43	CYCLES: 833	 RAFT:8065500.0	best result: 497
[INFO] [auto_tune] [2021-10-09 13:20:09,862] : No: 44	CYCLES: 1198	 RAFT:9944559.0	best result: 497
[INFO] [auto_tune] [2021-10-09 13:20:09,862] : No: 45	CYCLES: 884	 RAFT:8065500.0	best result: 497
[INFO] [auto_tune] [2021-10-09 13:20:09,863] : No: 46	CYCLES: 793	 RAFT:8065500.0	best result: 497
[INFO] [auto_tune] [2021-10-09 13:20:09,863] : No: 47	CYCLES: 608	 RAFT:8065500.0	best result: 497
[INFO] [auto_tune] [2021-10-09 13:20:09,863] : No: 48	CYCLES: 548	 RAFT:6512986.0	best result: 497
[INFO] [auto_tune] [2021-10-09 13:20:09,863] : No: 49	CYCLES: 642	 RAFT:5708913.0	best result: 497
[INFO] [auto_tune] [2021-10-09 13:20:09,864] : [8065500.0, 9944559.0, 8065500.0, 8065500.0, 9944559.0, 5708913.0, 5708913.0, 5708913.0, 9944559.0, 6512986.0]
[INFO] [auto_tune] [2021-10-09 13:20:58,601] : No: 0	CYCLES: 612	 RAFT:9944559.0	best result: 497
[INFO] [auto_tune] [2021-10-09 13:20:58,602] : No: 1	CYCLES: 682	 RAFT:5708913.0	best result: 497
[INFO] [auto_tune] [2021-10-09 13:20:58,602] : No: 2	CYCLES: 781	 RAFT:6512986.0	best result: 497
[INFO] [auto_tune] [2021-10-09 13:20:58,602] : No: 3	CYCLES: 567	 RAFT:6512986.0	best result: 497
[INFO] [auto_tune] [2021-10-09 13:20:58,603] : No: 4	CYCLES: 880	 RAFT:5708913.0	best result: 497
[INFO] [auto_tune] [2021-10-09 13:20:58,603] : No: 5	CYCLES: 729	 RAFT:8065500.0	best result: 497
[INFO] [auto_tune] [2021-10-09 13:20:58,603] : No: 6	CYCLES: 1080	 RAFT:9944559.0	best result: 497
[INFO] [auto_tune] [2021-10-09 13:20:58,604] : No: 7	CYCLES: 605	 RAFT:6512986.0	best result: 497
[INFO] [auto_tune] [2021-10-09 13:20:58,604] : No: 8	CYCLES: 587	 RAFT:6512986.0	best result: 497
[INFO] [auto_tune] [2021-10-09 13:20:58,604] : No: 9	CYCLES: 625	 RAFT:9944559.0	best result: 497
[INFO] [auto_tune] [2021-10-09 13:20:58,605] : No: 10	CYCLES: 981	 RAFT:9944559.0	best result: 497
[INFO] [auto_tune] [2021-10-09 13:20:58,605] : No: 11	CYCLES: 741	 RAFT:8065500.0	best result: 497
[INFO] [auto_tune] [2021-10-09 13:20:58,605] : No: 12	CYCLES: 569	 RAFT:6512986.0	best result: 497
[INFO] [auto_tune] [2021-10-09 13:20:58,605] : No: 13	CYCLES: 839	 RAFT:8065500.0	best result: 497
[INFO] [auto_tune] [2021-10-09 13:20:58,606] : No: 14	CYCLES: 1119	 RAFT:9944559.0	best result: 497
[INFO] [auto_tune] [2021-10-09 13:20:58,606] : No: 15	CYCLES: 1172	 RAFT:9944559.0	best result: 497
[INFO] [auto_tune] [2021-10-09 13:20:58,606] : No: 16	CYCLES: 727	 RAFT:5708913.0	best result: 497
[INFO] [auto_tune] [2021-10-09 13:20:58,607] : No: 17	CYCLES: 837	 RAFT:8065500.0	best result: 497
[INFO] [auto_tune] [2021-10-09 13:20:58,607] : No: 18	CYCLES: 900	 RAFT:8065500.0	best result: 497
[INFO] [auto_tune] [2021-10-09 13:20:58,607] : No: 19	CYCLES: 804	 RAFT:8065500.0	best result: 497
[INFO] [auto_tune] [2021-10-09 13:20:58,607] : No: 20	CYCLES: 592	 RAFT:8065500.0	best result: 497
[INFO] [auto_tune] [2021-10-09 13:20:58,608] : No: 21	CYCLES: 567	 RAFT:6512986.0	best result: 497
[INFO] [auto_tune] [2021-10-09 13:20:58,608] : No: 22	CYCLES: 879	 RAFT:6512986.0	best result: 497
[INFO] [auto_tune] [2021-10-09 13:20:58,608] : No: 23	CYCLES: 1117	 RAFT:8065500.0	best result: 497
[INFO] [auto_tune] [2021-10-09 13:20:58,609] : No: 24	CYCLES: 636	 RAFT:9944559.0	best result: 497
[INFO] [auto_tune] [2021-10-09 13:20:58,609] : No: 25	CYCLES: 724	 RAFT:8065500.0	best result: 497
[INFO] [auto_tune] [2021-10-09 13:20:58,609] : No: 26	CYCLES: 581	 RAFT:5708913.0	best result: 497
[INFO] [auto_tune] [2021-10-09 13:20:58,609] : No: 27	CYCLES: 1089	 RAFT:9944559.0	best result: 497
[INFO] [auto_tune] [2021-10-09 13:20:58,610] : No: 28	CYCLES: 606	 RAFT:8065500.0	best result: 497
[INFO] [auto_tune] [2021-10-09 13:20:58,610] : No: 29	CYCLES: 734	 RAFT:8065500.0	best result: 497
[INFO] [auto_tune] [2021-10-09 13:20:58,610] : No: 30	CYCLES: 792	 RAFT:6512986.0	best result: 497
[INFO] [auto_tune] [2021-10-09 13:20:58,611] : No: 31	CYCLES: 930	 RAFT:9944559.0	best result: 497
[INFO] [auto_tune] [2021-10-09 13:20:58,611] : No: 32	CYCLES: 822	 RAFT:5708913.0	best result: 497
[INFO] [auto_tune] [2021-10-09 13:20:58,611] : No: 33	CYCLES: 669	 RAFT:5708913.0	best result: 497
[INFO] [auto_tune] [2021-10-09 13:20:58,611] : No: 34	CYCLES: 675	 RAFT:9944559.0	best result: 497
[INFO] [auto_tune] [2021-10-09 13:20:58,612] : No: 35	CYCLES: 793	 RAFT:8065500.0	best result: 497
[INFO] [auto_tune] [2021-10-09 13:20:58,612] : No: 36	CYCLES: 543	 RAFT:5708913.0	best result: 497
[INFO] [auto_tune] [2021-10-09 13:20:58,612] : No: 37	CYCLES: 875	 RAFT:5708913.0	best result: 497
[INFO] [auto_tune] [2021-10-09 13:20:58,613] : No: 38	CYCLES: 543	 RAFT:5708913.0	best result: 497
[INFO] [auto_tune] [2021-10-09 13:20:58,613] : No: 39	CYCLES: 501	 RAFT:9944559.0	best result: 497
[INFO] [auto_tune] [2021-10-09 13:20:58,613] : No: 40	CYCLES: 556	 RAFT:6512986.0	best result: 497
[INFO] [auto_tune] [2021-10-09 13:20:58,613] : No: 41	CYCLES: 612	 RAFT:8065500.0	best result: 497
[INFO] [auto_tune] [2021-10-09 13:20:58,614] : No: 42	CYCLES: 727	 RAFT:5708913.0	best result: 497
[INFO] [auto_tune] [2021-10-09 13:20:58,614] : No: 43	CYCLES: 960	 RAFT:6512986.0	best result: 497
[INFO] [auto_tune] [2021-10-09 13:20:58,614] : No: 44	CYCLES: 581	 RAFT:9944559.0	best result: 497
[INFO] [auto_tune] [2021-10-09 13:20:58,615] : No: 45	CYCLES: 1129	 RAFT:9944559.0	best result: 497
[INFO] [auto_tune] [2021-10-09 13:20:58,615] : No: 46	CYCLES: 772	 RAFT:8065500.0	best result: 497
[INFO] [auto_tune] [2021-10-09 13:20:58,615] : No: 47	CYCLES: 670	 RAFT:8065500.0	best result: 497
[INFO] [auto_tune] [2021-10-09 13:20:58,615] : No: 48	CYCLES: 586	 RAFT:5708913.0	best result: 497
[INFO] [auto_tune] [2021-10-09 13:20:58,616] : No: 49	CYCLES: 1393	 RAFT:9944559.0	best result: 497
[INFO] [auto_tune] [2021-10-09 13:20:58,616] : [8065500.0, 9944559.0, 9944559.0, 8065500.0, 8065500.0, 9944559.0, 5708913.0, 5708913.0, 5708913.0, 9944559.0]
[INFO] [auto_tune] [2021-10-09 13:20:58,616] : tunning总用时：0:05:11.202930
从这里开始auto_tune！
param:{'topi_args': {'inputs': {'ori_shape': [1, 128, 112, 112], 'dtype': 'float16', 'ori_format': 'NCHW'}, 'weights': {'ori_shape': [128, 128, 3, 3], 'dtype': 'float16', 'ori_format': 'NCHW'}, 'bias': None, 'offset_w': None, 'outputs': {'ori_shape': (1, 128, 112, 112), 'dtype': 'float16', 'ori_format': 'NCHW'}, 'strides': (1, 1, 1, 1), 'pads': (1, 1, 1, 1), 'dilations': (1, 1, 1, 1), 'offset_a': 1, 'kernel_name': 'te_fused_op_conv2d_a78f65ab5015ec92_0', 'op_type': 'conv2d', 'tune_mode': 'ATC', 'test_case': 'conv2d_1_128_112_112_128_128_3_3_fp16_fp16_1_1_1_1_1_1_1_1_False', 'op_type_for_atc': 'fusion_op', 'json_str': '{"SocInfo":{"autoTilingMode":"GA","coreNum":"","coreType":"AiCore","l1Fusion":"false","l2Fusion":"false","l2Mode":"1","op_impl_mode":"high_performance","op_impl_mode_list":[],"socVersion":"Ascend310"},"fusion_op_name":"te_fused_op_conv2d_a78f65ab5015ec92_0","l1_size":-1,"op_list":[{"name":"-1_0_trans_TransData_0","output_desc":[{"L1_addr_offset":0,"L1_fusion_type":-1,"L1_workspace_size":-1,"addr_type":0,"data_type":"float16","format":"NC1HWC0","name":"-1_0_trans_TransData_0","ori_format":"NCHW","ori_shape":[1,128,112,112],"shape":[1,8,112,112,16],"slice_offset":[],"split_index":0,"total_shape":[],"use_L1_workspace":0,"valid_shape":[]}],"type":"Data"},{"name":"-1_0_trans_TransData_1","output_desc":[{"L1_addr_offset":0,"L1_fusion_type":-1,"L1_workspace_size":-1,"addr_type":0,"data_type":"float16","format":"FRACTAL_Z","name":"-1_0_trans_TransData_1","ori_format":"NCHW","ori_shape":[128,128,3,3],"shape":[72,8,16,16],"slice_offset":[],"split_index":0,"total_shape":[],"use_L1_workspace":0,"valid_shape":[]}],"type":"Data"},{"name":"-1_0_Conv2DOPT","output_desc":[{"data_type":0,"name":"-1_0_Conv2DOPT","shape":"NULL"}],"type":"Data"},{"name":"-1_0_Conv2DOPT","output_desc":[{"data_type":0,"name":"-1_0_Conv2DOPT","shape":"NULL"}],"type":"Data"},{"func_name":"conv2d","id":4,"input_desc":[{"L1_addr_offset":0,"L1_fusion_type":-1,"L1_workspace_size":-1,"addr_type":0,"data_type":"float16","name":"-1_0_trans_TransData_0","ori_format":"NCHW","ori_shape":[1,128,112,112],"shape":[1,8,112,112,16],"slice_offset":[],"split_index":0,"total_shape":[],"use_L1_workspace":0,"valid_shape":[]},{"L1_addr_offset":0,"L1_fusion_type":-1,"L1_workspace_size":-1,"addr_type":0,"data_type":"float16","name":"-1_0_trans_TransData_1","ori_format":"NCHW","ori_shape":[128,128,3,3],"shape":[72,8,16,16],"slice_offset":[],"split_index":0,"total_shape":[],"use_L1_workspace":0,"valid_shape":[]},{"data_type":0,"name":"-1_0_Conv2DOPT","shape":"NULL"},{"data_type":0,"name":"-1_0_Conv2DOPT","shape":"NULL"}],"module_name":"impl.conv2d","name":"-1_0_Conv2D","output_desc":[{"L1_addr_offset":0,"L1_fusion_type":-1,"L1_workspace_size":-1,"addr_type":0,"data_type":"float16","name":"-1_0_Conv2D","ori_format":"NCHW","ori_shape":[1,128,112,112],"output_index":0,"shape":[1,8,112,112,16],"slice_offset":[],"split_index":0,"total_shape":[],"use_L1_workspace":0,"valid_shape":[]}],"pattern":"Convolution","prebuild_outs_attrs":{"kwds_args":{},"list_args":[{"L1_addr_offset":0,"L1_fusion_type":-1,"L1_workspace_size":-1,"addr_type":0,"dtype":"float16","format":"NC1HWC0","ori_format":"NCHW","ori_shape":[1,128,112,112],"shape":[1,8,112,112,16],"slice_offset":[],"split_index":0,"total_shape":[],"use_L1_workspace":0,"valid_shape":[]},[1,1,1,1],[1,1,1,1],[1,1,1,1],1,"NCHW",0]},"py_module_path":"/home/HwHiAiUser/Ascend/ascend-toolkit/20.0.0.RC1/x86_64-linux_gcc7.3.0/opp/op_impl/built-in/ai_core/tbe","type":"Conv2D"}]}', 'fusion_op_name': 'te_fused_op_conv2d_a78f65ab5015ec92_0', 'input_size_list': [3211264, 294912], 'input_type_list': ['float16', 'float16'], 'input_file_list': ['float16@input.data', 'float16@input.data'], 'output_size_list': [3211264], 'output_type_list': ['float16'], 'input_memory_type': [0, 0], 'output_memory_type': [0], 'input_l1_addr_list': [], 'output_l1_addr_list': [], 'l1_addr_input_flag': 0, 'slice_offset_list': [[], []], 'valid_shape_list': [[], []], 'platform': 1}, 'shape_args': {'op_type': 'conv2d', 'a_shape': [1, 8, 112, 112, 16], 'b_shape': [128, 8, 3, 3, 16], 'c_shape': [1, 8, 112, 112, 16], 'a_dtype': 'float16', 'b_dtype': 'float16', 'c_dtype': 'float16', 'mad_dtype': 'float32', 'pad': [1, 1, 1, 1], 'stride': [1, 1], 'dilation': [1, 1], 'group': 1, 'bias_flag': False, 'fused_coefficient': [0, 0, 0], 'fused_channel_wise': [0, 0, 0], 'in_fm_memory_type': [0], 'out_fm_memory_type': [0], 'l1_fusion_type': -1, 'fusion_type': 1, 'reserved_ub': 0, 'kernel_name': 'te_fused_op_conv2d_a78f65ab5015ec92_0', 'pooling_shape': [0, 0], 'pooling_stride': [0, 0], 'test_case': 'conv2d_1_128_112_112_128_128_3_3_fp16_fp16_1_1_1_1_1_1_1_1_False', 'op_name': 'te_fused_op_conv2d_a78f65ab5015ec92_0'}}
./AIC_2_L1_SIZE_1024_repository_Ascend310_conv2d_forward.json
ATC run success, welcome to the next use.
conv2d1-2循环
ATC start working now, please wait for a moment.
/usr/local/python3.7.5/lib/python3.7/site-packages/pandas/compat/__init__.py:120: UserWarning: Could not import the lzma module. Your installed Python is incomplete. Attempting to use lzma compression will result in a RuntimeError.
  warnings.warn(msg)
[INFO] [auto_tune] [2021-10-09 13:21:15,379] : tuner_index
[INFO] [auto_tune] [2021-10-09 13:21:15,379] : 4
[INFO] [auto_tune] [2021-10-09 13:21:15,561] : Start kernel te_fused_op_conv2d_a78f65ab5015ec92_0 auto tuning.Total tuning round would be 30
[INFO] [auto_tune] [2021-10-09 13:21:15,561] : 68516
[INFO] [auto_tune] [2021-10-09 13:21:30,144] : 测试point:94
[INFO] [auto_tune] [2021-10-09 13:22:58,376] : No: 0	CYCLES: 1006	 SCORE:20215170.0	best result: 1006
[INFO] [auto_tune] [2021-10-09 13:22:58,376] : No: 1	CYCLES: 758	 SCORE:18134196.0	best result: 758
[INFO] [auto_tune] [2021-10-09 13:22:58,377] : No: 2	CYCLES: 989	 SCORE:17286804.0	best result: 758
[INFO] [auto_tune] [2021-10-09 13:22:58,377] : No: 3	CYCLES: 1096	 SCORE:16257024.0	best result: 758
[INFO] [auto_tune] [2021-10-09 13:22:58,377] : No: 4	CYCLES: 761	 SCORE:16249089.0	best result: 758
[INFO] [auto_tune] [2021-10-09 13:22:58,378] : No: 5	CYCLES: 1160	 SCORE:15286678.0	best result: 758
[INFO] [auto_tune] [2021-10-09 13:22:58,378] : No: 6	CYCLES: 690	 SCORE:14641330.0	best result: 690
[INFO] [auto_tune] [2021-10-09 13:22:58,378] : No: 7	CYCLES: 668	 SCORE:14602800.0	best result: 668
[INFO] [auto_tune] [2021-10-09 13:22:58,378] : No: 8	CYCLES: 1036	 SCORE:13803642.0	best result: 668
[INFO] [auto_tune] [2021-10-09 13:22:58,379] : No: 9	CYCLES: 711	 SCORE:12965103.0	best result: 668
[INFO] [auto_tune] [2021-10-09 13:22:58,379] : No: 10	CYCLES: 1057	 SCORE:12712632.0	best result: 668
[INFO] [auto_tune] [2021-10-09 13:22:58,379] : No: 11	CYCLES: 852	 SCORE:12497892.0	best result: 668
[INFO] [auto_tune] [2021-10-09 13:22:58,380] : No: 12	CYCLES: 1041	 SCORE:11856974.0	best result: 668
[INFO] [auto_tune] [2021-10-09 13:22:58,380] : No: 13	CYCLES: 632	 SCORE:11669956.0	best result: 632
[INFO] [auto_tune] [2021-10-09 13:22:58,380] : No: 14	CYCLES: 832	 SCORE:11394382.0	best result: 632
[INFO] [auto_tune] [2021-10-09 13:22:58,380] : No: 15	CYCLES: 724	 SCORE:11210230.0	best result: 632
[INFO] [auto_tune] [2021-10-09 13:22:58,381] : No: 16	CYCLES: 1042	 SCORE:11010048.0	best result: 632
[INFO] [auto_tune] [2021-10-09 13:22:58,381] : No: 17	CYCLES: 637	 SCORE:10509591.0	best result: 632
[INFO] [auto_tune] [2021-10-09 13:22:58,381] : No: 18	CYCLES: 890	 SCORE:10404495.0	best result: 632
[INFO] [auto_tune] [2021-10-09 13:22:58,382] : No: 19	CYCLES: 1150	 SCORE:10352731.0	best result: 632
[INFO] [auto_tune] [2021-10-09 13:22:58,382] : No: 20	CYCLES: 943	 SCORE:9944559.0	best result: 632
[INFO] [auto_tune] [2021-10-09 13:22:58,382] : No: 21	CYCLES: 1134	 SCORE:9873779.0	best result: 632
[INFO] [auto_tune] [2021-10-09 13:22:58,382] : No: 22	CYCLES: 1547	 SCORE:9578361.0	best result: 632
[INFO] [auto_tune] [2021-10-09 13:22:58,383] : No: 23	CYCLES: 791	 SCORE:9081938.0	best result: 632
[INFO] [auto_tune] [2021-10-09 13:22:58,383] : No: 24	CYCLES: 1289	 SCORE:9022868.0	best result: 632
[INFO] [auto_tune] [2021-10-09 13:22:58,383] : No: 25	CYCLES: 975	 SCORE:8780164.0	best result: 632
[INFO] [auto_tune] [2021-10-09 13:22:58,384] : No: 26	CYCLES: 862	 SCORE:8446064.0	best result: 632
[INFO] [auto_tune] [2021-10-09 13:22:58,384] : No: 27	CYCLES: 1306	 SCORE:8424692.0	best result: 632
[INFO] [auto_tune] [2021-10-09 13:22:58,384] : No: 28	CYCLES: 777	 SCORE:8065500.0	best result: 632
[INFO] [auto_tune] [2021-10-09 13:22:58,384] : No: 29	CYCLES: 949	 SCORE:7972793.0	best result: 632
[INFO] [auto_tune] [2021-10-09 13:22:58,385] : No: 30	CYCLES: 766	 SCORE:7938575.0	best result: 632
[INFO] [auto_tune] [2021-10-09 13:22:58,385] : No: 31	CYCLES: 1305	 SCORE:7707033.0	best result: 632
[INFO] [auto_tune] [2021-10-09 13:22:58,385] : No: 32	CYCLES: 1631	 SCORE:7685684.0	best result: 632
[INFO] [auto_tune] [2021-10-09 13:22:58,386] : No: 33	CYCLES: 1244	 SCORE:7643339.0	best result: 632
[INFO] [auto_tune] [2021-10-09 13:22:58,386] : No: 34	CYCLES: 1267	 SCORE:7225344.0	best result: 632
[INFO] [auto_tune] [2021-10-09 13:22:58,386] : No: 35	CYCLES: 1257	 SCORE:7132473.0	best result: 632
[INFO] [auto_tune] [2021-10-09 13:22:58,387] : No: 36	CYCLES: 1201	 SCORE:7114184.0	best result: 632
[INFO] [auto_tune] [2021-10-09 13:22:58,387] : No: 37	CYCLES: 570	 SCORE:6940668.0	best result: 570
[INFO] [auto_tune] [2021-10-09 13:22:58,387] : No: 38	CYCLES: 1275	 SCORE:6800323.0	best result: 570
[INFO] [auto_tune] [2021-10-09 13:22:58,388] : No: 39	CYCLES: 622	 SCORE:6767151.0	best result: 570
[INFO] [auto_tune] [2021-10-09 13:22:58,388] : No: 40	CYCLES: 972	 SCORE:6685619.0	best result: 570
[INFO] [auto_tune] [2021-10-09 13:22:58,388] : No: 41	CYCLES: 1782	 SCORE:6582519.0	best result: 570
[INFO] [auto_tune] [2021-10-09 13:22:58,388] : No: 42	CYCLES: 1291	 SCORE:6543707.0	best result: 570
[INFO] [auto_tune] [2021-10-09 13:22:58,389] : No: 43	CYCLES: 540	 SCORE:6512986.0	best result: 540
[INFO] [auto_tune] [2021-10-09 13:22:58,389] : No: 44	CYCLES: 773	 SCORE:6323719.0	best result: 540
[INFO] [auto_tune] [2021-10-09 13:22:58,389] : No: 45	CYCLES: 1364	 SCORE:6183949.0	best result: 540
[INFO] [auto_tune] [2021-10-09 13:22:58,390] : No: 46	CYCLES: 810	 SCORE:6084500.0	best result: 540
[INFO] [auto_tune] [2021-10-09 13:22:58,390] : No: 47	CYCLES: 1683	 SCORE:5979595.0	best result: 540
[INFO] [auto_tune] [2021-10-09 13:22:58,390] : No: 48	CYCLES: 721	 SCORE:5928487.0	best result: 540
[INFO] [auto_tune] [2021-10-09 13:22:58,390] : No: 49	CYCLES: 975	 SCORE:5853443.0	best result: 540
[INFO] [auto_tune] [2021-10-09 13:22:58,391] : No: 50	CYCLES: 1170	 SCORE:5708913.0	best result: 540
[INFO] [auto_tune] [2021-10-09 13:22:58,391] : No: 51	CYCLES: 1005	 SCORE:5440259.0	best result: 540
[INFO] [auto_tune] [2021-10-09 13:22:58,391] : No: 52	CYCLES: 1647	 SCORE:5274775.0	best result: 540
[INFO] [auto_tune] [2021-10-09 13:22:58,392] : No: 53	CYCLES: 753	 SCORE:5225107.0	best result: 540
[INFO] [auto_tune] [2021-10-09 13:22:58,392] : No: 54	CYCLES: 1809	 SCORE:5053792.0	best result: 540
[INFO] [auto_tune] [2021-10-09 13:22:58,392] : No: 55	CYCLES: 1088	 SCORE:5026326.0	best result: 540
[INFO] [auto_tune] [2021-10-09 13:22:58,393] : No: 56	CYCLES: 3607	 SCORE:4890479.0	best result: 540
[INFO] [auto_tune] [2021-10-09 13:22:58,393] : No: 57	CYCLES: 1452	 SCORE:4825273.0	best result: 540
[INFO] [auto_tune] [2021-10-09 13:22:58,393] : No: 58	CYCLES: 2181	 SCORE:4754982.0	best result: 540
[INFO] [auto_tune] [2021-10-09 13:22:58,393] : No: 59	CYCLES: 2353	 SCORE:4612688.0	best result: 540
[INFO] [auto_tune] [2021-10-09 13:22:58,394] : No: 60	CYCLES: 624	 SCORE:4533549.0	best result: 540
[INFO] [auto_tune] [2021-10-09 13:22:58,394] : No: 61	CYCLES: 2220	 SCORE:4376233.0	best result: 540
[INFO] [auto_tune] [2021-10-09 13:22:58,394] : No: 62	CYCLES: 577	 SCORE:4362471.0	best result: 540
[INFO] [auto_tune] [2021-10-09 13:22:58,395] : No: 63	CYCLES: 1908	 SCORE:4321701.0	best result: 540
[INFO] [auto_tune] [2021-10-09 13:22:58,395] : No: 64	CYCLES: 1576	 SCORE:4255417.0	best result: 540
[INFO] [auto_tune] [2021-10-09 13:22:58,395] : No: 65	CYCLES: 1656	 SCORE:4252156.0	best result: 540
[INFO] [auto_tune] [2021-10-09 13:22:58,395] : No: 66	CYCLES: 2777	 SCORE:4080194.0	best result: 540
[INFO] [auto_tune] [2021-10-09 13:22:58,396] : No: 67	CYCLES: 806	 SCORE:4056333.0	best result: 540
[INFO] [auto_tune] [2021-10-09 13:22:58,396] : No: 68	CYCLES: 899	 SCORE:3941096.0	best result: 540
[INFO] [auto_tune] [2021-10-09 13:22:58,396] : No: 69	CYCLES: 1751	 SCORE:3853516.0	best result: 540
[INFO] [auto_tune] [2021-10-09 13:22:58,397] : No: 70	CYCLES: 1720	 SCORE:3660332.0	best result: 540
[INFO] [auto_tune] [2021-10-09 13:22:58,397] : No: 71	CYCLES: 810	 SCORE:3605629.0	best result: 540
[INFO] [auto_tune] [2021-10-09 13:22:58,397] : No: 72	CYCLES: 697	 SCORE:3516517.0	best result: 540
[INFO] [auto_tune] [2021-10-09 13:22:58,397] : No: 73	CYCLES: 978	 SCORE:3450910.0	best result: 540
[INFO] [auto_tune] [2021-10-09 13:22:58,398] : No: 74	CYCLES: 1412	 SCORE:3211264.0	best result: 540
[INFO] [auto_tune] [2021-10-09 13:22:58,398] : No: 75	CYCLES: 979	 SCORE:3178158.0	best result: 540
[INFO] [auto_tune] [2021-10-09 13:22:58,398] : No: 76	CYCLES: 1404	 SCORE:3103503.0	best result: 540
[INFO] [auto_tune] [2021-10-09 13:22:58,399] : No: 77	CYCLES: 1675	 SCORE:3052290.0	best result: 540
[INFO] [auto_tune] [2021-10-09 13:22:58,399] : No: 78	CYCLES: 1086	 SCORE:2964243.0	best result: 540
[INFO] [auto_tune] [2021-10-09 13:22:58,399] : No: 79	CYCLES: 2077	 SCORE:2917489.0	best result: 540
[INFO] [auto_tune] [2021-10-09 13:22:58,400] : No: 80	CYCLES: 1118	 SCORE:2802557.0	best result: 540
[INFO] [auto_tune] [2021-10-09 13:22:58,400] : No: 81	CYCLES: 922	 SCORE:2627397.0	best result: 540
[INFO] [auto_tune] [2021-10-09 13:22:58,400] : No: 82	CYCLES: 2360	 SCORE:2490603.0	best result: 540
[INFO] [auto_tune] [2021-10-09 13:22:58,400] : No: 83	CYCLES: 1473	 SCORE:2395968.0	best result: 540
[INFO] [auto_tune] [2021-10-09 13:22:58,401] : No: 84	CYCLES: 996	 SCORE:2312110.0	best result: 540
[INFO] [auto_tune] [2021-10-09 13:22:58,401] : No: 85	CYCLES: 1071	 SCORE:2223182.0	best result: 540
[INFO] [auto_tune] [2021-10-09 13:22:58,401] : No: 86	CYCLES: 2179	 SCORE:2111516.0	best result: 540
[INFO] [auto_tune] [2021-10-09 13:22:58,401] : No: 87	CYCLES: 1495	 SCORE:1938876.0	best result: 540
[INFO] [auto_tune] [2021-10-09 13:22:58,402] : No: 88	CYCLES: 2842	 SCORE:1910834.0	best result: 540
[INFO] [auto_tune] [2021-10-09 13:22:58,402] : No: 89	CYCLES: 1477	 SCORE:1820559.0	best result: 540
[INFO] [auto_tune] [2021-10-09 13:22:58,402] : No: 90	CYCLES: 1583	 SCORE:1712674.0	best result: 540
[INFO] [auto_tune] [2021-10-09 13:22:58,403] : No: 91	CYCLES: 2122	 SCORE:1645629.0	best result: 540
[INFO] [auto_tune] [2021-10-09 13:22:58,403] : No: 92	CYCLES: 1450	 SCORE:1007455.0	best result: 540
[INFO] [auto_tune] [2021-10-09 13:22:58,403] : [6512986.0, 6940668.0, 4362471.0, 6767151.0, 4533549.0, 11669956.0, 10509591.0, 14602800.0, 14641330.0, 3516517.0]
[INFO] [auto_tune] [2021-10-09 13:24:02,473] : No: 0	CYCLES: 642	 RAFT:6940668.0	best result: 540
[INFO] [auto_tune] [2021-10-09 13:24:02,474] : No: 1	CYCLES: 583	 RAFT:3516517.0	best result: 540
[INFO] [auto_tune] [2021-10-09 13:24:02,474] : No: 2	CYCLES: 798	 RAFT:6940668.0	best result: 540
[INFO] [auto_tune] [2021-10-09 13:24:02,474] : No: 3	CYCLES: 741	 RAFT:4533549.0	best result: 540
[INFO] [auto_tune] [2021-10-09 13:24:02,475] : No: 4	CYCLES: 717	 RAFT:6767151.0	best result: 540
[INFO] [auto_tune] [2021-10-09 13:24:02,475] : No: 5	CYCLES: 829	 RAFT:14641330.0	best result: 540
[INFO] [auto_tune] [2021-10-09 13:24:02,475] : No: 6	CYCLES: 749	 RAFT:6512986.0	best result: 540
[INFO] [auto_tune] [2021-10-09 13:24:02,476] : No: 7	CYCLES: 1119	 RAFT:3516517.0	best result: 540
[INFO] [auto_tune] [2021-10-09 13:24:02,476] : No: 8	CYCLES: 714	 RAFT:10509591.0	best result: 540
[INFO] [auto_tune] [2021-10-09 13:24:02,476] : No: 9	CYCLES: 698	 RAFT:10509591.0	best result: 540
[INFO] [auto_tune] [2021-10-09 13:24:02,477] : No: 10	CYCLES: 809	 RAFT:4362471.0	best result: 540
[INFO] [auto_tune] [2021-10-09 13:24:02,477] : No: 11	CYCLES: 878	 RAFT:3516517.0	best result: 540
[INFO] [auto_tune] [2021-10-09 13:24:02,477] : No: 12	CYCLES: 1266	 RAFT:4533549.0	best result: 540
[INFO] [auto_tune] [2021-10-09 13:24:02,477] : No: 13	CYCLES: 1578	 RAFT:6767151.0	best result: 540
[INFO] [auto_tune] [2021-10-09 13:24:02,478] : No: 14	CYCLES: 1352	 RAFT:4533549.0	best result: 540
[INFO] [auto_tune] [2021-10-09 13:24:02,478] : No: 15	CYCLES: 832	 RAFT:4362471.0	best result: 540
[INFO] [auto_tune] [2021-10-09 13:24:02,478] : No: 16	CYCLES: 680	 RAFT:6940668.0	best result: 540
[INFO] [auto_tune] [2021-10-09 13:24:02,479] : No: 17	CYCLES: 615	 RAFT:6940668.0	best result: 540
[INFO] [auto_tune] [2021-10-09 13:24:02,479] : No: 18	CYCLES: 994	 RAFT:4533549.0	best result: 540
[INFO] [auto_tune] [2021-10-09 13:24:02,479] : No: 19	CYCLES: 779	 RAFT:4362471.0	best result: 540
[INFO] [auto_tune] [2021-10-09 13:24:02,479] : No: 20	CYCLES: 1301	 RAFT:3516517.0	best result: 540
[INFO] [auto_tune] [2021-10-09 13:24:02,480] : No: 21	CYCLES: 857	 RAFT:10509591.0	best result: 540
[INFO] [auto_tune] [2021-10-09 13:24:02,480] : No: 22	CYCLES: 628	 RAFT:4362471.0	best result: 540
[INFO] [auto_tune] [2021-10-09 13:24:02,480] : No: 23	CYCLES: 816	 RAFT:3516517.0	best result: 540
[INFO] [auto_tune] [2021-10-09 13:24:02,481] : No: 24	CYCLES: 857	 RAFT:6940668.0	best result: 540
[INFO] [auto_tune] [2021-10-09 13:24:02,481] : No: 25	CYCLES: 1674	 RAFT:3516517.0	best result: 540
[INFO] [auto_tune] [2021-10-09 13:24:02,481] : No: 26	CYCLES: 681	 RAFT:4533549.0	best result: 540
[INFO] [auto_tune] [2021-10-09 13:24:02,481] : No: 27	CYCLES: 961	 RAFT:4533549.0	best result: 540
[INFO] [auto_tune] [2021-10-09 13:24:02,482] : No: 28	CYCLES: 1295	 RAFT:3516517.0	best result: 540
[INFO] [auto_tune] [2021-10-09 13:24:02,482] : No: 29	CYCLES: 1394	 RAFT:3516517.0	best result: 540
[INFO] [auto_tune] [2021-10-09 13:24:02,482] : No: 30	CYCLES: 598	 RAFT:6512986.0	best result: 540
[INFO] [auto_tune] [2021-10-09 13:24:02,483] : No: 31	CYCLES: 944	 RAFT:4533549.0	best result: 540
[INFO] [auto_tune] [2021-10-09 13:24:02,483] : No: 32	CYCLES: 869	 RAFT:11669956.0	best result: 540
[INFO] [auto_tune] [2021-10-09 13:24:02,483] : No: 33	CYCLES: 729	 RAFT:4362471.0	best result: 540
[INFO] [auto_tune] [2021-10-09 13:24:02,483] : No: 34	CYCLES: 914	 RAFT:3516517.0	best result: 540
[INFO] [auto_tune] [2021-10-09 13:24:02,484] : No: 35	CYCLES: 578	 RAFT:6512986.0	best result: 540
[INFO] [auto_tune] [2021-10-09 13:24:02,484] : No: 36	CYCLES: 578	 RAFT:4362471.0	best result: 540
[INFO] [auto_tune] [2021-10-09 13:24:02,484] : No: 37	CYCLES: 646	 RAFT:6512986.0	best result: 540
[INFO] [auto_tune] [2021-10-09 13:24:02,485] : No: 38	CYCLES: 694	 RAFT:14641330.0	best result: 540
[INFO] [auto_tune] [2021-10-09 13:24:02,485] : No: 39	CYCLES: 989	 RAFT:4533549.0	best result: 540
[INFO] [auto_tune] [2021-10-09 13:24:02,485] : No: 40	CYCLES: 1561	 RAFT:3516517.0	best result: 540
[INFO] [auto_tune] [2021-10-09 13:24:02,485] : No: 41	CYCLES: 1437	 RAFT:3516517.0	best result: 540
[INFO] [auto_tune] [2021-10-09 13:24:02,486] : No: 42	CYCLES: 716	 RAFT:4362471.0	best result: 540
[INFO] [auto_tune] [2021-10-09 13:24:02,486] : No: 43	CYCLES: 1421	 RAFT:6767151.0	best result: 540
[INFO] [auto_tune] [2021-10-09 13:24:02,486] : No: 44	CYCLES: 1254	 RAFT:3516517.0	best result: 540
[INFO] [auto_tune] [2021-10-09 13:24:02,486] : No: 45	CYCLES: 2032	 RAFT:6767151.0	best result: 540
[INFO] [auto_tune] [2021-10-09 13:24:02,487] : No: 46	CYCLES: 1564	 RAFT:3516517.0	best result: 540
[INFO] [auto_tune] [2021-10-09 13:24:02,487] : No: 47	CYCLES: 599	 RAFT:3516517.0	best result: 540
[INFO] [auto_tune] [2021-10-09 13:24:02,487] : No: 48	CYCLES: 1755	 RAFT:6767151.0	best result: 540
[INFO] [auto_tune] [2021-10-09 13:24:02,488] : No: 49	CYCLES: 1447	 RAFT:4362471.0	best result: 540
[INFO] [auto_tune] [2021-10-09 13:24:02,488] : [6512986.0, 6940668.0, 4362471.0, 6512986.0, 4362471.0, 3516517.0, 6512986.0, 3516517.0, 6940668.0, 6767151.0]
[INFO] [auto_tune] [2021-10-09 13:24:56,605] : No: 0	CYCLES: 1428	 RAFT:6767151.0	best result: 540
[INFO] [auto_tune] [2021-10-09 13:24:56,606] : No: 1	CYCLES: 925	 RAFT:6940668.0	best result: 540
[INFO] [auto_tune] [2021-10-09 13:24:56,606] : No: 2	CYCLES: 686	 RAFT:6512986.0	best result: 540
[INFO] [auto_tune] [2021-10-09 13:24:56,606] : No: 3	CYCLES: 602	 RAFT:4362471.0	best result: 540
[INFO] [auto_tune] [2021-10-09 13:24:56,607] : No: 4	CYCLES: 1590	 RAFT:6767151.0	best result: 540
[INFO] [auto_tune] [2021-10-09 13:24:56,607] : No: 5	CYCLES: 618	 RAFT:6512986.0	best result: 540
[INFO] [auto_tune] [2021-10-09 13:24:56,607] : No: 6	CYCLES: 937	 RAFT:4362471.0	best result: 540
[INFO] [auto_tune] [2021-10-09 13:24:56,608] : No: 7	CYCLES: 834	 RAFT:6512986.0	best result: 540
[INFO] [auto_tune] [2021-10-09 13:24:56,608] : No: 8	CYCLES: 603	 RAFT:6767151.0	best result: 540
[INFO] [auto_tune] [2021-10-09 13:24:56,608] : No: 9	CYCLES: 766	 RAFT:6940668.0	best result: 540
[INFO] [auto_tune] [2021-10-09 13:24:56,609] : No: 10	CYCLES: 882	 RAFT:4362471.0	best result: 540
[INFO] [auto_tune] [2021-10-09 13:24:56,609] : No: 11	CYCLES: 583	 RAFT:6512986.0	best result: 540
[INFO] [auto_tune] [2021-10-09 13:24:56,609] : No: 12	CYCLES: 562	 RAFT:6512986.0	best result: 540
[INFO] [auto_tune] [2021-10-09 13:24:56,609] : No: 13	CYCLES: 626	 RAFT:6767151.0	best result: 540
[INFO] [auto_tune] [2021-10-09 13:24:56,610] : No: 14	CYCLES: 1494	 RAFT:6767151.0	best result: 540
[INFO] [auto_tune] [2021-10-09 13:24:56,610] : No: 15	CYCLES: 962	 RAFT:4362471.0	best result: 540
[INFO] [auto_tune] [2021-10-09 13:24:56,610] : No: 16	CYCLES: 867	 RAFT:6512986.0	best result: 540
[INFO] [auto_tune] [2021-10-09 13:24:56,611] : No: 17	CYCLES: 915	 RAFT:6940668.0	best result: 540
[INFO] [auto_tune] [2021-10-09 13:24:56,611] : No: 18	CYCLES: 611	 RAFT:6767151.0	best result: 540
[INFO] [auto_tune] [2021-10-09 13:24:56,611] : No: 19	CYCLES: 1366	 RAFT:6767151.0	best result: 540
[INFO] [auto_tune] [2021-10-09 13:24:56,611] : No: 20	CYCLES: 572	 RAFT:6940668.0	best result: 540
[INFO] [auto_tune] [2021-10-09 13:24:56,612] : No: 21	CYCLES: 575	 RAFT:6512986.0	best result: 540
[INFO] [auto_tune] [2021-10-09 13:24:56,612] : No: 22	CYCLES: 707	 RAFT:4362471.0	best result: 540
[INFO] [auto_tune] [2021-10-09 13:24:56,612] : No: 23	CYCLES: 1319	 RAFT:3516517.0	best result: 540
[INFO] [auto_tune] [2021-10-09 13:24:56,613] : No: 24	CYCLES: 902	 RAFT:4362471.0	best result: 540
[INFO] [auto_tune] [2021-10-09 13:24:56,613] : No: 25	CYCLES: 701	 RAFT:3516517.0	best result: 540
[INFO] [auto_tune] [2021-10-09 13:24:56,613] : No: 26	CYCLES: 755	 RAFT:4362471.0	best result: 540
[INFO] [auto_tune] [2021-10-09 13:24:56,613] : No: 27	CYCLES: 1207	 RAFT:3516517.0	best result: 540
[INFO] [auto_tune] [2021-10-09 13:24:56,614] : No: 28	CYCLES: 1837	 RAFT:3516517.0	best result: 540
[INFO] [auto_tune] [2021-10-09 13:24:56,614] : No: 29	CYCLES: 790	 RAFT:4362471.0	best result: 540
[INFO] [auto_tune] [2021-10-09 13:24:56,614] : No: 30	CYCLES: 656	 RAFT:6767151.0	best result: 540
[INFO] [auto_tune] [2021-10-09 13:24:56,615] : No: 31	CYCLES: 712	 RAFT:4362471.0	best result: 540
[INFO] [auto_tune] [2021-10-09 13:24:56,615] : No: 32	CYCLES: 789	 RAFT:6512986.0	best result: 540
[INFO] [auto_tune] [2021-10-09 13:24:56,615] : No: 33	CYCLES: 553	 RAFT:6512986.0	best result: 540
[INFO] [auto_tune] [2021-10-09 13:24:56,615] : No: 34	CYCLES: 584	 RAFT:6512986.0	best result: 540
[INFO] [auto_tune] [2021-10-09 13:24:56,616] : No: 35	CYCLES: 563	 RAFT:6512986.0	best result: 540
[INFO] [auto_tune] [2021-10-09 13:24:56,616] : No: 36	CYCLES: 1765	 RAFT:3516517.0	best result: 540
[INFO] [auto_tune] [2021-10-09 13:24:56,616] : No: 37	CYCLES: 826	 RAFT:4362471.0	best result: 540
[INFO] [auto_tune] [2021-10-09 13:24:56,617] : No: 38	CYCLES: 657	 RAFT:6767151.0	best result: 540
[INFO] [auto_tune] [2021-10-09 13:24:56,617] : No: 39	CYCLES: 1424	 RAFT:6767151.0	best result: 540
[INFO] [auto_tune] [2021-10-09 13:24:56,617] : No: 40	CYCLES: 602	 RAFT:6767151.0	best result: 540
[INFO] [auto_tune] [2021-10-09 13:24:56,617] : No: 41	CYCLES: 696	 RAFT:6767151.0	best result: 540
[INFO] [auto_tune] [2021-10-09 13:24:56,618] : No: 42	CYCLES: 946	 RAFT:6940668.0	best result: 540
[INFO] [auto_tune] [2021-10-09 13:24:56,618] : No: 43	CYCLES: 602	 RAFT:6940668.0	best result: 540
[INFO] [auto_tune] [2021-10-09 13:24:56,618] : No: 44	CYCLES: 616	 RAFT:6940668.0	best result: 540
[INFO] [auto_tune] [2021-10-09 13:24:56,619] : No: 45	CYCLES: 770	 RAFT:4362471.0	best result: 540
[INFO] [auto_tune] [2021-10-09 13:24:56,619] : No: 46	CYCLES: 807	 RAFT:6512986.0	best result: 540
[INFO] [auto_tune] [2021-10-09 13:24:56,619] : No: 47	CYCLES: 714	 RAFT:6512986.0	best result: 540
[INFO] [auto_tune] [2021-10-09 13:24:56,620] : No: 48	CYCLES: 611	 RAFT:6512986.0	best result: 540
[INFO] [auto_tune] [2021-10-09 13:24:56,620] : No: 49	CYCLES: 813	 RAFT:4362471.0	best result: 540
[INFO] [auto_tune] [2021-10-09 13:24:56,620] : [6512986.0, 6512986.0, 6512986.0, 6512986.0, 6940668.0, 6940668.0, 6512986.0, 4362471.0, 6512986.0, 4362471.0]
[INFO] [auto_tune] [2021-10-09 13:25:39,718] : No: 0	CYCLES: 798	 RAFT:4362471.0	best result: 540
[INFO] [auto_tune] [2021-10-09 13:25:39,718] : No: 1	CYCLES: 804	 RAFT:4362471.0	best result: 540
[INFO] [auto_tune] [2021-10-09 13:25:39,718] : No: 2	CYCLES: 645	 RAFT:6512986.0	best result: 540
[INFO] [auto_tune] [2021-10-09 13:25:39,719] : No: 3	CYCLES: 563	 RAFT:4362471.0	best result: 540
[INFO] [auto_tune] [2021-10-09 13:25:39,719] : No: 4	CYCLES: 793	 RAFT:4362471.0	best result: 540
[INFO] [auto_tune] [2021-10-09 13:25:39,719] : No: 5	CYCLES: 856	 RAFT:4362471.0	best result: 540
[INFO] [auto_tune] [2021-10-09 13:25:39,719] : No: 6	CYCLES: 595	 RAFT:6512986.0	best result: 540
[INFO] [auto_tune] [2021-10-09 13:25:39,720] : No: 7	CYCLES: 657	 RAFT:4362471.0	best result: 540
[INFO] [auto_tune] [2021-10-09 13:25:39,720] : No: 8	CYCLES: 782	 RAFT:6512986.0	best result: 540
[INFO] [auto_tune] [2021-10-09 13:25:39,720] : No: 9	CYCLES: 865	 RAFT:6512986.0	best result: 540
[INFO] [auto_tune] [2021-10-09 13:25:39,721] : No: 10	CYCLES: 922	 RAFT:6940668.0	best result: 540
[INFO] [auto_tune] [2021-10-09 13:25:39,721] : No: 11	CYCLES: 773	 RAFT:4362471.0	best result: 540
[INFO] [auto_tune] [2021-10-09 13:25:39,721] : No: 12	CYCLES: 945	 RAFT:6940668.0	best result: 540
[INFO] [auto_tune] [2021-10-09 13:25:39,721] : No: 13	CYCLES: 752	 RAFT:4362471.0	best result: 540
[INFO] [auto_tune] [2021-10-09 13:25:39,722] : No: 14	CYCLES: 623	 RAFT:6940668.0	best result: 540
[INFO] [auto_tune] [2021-10-09 13:25:39,722] : No: 15	CYCLES: 776	 RAFT:6512986.0	best result: 540
[INFO] [auto_tune] [2021-10-09 13:25:39,722] : No: 16	CYCLES: 864	 RAFT:6940668.0	best result: 540
[INFO] [auto_tune] [2021-10-09 13:25:39,723] : No: 17	CYCLES: 705	 RAFT:4362471.0	best result: 540
[INFO] [auto_tune] [2021-10-09 13:25:39,723] : No: 18	CYCLES: 559	 RAFT:4362471.0	best result: 540
[INFO] [auto_tune] [2021-10-09 13:25:39,724] : No: 19	CYCLES: 555	 RAFT:6512986.0	best result: 540
[INFO] [auto_tune] [2021-10-09 13:25:39,724] : No: 20	CYCLES: 715	 RAFT:6940668.0	best result: 540
[INFO] [auto_tune] [2021-10-09 13:25:39,725] : No: 21	CYCLES: 846	 RAFT:6940668.0	best result: 540
[INFO] [auto_tune] [2021-10-09 13:25:39,725] : No: 22	CYCLES: 621	 RAFT:6940668.0	best result: 540
[INFO] [auto_tune] [2021-10-09 13:25:39,725] : No: 23	CYCLES: 795	 RAFT:4362471.0	best result: 540
[INFO] [auto_tune] [2021-10-09 13:25:39,726] : No: 24	CYCLES: 775	 RAFT:4362471.0	best result: 540
[INFO] [auto_tune] [2021-10-09 13:25:39,726] : No: 25	CYCLES: 874	 RAFT:6512986.0	best result: 540
[INFO] [auto_tune] [2021-10-09 13:25:39,726] : No: 26	CYCLES: 708	 RAFT:6512986.0	best result: 540
[INFO] [auto_tune] [2021-10-09 13:25:39,726] : No: 27	CYCLES: 838	 RAFT:4362471.0	best result: 540
[INFO] [auto_tune] [2021-10-09 13:25:39,727] : No: 28	CYCLES: 822	 RAFT:6512986.0	best result: 540
[INFO] [auto_tune] [2021-10-09 13:25:39,727] : No: 29	CYCLES: 1241	 RAFT:4362471.0	best result: 540
[INFO] [auto_tune] [2021-10-09 13:25:39,727] : No: 30	CYCLES: 581	 RAFT:6512986.0	best result: 540
[INFO] [auto_tune] [2021-10-09 13:25:39,728] : No: 31	CYCLES: 544	 RAFT:4362471.0	best result: 540
[INFO] [auto_tune] [2021-10-09 13:25:39,728] : No: 32	CYCLES: 669	 RAFT:6940668.0	best result: 540
[INFO] [auto_tune] [2021-10-09 13:25:39,728] : No: 33	CYCLES: 616	 RAFT:6940668.0	best result: 540
[INFO] [auto_tune] [2021-10-09 13:25:39,728] : No: 34	CYCLES: 802	 RAFT:4362471.0	best result: 540
[INFO] [auto_tune] [2021-10-09 13:25:39,729] : No: 35	CYCLES: 704	 RAFT:4362471.0	best result: 540
[INFO] [auto_tune] [2021-10-09 13:25:39,729] : No: 36	CYCLES: 935	 RAFT:6940668.0	best result: 540
[INFO] [auto_tune] [2021-10-09 13:25:39,729] : No: 37	CYCLES: 568	 RAFT:6512986.0	best result: 540
[INFO] [auto_tune] [2021-10-09 13:25:39,729] : No: 38	CYCLES: 867	 RAFT:6940668.0	best result: 540
[INFO] [auto_tune] [2021-10-09 13:25:39,730] : No: 39	CYCLES: 692	 RAFT:6512986.0	best result: 540
[INFO] [auto_tune] [2021-10-09 13:25:39,730] : No: 40	CYCLES: 621	 RAFT:6512986.0	best result: 540
[INFO] [auto_tune] [2021-10-09 13:25:39,730] : No: 41	CYCLES: 547	 RAFT:6512986.0	best result: 540
[INFO] [auto_tune] [2021-10-09 13:25:39,731] : No: 42	CYCLES: 564	 RAFT:4362471.0	best result: 540
[INFO] [auto_tune] [2021-10-09 13:25:39,731] : No: 43	CYCLES: 856	 RAFT:6940668.0	best result: 540
[INFO] [auto_tune] [2021-10-09 13:25:39,731] : No: 44	CYCLES: 739	 RAFT:6940668.0	best result: 540
[INFO] [auto_tune] [2021-10-09 13:25:39,732] : No: 45	CYCLES: 845	 RAFT:6940668.0	best result: 540
[INFO] [auto_tune] [2021-10-09 13:25:39,732] : No: 46	CYCLES: 867	 RAFT:6940668.0	best result: 540
[INFO] [auto_tune] [2021-10-09 13:25:39,732] : No: 47	CYCLES: 765	 RAFT:6512986.0	best result: 540
[INFO] [auto_tune] [2021-10-09 13:25:39,732] : No: 48	CYCLES: 927	 RAFT:6940668.0	best result: 540
[INFO] [auto_tune] [2021-10-09 13:25:39,733] : No: 49	CYCLES: 937	 RAFT:4362471.0	best result: 540
[INFO] [auto_tune] [2021-10-09 13:25:39,733] : [6512986.0, 4362471.0, 6512986.0, 6512986.0, 6512986.0, 4362471.0, 6512986.0, 6512986.0, 4362471.0, 4362471.0]
[INFO] [auto_tune] [2021-10-09 13:26:23,629] : No: 0	CYCLES: 742	 RAFT:4362471.0	best result: 540
[INFO] [auto_tune] [2021-10-09 13:26:23,630] : No: 1	CYCLES: 690	 RAFT:4362471.0	best result: 540
[INFO] [auto_tune] [2021-10-09 13:26:23,630] : No: 2	CYCLES: 742	 RAFT:6512986.0	best result: 540
[INFO] [auto_tune] [2021-10-09 13:26:23,630] : No: 3	CYCLES: 712	 RAFT:4362471.0	best result: 540
[INFO] [auto_tune] [2021-10-09 13:26:23,631] : No: 4	CYCLES: 770	 RAFT:6512986.0	best result: 540
[INFO] [auto_tune] [2021-10-09 13:26:23,631] : No: 5	CYCLES: 1198	 RAFT:4362471.0	best result: 540
[INFO] [auto_tune] [2021-10-09 13:26:23,631] : No: 6	CYCLES: 801	 RAFT:4362471.0	best result: 540
[INFO] [auto_tune] [2021-10-09 13:26:23,631] : No: 7	CYCLES: 579	 RAFT:4362471.0	best result: 540
[INFO] [auto_tune] [2021-10-09 13:26:23,632] : No: 8	CYCLES: 846	 RAFT:4362471.0	best result: 540
[INFO] [auto_tune] [2021-10-09 13:26:23,632] : No: 9	CYCLES: 888	 RAFT:6512986.0	best result: 540
[INFO] [auto_tune] [2021-10-09 13:26:23,632] : No: 10	CYCLES: 1279	 RAFT:4362471.0	best result: 540
[INFO] [auto_tune] [2021-10-09 13:26:23,633] : No: 11	CYCLES: 843	 RAFT:4362471.0	best result: 540
[INFO] [auto_tune] [2021-10-09 13:26:23,633] : No: 12	CYCLES: 710	 RAFT:4362471.0	best result: 540
[INFO] [auto_tune] [2021-10-09 13:26:23,633] : No: 13	CYCLES: 668	 RAFT:4362471.0	best result: 540
[INFO] [auto_tune] [2021-10-09 13:26:23,633] : No: 14	CYCLES: 774	 RAFT:4362471.0	best result: 540
[INFO] [auto_tune] [2021-10-09 13:26:23,634] : No: 15	CYCLES: 872	 RAFT:6512986.0	best result: 540
[INFO] [auto_tune] [2021-10-09 13:26:23,634] : No: 16	CYCLES: 762	 RAFT:4362471.0	best result: 540
[INFO] [auto_tune] [2021-10-09 13:26:23,634] : No: 17	CYCLES: 792	 RAFT:4362471.0	best result: 540
[INFO] [auto_tune] [2021-10-09 13:26:23,635] : No: 18	CYCLES: 828	 RAFT:6512986.0	best result: 540
[INFO] [auto_tune] [2021-10-09 13:26:23,635] : No: 19	CYCLES: 826	 RAFT:6512986.0	best result: 540
[INFO] [auto_tune] [2021-10-09 13:26:23,635] : No: 20	CYCLES: 633	 RAFT:4362471.0	best result: 540
[INFO] [auto_tune] [2021-10-09 13:26:23,636] : No: 21	CYCLES: 1217	 RAFT:4362471.0	best result: 540
[INFO] [auto_tune] [2021-10-09 13:26:23,636] : No: 22	CYCLES: 842	 RAFT:4362471.0	best result: 540
[INFO] [auto_tune] [2021-10-09 13:26:23,636] : No: 23	CYCLES: 579	 RAFT:4362471.0	best result: 540
[INFO] [auto_tune] [2021-10-09 13:26:23,636] : No: 24	CYCLES: 895	 RAFT:6512986.0	best result: 540
[INFO] [auto_tune] [2021-10-09 13:26:23,637] : No: 25	CYCLES: 779	 RAFT:6512986.0	best result: 540
[INFO] [auto_tune] [2021-10-09 13:26:23,637] : No: 26	CYCLES: 792	 RAFT:6512986.0	best result: 540
[INFO] [auto_tune] [2021-10-09 13:26:23,637] : No: 27	CYCLES: 819	 RAFT:4362471.0	best result: 540
[INFO] [auto_tune] [2021-10-09 13:26:23,637] : No: 28	CYCLES: 577	 RAFT:6512986.0	best result: 540
[INFO] [auto_tune] [2021-10-09 13:26:23,638] : No: 29	CYCLES: 1237	 RAFT:4362471.0	best result: 540
[INFO] [auto_tune] [2021-10-09 13:26:23,638] : No: 30	CYCLES: 918	 RAFT:6512986.0	best result: 540
[INFO] [auto_tune] [2021-10-09 13:26:23,638] : No: 31	CYCLES: 579	 RAFT:6512986.0	best result: 540
[INFO] [auto_tune] [2021-10-09 13:26:23,639] : No: 32	CYCLES: 846	 RAFT:4362471.0	best result: 540
[INFO] [auto_tune] [2021-10-09 13:26:23,639] : No: 33	CYCLES: 581	 RAFT:6512986.0	best result: 540
[INFO] [auto_tune] [2021-10-09 13:26:23,639] : No: 34	CYCLES: 576	 RAFT:6512986.0	best result: 540
[INFO] [auto_tune] [2021-10-09 13:26:23,640] : No: 35	CYCLES: 683	 RAFT:6512986.0	best result: 540
[INFO] [auto_tune] [2021-10-09 13:26:23,640] : No: 36	CYCLES: 779	 RAFT:4362471.0	best result: 540
[INFO] [auto_tune] [2021-10-09 13:26:23,640] : No: 37	CYCLES: 802	 RAFT:4362471.0	best result: 540
[INFO] [auto_tune] [2021-10-09 13:26:23,640] : No: 38	CYCLES: 774	 RAFT:6512986.0	best result: 540
[INFO] [auto_tune] [2021-10-09 13:26:23,641] : No: 39	CYCLES: 570	 RAFT:6512986.0	best result: 540
[INFO] [auto_tune] [2021-10-09 13:26:23,641] : No: 40	CYCLES: 932	 RAFT:4362471.0	best result: 540
[INFO] [auto_tune] [2021-10-09 13:26:23,641] : No: 41	CYCLES: 773	 RAFT:4362471.0	best result: 540
[INFO] [auto_tune] [2021-10-09 13:26:23,642] : No: 42	CYCLES: 825	 RAFT:4362471.0	best result: 540
[INFO] [auto_tune] [2021-10-09 13:26:23,642] : No: 43	CYCLES: 558	 RAFT:4362471.0	best result: 540
[INFO] [auto_tune] [2021-10-09 13:26:23,642] : No: 44	CYCLES: 822	 RAFT:4362471.0	best result: 540
[INFO] [auto_tune] [2021-10-09 13:26:23,642] : No: 45	CYCLES: 760	 RAFT:6512986.0	best result: 540
[INFO] [auto_tune] [2021-10-09 13:26:23,643] : No: 46	CYCLES: 932	 RAFT:4362471.0	best result: 540
[INFO] [auto_tune] [2021-10-09 13:26:23,643] : No: 47	CYCLES: 1443	 RAFT:4362471.0	best result: 540
[INFO] [auto_tune] [2021-10-09 13:26:23,643] : No: 48	CYCLES: 865	 RAFT:4362471.0	best result: 540
[INFO] [auto_tune] [2021-10-09 13:26:23,644] : No: 49	CYCLES: 1028	 RAFT:4362471.0	best result: 540
[INFO] [auto_tune] [2021-10-09 13:26:23,644] : [6512986.0, 4362471.0, 6512986.0, 6512986.0, 6512986.0, 4362471.0, 4362471.0, 6512986.0, 6512986.0, 4362471.0]
[INFO] [auto_tune] [2021-10-09 13:26:23,644] : tunning总用时：0:05:08.082885
从这里开始auto_tune！
param:{'topi_args': {'inputs': {'ori_shape': [1, 128, 112, 112], 'dtype': 'float16', 'ori_format': 'NCHW'}, 'weights': {'ori_shape': [128, 128, 3, 3], 'dtype': 'float16', 'ori_format': 'NCHW'}, 'bias': None, 'offset_w': None, 'outputs': {'ori_shape': (1, 128, 112, 112), 'dtype': 'float16', 'ori_format': 'NCHW'}, 'strides': (1, 1, 1, 1), 'pads': (1, 1, 1, 1), 'dilations': (1, 1, 1, 1), 'offset_a': 1, 'kernel_name': 'te_fused_op_conv2d_a78f65ab5015ec92_0', 'op_type': 'conv2d', 'tune_mode': 'ATC', 'test_case': 'conv2d_1_128_112_112_128_128_3_3_fp16_fp16_1_1_1_1_1_1_1_1_False', 'op_type_for_atc': 'fusion_op', 'json_str': '{"SocInfo":{"autoTilingMode":"GA","coreNum":"","coreType":"AiCore","l1Fusion":"false","l2Fusion":"false","l2Mode":"1","op_impl_mode":"high_performance","op_impl_mode_list":[],"socVersion":"Ascend310"},"fusion_op_name":"te_fused_op_conv2d_a78f65ab5015ec92_0","l1_size":-1,"op_list":[{"name":"-1_0_trans_TransData_0","output_desc":[{"L1_addr_offset":0,"L1_fusion_type":-1,"L1_workspace_size":-1,"addr_type":0,"data_type":"float16","format":"NC1HWC0","name":"-1_0_trans_TransData_0","ori_format":"NCHW","ori_shape":[1,128,112,112],"shape":[1,8,112,112,16],"slice_offset":[],"split_index":0,"total_shape":[],"use_L1_workspace":0,"valid_shape":[]}],"type":"Data"},{"name":"-1_0_trans_TransData_1","output_desc":[{"L1_addr_offset":0,"L1_fusion_type":-1,"L1_workspace_size":-1,"addr_type":0,"data_type":"float16","format":"FRACTAL_Z","name":"-1_0_trans_TransData_1","ori_format":"NCHW","ori_shape":[128,128,3,3],"shape":[72,8,16,16],"slice_offset":[],"split_index":0,"total_shape":[],"use_L1_workspace":0,"valid_shape":[]}],"type":"Data"},{"name":"-1_0_Conv2DOPT","output_desc":[{"data_type":0,"name":"-1_0_Conv2DOPT","shape":"NULL"}],"type":"Data"},{"name":"-1_0_Conv2DOPT","output_desc":[{"data_type":0,"name":"-1_0_Conv2DOPT","shape":"NULL"}],"type":"Data"},{"func_name":"conv2d","id":4,"input_desc":[{"L1_addr_offset":0,"L1_fusion_type":-1,"L1_workspace_size":-1,"addr_type":0,"data_type":"float16","name":"-1_0_trans_TransData_0","ori_format":"NCHW","ori_shape":[1,128,112,112],"shape":[1,8,112,112,16],"slice_offset":[],"split_index":0,"total_shape":[],"use_L1_workspace":0,"valid_shape":[]},{"L1_addr_offset":0,"L1_fusion_type":-1,"L1_workspace_size":-1,"addr_type":0,"data_type":"float16","name":"-1_0_trans_TransData_1","ori_format":"NCHW","ori_shape":[128,128,3,3],"shape":[72,8,16,16],"slice_offset":[],"split_index":0,"total_shape":[],"use_L1_workspace":0,"valid_shape":[]},{"data_type":0,"name":"-1_0_Conv2DOPT","shape":"NULL"},{"data_type":0,"name":"-1_0_Conv2DOPT","shape":"NULL"}],"module_name":"impl.conv2d","name":"-1_0_Conv2D","output_desc":[{"L1_addr_offset":0,"L1_fusion_type":-1,"L1_workspace_size":-1,"addr_type":0,"data_type":"float16","name":"-1_0_Conv2D","ori_format":"NCHW","ori_shape":[1,128,112,112],"output_index":0,"shape":[1,8,112,112,16],"slice_offset":[],"split_index":0,"total_shape":[],"use_L1_workspace":0,"valid_shape":[]}],"pattern":"Convolution","prebuild_outs_attrs":{"kwds_args":{},"list_args":[{"L1_addr_offset":0,"L1_fusion_type":-1,"L1_workspace_size":-1,"addr_type":0,"dtype":"float16","format":"NC1HWC0","ori_format":"NCHW","ori_shape":[1,128,112,112],"shape":[1,8,112,112,16],"slice_offset":[],"split_index":0,"total_shape":[],"use_L1_workspace":0,"valid_shape":[]},[1,1,1,1],[1,1,1,1],[1,1,1,1],1,"NCHW",0]},"py_module_path":"/home/HwHiAiUser/Ascend/ascend-toolkit/20.0.0.RC1/x86_64-linux_gcc7.3.0/opp/op_impl/built-in/ai_core/tbe","type":"Conv2D"}]}', 'fusion_op_name': 'te_fused_op_conv2d_a78f65ab5015ec92_0', 'input_size_list': [3211264, 294912], 'input_type_list': ['float16', 'float16'], 'input_file_list': ['float16@input.data', 'float16@input.data'], 'output_size_list': [3211264], 'output_type_list': ['float16'], 'input_memory_type': [0, 0], 'output_memory_type': [0], 'input_l1_addr_list': [], 'output_l1_addr_list': [], 'l1_addr_input_flag': 0, 'slice_offset_list': [[], []], 'valid_shape_list': [[], []], 'platform': 1}, 'shape_args': {'op_type': 'conv2d', 'a_shape': [1, 8, 112, 112, 16], 'b_shape': [128, 8, 3, 3, 16], 'c_shape': [1, 8, 112, 112, 16], 'a_dtype': 'float16', 'b_dtype': 'float16', 'c_dtype': 'float16', 'mad_dtype': 'float32', 'pad': [1, 1, 1, 1], 'stride': [1, 1], 'dilation': [1, 1], 'group': 1, 'bias_flag': False, 'fused_coefficient': [0, 0, 0], 'fused_channel_wise': [0, 0, 0], 'in_fm_memory_type': [0], 'out_fm_memory_type': [0], 'l1_fusion_type': -1, 'fusion_type': 1, 'reserved_ub': 0, 'kernel_name': 'te_fused_op_conv2d_a78f65ab5015ec92_0', 'pooling_shape': [0, 0], 'pooling_stride': [0, 0], 'test_case': 'conv2d_1_128_112_112_128_128_3_3_fp16_fp16_1_1_1_1_1_1_1_1_False', 'op_name': 'te_fused_op_conv2d_a78f65ab5015ec92_0'}}
./AIC_2_L1_SIZE_1024_repository_Ascend310_conv2d_forward.json
ATC run success, welcome to the next use.
conv2d1-3循环
ATC start working now, please wait for a moment.
/usr/local/python3.7.5/lib/python3.7/site-packages/pandas/compat/__init__.py:120: UserWarning: Could not import the lzma module. Your installed Python is incomplete. Attempting to use lzma compression will result in a RuntimeError.
  warnings.warn(msg)
[INFO] [auto_tune] [2021-10-09 13:26:40,552] : tuner_index
[INFO] [auto_tune] [2021-10-09 13:26:40,553] : 4
[INFO] [auto_tune] [2021-10-09 13:26:40,741] : Start kernel te_fused_op_conv2d_a78f65ab5015ec92_0 auto tuning.Total tuning round would be 30
[INFO] [auto_tune] [2021-10-09 13:26:40,741] : 68516
[INFO] [auto_tune] [2021-10-09 13:26:58,030] : 测试point:94
[INFO] [auto_tune] [2021-10-09 13:28:26,236] : No: 0	CYCLES: 996	 SCORE:20215170.0	best result: 996
[INFO] [auto_tune] [2021-10-09 13:28:26,237] : No: 1	CYCLES: 856	 SCORE:18134196.0	best result: 856
[INFO] [auto_tune] [2021-10-09 13:28:26,237] : No: 2	CYCLES: 888	 SCORE:17286804.0	best result: 856
[INFO] [auto_tune] [2021-10-09 13:28:26,237] : No: 3	CYCLES: 1355	 SCORE:16257024.0	best result: 856
[INFO] [auto_tune] [2021-10-09 13:28:26,237] : No: 4	CYCLES: 761	 SCORE:16249089.0	best result: 761
[INFO] [auto_tune] [2021-10-09 13:28:26,238] : No: 5	CYCLES: 763	 SCORE:15286678.0	best result: 761
[INFO] [auto_tune] [2021-10-09 13:28:26,238] : No: 6	CYCLES: 687	 SCORE:14641330.0	best result: 687
[INFO] [auto_tune] [2021-10-09 13:28:26,238] : No: 7	CYCLES: 861	 SCORE:14602800.0	best result: 687
[INFO] [auto_tune] [2021-10-09 13:28:26,239] : No: 8	CYCLES: 1023	 SCORE:13803642.0	best result: 687
[INFO] [auto_tune] [2021-10-09 13:28:26,239] : No: 9	CYCLES: 1138	 SCORE:12965103.0	best result: 687
[INFO] [auto_tune] [2021-10-09 13:28:26,239] : No: 10	CYCLES: 1083	 SCORE:12712632.0	best result: 687
[INFO] [auto_tune] [2021-10-09 13:28:26,240] : No: 11	CYCLES: 1037	 SCORE:12497892.0	best result: 687
[INFO] [auto_tune] [2021-10-09 13:28:26,240] : No: 12	CYCLES: 790	 SCORE:11856974.0	best result: 687
[INFO] [auto_tune] [2021-10-09 13:28:26,240] : No: 13	CYCLES: 868	 SCORE:11669956.0	best result: 687
[INFO] [auto_tune] [2021-10-09 13:28:26,240] : No: 14	CYCLES: 1146	 SCORE:11394382.0	best result: 687
[INFO] [auto_tune] [2021-10-09 13:28:26,241] : No: 15	CYCLES: 1136	 SCORE:11210230.0	best result: 687
[INFO] [auto_tune] [2021-10-09 13:28:26,241] : No: 16	CYCLES: 1019	 SCORE:11010048.0	best result: 687
[INFO] [auto_tune] [2021-10-09 13:28:26,241] : No: 17	CYCLES: 755	 SCORE:10509591.0	best result: 687
[INFO] [auto_tune] [2021-10-09 13:28:26,242] : No: 18	CYCLES: 1111	 SCORE:10404495.0	best result: 687
[INFO] [auto_tune] [2021-10-09 13:28:26,242] : No: 19	CYCLES: 1085	 SCORE:10352731.0	best result: 687
[INFO] [auto_tune] [2021-10-09 13:28:26,242] : No: 20	CYCLES: 1184	 SCORE:9944559.0	best result: 687
[INFO] [auto_tune] [2021-10-09 13:28:26,242] : No: 21	CYCLES: 1091	 SCORE:9873779.0	best result: 687
[INFO] [auto_tune] [2021-10-09 13:28:26,243] : No: 22	CYCLES: 1919	 SCORE:9578361.0	best result: 687
[INFO] [auto_tune] [2021-10-09 13:28:26,243] : No: 23	CYCLES: 812	 SCORE:9081938.0	best result: 687
[INFO] [auto_tune] [2021-10-09 13:28:26,243] : No: 24	CYCLES: 1434	 SCORE:9022868.0	best result: 687
[INFO] [auto_tune] [2021-10-09 13:28:26,244] : No: 25	CYCLES: 1392	 SCORE:8780164.0	best result: 687
[INFO] [auto_tune] [2021-10-09 13:28:26,244] : No: 26	CYCLES: 682	 SCORE:8446064.0	best result: 682
[INFO] [auto_tune] [2021-10-09 13:28:26,244] : No: 27	CYCLES: 2177	 SCORE:8424692.0	best result: 682
[INFO] [auto_tune] [2021-10-09 13:28:26,244] : No: 28	CYCLES: 508	 SCORE:8065500.0	best result: 508
[INFO] [auto_tune] [2021-10-09 13:28:26,245] : No: 29	CYCLES: 1063	 SCORE:7972793.0	best result: 508
[INFO] [auto_tune] [2021-10-09 13:28:26,245] : No: 30	CYCLES: 768	 SCORE:7938575.0	best result: 508
[INFO] [auto_tune] [2021-10-09 13:28:26,245] : No: 31	CYCLES: 728	 SCORE:7707033.0	best result: 508
[INFO] [auto_tune] [2021-10-09 13:28:26,246] : No: 32	CYCLES: 1586	 SCORE:7685684.0	best result: 508
[INFO] [auto_tune] [2021-10-09 13:28:26,246] : No: 33	CYCLES: 1440	 SCORE:7643339.0	best result: 508
[INFO] [auto_tune] [2021-10-09 13:28:26,246] : No: 34	CYCLES: 1021	 SCORE:7225344.0	best result: 508
[INFO] [auto_tune] [2021-10-09 13:28:26,246] : No: 35	CYCLES: 1330	 SCORE:7132473.0	best result: 508
[INFO] [auto_tune] [2021-10-09 13:28:26,247] : No: 36	CYCLES: 1076	 SCORE:7114184.0	best result: 508
[INFO] [auto_tune] [2021-10-09 13:28:26,247] : No: 37	CYCLES: 696	 SCORE:6940668.0	best result: 508
[INFO] [auto_tune] [2021-10-09 13:28:26,247] : No: 38	CYCLES: 1327	 SCORE:6800323.0	best result: 508
[INFO] [auto_tune] [2021-10-09 13:28:26,248] : No: 39	CYCLES: 1675	 SCORE:6767151.0	best result: 508
[INFO] [auto_tune] [2021-10-09 13:28:26,248] : No: 40	CYCLES: 1191	 SCORE:6685619.0	best result: 508
[INFO] [auto_tune] [2021-10-09 13:28:26,248] : No: 41	CYCLES: 2172	 SCORE:6582519.0	best result: 508
[INFO] [auto_tune] [2021-10-09 13:28:26,248] : No: 42	CYCLES: 1189	 SCORE:6543707.0	best result: 508
[INFO] [auto_tune] [2021-10-09 13:28:26,249] : No: 43	CYCLES: 824	 SCORE:6512986.0	best result: 508
[INFO] [auto_tune] [2021-10-09 13:28:26,249] : No: 44	CYCLES: 637	 SCORE:6323719.0	best result: 508
[INFO] [auto_tune] [2021-10-09 13:28:26,249] : No: 45	CYCLES: 1593	 SCORE:6183949.0	best result: 508
[INFO] [auto_tune] [2021-10-09 13:28:26,250] : No: 46	CYCLES: 582	 SCORE:6084500.0	best result: 508
[INFO] [auto_tune] [2021-10-09 13:28:26,250] : No: 47	CYCLES: 814	 SCORE:5979595.0	best result: 508
[INFO] [auto_tune] [2021-10-09 13:28:26,250] : No: 48	CYCLES: 772	 SCORE:5928487.0	best result: 508
[INFO] [auto_tune] [2021-10-09 13:28:26,250] : No: 49	CYCLES: 735	 SCORE:5853443.0	best result: 508
[INFO] [auto_tune] [2021-10-09 13:28:26,251] : No: 50	CYCLES: 547	 SCORE:5708913.0	best result: 508
[INFO] [auto_tune] [2021-10-09 13:28:26,251] : No: 51	CYCLES: 1050	 SCORE:5440259.0	best result: 508
[INFO] [auto_tune] [2021-10-09 13:28:26,251] : No: 52	CYCLES: 802	 SCORE:5274775.0	best result: 508
[INFO] [auto_tune] [2021-10-09 13:28:26,252] : No: 53	CYCLES: 1801	 SCORE:5225107.0	best result: 508
[INFO] [auto_tune] [2021-10-09 13:28:26,252] : No: 54	CYCLES: 742	 SCORE:5053792.0	best result: 508
[INFO] [auto_tune] [2021-10-09 13:28:26,252] : No: 55	CYCLES: 811	 SCORE:5026326.0	best result: 508
[INFO] [auto_tune] [2021-10-09 13:28:26,253] : No: 56	CYCLES: 1251	 SCORE:4890479.0	best result: 508
[INFO] [auto_tune] [2021-10-09 13:28:26,253] : No: 57	CYCLES: 1646	 SCORE:4825273.0	best result: 508
[INFO] [auto_tune] [2021-10-09 13:28:26,253] : No: 58	CYCLES: 1882	 SCORE:4754982.0	best result: 508
[INFO] [auto_tune] [2021-10-09 13:28:26,253] : No: 59	CYCLES: 747	 SCORE:4612688.0	best result: 508
[INFO] [auto_tune] [2021-10-09 13:28:26,254] : No: 60	CYCLES: 994	 SCORE:4533549.0	best result: 508
[INFO] [auto_tune] [2021-10-09 13:28:26,254] : No: 61	CYCLES: 2276	 SCORE:4376233.0	best result: 508
[INFO] [auto_tune] [2021-10-09 13:28:26,254] : No: 62	CYCLES: 826	 SCORE:4362471.0	best result: 508
[INFO] [auto_tune] [2021-10-09 13:28:26,255] : No: 63	CYCLES: 2018	 SCORE:4321701.0	best result: 508
[INFO] [auto_tune] [2021-10-09 13:28:26,255] : No: 64	CYCLES: 1457	 SCORE:4255417.0	best result: 508
[INFO] [auto_tune] [2021-10-09 13:28:26,255] : No: 65	CYCLES: 1770	 SCORE:4252156.0	best result: 508
[INFO] [auto_tune] [2021-10-09 13:28:26,255] : No: 66	CYCLES: 1961	 SCORE:4080194.0	best result: 508
[INFO] [auto_tune] [2021-10-09 13:28:26,256] : No: 67	CYCLES: 1769	 SCORE:4056333.0	best result: 508
[INFO] [auto_tune] [2021-10-09 13:28:26,256] : No: 68	CYCLES: 1153	 SCORE:3941096.0	best result: 508
[INFO] [auto_tune] [2021-10-09 13:28:26,256] : No: 69	CYCLES: 786	 SCORE:3853516.0	best result: 508
[INFO] [auto_tune] [2021-10-09 13:28:26,257] : No: 70	CYCLES: 2048	 SCORE:3660332.0	best result: 508
[INFO] [auto_tune] [2021-10-09 13:28:26,257] : No: 71	CYCLES: 1063	 SCORE:3605629.0	best result: 508
[INFO] [auto_tune] [2021-10-09 13:28:26,257] : No: 72	CYCLES: 904	 SCORE:3516517.0	best result: 508
[INFO] [auto_tune] [2021-10-09 13:28:26,257] : No: 73	CYCLES: 989	 SCORE:3450910.0	best result: 508
[INFO] [auto_tune] [2021-10-09 13:28:26,258] : No: 74	CYCLES: 699	 SCORE:3211264.0	best result: 508
[INFO] [auto_tune] [2021-10-09 13:28:26,258] : No: 75	CYCLES: 3008	 SCORE:3178158.0	best result: 508
[INFO] [auto_tune] [2021-10-09 13:28:26,258] : No: 76	CYCLES: 727	 SCORE:3103503.0	best result: 508
[INFO] [auto_tune] [2021-10-09 13:28:26,259] : No: 77	CYCLES: 1303	 SCORE:3052290.0	best result: 508
[INFO] [auto_tune] [2021-10-09 13:28:26,259] : No: 78	CYCLES: 1180	 SCORE:2964243.0	best result: 508
[INFO] [auto_tune] [2021-10-09 13:28:26,259] : No: 79	CYCLES: 1161	 SCORE:2917489.0	best result: 508
[INFO] [auto_tune] [2021-10-09 13:28:26,259] : No: 80	CYCLES: 1548	 SCORE:2802557.0	best result: 508
[INFO] [auto_tune] [2021-10-09 13:28:26,260] : No: 81	CYCLES: 922	 SCORE:2627397.0	best result: 508
[INFO] [auto_tune] [2021-10-09 13:28:26,260] : No: 82	CYCLES: 1539	 SCORE:2490603.0	best result: 508
[INFO] [auto_tune] [2021-10-09 13:28:26,260] : No: 83	CYCLES: 1959	 SCORE:2395968.0	best result: 508
[INFO] [auto_tune] [2021-10-09 13:28:26,261] : No: 84	CYCLES: 997	 SCORE:2312110.0	best result: 508
[INFO] [auto_tune] [2021-10-09 13:28:26,261] : No: 85	CYCLES: 1297	 SCORE:2223182.0	best result: 508
[INFO] [auto_tune] [2021-10-09 13:28:26,261] : No: 86	CYCLES: 1306	 SCORE:2111516.0	best result: 508
[INFO] [auto_tune] [2021-10-09 13:28:26,261] : No: 87	CYCLES: 805	 SCORE:1938876.0	best result: 508
[INFO] [auto_tune] [2021-10-09 13:28:26,262] : No: 88	CYCLES: 3206	 SCORE:1910834.0	best result: 508
[INFO] [auto_tune] [2021-10-09 13:28:26,262] : No: 89	CYCLES: 3143	 SCORE:1820559.0	best result: 508
[INFO] [auto_tune] [2021-10-09 13:28:26,262] : No: 90	CYCLES: 1393	 SCORE:1712674.0	best result: 508
[INFO] [auto_tune] [2021-10-09 13:28:26,263] : No: 91	CYCLES: 1998	 SCORE:1645629.0	best result: 508
[INFO] [auto_tune] [2021-10-09 13:28:26,263] : No: 92	CYCLES: 1561	 SCORE:1007455.0	best result: 508
[INFO] [auto_tune] [2021-10-09 13:28:26,263] : [8065500.0, 5708913.0, 6084500.0, 6323719.0, 8446064.0, 14641330.0, 6940668.0, 3211264.0, 3103503.0, 7707033.0]
[INFO] [auto_tune] [2021-10-09 13:29:30,262] : No: 0	CYCLES: 596	 RAFT:8065500.0	best result: 508
[INFO] [auto_tune] [2021-10-09 13:29:30,262] : No: 1	CYCLES: 804	 RAFT:3211264.0	best result: 508
[INFO] [auto_tune] [2021-10-09 13:29:30,263] : No: 2	CYCLES: 732	 RAFT:3103503.0	best result: 508
[INFO] [auto_tune] [2021-10-09 13:29:30,263] : No: 3	CYCLES: 1555	 RAFT:8446064.0	best result: 508
[INFO] [auto_tune] [2021-10-09 13:29:30,263] : No: 4	CYCLES: 1434	 RAFT:8446064.0	best result: 508
[INFO] [auto_tune] [2021-10-09 13:29:30,264] : No: 5	CYCLES: 821	 RAFT:8446064.0	best result: 508
[INFO] [auto_tune] [2021-10-09 13:29:30,264] : No: 6	CYCLES: 1194	 RAFT:7707033.0	best result: 508
[INFO] [auto_tune] [2021-10-09 13:29:30,264] : No: 7	CYCLES: 1571	 RAFT:8446064.0	best result: 508
[INFO] [auto_tune] [2021-10-09 13:29:30,264] : No: 8	CYCLES: 690	 RAFT:8065500.0	best result: 508
[INFO] [auto_tune] [2021-10-09 13:29:30,265] : No: 9	CYCLES: 700	 RAFT:6940668.0	best result: 508
[INFO] [auto_tune] [2021-10-09 13:29:30,265] : No: 10	CYCLES: 598	 RAFT:6940668.0	best result: 508
[INFO] [auto_tune] [2021-10-09 13:29:30,265] : No: 11	CYCLES: 1336	 RAFT:7707033.0	best result: 508
[INFO] [auto_tune] [2021-10-09 13:29:30,266] : No: 12	CYCLES: 875	 RAFT:8446064.0	best result: 508
[INFO] [auto_tune] [2021-10-09 13:29:30,266] : No: 13	CYCLES: 619	 RAFT:6940668.0	best result: 508
[INFO] [auto_tune] [2021-10-09 13:29:30,266] : No: 14	CYCLES: 800	 RAFT:8446064.0	best result: 508
[INFO] [auto_tune] [2021-10-09 13:29:30,266] : No: 15	CYCLES: 838	 RAFT:5708913.0	best result: 508
[INFO] [auto_tune] [2021-10-09 13:29:30,267] : No: 16	CYCLES: 1040	 RAFT:14641330.0	best result: 508
[INFO] [auto_tune] [2021-10-09 13:29:30,267] : No: 17	CYCLES: 1548	 RAFT:3103503.0	best result: 508
[INFO] [auto_tune] [2021-10-09 13:29:30,267] : No: 18	CYCLES: 767	 RAFT:6084500.0	best result: 508
[INFO] [auto_tune] [2021-10-09 13:29:30,268] : No: 19	CYCLES: 531	 RAFT:7707033.0	best result: 508
[INFO] [auto_tune] [2021-10-09 13:29:30,268] : No: 20	CYCLES: 597	 RAFT:6940668.0	best result: 508
[INFO] [auto_tune] [2021-10-09 13:29:30,268] : No: 21	CYCLES: 888	 RAFT:8446064.0	best result: 508
[INFO] [auto_tune] [2021-10-09 13:29:30,269] : No: 22	CYCLES: 1780	 RAFT:3103503.0	best result: 508
[INFO] [auto_tune] [2021-10-09 13:29:30,269] : No: 23	CYCLES: 634	 RAFT:6084500.0	best result: 508
[INFO] [auto_tune] [2021-10-09 13:29:30,269] : No: 24	CYCLES: 580	 RAFT:6084500.0	best result: 508
[INFO] [auto_tune] [2021-10-09 13:29:30,269] : No: 25	CYCLES: 745	 RAFT:7707033.0	best result: 508
[INFO] [auto_tune] [2021-10-09 13:29:30,270] : No: 26	CYCLES: 988	 RAFT:3211264.0	best result: 508
[INFO] [auto_tune] [2021-10-09 13:29:30,270] : No: 27	CYCLES: 593	 RAFT:8065500.0	best result: 508
[INFO] [auto_tune] [2021-10-09 13:29:30,270] : No: 28	CYCLES: 710	 RAFT:7707033.0	best result: 508
[INFO] [auto_tune] [2021-10-09 13:29:30,271] : No: 29	CYCLES: 978	 RAFT:14641330.0	best result: 508
[INFO] [auto_tune] [2021-10-09 13:29:30,271] : No: 30	CYCLES: 693	 RAFT:3103503.0	best result: 508
[INFO] [auto_tune] [2021-10-09 13:29:30,271] : No: 31	CYCLES: 694	 RAFT:8446064.0	best result: 508
[INFO] [auto_tune] [2021-10-09 13:29:30,272] : No: 32	CYCLES: 1298	 RAFT:8065500.0	best result: 508
[INFO] [auto_tune] [2021-10-09 13:29:30,272] : No: 33	CYCLES: 1034	 RAFT:6940668.0	best result: 508
[INFO] [auto_tune] [2021-10-09 13:29:30,272] : No: 34	CYCLES: 782	 RAFT:7707033.0	best result: 508
[INFO] [auto_tune] [2021-10-09 13:29:30,272] : No: 35	CYCLES: 1380	 RAFT:3211264.0	best result: 508
[INFO] [auto_tune] [2021-10-09 13:29:30,273] : No: 36	CYCLES: 1007	 RAFT:8446064.0	best result: 508
[INFO] [auto_tune] [2021-10-09 13:29:30,273] : No: 37	CYCLES: 631	 RAFT:3103503.0	best result: 508
[INFO] [auto_tune] [2021-10-09 13:29:30,273] : No: 38	CYCLES: 867	 RAFT:6323719.0	best result: 508
[INFO] [auto_tune] [2021-10-09 13:29:30,274] : No: 39	CYCLES: 754	 RAFT:6084500.0	best result: 508
[INFO] [auto_tune] [2021-10-09 13:29:30,274] : No: 40	CYCLES: 656	 RAFT:7707033.0	best result: 508
[INFO] [auto_tune] [2021-10-09 13:29:30,274] : No: 41	CYCLES: 890	 RAFT:3211264.0	best result: 508
[INFO] [auto_tune] [2021-10-09 13:29:30,274] : No: 42	CYCLES: 862	 RAFT:8446064.0	best result: 508
[INFO] [auto_tune] [2021-10-09 13:29:30,275] : No: 43	CYCLES: 953	 RAFT:6940668.0	best result: 508
[INFO] [auto_tune] [2021-10-09 13:29:30,275] : No: 44	CYCLES: 669	 RAFT:3103503.0	best result: 508
[INFO] [auto_tune] [2021-10-09 13:29:30,275] : No: 45	CYCLES: 1466	 RAFT:3103503.0	best result: 508
[INFO] [auto_tune] [2021-10-09 13:29:30,276] : No: 46	CYCLES: 831	 RAFT:6084500.0	best result: 508
[INFO] [auto_tune] [2021-10-09 13:29:30,276] : No: 47	CYCLES: 913	 RAFT:8065500.0	best result: 508
[INFO] [auto_tune] [2021-10-09 13:29:30,276] : No: 48	CYCLES: 752	 RAFT:7707033.0	best result: 508
[INFO] [auto_tune] [2021-10-09 13:29:30,276] : No: 49	CYCLES: 1224	 RAFT:7707033.0	best result: 508
[INFO] [auto_tune] [2021-10-09 13:29:30,277] : [8065500.0, 7707033.0, 5708913.0, 6084500.0, 6084500.0, 8065500.0, 8065500.0, 6940668.0, 6940668.0, 6940668.0]
[INFO] [auto_tune] [2021-10-09 13:30:25,857] : No: 0	CYCLES: 784	 RAFT:7707033.0	best result: 508
[INFO] [auto_tune] [2021-10-09 13:30:25,858] : No: 1	CYCLES: 1555	 RAFT:7707033.0	best result: 508
[INFO] [auto_tune] [2021-10-09 13:30:25,858] : No: 2	CYCLES: 590	 RAFT:8065500.0	best result: 508
[INFO] [auto_tune] [2021-10-09 13:30:25,858] : No: 3	CYCLES: 809	 RAFT:6084500.0	best result: 508
[INFO] [auto_tune] [2021-10-09 13:30:25,859] : No: 4	CYCLES: 821	 RAFT:7707033.0	best result: 508
[INFO] [auto_tune] [2021-10-09 13:30:25,859] : No: 5	CYCLES: 1351	 RAFT:7707033.0	best result: 508
[INFO] [auto_tune] [2021-10-09 13:30:25,859] : No: 6	CYCLES: 777	 RAFT:8065500.0	best result: 508
[INFO] [auto_tune] [2021-10-09 13:30:25,860] : No: 7	CYCLES: 1170	 RAFT:7707033.0	best result: 508
[INFO] [auto_tune] [2021-10-09 13:30:25,860] : No: 8	CYCLES: 998	 RAFT:7707033.0	best result: 508
[INFO] [auto_tune] [2021-10-09 13:30:25,860] : No: 9	CYCLES: 545	 RAFT:7707033.0	best result: 508
[INFO] [auto_tune] [2021-10-09 13:30:25,861] : No: 10	CYCLES: 776	 RAFT:7707033.0	best result: 508
[INFO] [auto_tune] [2021-10-09 13:30:25,861] : No: 11	CYCLES: 772	 RAFT:6084500.0	best result: 508
[INFO] [auto_tune] [2021-10-09 13:30:25,861] : No: 12	CYCLES: 493	 RAFT:8065500.0	best result: 493
[INFO] [auto_tune] [2021-10-09 13:30:25,861] : No: 13	CYCLES: 569	 RAFT:6084500.0	best result: 493
[INFO] [auto_tune] [2021-10-09 13:30:25,862] : No: 14	CYCLES: 726	 RAFT:5708913.0	best result: 493
[INFO] [auto_tune] [2021-10-09 13:30:25,862] : No: 15	CYCLES: 564	 RAFT:6084500.0	best result: 493
[INFO] [auto_tune] [2021-10-09 13:30:25,862] : No: 16	CYCLES: 551	 RAFT:5708913.0	best result: 493
[INFO] [auto_tune] [2021-10-09 13:30:25,863] : No: 17	CYCLES: 785	 RAFT:7707033.0	best result: 493
[INFO] [auto_tune] [2021-10-09 13:30:25,863] : No: 18	CYCLES: 835	 RAFT:8065500.0	best result: 493
[INFO] [auto_tune] [2021-10-09 13:30:25,863] : No: 19	CYCLES: 572	 RAFT:6084500.0	best result: 493
[INFO] [auto_tune] [2021-10-09 13:30:25,863] : No: 20	CYCLES: 592	 RAFT:6084500.0	best result: 493
[INFO] [auto_tune] [2021-10-09 13:30:25,864] : No: 21	CYCLES: 826	 RAFT:7707033.0	best result: 493
[INFO] [auto_tune] [2021-10-09 13:30:25,864] : No: 22	CYCLES: 1141	 RAFT:5708913.0	best result: 493
[INFO] [auto_tune] [2021-10-09 13:30:25,864] : No: 23	CYCLES: 716	 RAFT:7707033.0	best result: 493
[INFO] [auto_tune] [2021-10-09 13:30:25,865] : No: 24	CYCLES: 671	 RAFT:6084500.0	best result: 493
[INFO] [auto_tune] [2021-10-09 13:30:25,865] : No: 25	CYCLES: 596	 RAFT:8065500.0	best result: 493
[INFO] [auto_tune] [2021-10-09 13:30:25,865] : No: 26	CYCLES: 688	 RAFT:6084500.0	best result: 493
[INFO] [auto_tune] [2021-10-09 13:30:25,866] : No: 27	CYCLES: 778	 RAFT:7707033.0	best result: 493
[INFO] [auto_tune] [2021-10-09 13:30:25,866] : No: 28	CYCLES: 560	 RAFT:6084500.0	best result: 493
[INFO] [auto_tune] [2021-10-09 13:30:25,866] : No: 29	CYCLES: 811	 RAFT:8065500.0	best result: 493
[INFO] [auto_tune] [2021-10-09 13:30:25,866] : No: 30	CYCLES: 1162	 RAFT:7707033.0	best result: 493
[INFO] [auto_tune] [2021-10-09 13:30:25,867] : No: 31	CYCLES: 572	 RAFT:5708913.0	best result: 493
[INFO] [auto_tune] [2021-10-09 13:30:25,867] : No: 32	CYCLES: 609	 RAFT:6084500.0	best result: 493
[INFO] [auto_tune] [2021-10-09 13:30:25,867] : No: 33	CYCLES: 826	 RAFT:7707033.0	best result: 493
[INFO] [auto_tune] [2021-10-09 13:30:25,868] : No: 34	CYCLES: 796	 RAFT:6940668.0	best result: 493
[INFO] [auto_tune] [2021-10-09 13:30:25,868] : No: 35	CYCLES: 1380	 RAFT:7707033.0	best result: 493
[INFO] [auto_tune] [2021-10-09 13:30:25,868] : No: 36	CYCLES: 591	 RAFT:8065500.0	best result: 493
[INFO] [auto_tune] [2021-10-09 13:30:25,868] : No: 37	CYCLES: 777	 RAFT:7707033.0	best result: 493
[INFO] [auto_tune] [2021-10-09 13:30:25,869] : No: 38	CYCLES: 704	 RAFT:6940668.0	best result: 493
[INFO] [auto_tune] [2021-10-09 13:30:25,869] : No: 39	CYCLES: 900	 RAFT:5708913.0	best result: 493
[INFO] [auto_tune] [2021-10-09 13:30:25,869] : No: 40	CYCLES: 887	 RAFT:6084500.0	best result: 493
[INFO] [auto_tune] [2021-10-09 13:30:25,870] : No: 41	CYCLES: 805	 RAFT:8065500.0	best result: 493
[INFO] [auto_tune] [2021-10-09 13:30:25,870] : No: 42	CYCLES: 1385	 RAFT:7707033.0	best result: 493
[INFO] [auto_tune] [2021-10-09 13:30:25,870] : No: 43	CYCLES: 603	 RAFT:6940668.0	best result: 493
[INFO] [auto_tune] [2021-10-09 13:30:25,870] : No: 44	CYCLES: 519	 RAFT:5708913.0	best result: 493
[INFO] [auto_tune] [2021-10-09 13:30:25,871] : No: 45	CYCLES: 849	 RAFT:6940668.0	best result: 493
[INFO] [auto_tune] [2021-10-09 13:30:25,871] : No: 46	CYCLES: 1670	 RAFT:7707033.0	best result: 493
[INFO] [auto_tune] [2021-10-09 13:30:25,871] : No: 47	CYCLES: 1037	 RAFT:8065500.0	best result: 493
[INFO] [auto_tune] [2021-10-09 13:30:25,872] : No: 48	CYCLES: 763	 RAFT:8065500.0	best result: 493
[INFO] [auto_tune] [2021-10-09 13:30:25,872] : No: 49	CYCLES: 560	 RAFT:6084500.0	best result: 493
[INFO] [auto_tune] [2021-10-09 13:30:25,872] : [8065500.0, 8065500.0, 5708913.0, 7707033.0, 7707033.0, 5708913.0, 5708913.0, 6084500.0, 6084500.0, 6084500.0]
[INFO] [auto_tune] [2021-10-09 13:31:24,281] : No: 0	CYCLES: 808	 RAFT:8065500.0	best result: 493
[INFO] [auto_tune] [2021-10-09 13:31:24,282] : No: 1	CYCLES: 1326	 RAFT:7707033.0	best result: 493
[INFO] [auto_tune] [2021-10-09 13:31:24,282] : No: 2	CYCLES: 830	 RAFT:7707033.0	best result: 493
[INFO] [auto_tune] [2021-10-09 13:31:24,282] : No: 3	CYCLES: 715	 RAFT:5708913.0	best result: 493
[INFO] [auto_tune] [2021-10-09 13:31:24,283] : No: 4	CYCLES: 782	 RAFT:6084500.0	best result: 493
[INFO] [auto_tune] [2021-10-09 13:31:24,283] : No: 5	CYCLES: 1309	 RAFT:7707033.0	best result: 493
[INFO] [auto_tune] [2021-10-09 13:31:24,283] : No: 6	CYCLES: 713	 RAFT:6084500.0	best result: 493
[INFO] [auto_tune] [2021-10-09 13:31:24,284] : No: 7	CYCLES: 554	 RAFT:6084500.0	best result: 493
[INFO] [auto_tune] [2021-10-09 13:31:24,284] : No: 8	CYCLES: 743	 RAFT:6084500.0	best result: 493
[INFO] [auto_tune] [2021-10-09 13:31:24,284] : No: 9	CYCLES: 605	 RAFT:6084500.0	best result: 493
[INFO] [auto_tune] [2021-10-09 13:31:24,284] : No: 10	CYCLES: 566	 RAFT:5708913.0	best result: 493
[INFO] [auto_tune] [2021-10-09 13:31:24,285] : No: 11	CYCLES: 594	 RAFT:8065500.0	best result: 493
[INFO] [auto_tune] [2021-10-09 13:31:24,285] : No: 12	CYCLES: 599	 RAFT:6084500.0	best result: 493
[INFO] [auto_tune] [2021-10-09 13:31:24,285] : No: 13	CYCLES: 1351	 RAFT:7707033.0	best result: 493
[INFO] [auto_tune] [2021-10-09 13:31:24,286] : No: 14	CYCLES: 520	 RAFT:5708913.0	best result: 493
[INFO] [auto_tune] [2021-10-09 13:31:24,286] : No: 15	CYCLES: 796	 RAFT:7707033.0	best result: 493
[INFO] [auto_tune] [2021-10-09 13:31:24,286] : No: 16	CYCLES: 663	 RAFT:8065500.0	best result: 493
[INFO] [auto_tune] [2021-10-09 13:31:24,286] : No: 17	CYCLES: 1535	 RAFT:7707033.0	best result: 493
[INFO] [auto_tune] [2021-10-09 13:31:24,287] : No: 18	CYCLES: 1321	 RAFT:7707033.0	best result: 493
[INFO] [auto_tune] [2021-10-09 13:31:24,287] : No: 19	CYCLES: 748	 RAFT:7707033.0	best result: 493
[INFO] [auto_tune] [2021-10-09 13:31:24,287] : No: 20	CYCLES: 850	 RAFT:5708913.0	best result: 493
[INFO] [auto_tune] [2021-10-09 13:31:24,288] : No: 21	CYCLES: 520	 RAFT:5708913.0	best result: 493
[INFO] [auto_tune] [2021-10-09 13:31:24,288] : No: 22	CYCLES: 1269	 RAFT:7707033.0	best result: 493
[INFO] [auto_tune] [2021-10-09 13:31:24,288] : No: 23	CYCLES: 538	 RAFT:5708913.0	best result: 493
[INFO] [auto_tune] [2021-10-09 13:31:24,288] : No: 24	CYCLES: 715	 RAFT:7707033.0	best result: 493
[INFO] [auto_tune] [2021-10-09 13:31:24,289] : No: 25	CYCLES: 810	 RAFT:7707033.0	best result: 493
[INFO] [auto_tune] [2021-10-09 13:31:24,289] : No: 26	CYCLES: 733	 RAFT:5708913.0	best result: 493
[INFO] [auto_tune] [2021-10-09 13:31:24,289] : No: 27	CYCLES: 743	 RAFT:8065500.0	best result: 493
[INFO] [auto_tune] [2021-10-09 13:31:24,290] : No: 28	CYCLES: 783	 RAFT:6084500.0	best result: 493
[INFO] [auto_tune] [2021-10-09 13:31:24,290] : No: 29	CYCLES: 1210	 RAFT:7707033.0	best result: 493
[INFO] [auto_tune] [2021-10-09 13:31:24,290] : No: 30	CYCLES: 686	 RAFT:7707033.0	best result: 493
[INFO] [auto_tune] [2021-10-09 13:31:24,290] : No: 31	CYCLES: 1300	 RAFT:7707033.0	best result: 493
[INFO] [auto_tune] [2021-10-09 13:31:24,291] : No: 32	CYCLES: 1371	 RAFT:7707033.0	best result: 493
[INFO] [auto_tune] [2021-10-09 13:31:24,291] : No: 33	CYCLES: 1201	 RAFT:8065500.0	best result: 493
[INFO] [auto_tune] [2021-10-09 13:31:24,291] : No: 34	CYCLES: 706	 RAFT:7707033.0	best result: 493
[INFO] [auto_tune] [2021-10-09 13:31:24,292] : No: 35	CYCLES: 911	 RAFT:8065500.0	best result: 493
[INFO] [auto_tune] [2021-10-09 13:31:24,292] : No: 36	CYCLES: 742	 RAFT:8065500.0	best result: 493
[INFO] [auto_tune] [2021-10-09 13:31:24,292] : No: 37	CYCLES: 869	 RAFT:5708913.0	best result: 493
[INFO] [auto_tune] [2021-10-09 13:31:24,293] : No: 38	CYCLES: 593	 RAFT:7707033.0	best result: 493
[INFO] [auto_tune] [2021-10-09 13:31:24,293] : No: 39	CYCLES: 1200	 RAFT:7707033.0	best result: 493
[INFO] [auto_tune] [2021-10-09 13:31:24,293] : No: 40	CYCLES: 894	 RAFT:5708913.0	best result: 493
[INFO] [auto_tune] [2021-10-09 13:31:24,293] : No: 41	CYCLES: 603	 RAFT:8065500.0	best result: 493
[INFO] [auto_tune] [2021-10-09 13:31:24,294] : No: 42	CYCLES: 1378	 RAFT:7707033.0	best result: 493
[INFO] [auto_tune] [2021-10-09 13:31:24,294] : No: 43	CYCLES: 783	 RAFT:7707033.0	best result: 493
[INFO] [auto_tune] [2021-10-09 13:31:24,294] : No: 44	CYCLES: 600	 RAFT:8065500.0	best result: 493
[INFO] [auto_tune] [2021-10-09 13:31:24,295] : No: 45	CYCLES: 704	 RAFT:8065500.0	best result: 493
[INFO] [auto_tune] [2021-10-09 13:31:24,295] : No: 46	CYCLES: 736	 RAFT:5708913.0	best result: 493
[INFO] [auto_tune] [2021-10-09 13:31:24,295] : No: 47	CYCLES: 593	 RAFT:8065500.0	best result: 493
[INFO] [auto_tune] [2021-10-09 13:31:24,295] : No: 48	CYCLES: 865	 RAFT:8065500.0	best result: 493
[INFO] [auto_tune] [2021-10-09 13:31:24,296] : No: 49	CYCLES: 1106	 RAFT:8065500.0	best result: 493
[INFO] [auto_tune] [2021-10-09 13:31:24,296] : [8065500.0, 8065500.0, 5708913.0, 5708913.0, 5708913.0, 7707033.0, 5708913.0, 7707033.0, 5708913.0, 5708913.0]
[INFO] [auto_tune] [2021-10-09 13:31:24,296] : tunning总用时：0:04:43.554715
从这里开始auto_tune！
param:{'topi_args': {'inputs': {'ori_shape': [1, 128, 112, 112], 'dtype': 'float16', 'ori_format': 'NCHW'}, 'weights': {'ori_shape': [128, 128, 3, 3], 'dtype': 'float16', 'ori_format': 'NCHW'}, 'bias': None, 'offset_w': None, 'outputs': {'ori_shape': (1, 128, 112, 112), 'dtype': 'float16', 'ori_format': 'NCHW'}, 'strides': (1, 1, 1, 1), 'pads': (1, 1, 1, 1), 'dilations': (1, 1, 1, 1), 'offset_a': 1, 'kernel_name': 'te_fused_op_conv2d_a78f65ab5015ec92_0', 'op_type': 'conv2d', 'tune_mode': 'ATC', 'test_case': 'conv2d_1_128_112_112_128_128_3_3_fp16_fp16_1_1_1_1_1_1_1_1_False', 'op_type_for_atc': 'fusion_op', 'json_str': '{"SocInfo":{"autoTilingMode":"GA","coreNum":"","coreType":"AiCore","l1Fusion":"false","l2Fusion":"false","l2Mode":"1","op_impl_mode":"high_performance","op_impl_mode_list":[],"socVersion":"Ascend310"},"fusion_op_name":"te_fused_op_conv2d_a78f65ab5015ec92_0","l1_size":-1,"op_list":[{"name":"-1_0_trans_TransData_0","output_desc":[{"L1_addr_offset":0,"L1_fusion_type":-1,"L1_workspace_size":-1,"addr_type":0,"data_type":"float16","format":"NC1HWC0","name":"-1_0_trans_TransData_0","ori_format":"NCHW","ori_shape":[1,128,112,112],"shape":[1,8,112,112,16],"slice_offset":[],"split_index":0,"total_shape":[],"use_L1_workspace":0,"valid_shape":[]}],"type":"Data"},{"name":"-1_0_trans_TransData_1","output_desc":[{"L1_addr_offset":0,"L1_fusion_type":-1,"L1_workspace_size":-1,"addr_type":0,"data_type":"float16","format":"FRACTAL_Z","name":"-1_0_trans_TransData_1","ori_format":"NCHW","ori_shape":[128,128,3,3],"shape":[72,8,16,16],"slice_offset":[],"split_index":0,"total_shape":[],"use_L1_workspace":0,"valid_shape":[]}],"type":"Data"},{"name":"-1_0_Conv2DOPT","output_desc":[{"data_type":0,"name":"-1_0_Conv2DOPT","shape":"NULL"}],"type":"Data"},{"name":"-1_0_Conv2DOPT","output_desc":[{"data_type":0,"name":"-1_0_Conv2DOPT","shape":"NULL"}],"type":"Data"},{"func_name":"conv2d","id":4,"input_desc":[{"L1_addr_offset":0,"L1_fusion_type":-1,"L1_workspace_size":-1,"addr_type":0,"data_type":"float16","name":"-1_0_trans_TransData_0","ori_format":"NCHW","ori_shape":[1,128,112,112],"shape":[1,8,112,112,16],"slice_offset":[],"split_index":0,"total_shape":[],"use_L1_workspace":0,"valid_shape":[]},{"L1_addr_offset":0,"L1_fusion_type":-1,"L1_workspace_size":-1,"addr_type":0,"data_type":"float16","name":"-1_0_trans_TransData_1","ori_format":"NCHW","ori_shape":[128,128,3,3],"shape":[72,8,16,16],"slice_offset":[],"split_index":0,"total_shape":[],"use_L1_workspace":0,"valid_shape":[]},{"data_type":0,"name":"-1_0_Conv2DOPT","shape":"NULL"},{"data_type":0,"name":"-1_0_Conv2DOPT","shape":"NULL"}],"module_name":"impl.conv2d","name":"-1_0_Conv2D","output_desc":[{"L1_addr_offset":0,"L1_fusion_type":-1,"L1_workspace_size":-1,"addr_type":0,"data_type":"float16","name":"-1_0_Conv2D","ori_format":"NCHW","ori_shape":[1,128,112,112],"output_index":0,"shape":[1,8,112,112,16],"slice_offset":[],"split_index":0,"total_shape":[],"use_L1_workspace":0,"valid_shape":[]}],"pattern":"Convolution","prebuild_outs_attrs":{"kwds_args":{},"list_args":[{"L1_addr_offset":0,"L1_fusion_type":-1,"L1_workspace_size":-1,"addr_type":0,"dtype":"float16","format":"NC1HWC0","ori_format":"NCHW","ori_shape":[1,128,112,112],"shape":[1,8,112,112,16],"slice_offset":[],"split_index":0,"total_shape":[],"use_L1_workspace":0,"valid_shape":[]},[1,1,1,1],[1,1,1,1],[1,1,1,1],1,"NCHW",0]},"py_module_path":"/home/HwHiAiUser/Ascend/ascend-toolkit/20.0.0.RC1/x86_64-linux_gcc7.3.0/opp/op_impl/built-in/ai_core/tbe","type":"Conv2D"}]}', 'fusion_op_name': 'te_fused_op_conv2d_a78f65ab5015ec92_0', 'input_size_list': [3211264, 294912], 'input_type_list': ['float16', 'float16'], 'input_file_list': ['float16@input.data', 'float16@input.data'], 'output_size_list': [3211264], 'output_type_list': ['float16'], 'input_memory_type': [0, 0], 'output_memory_type': [0], 'input_l1_addr_list': [], 'output_l1_addr_list': [], 'l1_addr_input_flag': 0, 'slice_offset_list': [[], []], 'valid_shape_list': [[], []], 'platform': 1}, 'shape_args': {'op_type': 'conv2d', 'a_shape': [1, 8, 112, 112, 16], 'b_shape': [128, 8, 3, 3, 16], 'c_shape': [1, 8, 112, 112, 16], 'a_dtype': 'float16', 'b_dtype': 'float16', 'c_dtype': 'float16', 'mad_dtype': 'float32', 'pad': [1, 1, 1, 1], 'stride': [1, 1], 'dilation': [1, 1], 'group': 1, 'bias_flag': False, 'fused_coefficient': [0, 0, 0], 'fused_channel_wise': [0, 0, 0], 'in_fm_memory_type': [0], 'out_fm_memory_type': [0], 'l1_fusion_type': -1, 'fusion_type': 1, 'reserved_ub': 0, 'kernel_name': 'te_fused_op_conv2d_a78f65ab5015ec92_0', 'pooling_shape': [0, 0], 'pooling_stride': [0, 0], 'test_case': 'conv2d_1_128_112_112_128_128_3_3_fp16_fp16_1_1_1_1_1_1_1_1_False', 'op_name': 'te_fused_op_conv2d_a78f65ab5015ec92_0'}}
./AIC_2_L1_SIZE_1024_repository_Ascend310_conv2d_forward.json
ATC run success, welcome to the next use.
conv2d1-4循环
ATC start working now, please wait for a moment.
/usr/local/python3.7.5/lib/python3.7/site-packages/pandas/compat/__init__.py:120: UserWarning: Could not import the lzma module. Your installed Python is incomplete. Attempting to use lzma compression will result in a RuntimeError.
  warnings.warn(msg)
[INFO] [auto_tune] [2021-10-09 13:31:41,082] : tuner_index
[INFO] [auto_tune] [2021-10-09 13:31:41,082] : 4
[INFO] [auto_tune] [2021-10-09 13:31:41,268] : Start kernel te_fused_op_conv2d_a78f65ab5015ec92_0 auto tuning.Total tuning round would be 30
[INFO] [auto_tune] [2021-10-09 13:31:41,268] : 68516
[INFO] [auto_tune] [2021-10-09 13:31:55,814] : 测试point:94
[INFO] [auto_tune] [2021-10-09 13:33:24,716] : No: 0	CYCLES: 1084	 SCORE:20215170.0	best result: 1084
[INFO] [auto_tune] [2021-10-09 13:33:24,716] : No: 1	CYCLES: 687	 SCORE:18134196.0	best result: 687
[INFO] [auto_tune] [2021-10-09 13:33:24,717] : No: 2	CYCLES: 925	 SCORE:17286804.0	best result: 687
[INFO] [auto_tune] [2021-10-09 13:33:24,717] : No: 3	CYCLES: 1039	 SCORE:16257024.0	best result: 687
[INFO] [auto_tune] [2021-10-09 13:33:24,717] : No: 4	CYCLES: 1050	 SCORE:16249089.0	best result: 687
[INFO] [auto_tune] [2021-10-09 13:33:24,718] : No: 5	CYCLES: 872	 SCORE:15286678.0	best result: 687
[INFO] [auto_tune] [2021-10-09 13:33:24,718] : No: 6	CYCLES: 918	 SCORE:14641330.0	best result: 687
[INFO] [auto_tune] [2021-10-09 13:33:24,718] : No: 7	CYCLES: 852	 SCORE:14602800.0	best result: 687
[INFO] [auto_tune] [2021-10-09 13:33:24,719] : No: 8	CYCLES: 1114	 SCORE:13803642.0	best result: 687
[INFO] [auto_tune] [2021-10-09 13:33:24,719] : No: 9	CYCLES: 871	 SCORE:12965103.0	best result: 687
[INFO] [auto_tune] [2021-10-09 13:33:24,719] : No: 10	CYCLES: 1229	 SCORE:12712632.0	best result: 687
[INFO] [auto_tune] [2021-10-09 13:33:24,719] : No: 11	CYCLES: 918	 SCORE:12497892.0	best result: 687
[INFO] [auto_tune] [2021-10-09 13:33:24,720] : No: 12	CYCLES: 1012	 SCORE:11856974.0	best result: 687
[INFO] [auto_tune] [2021-10-09 13:33:24,720] : No: 13	CYCLES: 716	 SCORE:11669956.0	best result: 687
[INFO] [auto_tune] [2021-10-09 13:33:24,720] : No: 14	CYCLES: 1243	 SCORE:11394382.0	best result: 687
[INFO] [auto_tune] [2021-10-09 13:33:24,721] : No: 15	CYCLES: 999	 SCORE:11210230.0	best result: 687
[INFO] [auto_tune] [2021-10-09 13:33:24,721] : No: 16	CYCLES: 1002	 SCORE:11010048.0	best result: 687
[INFO] [auto_tune] [2021-10-09 13:33:24,721] : No: 17	CYCLES: 891	 SCORE:10509591.0	best result: 687
[INFO] [auto_tune] [2021-10-09 13:33:24,721] : No: 18	CYCLES: 1153	 SCORE:10404495.0	best result: 687
[INFO] [auto_tune] [2021-10-09 13:33:24,722] : No: 19	CYCLES: 1071	 SCORE:10352731.0	best result: 687
[INFO] [auto_tune] [2021-10-09 13:33:24,722] : No: 20	CYCLES: 615	 SCORE:9944559.0	best result: 615
[INFO] [auto_tune] [2021-10-09 13:33:24,722] : No: 21	CYCLES: 1019	 SCORE:9873779.0	best result: 615
[INFO] [auto_tune] [2021-10-09 13:33:24,723] : No: 22	CYCLES: 2100	 SCORE:9578361.0	best result: 615
[INFO] [auto_tune] [2021-10-09 13:33:24,723] : No: 23	CYCLES: 1280	 SCORE:9081938.0	best result: 615
[INFO] [auto_tune] [2021-10-09 13:33:24,723] : No: 24	CYCLES: 862	 SCORE:9022868.0	best result: 615
[INFO] [auto_tune] [2021-10-09 13:33:24,723] : No: 25	CYCLES: 1165	 SCORE:8780164.0	best result: 615
[INFO] [auto_tune] [2021-10-09 13:33:24,724] : No: 26	CYCLES: 764	 SCORE:8446064.0	best result: 615
[INFO] [auto_tune] [2021-10-09 13:33:24,724] : No: 27	CYCLES: 1358	 SCORE:8424692.0	best result: 615
[INFO] [auto_tune] [2021-10-09 13:33:24,724] : No: 28	CYCLES: 1214	 SCORE:8065500.0	best result: 615
[INFO] [auto_tune] [2021-10-09 13:33:24,724] : No: 29	CYCLES: 952	 SCORE:7972793.0	best result: 615
[INFO] [auto_tune] [2021-10-09 13:33:24,725] : No: 30	CYCLES: 674	 SCORE:7938575.0	best result: 615
[INFO] [auto_tune] [2021-10-09 13:33:24,725] : No: 31	CYCLES: 1640	 SCORE:7707033.0	best result: 615
[INFO] [auto_tune] [2021-10-09 13:33:24,725] : No: 32	CYCLES: 1692	 SCORE:7685684.0	best result: 615
[INFO] [auto_tune] [2021-10-09 13:33:24,726] : No: 33	CYCLES: 1245	 SCORE:7643339.0	best result: 615
[INFO] [auto_tune] [2021-10-09 13:33:24,726] : No: 34	CYCLES: 1070	 SCORE:7225344.0	best result: 615
[INFO] [auto_tune] [2021-10-09 13:33:24,726] : No: 35	CYCLES: 1312	 SCORE:7132473.0	best result: 615
[INFO] [auto_tune] [2021-10-09 13:33:24,726] : No: 36	CYCLES: 812	 SCORE:7114184.0	best result: 615
[INFO] [auto_tune] [2021-10-09 13:33:24,727] : No: 37	CYCLES: 1070	 SCORE:6940668.0	best result: 615
[INFO] [auto_tune] [2021-10-09 13:33:24,727] : No: 38	CYCLES: 1108	 SCORE:6800323.0	best result: 615
[INFO] [auto_tune] [2021-10-09 13:33:24,727] : No: 39	CYCLES: 602	 SCORE:6767151.0	best result: 602
[INFO] [auto_tune] [2021-10-09 13:33:24,728] : No: 40	CYCLES: 1382	 SCORE:6685619.0	best result: 602
[INFO] [auto_tune] [2021-10-09 13:33:24,728] : No: 41	CYCLES: 841	 SCORE:6582519.0	best result: 602
[INFO] [auto_tune] [2021-10-09 13:33:24,728] : No: 42	CYCLES: 1347	 SCORE:6543707.0	best result: 602
[INFO] [auto_tune] [2021-10-09 13:33:24,728] : No: 43	CYCLES: 651	 SCORE:6512986.0	best result: 602
[INFO] [auto_tune] [2021-10-09 13:33:24,729] : No: 44	CYCLES: 853	 SCORE:6323719.0	best result: 602
[INFO] [auto_tune] [2021-10-09 13:33:24,729] : No: 45	CYCLES: 1487	 SCORE:6183949.0	best result: 602
[INFO] [auto_tune] [2021-10-09 13:33:24,729] : No: 46	CYCLES: 810	 SCORE:6084500.0	best result: 602
[INFO] [auto_tune] [2021-10-09 13:33:24,730] : No: 47	CYCLES: 1176	 SCORE:5979595.0	best result: 602
[INFO] [auto_tune] [2021-10-09 13:33:24,730] : No: 48	CYCLES: 984	 SCORE:5928487.0	best result: 602
[INFO] [auto_tune] [2021-10-09 13:33:24,730] : No: 49	CYCLES: 529	 SCORE:5853443.0	best result: 529
[INFO] [auto_tune] [2021-10-09 13:33:24,730] : No: 50	CYCLES: 518	 SCORE:5708913.0	best result: 518
[INFO] [auto_tune] [2021-10-09 13:33:24,731] : No: 51	CYCLES: 1197	 SCORE:5440259.0	best result: 518
[INFO] [auto_tune] [2021-10-09 13:33:24,731] : No: 52	CYCLES: 1681	 SCORE:5274775.0	best result: 518
[INFO] [auto_tune] [2021-10-09 13:33:24,731] : No: 53	CYCLES: 1437	 SCORE:5225107.0	best result: 518
[INFO] [auto_tune] [2021-10-09 13:33:24,732] : No: 54	CYCLES: 1668	 SCORE:5053792.0	best result: 518
[INFO] [auto_tune] [2021-10-09 13:33:24,732] : No: 55	CYCLES: 720	 SCORE:5026326.0	best result: 518
[INFO] [auto_tune] [2021-10-09 13:33:24,732] : No: 56	CYCLES: 2428	 SCORE:4890479.0	best result: 518
[INFO] [auto_tune] [2021-10-09 13:33:24,732] : No: 57	CYCLES: 1419	 SCORE:4825273.0	best result: 518
[INFO] [auto_tune] [2021-10-09 13:33:24,733] : No: 58	CYCLES: 2005	 SCORE:4754982.0	best result: 518
[INFO] [auto_tune] [2021-10-09 13:33:24,733] : No: 59	CYCLES: 2351	 SCORE:4612688.0	best result: 518
[INFO] [auto_tune] [2021-10-09 13:33:24,733] : No: 60	CYCLES: 822	 SCORE:4533549.0	best result: 518
[INFO] [auto_tune] [2021-10-09 13:33:24,733] : No: 61	CYCLES: 1790	 SCORE:4376233.0	best result: 518
[INFO] [auto_tune] [2021-10-09 13:33:24,734] : No: 62	CYCLES: 621	 SCORE:4362471.0	best result: 518
[INFO] [auto_tune] [2021-10-09 13:33:24,734] : No: 63	CYCLES: 1460	 SCORE:4321701.0	best result: 518
[INFO] [auto_tune] [2021-10-09 13:33:24,734] : No: 64	CYCLES: 631	 SCORE:4255417.0	best result: 518
[INFO] [auto_tune] [2021-10-09 13:33:24,735] : No: 65	CYCLES: 2797	 SCORE:4252156.0	best result: 518
[INFO] [auto_tune] [2021-10-09 13:33:24,735] : No: 66	CYCLES: 2216	 SCORE:4080194.0	best result: 518
[INFO] [auto_tune] [2021-10-09 13:33:24,735] : No: 67	CYCLES: 1769	 SCORE:4056333.0	best result: 518
[INFO] [auto_tune] [2021-10-09 13:33:24,735] : No: 68	CYCLES: 2418	 SCORE:3941096.0	best result: 518
[INFO] [auto_tune] [2021-10-09 13:33:24,736] : No: 69	CYCLES: 825	 SCORE:3853516.0	best result: 518
[INFO] [auto_tune] [2021-10-09 13:33:24,736] : No: 70	CYCLES: 2286	 SCORE:3660332.0	best result: 518
[INFO] [auto_tune] [2021-10-09 13:33:24,736] : No: 71	CYCLES: 810	 SCORE:3605629.0	best result: 518
[INFO] [auto_tune] [2021-10-09 13:33:24,737] : No: 72	CYCLES: 857	 SCORE:3516517.0	best result: 518
[INFO] [auto_tune] [2021-10-09 13:33:24,737] : No: 73	CYCLES: 1679	 SCORE:3450910.0	best result: 518
[INFO] [auto_tune] [2021-10-09 13:33:24,737] : No: 74	CYCLES: 766	 SCORE:3211264.0	best result: 518
[INFO] [auto_tune] [2021-10-09 13:33:24,737] : No: 75	CYCLES: 1131	 SCORE:3178158.0	best result: 518
[INFO] [auto_tune] [2021-10-09 13:33:24,738] : No: 76	CYCLES: 1854	 SCORE:3103503.0	best result: 518
[INFO] [auto_tune] [2021-10-09 13:33:24,738] : No: 77	CYCLES: 2658	 SCORE:3052290.0	best result: 518
[INFO] [auto_tune] [2021-10-09 13:33:24,738] : No: 78	CYCLES: 1875	 SCORE:2964243.0	best result: 518
[INFO] [auto_tune] [2021-10-09 13:33:24,739] : No: 79	CYCLES: 1284	 SCORE:2917489.0	best result: 518
[INFO] [auto_tune] [2021-10-09 13:33:24,739] : No: 80	CYCLES: 1120	 SCORE:2802557.0	best result: 518
[INFO] [auto_tune] [2021-10-09 13:33:24,739] : No: 81	CYCLES: 1172	 SCORE:2627397.0	best result: 518
[INFO] [auto_tune] [2021-10-09 13:33:24,739] : No: 82	CYCLES: 2549	 SCORE:2490603.0	best result: 518
[INFO] [auto_tune] [2021-10-09 13:33:24,740] : No: 83	CYCLES: 1545	 SCORE:2395968.0	best result: 518
[INFO] [auto_tune] [2021-10-09 13:33:24,740] : No: 84	CYCLES: 1105	 SCORE:2312110.0	best result: 518
[INFO] [auto_tune] [2021-10-09 13:33:24,740] : No: 85	CYCLES: 1446	 SCORE:2223182.0	best result: 518
[INFO] [auto_tune] [2021-10-09 13:33:24,741] : No: 86	CYCLES: 2023	 SCORE:2111516.0	best result: 518
[INFO] [auto_tune] [2021-10-09 13:33:24,741] : No: 87	CYCLES: 1314	 SCORE:1938876.0	best result: 518
[INFO] [auto_tune] [2021-10-09 13:33:24,741] : No: 88	CYCLES: 1751	 SCORE:1910834.0	best result: 518
[INFO] [auto_tune] [2021-10-09 13:33:24,741] : No: 89	CYCLES: 3094	 SCORE:1820559.0	best result: 518
[INFO] [auto_tune] [2021-10-09 13:33:24,742] : No: 90	CYCLES: 1386	 SCORE:1712674.0	best result: 518
[INFO] [auto_tune] [2021-10-09 13:33:24,742] : No: 91	CYCLES: 1801	 SCORE:1645629.0	best result: 518
[INFO] [auto_tune] [2021-10-09 13:33:24,742] : No: 92	CYCLES: 3163	 SCORE:1007455.0	best result: 518
[INFO] [auto_tune] [2021-10-09 13:33:24,742] : [5708913.0, 5853443.0, 6767151.0, 9944559.0, 4362471.0, 4255417.0, 6512986.0, 7938575.0, 18134196.0, 11669956.0]
[INFO] [auto_tune] [2021-10-09 13:34:21,294] : No: 0	CYCLES: 1932	 RAFT:6767151.0	best result: 518
[INFO] [auto_tune] [2021-10-09 13:34:21,294] : No: 1	CYCLES: 954	 RAFT:9944559.0	best result: 518
[INFO] [auto_tune] [2021-10-09 13:34:21,294] : No: 2	CYCLES: 1569	 RAFT:4255417.0	best result: 518
[INFO] [auto_tune] [2021-10-09 13:34:21,295] : No: 3	CYCLES: 1534	 RAFT:6767151.0	best result: 518
[INFO] [auto_tune] [2021-10-09 13:34:21,295] : No: 4	CYCLES: 1144	 RAFT:9944559.0	best result: 518
[INFO] [auto_tune] [2021-10-09 13:34:21,295] : No: 5	CYCLES: 1451	 RAFT:4255417.0	best result: 518
[INFO] [auto_tune] [2021-10-09 13:34:21,295] : No: 6	CYCLES: 680	 RAFT:4255417.0	best result: 518
[INFO] [auto_tune] [2021-10-09 13:34:21,296] : No: 7	CYCLES: 874	 RAFT:11669956.0	best result: 518
[INFO] [auto_tune] [2021-10-09 13:34:21,296] : No: 8	CYCLES: 1496	 RAFT:4255417.0	best result: 518
[INFO] [auto_tune] [2021-10-09 13:34:21,296] : No: 9	CYCLES: 836	 RAFT:4362471.0	best result: 518
[INFO] [auto_tune] [2021-10-09 13:34:21,297] : No: 10	CYCLES: 631	 RAFT:11669956.0	best result: 518
[INFO] [auto_tune] [2021-10-09 13:34:21,297] : No: 11	CYCLES: 636	 RAFT:11669956.0	best result: 518
[INFO] [auto_tune] [2021-10-09 13:34:21,297] : No: 12	CYCLES: 855	 RAFT:4362471.0	best result: 518
[INFO] [auto_tune] [2021-10-09 13:34:21,297] : No: 13	CYCLES: 655	 RAFT:9944559.0	best result: 518
[INFO] [auto_tune] [2021-10-09 13:34:21,298] : No: 14	CYCLES: 739	 RAFT:7938575.0	best result: 518
[INFO] [auto_tune] [2021-10-09 13:34:21,298] : No: 15	CYCLES: 622	 RAFT:6512986.0	best result: 518
[INFO] [auto_tune] [2021-10-09 13:34:21,298] : No: 16	CYCLES: 1154	 RAFT:9944559.0	best result: 518
[INFO] [auto_tune] [2021-10-09 13:34:21,299] : No: 17	CYCLES: 577	 RAFT:4362471.0	best result: 518
[INFO] [auto_tune] [2021-10-09 13:34:21,299] : No: 18	CYCLES: 837	 RAFT:4362471.0	best result: 518
[INFO] [auto_tune] [2021-10-09 13:34:21,299] : No: 19	CYCLES: 1633	 RAFT:6767151.0	best result: 518
[INFO] [auto_tune] [2021-10-09 13:34:21,299] : No: 20	CYCLES: 1070	 RAFT:9944559.0	best result: 518
[INFO] [auto_tune] [2021-10-09 13:34:21,300] : No: 21	CYCLES: 1399	 RAFT:9944559.0	best result: 518
[INFO] [auto_tune] [2021-10-09 13:34:21,300] : No: 22	CYCLES: 733	 RAFT:6512986.0	best result: 518
[INFO] [auto_tune] [2021-10-09 13:34:21,300] : No: 23	CYCLES: 1534	 RAFT:4255417.0	best result: 518
[INFO] [auto_tune] [2021-10-09 13:34:21,301] : No: 24	CYCLES: 656	 RAFT:9944559.0	best result: 518
[INFO] [auto_tune] [2021-10-09 13:34:21,301] : No: 25	CYCLES: 638	 RAFT:5708913.0	best result: 518
[INFO] [auto_tune] [2021-10-09 13:34:21,301] : No: 26	CYCLES: 776	 RAFT:5853443.0	best result: 518
[INFO] [auto_tune] [2021-10-09 13:34:21,301] : No: 27	CYCLES: 723	 RAFT:4362471.0	best result: 518
[INFO] [auto_tune] [2021-10-09 13:34:21,302] : No: 28	CYCLES: 682	 RAFT:4362471.0	best result: 518
[INFO] [auto_tune] [2021-10-09 13:34:21,302] : No: 29	CYCLES: 692	 RAFT:5853443.0	best result: 518
[INFO] [auto_tune] [2021-10-09 13:34:21,302] : No: 30	CYCLES: 662	 RAFT:4255417.0	best result: 518
[INFO] [auto_tune] [2021-10-09 13:34:21,302] : No: 31	CYCLES: 1227	 RAFT:5853443.0	best result: 518
[INFO] [auto_tune] [2021-10-09 13:34:21,303] : No: 32	CYCLES: 1393	 RAFT:6767151.0	best result: 518
[INFO] [auto_tune] [2021-10-09 13:34:21,303] : No: 33	CYCLES: 1518	 RAFT:4255417.0	best result: 518
[INFO] [auto_tune] [2021-10-09 13:34:21,303] : No: 34	CYCLES: 1144	 RAFT:9944559.0	best result: 518
[INFO] [auto_tune] [2021-10-09 13:34:21,304] : No: 35	CYCLES: 608	 RAFT:6512986.0	best result: 518
[INFO] [auto_tune] [2021-10-09 13:34:21,304] : No: 36	CYCLES: 804	 RAFT:4255417.0	best result: 518
[INFO] [auto_tune] [2021-10-09 13:34:21,304] : No: 37	CYCLES: 625	 RAFT:11669956.0	best result: 518
[INFO] [auto_tune] [2021-10-09 13:34:21,305] : No: 38	CYCLES: 557	 RAFT:4362471.0	best result: 518
[INFO] [auto_tune] [2021-10-09 13:34:21,305] : No: 39	CYCLES: 716	 RAFT:6767151.0	best result: 518
[INFO] [auto_tune] [2021-10-09 13:34:21,305] : No: 40	CYCLES: 1418	 RAFT:6767151.0	best result: 518
[INFO] [auto_tune] [2021-10-09 13:34:21,305] : No: 41	CYCLES: 746	 RAFT:5853443.0	best result: 518
[INFO] [auto_tune] [2021-10-09 13:34:21,306] : No: 42	CYCLES: 1565	 RAFT:6767151.0	best result: 518
[INFO] [auto_tune] [2021-10-09 13:34:21,306] : No: 43	CYCLES: 569	 RAFT:4362471.0	best result: 518
[INFO] [auto_tune] [2021-10-09 13:34:21,306] : No: 44	CYCLES: 604	 RAFT:6767151.0	best result: 518
[INFO] [auto_tune] [2021-10-09 13:34:21,306] : No: 45	CYCLES: 837	 RAFT:11669956.0	best result: 518
[INFO] [auto_tune] [2021-10-09 13:34:21,307] : No: 46	CYCLES: 767	 RAFT:6767151.0	best result: 518
[INFO] [auto_tune] [2021-10-09 13:34:21,307] : No: 47	CYCLES: 688	 RAFT:5853443.0	best result: 518
[INFO] [auto_tune] [2021-10-09 13:34:21,307] : No: 48	CYCLES: 1128	 RAFT:9944559.0	best result: 518
[INFO] [auto_tune] [2021-10-09 13:34:21,308] : No: 49	CYCLES: 831	 RAFT:11669956.0	best result: 518
[INFO] [auto_tune] [2021-10-09 13:34:21,308] : [5708913.0, 5853443.0, 4362471.0, 4362471.0, 4362471.0, 6767151.0, 6767151.0, 6512986.0, 9944559.0, 4362471.0]
[INFO] [auto_tune] [2021-10-09 13:35:12,661] : No: 0	CYCLES: 1639	 RAFT:6767151.0	best result: 518
[INFO] [auto_tune] [2021-10-09 13:35:12,662] : No: 1	CYCLES: 755	 RAFT:9944559.0	best result: 518
[INFO] [auto_tune] [2021-10-09 13:35:12,662] : No: 2	CYCLES: 952	 RAFT:9944559.0	best result: 518
[INFO] [auto_tune] [2021-10-09 13:35:12,662] : No: 3	CYCLES: 846	 RAFT:4362471.0	best result: 518
[INFO] [auto_tune] [2021-10-09 13:35:12,663] : No: 4	CYCLES: 585	 RAFT:9944559.0	best result: 518
[INFO] [auto_tune] [2021-10-09 13:35:12,663] : No: 5	CYCLES: 841	 RAFT:4362471.0	best result: 518
[INFO] [auto_tune] [2021-10-09 13:35:12,663] : No: 6	CYCLES: 688	 RAFT:6512986.0	best result: 518
[INFO] [auto_tune] [2021-10-09 13:35:12,664] : No: 7	CYCLES: 605	 RAFT:6767151.0	best result: 518
[INFO] [auto_tune] [2021-10-09 13:35:12,664] : No: 8	CYCLES: 813	 RAFT:4362471.0	best result: 518
[INFO] [auto_tune] [2021-10-09 13:35:12,664] : No: 9	CYCLES: 528	 RAFT:5853443.0	best result: 518
[INFO] [auto_tune] [2021-10-09 13:35:12,664] : No: 10	CYCLES: 1378	 RAFT:6767151.0	best result: 518
[INFO] [auto_tune] [2021-10-09 13:35:12,665] : No: 11	CYCLES: 671	 RAFT:4362471.0	best result: 518
[INFO] [auto_tune] [2021-10-09 13:35:12,665] : No: 12	CYCLES: 793	 RAFT:5708913.0	best result: 518
[INFO] [auto_tune] [2021-10-09 13:35:12,665] : No: 13	CYCLES: 1193	 RAFT:4362471.0	best result: 518
[INFO] [auto_tune] [2021-10-09 13:35:12,666] : No: 14	CYCLES: 982	 RAFT:5853443.0	best result: 518
[INFO] [auto_tune] [2021-10-09 13:35:12,666] : No: 15	CYCLES: 922	 RAFT:5708913.0	best result: 518
[INFO] [auto_tune] [2021-10-09 13:35:12,666] : No: 16	CYCLES: 714	 RAFT:5708913.0	best result: 518
[INFO] [auto_tune] [2021-10-09 13:35:12,666] : No: 17	CYCLES: 847	 RAFT:4362471.0	best result: 518
[INFO] [auto_tune] [2021-10-09 13:35:12,667] : No: 18	CYCLES: 837	 RAFT:4362471.0	best result: 518
[INFO] [auto_tune] [2021-10-09 13:35:12,667] : No: 19	CYCLES: 604	 RAFT:6767151.0	best result: 518
[INFO] [auto_tune] [2021-10-09 13:35:12,667] : No: 20	CYCLES: 936	 RAFT:9944559.0	best result: 518
[INFO] [auto_tune] [2021-10-09 13:35:12,668] : No: 21	CYCLES: 842	 RAFT:4362471.0	best result: 518
[INFO] [auto_tune] [2021-10-09 13:35:12,668] : No: 22	CYCLES: 829	 RAFT:4362471.0	best result: 518
[INFO] [auto_tune] [2021-10-09 13:35:12,668] : No: 23	CYCLES: 494	 RAFT:9944559.0	best result: 494
[INFO] [auto_tune] [2021-10-09 13:35:12,668] : No: 24	CYCLES: 866	 RAFT:4362471.0	best result: 494
[INFO] [auto_tune] [2021-10-09 13:35:12,669] : No: 25	CYCLES: 894	 RAFT:4362471.0	best result: 494
[INFO] [auto_tune] [2021-10-09 13:35:12,669] : No: 26	CYCLES: 1126	 RAFT:9944559.0	best result: 494
[INFO] [auto_tune] [2021-10-09 13:35:12,669] : No: 27	CYCLES: 1186	 RAFT:9944559.0	best result: 494
[INFO] [auto_tune] [2021-10-09 13:35:12,670] : No: 28	CYCLES: 682	 RAFT:5853443.0	best result: 494
[INFO] [auto_tune] [2021-10-09 13:35:12,670] : No: 29	CYCLES: 564	 RAFT:6512986.0	best result: 494
[INFO] [auto_tune] [2021-10-09 13:35:12,670] : No: 30	CYCLES: 510	 RAFT:5853443.0	best result: 494
[INFO] [auto_tune] [2021-10-09 13:35:12,670] : No: 31	CYCLES: 822	 RAFT:5708913.0	best result: 494
[INFO] [auto_tune] [2021-10-09 13:35:12,671] : No: 32	CYCLES: 504	 RAFT:5853443.0	best result: 494
[INFO] [auto_tune] [2021-10-09 13:35:12,671] : No: 33	CYCLES: 585	 RAFT:9944559.0	best result: 494
[INFO] [auto_tune] [2021-10-09 13:35:12,671] : No: 34	CYCLES: 497	 RAFT:9944559.0	best result: 494
[INFO] [auto_tune] [2021-10-09 13:35:12,672] : No: 35	CYCLES: 620	 RAFT:6767151.0	best result: 494
[INFO] [auto_tune] [2021-10-09 13:35:12,672] : No: 36	CYCLES: 640	 RAFT:9944559.0	best result: 494
[INFO] [auto_tune] [2021-10-09 13:35:12,672] : No: 37	CYCLES: 1308	 RAFT:9944559.0	best result: 494
[INFO] [auto_tune] [2021-10-09 13:35:12,672] : No: 38	CYCLES: 622	 RAFT:5708913.0	best result: 494
[INFO] [auto_tune] [2021-10-09 13:35:12,673] : No: 39	CYCLES: 1239	 RAFT:9944559.0	best result: 494
[INFO] [auto_tune] [2021-10-09 13:35:12,673] : No: 40	CYCLES: 744	 RAFT:5853443.0	best result: 494
[INFO] [auto_tune] [2021-10-09 13:35:12,673] : No: 41	CYCLES: 1036	 RAFT:5853443.0	best result: 494
[INFO] [auto_tune] [2021-10-09 13:35:12,673] : No: 42	CYCLES: 1601	 RAFT:6767151.0	best result: 494
[INFO] [auto_tune] [2021-10-09 13:35:12,674] : No: 43	CYCLES: 755	 RAFT:9944559.0	best result: 494
[INFO] [auto_tune] [2021-10-09 13:35:12,674] : No: 44	CYCLES: 761	 RAFT:6512986.0	best result: 494
[INFO] [auto_tune] [2021-10-09 13:35:12,674] : No: 45	CYCLES: 1299	 RAFT:9944559.0	best result: 494
[INFO] [auto_tune] [2021-10-09 13:35:12,675] : No: 46	CYCLES: 2005	 RAFT:6767151.0	best result: 494
[INFO] [auto_tune] [2021-10-09 13:35:12,675] : No: 47	CYCLES: 571	 RAFT:6512986.0	best result: 494
[INFO] [auto_tune] [2021-10-09 13:35:12,675] : No: 48	CYCLES: 744	 RAFT:5853443.0	best result: 494
[INFO] [auto_tune] [2021-10-09 13:35:12,676] : No: 49	CYCLES: 805	 RAFT:4362471.0	best result: 494
[INFO] [auto_tune] [2021-10-09 13:35:12,676] : [9944559.0, 9944559.0, 5853443.0, 5853443.0, 5708913.0, 5853443.0, 5853443.0, 4362471.0, 6512986.0, 4362471.0]
[INFO] [auto_tune] [2021-10-09 13:36:01,021] : No: 0	CYCLES: 706	 RAFT:6512986.0	best result: 494
[INFO] [auto_tune] [2021-10-09 13:36:01,022] : No: 1	CYCLES: 781	 RAFT:4362471.0	best result: 494
[INFO] [auto_tune] [2021-10-09 13:36:01,022] : No: 2	CYCLES: 598	 RAFT:6512986.0	best result: 494
[INFO] [auto_tune] [2021-10-09 13:36:01,022] : No: 3	CYCLES: 781	 RAFT:6512986.0	best result: 494
[INFO] [auto_tune] [2021-10-09 13:36:01,023] : No: 4	CYCLES: 699	 RAFT:4362471.0	best result: 494
[INFO] [auto_tune] [2021-10-09 13:36:01,023] : No: 5	CYCLES: 721	 RAFT:5853443.0	best result: 494
[INFO] [auto_tune] [2021-10-09 13:36:01,023] : No: 6	CYCLES: 806	 RAFT:4362471.0	best result: 494
[INFO] [auto_tune] [2021-10-09 13:36:01,023] : No: 7	CYCLES: 896	 RAFT:4362471.0	best result: 494
[INFO] [auto_tune] [2021-10-09 13:36:01,024] : No: 8	CYCLES: 657	 RAFT:5708913.0	best result: 494
[INFO] [auto_tune] [2021-10-09 13:36:01,024] : No: 9	CYCLES: 706	 RAFT:5853443.0	best result: 494
[INFO] [auto_tune] [2021-10-09 13:36:01,024] : No: 10	CYCLES: 1220	 RAFT:9944559.0	best result: 494
[INFO] [auto_tune] [2021-10-09 13:36:01,025] : No: 11	CYCLES: 1224	 RAFT:4362471.0	best result: 494
[INFO] [auto_tune] [2021-10-09 13:36:01,025] : No: 12	CYCLES: 672	 RAFT:9944559.0	best result: 494
[INFO] [auto_tune] [2021-10-09 13:36:01,025] : No: 13	CYCLES: 1058	 RAFT:9944559.0	best result: 494
[INFO] [auto_tune] [2021-10-09 13:36:01,025] : No: 14	CYCLES: 865	 RAFT:5853443.0	best result: 494
[INFO] [auto_tune] [2021-10-09 13:36:01,026] : No: 15	CYCLES: 600	 RAFT:6512986.0	best result: 494
[INFO] [auto_tune] [2021-10-09 13:36:01,026] : No: 16	CYCLES: 617	 RAFT:9944559.0	best result: 494
[INFO] [auto_tune] [2021-10-09 13:36:01,026] : No: 17	CYCLES: 969	 RAFT:9944559.0	best result: 494
[INFO] [auto_tune] [2021-10-09 13:36:01,027] : No: 18	CYCLES: 702	 RAFT:9944559.0	best result: 494
[INFO] [auto_tune] [2021-10-09 13:36:01,027] : No: 19	CYCLES: 714	 RAFT:4362471.0	best result: 494
[INFO] [auto_tune] [2021-10-09 13:36:01,027] : No: 20	CYCLES: 788	 RAFT:4362471.0	best result: 494
[INFO] [auto_tune] [2021-10-09 13:36:01,027] : No: 21	CYCLES: 1303	 RAFT:4362471.0	best result: 494
[INFO] [auto_tune] [2021-10-09 13:36:01,028] : No: 22	CYCLES: 884	 RAFT:5853443.0	best result: 494
[INFO] [auto_tune] [2021-10-09 13:36:01,028] : No: 23	CYCLES: 934	 RAFT:9944559.0	best result: 494
[INFO] [auto_tune] [2021-10-09 13:36:01,028] : No: 24	CYCLES: 818	 RAFT:4362471.0	best result: 494
[INFO] [auto_tune] [2021-10-09 13:36:01,029] : No: 25	CYCLES: 749	 RAFT:6512986.0	best result: 494
[INFO] [auto_tune] [2021-10-09 13:36:01,029] : No: 26	CYCLES: 584	 RAFT:5708913.0	best result: 494
[INFO] [auto_tune] [2021-10-09 13:36:01,029] : No: 27	CYCLES: 935	 RAFT:4362471.0	best result: 494
[INFO] [auto_tune] [2021-10-09 13:36:01,029] : No: 28	CYCLES: 726	 RAFT:5708913.0	best result: 494
[INFO] [auto_tune] [2021-10-09 13:36:01,030] : No: 29	CYCLES: 768	 RAFT:9944559.0	best result: 494
[INFO] [auto_tune] [2021-10-09 13:36:01,030] : No: 30	CYCLES: 1008	 RAFT:9944559.0	best result: 494
[INFO] [auto_tune] [2021-10-09 13:36:01,030] : No: 31	CYCLES: 712	 RAFT:4362471.0	best result: 494
[INFO] [auto_tune] [2021-10-09 13:36:01,030] : No: 32	CYCLES: 694	 RAFT:4362471.0	best result: 494
[INFO] [auto_tune] [2021-10-09 13:36:01,031] : No: 33	CYCLES: 793	 RAFT:6512986.0	best result: 494
[INFO] [auto_tune] [2021-10-09 13:36:01,031] : No: 34	CYCLES: 848	 RAFT:6512986.0	best result: 494
[INFO] [auto_tune] [2021-10-09 13:36:01,031] : No: 35	CYCLES: 656	 RAFT:6512986.0	best result: 494
[INFO] [auto_tune] [2021-10-09 13:36:01,032] : No: 36	CYCLES: 582	 RAFT:6512986.0	best result: 494
[INFO] [auto_tune] [2021-10-09 13:36:01,032] : No: 37	CYCLES: 788	 RAFT:4362471.0	best result: 494
[INFO] [auto_tune] [2021-10-09 13:36:01,032] : No: 38	CYCLES: 910	 RAFT:4362471.0	best result: 494
[INFO] [auto_tune] [2021-10-09 13:36:01,032] : No: 39	CYCLES: 1092	 RAFT:9944559.0	best result: 494
[INFO] [auto_tune] [2021-10-09 13:36:01,033] : No: 40	CYCLES: 829	 RAFT:4362471.0	best result: 494
[INFO] [auto_tune] [2021-10-09 13:36:01,033] : No: 41	CYCLES: 840	 RAFT:9944559.0	best result: 494
[INFO] [auto_tune] [2021-10-09 13:36:01,033] : No: 42	CYCLES: 766	 RAFT:4362471.0	best result: 494
[INFO] [auto_tune] [2021-10-09 13:36:01,034] : No: 43	CYCLES: 896	 RAFT:4362471.0	best result: 494
[INFO] [auto_tune] [2021-10-09 13:36:01,034] : No: 44	CYCLES: 770	 RAFT:4362471.0	best result: 494
[INFO] [auto_tune] [2021-10-09 13:36:01,034] : No: 45	CYCLES: 701	 RAFT:5708913.0	best result: 494
[INFO] [auto_tune] [2021-10-09 13:36:01,034] : No: 46	CYCLES: 912	 RAFT:9944559.0	best result: 494
[INFO] [auto_tune] [2021-10-09 13:36:01,035] : No: 47	CYCLES: 1011	 RAFT:4362471.0	best result: 494
[INFO] [auto_tune] [2021-10-09 13:36:01,035] : No: 48	CYCLES: 1075	 RAFT:9944559.0	best result: 494
[INFO] [auto_tune] [2021-10-09 13:36:01,035] : No: 49	CYCLES: 701	 RAFT:5708913.0	best result: 494
[INFO] [auto_tune] [2021-10-09 13:36:01,035] : [9944559.0, 9944559.0, 5853443.0, 5853443.0, 5708913.0, 5853443.0, 5853443.0, 4362471.0, 6512986.0, 4362471.0]
[INFO] [auto_tune] [2021-10-09 13:36:49,441] : No: 0	CYCLES: 768	 RAFT:4362471.0	best result: 494
[INFO] [auto_tune] [2021-10-09 13:36:49,442] : No: 1	CYCLES: 819	 RAFT:6512986.0	best result: 494
[INFO] [auto_tune] [2021-10-09 13:36:49,442] : No: 2	CYCLES: 1147	 RAFT:5853443.0	best result: 494
[INFO] [auto_tune] [2021-10-09 13:36:49,442] : No: 3	CYCLES: 1338	 RAFT:9944559.0	best result: 494
[INFO] [auto_tune] [2021-10-09 13:36:49,443] : No: 4	CYCLES: 1139	 RAFT:4362471.0	best result: 494
[INFO] [auto_tune] [2021-10-09 13:36:49,443] : No: 5	CYCLES: 1070	 RAFT:9944559.0	best result: 494
[INFO] [auto_tune] [2021-10-09 13:36:49,443] : No: 6	CYCLES: 735	 RAFT:5853443.0	best result: 494
[INFO] [auto_tune] [2021-10-09 13:36:49,444] : No: 7	CYCLES: 760	 RAFT:6512986.0	best result: 494
[INFO] [auto_tune] [2021-10-09 13:36:49,444] : No: 8	CYCLES: 1126	 RAFT:9944559.0	best result: 494
[INFO] [auto_tune] [2021-10-09 13:36:49,444] : No: 9	CYCLES: 689	 RAFT:5708913.0	best result: 494
[INFO] [auto_tune] [2021-10-09 13:36:49,444] : No: 10	CYCLES: 843	 RAFT:4362471.0	best result: 494
[INFO] [auto_tune] [2021-10-09 13:36:49,445] : No: 11	CYCLES: 787	 RAFT:6512986.0	best result: 494
[INFO] [auto_tune] [2021-10-09 13:36:49,445] : No: 12	CYCLES: 777	 RAFT:6512986.0	best result: 494
[INFO] [auto_tune] [2021-10-09 13:36:49,445] : No: 13	CYCLES: 549	 RAFT:4362471.0	best result: 494
[INFO] [auto_tune] [2021-10-09 13:36:49,446] : No: 14	CYCLES: 1005	 RAFT:6512986.0	best result: 494
[INFO] [auto_tune] [2021-10-09 13:36:49,446] : No: 15	CYCLES: 829	 RAFT:5853443.0	best result: 494
[INFO] [auto_tune] [2021-10-09 13:36:49,446] : No: 16	CYCLES: 863	 RAFT:5853443.0	best result: 494
[INFO] [auto_tune] [2021-10-09 13:36:49,446] : No: 17	CYCLES: 549	 RAFT:6512986.0	best result: 494
[INFO] [auto_tune] [2021-10-09 13:36:49,447] : No: 18	CYCLES: 725	 RAFT:4362471.0	best result: 494
[INFO] [auto_tune] [2021-10-09 13:36:49,447] : No: 19	CYCLES: 540	 RAFT:5708913.0	best result: 494
[INFO] [auto_tune] [2021-10-09 13:36:49,447] : No: 20	CYCLES: 834	 RAFT:6512986.0	best result: 494
[INFO] [auto_tune] [2021-10-09 13:36:49,448] : No: 21	CYCLES: 809	 RAFT:5708913.0	best result: 494
[INFO] [auto_tune] [2021-10-09 13:36:49,448] : No: 22	CYCLES: 1146	 RAFT:5708913.0	best result: 494
[INFO] [auto_tune] [2021-10-09 13:36:49,448] : No: 23	CYCLES: 886	 RAFT:4362471.0	best result: 494
[INFO] [auto_tune] [2021-10-09 13:36:49,448] : No: 24	CYCLES: 1072	 RAFT:4362471.0	best result: 494
[INFO] [auto_tune] [2021-10-09 13:36:49,449] : No: 25	CYCLES: 1226	 RAFT:4362471.0	best result: 494
[INFO] [auto_tune] [2021-10-09 13:36:49,449] : No: 26	CYCLES: 719	 RAFT:5853443.0	best result: 494
[INFO] [auto_tune] [2021-10-09 13:36:49,449] : No: 27	CYCLES: 1060	 RAFT:9944559.0	best result: 494
[INFO] [auto_tune] [2021-10-09 13:36:49,449] : No: 28	CYCLES: 526	 RAFT:5708913.0	best result: 494
[INFO] [auto_tune] [2021-10-09 13:36:49,450] : No: 29	CYCLES: 834	 RAFT:4362471.0	best result: 494
[INFO] [auto_tune] [2021-10-09 13:36:49,450] : No: 30	CYCLES: 1072	 RAFT:4362471.0	best result: 494
[INFO] [auto_tune] [2021-10-09 13:36:49,450] : No: 31	CYCLES: 1068	 RAFT:9944559.0	best result: 494
[INFO] [auto_tune] [2021-10-09 13:36:49,451] : No: 32	CYCLES: 783	 RAFT:5708913.0	best result: 494
[INFO] [auto_tune] [2021-10-09 13:36:49,451] : No: 33	CYCLES: 712	 RAFT:6512986.0	best result: 494
[INFO] [auto_tune] [2021-10-09 13:36:49,451] : No: 34	CYCLES: 577	 RAFT:6512986.0	best result: 494
[INFO] [auto_tune] [2021-10-09 13:36:49,451] : No: 35	CYCLES: 1122	 RAFT:9944559.0	best result: 494
[INFO] [auto_tune] [2021-10-09 13:36:49,452] : No: 36	CYCLES: 1246	 RAFT:4362471.0	best result: 494
[INFO] [auto_tune] [2021-10-09 13:36:49,452] : No: 37	CYCLES: 819	 RAFT:4362471.0	best result: 494
[INFO] [auto_tune] [2021-10-09 13:36:49,452] : No: 38	CYCLES: 707	 RAFT:5853443.0	best result: 494
[INFO] [auto_tune] [2021-10-09 13:36:49,453] : No: 39	CYCLES: 849	 RAFT:4362471.0	best result: 494
[INFO] [auto_tune] [2021-10-09 13:36:49,453] : No: 40	CYCLES: 756	 RAFT:9944559.0	best result: 494
[INFO] [auto_tune] [2021-10-09 13:36:49,453] : No: 41	CYCLES: 1014	 RAFT:5853443.0	best result: 494
[INFO] [auto_tune] [2021-10-09 13:36:49,453] : No: 42	CYCLES: 602	 RAFT:4362471.0	best result: 494
[INFO] [auto_tune] [2021-10-09 13:36:49,454] : No: 43	CYCLES: 1053	 RAFT:5853443.0	best result: 494
[INFO] [auto_tune] [2021-10-09 13:36:49,454] : No: 44	CYCLES: 658	 RAFT:4362471.0	best result: 494
[INFO] [auto_tune] [2021-10-09 13:36:49,454] : No: 45	CYCLES: 848	 RAFT:9944559.0	best result: 494
[INFO] [auto_tune] [2021-10-09 13:36:49,455] : No: 46	CYCLES: 644	 RAFT:5708913.0	best result: 494
[INFO] [auto_tune] [2021-10-09 13:36:49,455] : No: 47	CYCLES: 797	 RAFT:5708913.0	best result: 494
[INFO] [auto_tune] [2021-10-09 13:36:49,455] : No: 48	CYCLES: 525	 RAFT:5708913.0	best result: 494
[INFO] [auto_tune] [2021-10-09 13:36:49,455] : No: 49	CYCLES: 789	 RAFT:6512986.0	best result: 494
[INFO] [auto_tune] [2021-10-09 13:36:49,456] : [9944559.0, 9944559.0, 5853443.0, 5853443.0, 5708913.0, 5708913.0, 5708913.0, 5853443.0, 5853443.0, 5708913.0]
[INFO] [auto_tune] [2021-10-09 13:36:49,456] : tunning总用时：0:05:08.187361
从这里开始auto_tune！
param:{'topi_args': {'inputs': {'ori_shape': [1, 128, 112, 112], 'dtype': 'float16', 'ori_format': 'NCHW'}, 'weights': {'ori_shape': [128, 128, 3, 3], 'dtype': 'float16', 'ori_format': 'NCHW'}, 'bias': None, 'offset_w': None, 'outputs': {'ori_shape': (1, 128, 112, 112), 'dtype': 'float16', 'ori_format': 'NCHW'}, 'strides': (1, 1, 1, 1), 'pads': (1, 1, 1, 1), 'dilations': (1, 1, 1, 1), 'offset_a': 1, 'kernel_name': 'te_fused_op_conv2d_a78f65ab5015ec92_0', 'op_type': 'conv2d', 'tune_mode': 'ATC', 'test_case': 'conv2d_1_128_112_112_128_128_3_3_fp16_fp16_1_1_1_1_1_1_1_1_False', 'op_type_for_atc': 'fusion_op', 'json_str': '{"SocInfo":{"autoTilingMode":"GA","coreNum":"","coreType":"AiCore","l1Fusion":"false","l2Fusion":"false","l2Mode":"1","op_impl_mode":"high_performance","op_impl_mode_list":[],"socVersion":"Ascend310"},"fusion_op_name":"te_fused_op_conv2d_a78f65ab5015ec92_0","l1_size":-1,"op_list":[{"name":"-1_0_trans_TransData_0","output_desc":[{"L1_addr_offset":0,"L1_fusion_type":-1,"L1_workspace_size":-1,"addr_type":0,"data_type":"float16","format":"NC1HWC0","name":"-1_0_trans_TransData_0","ori_format":"NCHW","ori_shape":[1,128,112,112],"shape":[1,8,112,112,16],"slice_offset":[],"split_index":0,"total_shape":[],"use_L1_workspace":0,"valid_shape":[]}],"type":"Data"},{"name":"-1_0_trans_TransData_1","output_desc":[{"L1_addr_offset":0,"L1_fusion_type":-1,"L1_workspace_size":-1,"addr_type":0,"data_type":"float16","format":"FRACTAL_Z","name":"-1_0_trans_TransData_1","ori_format":"NCHW","ori_shape":[128,128,3,3],"shape":[72,8,16,16],"slice_offset":[],"split_index":0,"total_shape":[],"use_L1_workspace":0,"valid_shape":[]}],"type":"Data"},{"name":"-1_0_Conv2DOPT","output_desc":[{"data_type":0,"name":"-1_0_Conv2DOPT","shape":"NULL"}],"type":"Data"},{"name":"-1_0_Conv2DOPT","output_desc":[{"data_type":0,"name":"-1_0_Conv2DOPT","shape":"NULL"}],"type":"Data"},{"func_name":"conv2d","id":4,"input_desc":[{"L1_addr_offset":0,"L1_fusion_type":-1,"L1_workspace_size":-1,"addr_type":0,"data_type":"float16","name":"-1_0_trans_TransData_0","ori_format":"NCHW","ori_shape":[1,128,112,112],"shape":[1,8,112,112,16],"slice_offset":[],"split_index":0,"total_shape":[],"use_L1_workspace":0,"valid_shape":[]},{"L1_addr_offset":0,"L1_fusion_type":-1,"L1_workspace_size":-1,"addr_type":0,"data_type":"float16","name":"-1_0_trans_TransData_1","ori_format":"NCHW","ori_shape":[128,128,3,3],"shape":[72,8,16,16],"slice_offset":[],"split_index":0,"total_shape":[],"use_L1_workspace":0,"valid_shape":[]},{"data_type":0,"name":"-1_0_Conv2DOPT","shape":"NULL"},{"data_type":0,"name":"-1_0_Conv2DOPT","shape":"NULL"}],"module_name":"impl.conv2d","name":"-1_0_Conv2D","output_desc":[{"L1_addr_offset":0,"L1_fusion_type":-1,"L1_workspace_size":-1,"addr_type":0,"data_type":"float16","name":"-1_0_Conv2D","ori_format":"NCHW","ori_shape":[1,128,112,112],"output_index":0,"shape":[1,8,112,112,16],"slice_offset":[],"split_index":0,"total_shape":[],"use_L1_workspace":0,"valid_shape":[]}],"pattern":"Convolution","prebuild_outs_attrs":{"kwds_args":{},"list_args":[{"L1_addr_offset":0,"L1_fusion_type":-1,"L1_workspace_size":-1,"addr_type":0,"dtype":"float16","format":"NC1HWC0","ori_format":"NCHW","ori_shape":[1,128,112,112],"shape":[1,8,112,112,16],"slice_offset":[],"split_index":0,"total_shape":[],"use_L1_workspace":0,"valid_shape":[]},[1,1,1,1],[1,1,1,1],[1,1,1,1],1,"NCHW",0]},"py_module_path":"/home/HwHiAiUser/Ascend/ascend-toolkit/20.0.0.RC1/x86_64-linux_gcc7.3.0/opp/op_impl/built-in/ai_core/tbe","type":"Conv2D"}]}', 'fusion_op_name': 'te_fused_op_conv2d_a78f65ab5015ec92_0', 'input_size_list': [3211264, 294912], 'input_type_list': ['float16', 'float16'], 'input_file_list': ['float16@input.data', 'float16@input.data'], 'output_size_list': [3211264], 'output_type_list': ['float16'], 'input_memory_type': [0, 0], 'output_memory_type': [0], 'input_l1_addr_list': [], 'output_l1_addr_list': [], 'l1_addr_input_flag': 0, 'slice_offset_list': [[], []], 'valid_shape_list': [[], []], 'platform': 1}, 'shape_args': {'op_type': 'conv2d', 'a_shape': [1, 8, 112, 112, 16], 'b_shape': [128, 8, 3, 3, 16], 'c_shape': [1, 8, 112, 112, 16], 'a_dtype': 'float16', 'b_dtype': 'float16', 'c_dtype': 'float16', 'mad_dtype': 'float32', 'pad': [1, 1, 1, 1], 'stride': [1, 1], 'dilation': [1, 1], 'group': 1, 'bias_flag': False, 'fused_coefficient': [0, 0, 0], 'fused_channel_wise': [0, 0, 0], 'in_fm_memory_type': [0], 'out_fm_memory_type': [0], 'l1_fusion_type': -1, 'fusion_type': 1, 'reserved_ub': 0, 'kernel_name': 'te_fused_op_conv2d_a78f65ab5015ec92_0', 'pooling_shape': [0, 0], 'pooling_stride': [0, 0], 'test_case': 'conv2d_1_128_112_112_128_128_3_3_fp16_fp16_1_1_1_1_1_1_1_1_False', 'op_name': 'te_fused_op_conv2d_a78f65ab5015ec92_0'}}
./AIC_2_L1_SIZE_1024_repository_Ascend310_conv2d_forward.json
ATC run success, welcome to the next use.
conv2d1-5循环
ATC start working now, please wait for a moment.
/usr/local/python3.7.5/lib/python3.7/site-packages/pandas/compat/__init__.py:120: UserWarning: Could not import the lzma module. Your installed Python is incomplete. Attempting to use lzma compression will result in a RuntimeError.
  warnings.warn(msg)
[INFO] [auto_tune] [2021-10-09 13:37:06,308] : tuner_index
[INFO] [auto_tune] [2021-10-09 13:37:06,308] : 4
[INFO] [auto_tune] [2021-10-09 13:37:06,494] : Start kernel te_fused_op_conv2d_a78f65ab5015ec92_0 auto tuning.Total tuning round would be 30
[INFO] [auto_tune] [2021-10-09 13:37:06,495] : 68516
[INFO] [auto_tune] [2021-10-09 13:37:23,771] : 测试point:94
[INFO] [auto_tune] [2021-10-09 13:38:56,068] : No: 0	CYCLES: 746	 SCORE:20215170.0	best result: 746
[INFO] [auto_tune] [2021-10-09 13:38:56,068] : No: 1	CYCLES: 844	 SCORE:18134196.0	best result: 746
[INFO] [auto_tune] [2021-10-09 13:38:56,069] : No: 2	CYCLES: 978	 SCORE:17286804.0	best result: 746
[INFO] [auto_tune] [2021-10-09 13:38:56,069] : No: 3	CYCLES: 954	 SCORE:16257024.0	best result: 746
[INFO] [auto_tune] [2021-10-09 13:38:56,069] : No: 4	CYCLES: 1022	 SCORE:16249089.0	best result: 746
[INFO] [auto_tune] [2021-10-09 13:38:56,069] : No: 5	CYCLES: 875	 SCORE:15286678.0	best result: 746
[INFO] [auto_tune] [2021-10-09 13:38:56,070] : No: 6	CYCLES: 720	 SCORE:14641330.0	best result: 720
[INFO] [auto_tune] [2021-10-09 13:38:56,070] : No: 7	CYCLES: 666	 SCORE:14602800.0	best result: 666
[INFO] [auto_tune] [2021-10-09 13:38:56,070] : No: 8	CYCLES: 1082	 SCORE:13803642.0	best result: 666
[INFO] [auto_tune] [2021-10-09 13:38:56,071] : No: 9	CYCLES: 843	 SCORE:12965103.0	best result: 666
[INFO] [auto_tune] [2021-10-09 13:38:56,071] : No: 10	CYCLES: 1058	 SCORE:12712632.0	best result: 666
[INFO] [auto_tune] [2021-10-09 13:38:56,071] : No: 11	CYCLES: 930	 SCORE:12497892.0	best result: 666
[INFO] [auto_tune] [2021-10-09 13:38:56,072] : No: 12	CYCLES: 1034	 SCORE:11856974.0	best result: 666
[INFO] [auto_tune] [2021-10-09 13:38:56,072] : No: 13	CYCLES: 865	 SCORE:11669956.0	best result: 666
[INFO] [auto_tune] [2021-10-09 13:38:56,072] : No: 14	CYCLES: 1043	 SCORE:11394382.0	best result: 666
[INFO] [auto_tune] [2021-10-09 13:38:56,072] : No: 15	CYCLES: 1101	 SCORE:11210230.0	best result: 666
[INFO] [auto_tune] [2021-10-09 13:38:56,073] : No: 16	CYCLES: 937	 SCORE:11010048.0	best result: 666
[INFO] [auto_tune] [2021-10-09 13:38:56,073] : No: 17	CYCLES: 641	 SCORE:10509591.0	best result: 641
[INFO] [auto_tune] [2021-10-09 13:38:56,073] : No: 18	CYCLES: 1055	 SCORE:10404495.0	best result: 641
[INFO] [auto_tune] [2021-10-09 13:38:56,073] : No: 19	CYCLES: 850	 SCORE:10352731.0	best result: 641
[INFO] [auto_tune] [2021-10-09 13:38:56,074] : No: 20	CYCLES: 673	 SCORE:9944559.0	best result: 641
[INFO] [auto_tune] [2021-10-09 13:38:56,074] : No: 21	CYCLES: 1043	 SCORE:9873779.0	best result: 641
[INFO] [auto_tune] [2021-10-09 13:38:56,074] : No: 22	CYCLES: 1372	 SCORE:9578361.0	best result: 641
[INFO] [auto_tune] [2021-10-09 13:38:56,075] : No: 23	CYCLES: 868	 SCORE:9081938.0	best result: 641
[INFO] [auto_tune] [2021-10-09 13:38:56,075] : No: 24	CYCLES: 863	 SCORE:9022868.0	best result: 641
[INFO] [auto_tune] [2021-10-09 13:38:56,075] : No: 25	CYCLES: 968	 SCORE:8780164.0	best result: 641
[INFO] [auto_tune] [2021-10-09 13:38:56,076] : No: 26	CYCLES: 1258	 SCORE:8446064.0	best result: 641
[INFO] [auto_tune] [2021-10-09 13:38:56,076] : No: 27	CYCLES: 1461	 SCORE:8424692.0	best result: 641
[INFO] [auto_tune] [2021-10-09 13:38:56,076] : No: 28	CYCLES: 727	 SCORE:8065500.0	best result: 641
[INFO] [auto_tune] [2021-10-09 13:38:56,076] : No: 29	CYCLES: 1038	 SCORE:7972793.0	best result: 641
[INFO] [auto_tune] [2021-10-09 13:38:56,077] : No: 30	CYCLES: 1696	 SCORE:7938575.0	best result: 641
[INFO] [auto_tune] [2021-10-09 13:38:56,077] : No: 31	CYCLES: 1302	 SCORE:7707033.0	best result: 641
[INFO] [auto_tune] [2021-10-09 13:38:56,077] : No: 32	CYCLES: 1515	 SCORE:7685684.0	best result: 641
[INFO] [auto_tune] [2021-10-09 13:38:56,078] : No: 33	CYCLES: 1491	 SCORE:7643339.0	best result: 641
[INFO] [auto_tune] [2021-10-09 13:38:56,078] : No: 34	CYCLES: 1086	 SCORE:7225344.0	best result: 641
[INFO] [auto_tune] [2021-10-09 13:38:56,078] : No: 35	CYCLES: 1295	 SCORE:7132473.0	best result: 641
[INFO] [auto_tune] [2021-10-09 13:38:56,079] : No: 36	CYCLES: 1181	 SCORE:7114184.0	best result: 641
[INFO] [auto_tune] [2021-10-09 13:38:56,079] : No: 37	CYCLES: 925	 SCORE:6940668.0	best result: 641
[INFO] [auto_tune] [2021-10-09 13:38:56,079] : No: 38	CYCLES: 1103	 SCORE:6800323.0	best result: 641
[INFO] [auto_tune] [2021-10-09 13:38:56,079] : No: 39	CYCLES: 1602	 SCORE:6767151.0	best result: 641
[INFO] [auto_tune] [2021-10-09 13:38:56,080] : No: 40	CYCLES: 700	 SCORE:6685619.0	best result: 641
[INFO] [auto_tune] [2021-10-09 13:38:56,080] : No: 41	CYCLES: 740	 SCORE:6582519.0	best result: 641
[INFO] [auto_tune] [2021-10-09 13:38:56,080] : No: 42	CYCLES: 1399	 SCORE:6543707.0	best result: 641
[INFO] [auto_tune] [2021-10-09 13:38:56,081] : No: 43	CYCLES: 635	 SCORE:6512986.0	best result: 635
[INFO] [auto_tune] [2021-10-09 13:38:56,081] : No: 44	CYCLES: 641	 SCORE:6323719.0	best result: 635
[INFO] [auto_tune] [2021-10-09 13:38:56,081] : No: 45	CYCLES: 1600	 SCORE:6183949.0	best result: 635
[INFO] [auto_tune] [2021-10-09 13:38:56,081] : No: 46	CYCLES: 583	 SCORE:6084500.0	best result: 583
[INFO] [auto_tune] [2021-10-09 13:38:56,082] : No: 47	CYCLES: 736	 SCORE:5979595.0	best result: 583
[INFO] [auto_tune] [2021-10-09 13:38:56,082] : No: 48	CYCLES: 920	 SCORE:5928487.0	best result: 583
[INFO] [auto_tune] [2021-10-09 13:38:56,082] : No: 49	CYCLES: 1138	 SCORE:5853443.0	best result: 583
[INFO] [auto_tune] [2021-10-09 13:38:56,083] : No: 50	CYCLES: 518	 SCORE:5708913.0	best result: 518
[INFO] [auto_tune] [2021-10-09 13:38:56,083] : No: 51	CYCLES: 839	 SCORE:5440259.0	best result: 518
[INFO] [auto_tune] [2021-10-09 13:38:56,083] : No: 52	CYCLES: 774	 SCORE:5274775.0	best result: 518
[INFO] [auto_tune] [2021-10-09 13:38:56,084] : No: 53	CYCLES: 659	 SCORE:5225107.0	best result: 518
[INFO] [auto_tune] [2021-10-09 13:38:56,084] : No: 54	CYCLES: 1635	 SCORE:5053792.0	best result: 518
[INFO] [auto_tune] [2021-10-09 13:38:56,084] : No: 55	CYCLES: 1332	 SCORE:5026326.0	best result: 518
[INFO] [auto_tune] [2021-10-09 13:38:56,084] : No: 56	CYCLES: 2204	 SCORE:4890479.0	best result: 518
[INFO] [auto_tune] [2021-10-09 13:38:56,085] : No: 57	CYCLES: 1874	 SCORE:4825273.0	best result: 518
[INFO] [auto_tune] [2021-10-09 13:38:56,085] : No: 58	CYCLES: 781	 SCORE:4754982.0	best result: 518
[INFO] [auto_tune] [2021-10-09 13:38:56,085] : No: 59	CYCLES: 859	 SCORE:4612688.0	best result: 518
[INFO] [auto_tune] [2021-10-09 13:38:56,086] : No: 60	CYCLES: 743	 SCORE:4533549.0	best result: 518
[INFO] [auto_tune] [2021-10-09 13:38:56,086] : No: 61	CYCLES: 1929	 SCORE:4376233.0	best result: 518
[INFO] [auto_tune] [2021-10-09 13:38:56,086] : No: 62	CYCLES: 659	 SCORE:4362471.0	best result: 518
[INFO] [auto_tune] [2021-10-09 13:38:56,086] : No: 63	CYCLES: 1677	 SCORE:4321701.0	best result: 518
[INFO] [auto_tune] [2021-10-09 13:38:56,087] : No: 64	CYCLES: 1240	 SCORE:4255417.0	best result: 518
[INFO] [auto_tune] [2021-10-09 13:38:56,087] : No: 65	CYCLES: 813	 SCORE:4252156.0	best result: 518
[INFO] [auto_tune] [2021-10-09 13:38:56,087] : No: 66	CYCLES: 2908	 SCORE:4080194.0	best result: 518
[INFO] [auto_tune] [2021-10-09 13:38:56,088] : No: 67	CYCLES: 768	 SCORE:4056333.0	best result: 518
[INFO] [auto_tune] [2021-10-09 13:38:56,088] : No: 68	CYCLES: 1084	 SCORE:3941096.0	best result: 518
[INFO] [auto_tune] [2021-10-09 13:38:56,088] : No: 69	CYCLES: 1764	 SCORE:3853516.0	best result: 518
[INFO] [auto_tune] [2021-10-09 13:38:56,088] : No: 70	CYCLES: 992	 SCORE:3660332.0	best result: 518
[INFO] [auto_tune] [2021-10-09 13:38:56,089] : No: 71	CYCLES: 816	 SCORE:3605629.0	best result: 518
[INFO] [auto_tune] [2021-10-09 13:38:56,089] : No: 72	CYCLES: 916	 SCORE:3516517.0	best result: 518
[INFO] [auto_tune] [2021-10-09 13:38:56,089] : No: 73	CYCLES: 2067	 SCORE:3450910.0	best result: 518
[INFO] [auto_tune] [2021-10-09 13:38:56,090] : No: 74	CYCLES: 648	 SCORE:3211264.0	best result: 518
[INFO] [auto_tune] [2021-10-09 13:38:56,090] : No: 75	CYCLES: 1608	 SCORE:3178158.0	best result: 518
[INFO] [auto_tune] [2021-10-09 13:38:56,090] : No: 76	CYCLES: 2127	 SCORE:3103503.0	best result: 518
[INFO] [auto_tune] [2021-10-09 13:38:56,090] : No: 77	CYCLES: 2706	 SCORE:3052290.0	best result: 518
[INFO] [auto_tune] [2021-10-09 13:38:56,091] : No: 78	CYCLES: 908	 SCORE:2964243.0	best result: 518
[INFO] [auto_tune] [2021-10-09 13:38:56,091] : No: 79	CYCLES: 1139	 SCORE:2917489.0	best result: 518
[INFO] [auto_tune] [2021-10-09 13:38:56,091] : No: 80	CYCLES: 1391	 SCORE:2802557.0	best result: 518
[INFO] [auto_tune] [2021-10-09 13:38:56,092] : No: 81	CYCLES: 1028	 SCORE:2627397.0	best result: 518
[INFO] [auto_tune] [2021-10-09 13:38:56,092] : No: 82	CYCLES: 2853	 SCORE:2490603.0	best result: 518
[INFO] [auto_tune] [2021-10-09 13:38:56,092] : No: 83	CYCLES: 1629	 SCORE:2395968.0	best result: 518
[INFO] [auto_tune] [2021-10-09 13:38:56,092] : No: 84	CYCLES: 1281	 SCORE:2312110.0	best result: 518
[INFO] [auto_tune] [2021-10-09 13:38:56,093] : No: 85	CYCLES: 1404	 SCORE:2223182.0	best result: 518
[INFO] [auto_tune] [2021-10-09 13:38:56,093] : No: 86	CYCLES: 1707	 SCORE:2111516.0	best result: 518
[INFO] [auto_tune] [2021-10-09 13:38:56,093] : No: 87	CYCLES: 1487	 SCORE:1938876.0	best result: 518
[INFO] [auto_tune] [2021-10-09 13:38:56,094] : No: 88	CYCLES: 2157	 SCORE:1910834.0	best result: 518
[INFO] [auto_tune] [2021-10-09 13:38:56,094] : No: 89	CYCLES: 3198	 SCORE:1820559.0	best result: 518
[INFO] [auto_tune] [2021-10-09 13:38:56,094] : No: 90	CYCLES: 1422	 SCORE:1712674.0	best result: 518
[INFO] [auto_tune] [2021-10-09 13:38:56,094] : No: 91	CYCLES: 1925	 SCORE:1645629.0	best result: 518
[INFO] [auto_tune] [2021-10-09 13:38:56,095] : No: 92	CYCLES: 1842	 SCORE:1007455.0	best result: 518
[INFO] [auto_tune] [2021-10-09 13:38:56,095] : [5708913.0, 6084500.0, 6512986.0, 10509591.0, 6323719.0, 3211264.0, 5225107.0, 4362471.0, 14602800.0, 9944559.0]
[INFO] [auto_tune] [2021-10-09 13:39:49,153] : No: 0	CYCLES: 618	 RAFT:6084500.0	best result: 518
[INFO] [auto_tune] [2021-10-09 13:39:49,154] : No: 1	CYCLES: 620	 RAFT:6512986.0	best result: 518
[INFO] [auto_tune] [2021-10-09 13:39:49,154] : No: 2	CYCLES: 685	 RAFT:5225107.0	best result: 518
[INFO] [auto_tune] [2021-10-09 13:39:49,154] : No: 3	CYCLES: 822	 RAFT:4362471.0	best result: 518
[INFO] [auto_tune] [2021-10-09 13:39:49,155] : No: 4	CYCLES: 832	 RAFT:6512986.0	best result: 518
[INFO] [auto_tune] [2021-10-09 13:39:49,155] : No: 5	CYCLES: 670	 RAFT:9944559.0	best result: 518
[INFO] [auto_tune] [2021-10-09 13:39:49,155] : No: 6	CYCLES: 799	 RAFT:6084500.0	best result: 518
[INFO] [auto_tune] [2021-10-09 13:39:49,156] : No: 7	CYCLES: 660	 RAFT:4362471.0	best result: 518
[INFO] [auto_tune] [2021-10-09 13:39:49,156] : No: 8	CYCLES: 711	 RAFT:5225107.0	best result: 518
[INFO] [auto_tune] [2021-10-09 13:39:49,156] : No: 9	CYCLES: 836	 RAFT:6512986.0	best result: 518
[INFO] [auto_tune] [2021-10-09 13:39:49,156] : No: 10	CYCLES: 940	 RAFT:3211264.0	best result: 518
[INFO] [auto_tune] [2021-10-09 13:39:49,157] : No: 11	CYCLES: 519	 RAFT:5708913.0	best result: 518
[INFO] [auto_tune] [2021-10-09 13:39:49,157] : No: 12	CYCLES: 990	 RAFT:9944559.0	best result: 518
[INFO] [auto_tune] [2021-10-09 13:39:49,157] : No: 13	CYCLES: 926	 RAFT:6323719.0	best result: 518
[INFO] [auto_tune] [2021-10-09 13:39:49,158] : No: 14	CYCLES: 609	 RAFT:5225107.0	best result: 518
[INFO] [auto_tune] [2021-10-09 13:39:49,158] : No: 15	CYCLES: 879	 RAFT:6512986.0	best result: 518
[INFO] [auto_tune] [2021-10-09 13:39:49,158] : No: 16	CYCLES: 1850	 RAFT:5225107.0	best result: 518
[INFO] [auto_tune] [2021-10-09 13:39:49,158] : No: 17	CYCLES: 798	 RAFT:14602800.0	best result: 518
[INFO] [auto_tune] [2021-10-09 13:39:49,159] : No: 18	CYCLES: 934	 RAFT:5708913.0	best result: 518
[INFO] [auto_tune] [2021-10-09 13:39:49,159] : No: 19	CYCLES: 619	 RAFT:6512986.0	best result: 518
[INFO] [auto_tune] [2021-10-09 13:39:49,159] : No: 20	CYCLES: 900	 RAFT:5708913.0	best result: 518
[INFO] [auto_tune] [2021-10-09 13:39:49,160] : No: 21	CYCLES: 1561	 RAFT:5225107.0	best result: 518
[INFO] [auto_tune] [2021-10-09 13:39:49,160] : No: 22	CYCLES: 949	 RAFT:3211264.0	best result: 518
[INFO] [auto_tune] [2021-10-09 13:39:49,160] : No: 23	CYCLES: 744	 RAFT:10509591.0	best result: 518
[INFO] [auto_tune] [2021-10-09 13:39:49,160] : No: 24	CYCLES: 719	 RAFT:4362471.0	best result: 518
[INFO] [auto_tune] [2021-10-09 13:39:49,161] : No: 25	CYCLES: 1709	 RAFT:5225107.0	best result: 518
[INFO] [auto_tune] [2021-10-09 13:39:49,161] : No: 26	CYCLES: 571	 RAFT:5708913.0	best result: 518
[INFO] [auto_tune] [2021-10-09 13:39:49,161] : No: 27	CYCLES: 716	 RAFT:3211264.0	best result: 518
[INFO] [auto_tune] [2021-10-09 13:39:49,162] : No: 28	CYCLES: 751	 RAFT:6084500.0	best result: 518
[INFO] [auto_tune] [2021-10-09 13:39:49,162] : No: 29	CYCLES: 584	 RAFT:5708913.0	best result: 518
[INFO] [auto_tune] [2021-10-09 13:39:49,162] : No: 30	CYCLES: 642	 RAFT:6084500.0	best result: 518
[INFO] [auto_tune] [2021-10-09 13:39:49,162] : No: 31	CYCLES: 1002	 RAFT:14602800.0	best result: 518
[INFO] [auto_tune] [2021-10-09 13:39:49,163] : No: 32	CYCLES: 768	 RAFT:4362471.0	best result: 518
[INFO] [auto_tune] [2021-10-09 13:39:49,163] : No: 33	CYCLES: 635	 RAFT:6323719.0	best result: 518
[INFO] [auto_tune] [2021-10-09 13:39:49,163] : No: 34	CYCLES: 800	 RAFT:4362471.0	best result: 518
[INFO] [auto_tune] [2021-10-09 13:39:49,164] : No: 35	CYCLES: 681	 RAFT:14602800.0	best result: 518
[INFO] [auto_tune] [2021-10-09 13:39:49,164] : No: 36	CYCLES: 753	 RAFT:3211264.0	best result: 518
[INFO] [auto_tune] [2021-10-09 13:39:49,164] : No: 37	CYCLES: 886	 RAFT:10509591.0	best result: 518
[INFO] [auto_tune] [2021-10-09 13:39:49,164] : No: 38	CYCLES: 637	 RAFT:6323719.0	best result: 518
[INFO] [auto_tune] [2021-10-09 13:39:49,165] : No: 39	CYCLES: 617	 RAFT:6084500.0	best result: 518
[INFO] [auto_tune] [2021-10-09 13:39:49,165] : No: 40	CYCLES: 887	 RAFT:3211264.0	best result: 518
[INFO] [auto_tune] [2021-10-09 13:39:49,165] : No: 41	CYCLES: 1204	 RAFT:9944559.0	best result: 518
[INFO] [auto_tune] [2021-10-09 13:39:49,166] : No: 42	CYCLES: 718	 RAFT:4362471.0	best result: 518
[INFO] [auto_tune] [2021-10-09 13:39:49,166] : No: 43	CYCLES: 708	 RAFT:3211264.0	best result: 518
[INFO] [auto_tune] [2021-10-09 13:39:49,166] : No: 44	CYCLES: 620	 RAFT:6512986.0	best result: 518
[INFO] [auto_tune] [2021-10-09 13:39:49,166] : No: 45	CYCLES: 586	 RAFT:4362471.0	best result: 518
[INFO] [auto_tune] [2021-10-09 13:39:49,167] : No: 46	CYCLES: 1052	 RAFT:9944559.0	best result: 518
[INFO] [auto_tune] [2021-10-09 13:39:49,167] : No: 47	CYCLES: 764	 RAFT:3211264.0	best result: 518
[INFO] [auto_tune] [2021-10-09 13:39:49,167] : No: 48	CYCLES: 778	 RAFT:6084500.0	best result: 518
[INFO] [auto_tune] [2021-10-09 13:39:49,168] : No: 49	CYCLES: 752	 RAFT:10509591.0	best result: 518
[INFO] [auto_tune] [2021-10-09 13:39:49,168] : [5708913.0, 5708913.0, 5708913.0, 6084500.0, 5708913.0, 4362471.0, 5225107.0, 6084500.0, 6084500.0, 6512986.0]
[INFO] [auto_tune] [2021-10-09 13:40:42,281] : No: 0	CYCLES: 1626	 RAFT:5225107.0	best result: 518
[INFO] [auto_tune] [2021-10-09 13:40:42,282] : No: 1	CYCLES: 744	 RAFT:5225107.0	best result: 518
[INFO] [auto_tune] [2021-10-09 13:40:42,282] : No: 2	CYCLES: 559	 RAFT:6512986.0	best result: 518
[INFO] [auto_tune] [2021-10-09 13:40:42,282] : No: 3	CYCLES: 578	 RAFT:6512986.0	best result: 518
[INFO] [auto_tune] [2021-10-09 13:40:42,282] : No: 4	CYCLES: 775	 RAFT:6084500.0	best result: 518
[INFO] [auto_tune] [2021-10-09 13:40:42,283] : No: 5	CYCLES: 613	 RAFT:6512986.0	best result: 518
[INFO] [auto_tune] [2021-10-09 13:40:42,283] : No: 6	CYCLES: 2037	 RAFT:5225107.0	best result: 518
[INFO] [auto_tune] [2021-10-09 13:40:42,283] : No: 7	CYCLES: 564	 RAFT:4362471.0	best result: 518
[INFO] [auto_tune] [2021-10-09 13:40:42,284] : No: 8	CYCLES: 841	 RAFT:4362471.0	best result: 518
[INFO] [auto_tune] [2021-10-09 13:40:42,284] : No: 9	CYCLES: 884	 RAFT:4362471.0	best result: 518
[INFO] [auto_tune] [2021-10-09 13:40:42,284] : No: 10	CYCLES: 835	 RAFT:5708913.0	best result: 518
[INFO] [auto_tune] [2021-10-09 13:40:42,284] : No: 11	CYCLES: 841	 RAFT:4362471.0	best result: 518
[INFO] [auto_tune] [2021-10-09 13:40:42,285] : No: 12	CYCLES: 1421	 RAFT:5225107.0	best result: 518
[INFO] [auto_tune] [2021-10-09 13:40:42,285] : No: 13	CYCLES: 647	 RAFT:5708913.0	best result: 518
[INFO] [auto_tune] [2021-10-09 13:40:42,285] : No: 14	CYCLES: 535	 RAFT:6084500.0	best result: 518
[INFO] [auto_tune] [2021-10-09 13:40:42,286] : No: 15	CYCLES: 553	 RAFT:6084500.0	best result: 518
[INFO] [auto_tune] [2021-10-09 13:40:42,286] : No: 16	CYCLES: 711	 RAFT:5225107.0	best result: 518
[INFO] [auto_tune] [2021-10-09 13:40:42,286] : No: 17	CYCLES: 1070	 RAFT:6084500.0	best result: 518
[INFO] [auto_tune] [2021-10-09 13:40:42,286] : No: 18	CYCLES: 827	 RAFT:6084500.0	best result: 518
[INFO] [auto_tune] [2021-10-09 13:40:42,287] : No: 19	CYCLES: 715	 RAFT:5708913.0	best result: 518
[INFO] [auto_tune] [2021-10-09 13:40:42,287] : No: 20	CYCLES: 808	 RAFT:6084500.0	best result: 518
[INFO] [auto_tune] [2021-10-09 13:40:42,287] : No: 21	CYCLES: 769	 RAFT:6084500.0	best result: 518
[INFO] [auto_tune] [2021-10-09 13:40:42,288] : No: 22	CYCLES: 536	 RAFT:5708913.0	best result: 518
[INFO] [auto_tune] [2021-10-09 13:40:42,288] : No: 23	CYCLES: 624	 RAFT:5225107.0	best result: 518
[INFO] [auto_tune] [2021-10-09 13:40:42,288] : No: 24	CYCLES: 618	 RAFT:5225107.0	best result: 518
[INFO] [auto_tune] [2021-10-09 13:40:42,289] : No: 25	CYCLES: 794	 RAFT:4362471.0	best result: 518
[INFO] [auto_tune] [2021-10-09 13:40:42,289] : No: 26	CYCLES: 585	 RAFT:6084500.0	best result: 518
[INFO] [auto_tune] [2021-10-09 13:40:42,289] : No: 27	CYCLES: 662	 RAFT:5225107.0	best result: 518
[INFO] [auto_tune] [2021-10-09 13:40:42,289] : No: 28	CYCLES: 675	 RAFT:4362471.0	best result: 518
[INFO] [auto_tune] [2021-10-09 13:40:42,290] : No: 29	CYCLES: 645	 RAFT:5225107.0	best result: 518
[INFO] [auto_tune] [2021-10-09 13:40:42,290] : No: 30	CYCLES: 1282	 RAFT:4362471.0	best result: 518
[INFO] [auto_tune] [2021-10-09 13:40:42,290] : No: 31	CYCLES: 808	 RAFT:6084500.0	best result: 518
[INFO] [auto_tune] [2021-10-09 13:40:42,291] : No: 32	CYCLES: 555	 RAFT:6084500.0	best result: 518
[INFO] [auto_tune] [2021-10-09 13:40:42,291] : No: 33	CYCLES: 551	 RAFT:4362471.0	best result: 518
[INFO] [auto_tune] [2021-10-09 13:40:42,291] : No: 34	CYCLES: 825	 RAFT:4362471.0	best result: 518
[INFO] [auto_tune] [2021-10-09 13:40:42,291] : No: 35	CYCLES: 725	 RAFT:4362471.0	best result: 518
[INFO] [auto_tune] [2021-10-09 13:40:42,292] : No: 36	CYCLES: 846	 RAFT:4362471.0	best result: 518
[INFO] [auto_tune] [2021-10-09 13:40:42,292] : No: 37	CYCLES: 820	 RAFT:4362471.0	best result: 518
[INFO] [auto_tune] [2021-10-09 13:40:42,292] : No: 38	CYCLES: 668	 RAFT:5225107.0	best result: 518
[INFO] [auto_tune] [2021-10-09 13:40:42,293] : No: 39	CYCLES: 560	 RAFT:4362471.0	best result: 518
[INFO] [auto_tune] [2021-10-09 13:40:42,293] : No: 40	CYCLES: 771	 RAFT:6084500.0	best result: 518
[INFO] [auto_tune] [2021-10-09 13:40:42,293] : No: 41	CYCLES: 854	 RAFT:6084500.0	best result: 518
[INFO] [auto_tune] [2021-10-09 13:40:42,294] : No: 42	CYCLES: 637	 RAFT:6084500.0	best result: 518
[INFO] [auto_tune] [2021-10-09 13:40:42,294] : No: 43	CYCLES: 617	 RAFT:5225107.0	best result: 518
[INFO] [auto_tune] [2021-10-09 13:40:42,294] : No: 44	CYCLES: 554	 RAFT:6512986.0	best result: 518
[INFO] [auto_tune] [2021-10-09 13:40:42,294] : No: 45	CYCLES: 1584	 RAFT:5225107.0	best result: 518
[INFO] [auto_tune] [2021-10-09 13:40:42,295] : No: 46	CYCLES: 604	 RAFT:5225107.0	best result: 518
[INFO] [auto_tune] [2021-10-09 13:40:42,295] : No: 47	CYCLES: 806	 RAFT:4362471.0	best result: 518
[INFO] [auto_tune] [2021-10-09 13:40:42,295] : No: 48	CYCLES: 631	 RAFT:4362471.0	best result: 518
[INFO] [auto_tune] [2021-10-09 13:40:42,296] : No: 49	CYCLES: 783	 RAFT:6512986.0	best result: 518
[INFO] [auto_tune] [2021-10-09 13:40:42,296] : [5708913.0, 5708913.0, 6084500.0, 5708913.0, 4362471.0, 6084500.0, 6512986.0, 6084500.0, 6512986.0, 4362471.0]
[INFO] [auto_tune] [2021-10-09 13:41:27,217] : No: 0	CYCLES: 799	 RAFT:6084500.0	best result: 518
[INFO] [auto_tune] [2021-10-09 13:41:27,217] : No: 1	CYCLES: 782	 RAFT:6512986.0	best result: 518
[INFO] [auto_tune] [2021-10-09 13:41:27,218] : No: 2	CYCLES: 810	 RAFT:4362471.0	best result: 518
[INFO] [auto_tune] [2021-10-09 13:41:27,218] : No: 3	CYCLES: 697	 RAFT:5708913.0	best result: 518
[INFO] [auto_tune] [2021-10-09 13:41:27,218] : No: 4	CYCLES: 574	 RAFT:6512986.0	best result: 518
[INFO] [auto_tune] [2021-10-09 13:41:27,219] : No: 5	CYCLES: 525	 RAFT:5708913.0	best result: 518
[INFO] [auto_tune] [2021-10-09 13:41:27,219] : No: 6	CYCLES: 886	 RAFT:6084500.0	best result: 518
[INFO] [auto_tune] [2021-10-09 13:41:27,219] : No: 7	CYCLES: 718	 RAFT:5708913.0	best result: 518
[INFO] [auto_tune] [2021-10-09 13:41:27,220] : No: 8	CYCLES: 886	 RAFT:5708913.0	best result: 518
[INFO] [auto_tune] [2021-10-09 13:41:27,220] : No: 9	CYCLES: 581	 RAFT:4362471.0	best result: 518
[INFO] [auto_tune] [2021-10-09 13:41:27,220] : No: 10	CYCLES: 802	 RAFT:6084500.0	best result: 518
[INFO] [auto_tune] [2021-10-09 13:41:27,220] : No: 11	CYCLES: 587	 RAFT:6084500.0	best result: 518
[INFO] [auto_tune] [2021-10-09 13:41:27,221] : No: 12	CYCLES: 541	 RAFT:6512986.0	best result: 518
[INFO] [auto_tune] [2021-10-09 13:41:27,221] : No: 13	CYCLES: 695	 RAFT:5708913.0	best result: 518
[INFO] [auto_tune] [2021-10-09 13:41:27,221] : No: 14	CYCLES: 580	 RAFT:6512986.0	best result: 518
[INFO] [auto_tune] [2021-10-09 13:41:27,222] : No: 15	CYCLES: 790	 RAFT:4362471.0	best result: 518
[INFO] [auto_tune] [2021-10-09 13:41:27,222] : No: 16	CYCLES: 706	 RAFT:4362471.0	best result: 518
[INFO] [auto_tune] [2021-10-09 13:41:27,222] : No: 17	CYCLES: 881	 RAFT:4362471.0	best result: 518
[INFO] [auto_tune] [2021-10-09 13:41:27,222] : No: 18	CYCLES: 899	 RAFT:6084500.0	best result: 518
[INFO] [auto_tune] [2021-10-09 13:41:27,223] : No: 19	CYCLES: 783	 RAFT:4362471.0	best result: 518
[INFO] [auto_tune] [2021-10-09 13:41:27,223] : No: 20	CYCLES: 613	 RAFT:5708913.0	best result: 518
[INFO] [auto_tune] [2021-10-09 13:41:27,223] : No: 21	CYCLES: 1053	 RAFT:6084500.0	best result: 518
[INFO] [auto_tune] [2021-10-09 13:41:27,224] : No: 22	CYCLES: 549	 RAFT:6084500.0	best result: 518
[INFO] [auto_tune] [2021-10-09 13:41:27,224] : No: 23	CYCLES: 758	 RAFT:5708913.0	best result: 518
[INFO] [auto_tune] [2021-10-09 13:41:27,224] : No: 24	CYCLES: 534	 RAFT:6084500.0	best result: 518
[INFO] [auto_tune] [2021-10-09 13:41:27,224] : No: 25	CYCLES: 833	 RAFT:4362471.0	best result: 518
[INFO] [auto_tune] [2021-10-09 13:41:27,225] : No: 26	CYCLES: 545	 RAFT:5708913.0	best result: 518
[INFO] [auto_tune] [2021-10-09 13:41:27,225] : No: 27	CYCLES: 569	 RAFT:6512986.0	best result: 518
[INFO] [auto_tune] [2021-10-09 13:41:27,225] : No: 28	CYCLES: 688	 RAFT:6512986.0	best result: 518
[INFO] [auto_tune] [2021-10-09 13:41:27,226] : No: 29	CYCLES: 739	 RAFT:4362471.0	best result: 518
[INFO] [auto_tune] [2021-10-09 13:41:27,226] : No: 30	CYCLES: 761	 RAFT:4362471.0	best result: 518
[INFO] [auto_tune] [2021-10-09 13:41:27,226] : No: 31	CYCLES: 519	 RAFT:5708913.0	best result: 518
[INFO] [auto_tune] [2021-10-09 13:41:27,226] : No: 32	CYCLES: 616	 RAFT:4362471.0	best result: 518
[INFO] [auto_tune] [2021-10-09 13:41:27,227] : No: 33	CYCLES: 781	 RAFT:6084500.0	best result: 518
[INFO] [auto_tune] [2021-10-09 13:41:27,227] : No: 34	CYCLES: 771	 RAFT:6084500.0	best result: 518
[INFO] [auto_tune] [2021-10-09 13:41:27,227] : No: 35	CYCLES: 623	 RAFT:6084500.0	best result: 518
[INFO] [auto_tune] [2021-10-09 13:41:27,228] : No: 36	CYCLES: 785	 RAFT:5708913.0	best result: 518
[INFO] [auto_tune] [2021-10-09 13:41:27,228] : No: 37	CYCLES: 539	 RAFT:5708913.0	best result: 518
[INFO] [auto_tune] [2021-10-09 13:41:27,228] : No: 38	CYCLES: 779	 RAFT:5708913.0	best result: 518
[INFO] [auto_tune] [2021-10-09 13:41:27,228] : No: 39	CYCLES: 651	 RAFT:6084500.0	best result: 518
[INFO] [auto_tune] [2021-10-09 13:41:27,229] : No: 40	CYCLES: 718	 RAFT:4362471.0	best result: 518
[INFO] [auto_tune] [2021-10-09 13:41:27,229] : No: 41	CYCLES: 776	 RAFT:6512986.0	best result: 518
[INFO] [auto_tune] [2021-10-09 13:41:27,229] : No: 42	CYCLES: 581	 RAFT:6512986.0	best result: 518
[INFO] [auto_tune] [2021-10-09 13:41:27,230] : No: 43	CYCLES: 580	 RAFT:6084500.0	best result: 518
[INFO] [auto_tune] [2021-10-09 13:41:27,230] : No: 44	CYCLES: 568	 RAFT:6512986.0	best result: 518
[INFO] [auto_tune] [2021-10-09 13:41:27,230] : No: 45	CYCLES: 556	 RAFT:6084500.0	best result: 518
[INFO] [auto_tune] [2021-10-09 13:41:27,230] : No: 46	CYCLES: 607	 RAFT:6512986.0	best result: 518
[INFO] [auto_tune] [2021-10-09 13:41:27,231] : No: 47	CYCLES: 817	 RAFT:5708913.0	best result: 518
[INFO] [auto_tune] [2021-10-09 13:41:27,231] : No: 48	CYCLES: 688	 RAFT:6084500.0	best result: 518
[INFO] [auto_tune] [2021-10-09 13:41:27,231] : No: 49	CYCLES: 866	 RAFT:5708913.0	best result: 518
[INFO] [auto_tune] [2021-10-09 13:41:27,232] : [5708913.0, 5708913.0, 5708913.0, 5708913.0, 6084500.0, 6084500.0, 5708913.0, 5708913.0, 6512986.0, 5708913.0]
[INFO] [auto_tune] [2021-10-09 13:42:05,833] : No: 0	CYCLES: 730	 RAFT:6084500.0	best result: 518
[INFO] [auto_tune] [2021-10-09 13:42:05,834] : No: 1	CYCLES: 560	 RAFT:5708913.0	best result: 518
[INFO] [auto_tune] [2021-10-09 13:42:05,834] : No: 2	CYCLES: 702	 RAFT:6512986.0	best result: 518
[INFO] [auto_tune] [2021-10-09 13:42:05,834] : No: 3	CYCLES: 579	 RAFT:6084500.0	best result: 518
[INFO] [auto_tune] [2021-10-09 13:42:05,835] : No: 4	CYCLES: 853	 RAFT:6512986.0	best result: 518
[INFO] [auto_tune] [2021-10-09 13:42:05,835] : No: 5	CYCLES: 811	 RAFT:6512986.0	best result: 518
[INFO] [auto_tune] [2021-10-09 13:42:05,835] : No: 6	CYCLES: 787	 RAFT:6512986.0	best result: 518
[INFO] [auto_tune] [2021-10-09 13:42:05,835] : No: 7	CYCLES: 572	 RAFT:6512986.0	best result: 518
[INFO] [auto_tune] [2021-10-09 13:42:05,836] : No: 8	CYCLES: 881	 RAFT:6512986.0	best result: 518
[INFO] [auto_tune] [2021-10-09 13:42:05,836] : No: 9	CYCLES: 954	 RAFT:5708913.0	best result: 518
[INFO] [auto_tune] [2021-10-09 13:42:05,836] : No: 10	CYCLES: 576	 RAFT:5708913.0	best result: 518
[INFO] [auto_tune] [2021-10-09 13:42:05,837] : No: 11	CYCLES: 621	 RAFT:6512986.0	best result: 518
[INFO] [auto_tune] [2021-10-09 13:42:05,837] : No: 12	CYCLES: 555	 RAFT:6512986.0	best result: 518
[INFO] [auto_tune] [2021-10-09 13:42:05,837] : No: 13	CYCLES: 630	 RAFT:6084500.0	best result: 518
[INFO] [auto_tune] [2021-10-09 13:42:05,837] : No: 14	CYCLES: 807	 RAFT:6084500.0	best result: 518
[INFO] [auto_tune] [2021-10-09 13:42:05,838] : No: 15	CYCLES: 884	 RAFT:5708913.0	best result: 518
[INFO] [auto_tune] [2021-10-09 13:42:05,838] : No: 16	CYCLES: 590	 RAFT:6512986.0	best result: 518
[INFO] [auto_tune] [2021-10-09 13:42:05,838] : No: 17	CYCLES: 779	 RAFT:6084500.0	best result: 518
[INFO] [auto_tune] [2021-10-09 13:42:05,839] : No: 18	CYCLES: 517	 RAFT:5708913.0	best result: 517
[INFO] [auto_tune] [2021-10-09 13:42:05,839] : No: 19	CYCLES: 773	 RAFT:6512986.0	best result: 517
[INFO] [auto_tune] [2021-10-09 13:42:05,839] : No: 20	CYCLES: 592	 RAFT:6512986.0	best result: 517
[INFO] [auto_tune] [2021-10-09 13:42:05,840] : No: 21	CYCLES: 623	 RAFT:6512986.0	best result: 517
[INFO] [auto_tune] [2021-10-09 13:42:05,840] : No: 22	CYCLES: 582	 RAFT:6512986.0	best result: 517
[INFO] [auto_tune] [2021-10-09 13:42:05,840] : No: 23	CYCLES: 779	 RAFT:6084500.0	best result: 517
[INFO] [auto_tune] [2021-10-09 13:42:05,840] : No: 24	CYCLES: 653	 RAFT:6084500.0	best result: 517
[INFO] [auto_tune] [2021-10-09 13:42:05,841] : No: 25	CYCLES: 826	 RAFT:6512986.0	best result: 517
[INFO] [auto_tune] [2021-10-09 13:42:05,841] : No: 26	CYCLES: 700	 RAFT:6084500.0	best result: 517
[INFO] [auto_tune] [2021-10-09 13:42:05,841] : No: 27	CYCLES: 749	 RAFT:6084500.0	best result: 517
[INFO] [auto_tune] [2021-10-09 13:42:05,842] : No: 28	CYCLES: 880	 RAFT:6512986.0	best result: 517
[INFO] [auto_tune] [2021-10-09 13:42:05,842] : No: 29	CYCLES: 655	 RAFT:5708913.0	best result: 517
[INFO] [auto_tune] [2021-10-09 13:42:05,842] : No: 30	CYCLES: 587	 RAFT:6084500.0	best result: 517
[INFO] [auto_tune] [2021-10-09 13:42:05,842] : No: 31	CYCLES: 779	 RAFT:6084500.0	best result: 517
[INFO] [auto_tune] [2021-10-09 13:42:05,843] : No: 32	CYCLES: 893	 RAFT:6512986.0	best result: 517
[INFO] [auto_tune] [2021-10-09 13:42:05,843] : No: 33	CYCLES: 619	 RAFT:5708913.0	best result: 517
[INFO] [auto_tune] [2021-10-09 13:42:05,843] : No: 34	CYCLES: 934	 RAFT:6512986.0	best result: 517
[INFO] [auto_tune] [2021-10-09 13:42:05,844] : No: 35	CYCLES: 639	 RAFT:6084500.0	best result: 517
[INFO] [auto_tune] [2021-10-09 13:42:05,844] : No: 36	CYCLES: 689	 RAFT:5708913.0	best result: 517
[INFO] [auto_tune] [2021-10-09 13:42:05,844] : No: 37	CYCLES: 799	 RAFT:5708913.0	best result: 517
[INFO] [auto_tune] [2021-10-09 13:42:05,844] : No: 38	CYCLES: 715	 RAFT:6084500.0	best result: 517
[INFO] [auto_tune] [2021-10-09 13:42:05,845] : No: 39	CYCLES: 563	 RAFT:6512986.0	best result: 517
[INFO] [auto_tune] [2021-10-09 13:42:05,845] : No: 40	CYCLES: 636	 RAFT:5708913.0	best result: 517
[INFO] [auto_tune] [2021-10-09 13:42:05,845] : No: 41	CYCLES: 816	 RAFT:6512986.0	best result: 517
[INFO] [auto_tune] [2021-10-09 13:42:05,846] : No: 42	CYCLES: 766	 RAFT:6512986.0	best result: 517
[INFO] [auto_tune] [2021-10-09 13:42:05,846] : No: 43	CYCLES: 556	 RAFT:6512986.0	best result: 517
[INFO] [auto_tune] [2021-10-09 13:42:05,846] : No: 44	CYCLES: 545	 RAFT:6512986.0	best result: 517
[INFO] [auto_tune] [2021-10-09 13:42:05,846] : No: 45	CYCLES: 588	 RAFT:5708913.0	best result: 517
[INFO] [auto_tune] [2021-10-09 13:42:05,847] : No: 46	CYCLES: 899	 RAFT:5708913.0	best result: 517
[INFO] [auto_tune] [2021-10-09 13:42:05,847] : No: 47	CYCLES: 787	 RAFT:6512986.0	best result: 517
[INFO] [auto_tune] [2021-10-09 13:42:05,847] : No: 48	CYCLES: 524	 RAFT:5708913.0	best result: 517
[INFO] [auto_tune] [2021-10-09 13:42:05,848] : No: 49	CYCLES: 869	 RAFT:6084500.0	best result: 517
[INFO] [auto_tune] [2021-10-09 13:42:05,848] : [5708913.0, 5708913.0, 5708913.0, 5708913.0, 5708913.0, 5708913.0, 6084500.0, 6084500.0, 5708913.0, 5708913.0]
[INFO] [auto_tune] [2021-10-09 13:42:05,848] : tunning总用时：0:04:59.353182
从这里开始auto_tune！
param:{'topi_args': {'inputs': {'ori_shape': [1, 128, 112, 112], 'dtype': 'float16', 'ori_format': 'NCHW'}, 'weights': {'ori_shape': [128, 128, 3, 3], 'dtype': 'float16', 'ori_format': 'NCHW'}, 'bias': None, 'offset_w': None, 'outputs': {'ori_shape': (1, 128, 112, 112), 'dtype': 'float16', 'ori_format': 'NCHW'}, 'strides': (1, 1, 1, 1), 'pads': (1, 1, 1, 1), 'dilations': (1, 1, 1, 1), 'offset_a': 1, 'kernel_name': 'te_fused_op_conv2d_a78f65ab5015ec92_0', 'op_type': 'conv2d', 'tune_mode': 'ATC', 'test_case': 'conv2d_1_128_112_112_128_128_3_3_fp16_fp16_1_1_1_1_1_1_1_1_False', 'op_type_for_atc': 'fusion_op', 'json_str': '{"SocInfo":{"autoTilingMode":"GA","coreNum":"","coreType":"AiCore","l1Fusion":"false","l2Fusion":"false","l2Mode":"1","op_impl_mode":"high_performance","op_impl_mode_list":[],"socVersion":"Ascend310"},"fusion_op_name":"te_fused_op_conv2d_a78f65ab5015ec92_0","l1_size":-1,"op_list":[{"name":"-1_0_trans_TransData_0","output_desc":[{"L1_addr_offset":0,"L1_fusion_type":-1,"L1_workspace_size":-1,"addr_type":0,"data_type":"float16","format":"NC1HWC0","name":"-1_0_trans_TransData_0","ori_format":"NCHW","ori_shape":[1,128,112,112],"shape":[1,8,112,112,16],"slice_offset":[],"split_index":0,"total_shape":[],"use_L1_workspace":0,"valid_shape":[]}],"type":"Data"},{"name":"-1_0_trans_TransData_1","output_desc":[{"L1_addr_offset":0,"L1_fusion_type":-1,"L1_workspace_size":-1,"addr_type":0,"data_type":"float16","format":"FRACTAL_Z","name":"-1_0_trans_TransData_1","ori_format":"NCHW","ori_shape":[128,128,3,3],"shape":[72,8,16,16],"slice_offset":[],"split_index":0,"total_shape":[],"use_L1_workspace":0,"valid_shape":[]}],"type":"Data"},{"name":"-1_0_Conv2DOPT","output_desc":[{"data_type":0,"name":"-1_0_Conv2DOPT","shape":"NULL"}],"type":"Data"},{"name":"-1_0_Conv2DOPT","output_desc":[{"data_type":0,"name":"-1_0_Conv2DOPT","shape":"NULL"}],"type":"Data"},{"func_name":"conv2d","id":4,"input_desc":[{"L1_addr_offset":0,"L1_fusion_type":-1,"L1_workspace_size":-1,"addr_type":0,"data_type":"float16","name":"-1_0_trans_TransData_0","ori_format":"NCHW","ori_shape":[1,128,112,112],"shape":[1,8,112,112,16],"slice_offset":[],"split_index":0,"total_shape":[],"use_L1_workspace":0,"valid_shape":[]},{"L1_addr_offset":0,"L1_fusion_type":-1,"L1_workspace_size":-1,"addr_type":0,"data_type":"float16","name":"-1_0_trans_TransData_1","ori_format":"NCHW","ori_shape":[128,128,3,3],"shape":[72,8,16,16],"slice_offset":[],"split_index":0,"total_shape":[],"use_L1_workspace":0,"valid_shape":[]},{"data_type":0,"name":"-1_0_Conv2DOPT","shape":"NULL"},{"data_type":0,"name":"-1_0_Conv2DOPT","shape":"NULL"}],"module_name":"impl.conv2d","name":"-1_0_Conv2D","output_desc":[{"L1_addr_offset":0,"L1_fusion_type":-1,"L1_workspace_size":-1,"addr_type":0,"data_type":"float16","name":"-1_0_Conv2D","ori_format":"NCHW","ori_shape":[1,128,112,112],"output_index":0,"shape":[1,8,112,112,16],"slice_offset":[],"split_index":0,"total_shape":[],"use_L1_workspace":0,"valid_shape":[]}],"pattern":"Convolution","prebuild_outs_attrs":{"kwds_args":{},"list_args":[{"L1_addr_offset":0,"L1_fusion_type":-1,"L1_workspace_size":-1,"addr_type":0,"dtype":"float16","format":"NC1HWC0","ori_format":"NCHW","ori_shape":[1,128,112,112],"shape":[1,8,112,112,16],"slice_offset":[],"split_index":0,"total_shape":[],"use_L1_workspace":0,"valid_shape":[]},[1,1,1,1],[1,1,1,1],[1,1,1,1],1,"NCHW",0]},"py_module_path":"/home/HwHiAiUser/Ascend/ascend-toolkit/20.0.0.RC1/x86_64-linux_gcc7.3.0/opp/op_impl/built-in/ai_core/tbe","type":"Conv2D"}]}', 'fusion_op_name': 'te_fused_op_conv2d_a78f65ab5015ec92_0', 'input_size_list': [3211264, 294912], 'input_type_list': ['float16', 'float16'], 'input_file_list': ['float16@input.data', 'float16@input.data'], 'output_size_list': [3211264], 'output_type_list': ['float16'], 'input_memory_type': [0, 0], 'output_memory_type': [0], 'input_l1_addr_list': [], 'output_l1_addr_list': [], 'l1_addr_input_flag': 0, 'slice_offset_list': [[], []], 'valid_shape_list': [[], []], 'platform': 1}, 'shape_args': {'op_type': 'conv2d', 'a_shape': [1, 8, 112, 112, 16], 'b_shape': [128, 8, 3, 3, 16], 'c_shape': [1, 8, 112, 112, 16], 'a_dtype': 'float16', 'b_dtype': 'float16', 'c_dtype': 'float16', 'mad_dtype': 'float32', 'pad': [1, 1, 1, 1], 'stride': [1, 1], 'dilation': [1, 1], 'group': 1, 'bias_flag': False, 'fused_coefficient': [0, 0, 0], 'fused_channel_wise': [0, 0, 0], 'in_fm_memory_type': [0], 'out_fm_memory_type': [0], 'l1_fusion_type': -1, 'fusion_type': 1, 'reserved_ub': 0, 'kernel_name': 'te_fused_op_conv2d_a78f65ab5015ec92_0', 'pooling_shape': [0, 0], 'pooling_stride': [0, 0], 'test_case': 'conv2d_1_128_112_112_128_128_3_3_fp16_fp16_1_1_1_1_1_1_1_1_False', 'op_name': 'te_fused_op_conv2d_a78f65ab5015ec92_0'}}
./AIC_2_L1_SIZE_1024_repository_Ascend310_conv2d_forward.json
ATC run success, welcome to the next use.
conv2d1-6循环
ATC start working now, please wait for a moment.
/usr/local/python3.7.5/lib/python3.7/site-packages/pandas/compat/__init__.py:120: UserWarning: Could not import the lzma module. Your installed Python is incomplete. Attempting to use lzma compression will result in a RuntimeError.
  warnings.warn(msg)
[INFO] [auto_tune] [2021-10-09 13:42:22,472] : tuner_index
[INFO] [auto_tune] [2021-10-09 13:42:22,472] : 4
[INFO] [auto_tune] [2021-10-09 13:42:22,655] : Start kernel te_fused_op_conv2d_a78f65ab5015ec92_0 auto tuning.Total tuning round would be 30
[INFO] [auto_tune] [2021-10-09 13:42:22,655] : 68516
[INFO] [auto_tune] [2021-10-09 13:42:37,142] : 测试point:94
[INFO] [auto_tune] [2021-10-09 13:44:11,344] : No: 0	CYCLES: 1046	 SCORE:20215170.0	best result: 1046
[INFO] [auto_tune] [2021-10-09 13:44:11,344] : No: 1	CYCLES: 859	 SCORE:18134196.0	best result: 859
[INFO] [auto_tune] [2021-10-09 13:44:11,345] : No: 2	CYCLES: 929	 SCORE:17286804.0	best result: 859
[INFO] [auto_tune] [2021-10-09 13:44:11,345] : No: 3	CYCLES: 897	 SCORE:16257024.0	best result: 859
[INFO] [auto_tune] [2021-10-09 13:44:11,345] : No: 4	CYCLES: 769	 SCORE:16249089.0	best result: 769
[INFO] [auto_tune] [2021-10-09 13:44:11,345] : No: 5	CYCLES: 879	 SCORE:15286678.0	best result: 769
[INFO] [auto_tune] [2021-10-09 13:44:11,346] : No: 6	CYCLES: 932	 SCORE:14641330.0	best result: 769
[INFO] [auto_tune] [2021-10-09 13:44:11,346] : No: 7	CYCLES: 662	 SCORE:14602800.0	best result: 662
[INFO] [auto_tune] [2021-10-09 13:44:11,346] : No: 8	CYCLES: 1206	 SCORE:13803642.0	best result: 662
[INFO] [auto_tune] [2021-10-09 13:44:11,347] : No: 9	CYCLES: 874	 SCORE:12965103.0	best result: 662
[INFO] [auto_tune] [2021-10-09 13:44:11,347] : No: 10	CYCLES: 804	 SCORE:12712632.0	best result: 662
[INFO] [auto_tune] [2021-10-09 13:44:11,347] : No: 11	CYCLES: 804	 SCORE:12497892.0	best result: 662
[INFO] [auto_tune] [2021-10-09 13:44:11,348] : No: 12	CYCLES: 901	 SCORE:11856974.0	best result: 662
[INFO] [auto_tune] [2021-10-09 13:44:11,348] : No: 13	CYCLES: 639	 SCORE:11669956.0	best result: 639
[INFO] [auto_tune] [2021-10-09 13:44:11,348] : No: 14	CYCLES: 1146	 SCORE:11394382.0	best result: 639
[INFO] [auto_tune] [2021-10-09 13:44:11,348] : No: 15	CYCLES: 1240	 SCORE:11210230.0	best result: 639
[INFO] [auto_tune] [2021-10-09 13:44:11,349] : No: 16	CYCLES: 906	 SCORE:11010048.0	best result: 639
[INFO] [auto_tune] [2021-10-09 13:44:11,349] : No: 17	CYCLES: 639	 SCORE:10509591.0	best result: 639
[INFO] [auto_tune] [2021-10-09 13:44:11,349] : No: 18	CYCLES: 965	 SCORE:10404495.0	best result: 639
[INFO] [auto_tune] [2021-10-09 13:44:11,350] : No: 19	CYCLES: 1080	 SCORE:10352731.0	best result: 639
[INFO] [auto_tune] [2021-10-09 13:44:11,350] : No: 20	CYCLES: 1093	 SCORE:9944559.0	best result: 639
[INFO] [auto_tune] [2021-10-09 13:44:11,350] : No: 21	CYCLES: 1079	 SCORE:9873779.0	best result: 639
[INFO] [auto_tune] [2021-10-09 13:44:11,350] : No: 22	CYCLES: 1201	 SCORE:9578361.0	best result: 639
[INFO] [auto_tune] [2021-10-09 13:44:11,351] : No: 23	CYCLES: 617	 SCORE:9081938.0	best result: 617
[INFO] [auto_tune] [2021-10-09 13:44:11,351] : No: 24	CYCLES: 1373	 SCORE:9022868.0	best result: 617
[INFO] [auto_tune] [2021-10-09 13:44:11,351] : No: 25	CYCLES: 1099	 SCORE:8780164.0	best result: 617
[INFO] [auto_tune] [2021-10-09 13:44:11,352] : No: 26	CYCLES: 856	 SCORE:8446064.0	best result: 617
[INFO] [auto_tune] [2021-10-09 13:44:11,352] : No: 27	CYCLES: 1230	 SCORE:8424692.0	best result: 617
[INFO] [auto_tune] [2021-10-09 13:44:11,352] : No: 28	CYCLES: 813	 SCORE:8065500.0	best result: 617
[INFO] [auto_tune] [2021-10-09 13:44:11,352] : No: 29	CYCLES: 994	 SCORE:7972793.0	best result: 617
[INFO] [auto_tune] [2021-10-09 13:44:11,353] : No: 30	CYCLES: 641	 SCORE:7938575.0	best result: 617
[INFO] [auto_tune] [2021-10-09 13:44:11,353] : No: 31	CYCLES: 1180	 SCORE:7707033.0	best result: 617
[INFO] [auto_tune] [2021-10-09 13:44:11,353] : No: 32	CYCLES: 1395	 SCORE:7685684.0	best result: 617
[INFO] [auto_tune] [2021-10-09 13:44:11,354] : No: 33	CYCLES: 1248	 SCORE:7643339.0	best result: 617
[INFO] [auto_tune] [2021-10-09 13:44:11,354] : No: 34	CYCLES: 1069	 SCORE:7225344.0	best result: 617
[INFO] [auto_tune] [2021-10-09 13:44:11,354] : No: 35	CYCLES: 1489	 SCORE:7132473.0	best result: 617
[INFO] [auto_tune] [2021-10-09 13:44:11,354] : No: 36	CYCLES: 631	 SCORE:7114184.0	best result: 617
[INFO] [auto_tune] [2021-10-09 13:44:11,355] : No: 37	CYCLES: 925	 SCORE:6940668.0	best result: 617
[INFO] [auto_tune] [2021-10-09 13:44:11,355] : No: 38	CYCLES: 1267	 SCORE:6800323.0	best result: 617
[INFO] [auto_tune] [2021-10-09 13:44:11,355] : No: 39	CYCLES: 1416	 SCORE:6767151.0	best result: 617
[INFO] [auto_tune] [2021-10-09 13:44:11,356] : No: 40	CYCLES: 1124	 SCORE:6685619.0	best result: 617
[INFO] [auto_tune] [2021-10-09 13:44:11,356] : No: 41	CYCLES: 893	 SCORE:6582519.0	best result: 617
[INFO] [auto_tune] [2021-10-09 13:44:11,356] : No: 42	CYCLES: 1354	 SCORE:6543707.0	best result: 617
[INFO] [auto_tune] [2021-10-09 13:44:11,356] : No: 43	CYCLES: 804	 SCORE:6512986.0	best result: 617
[INFO] [auto_tune] [2021-10-09 13:44:11,357] : No: 44	CYCLES: 640	 SCORE:6323719.0	best result: 617
[INFO] [auto_tune] [2021-10-09 13:44:11,357] : No: 45	CYCLES: 1201	 SCORE:6183949.0	best result: 617
[INFO] [auto_tune] [2021-10-09 13:44:11,357] : No: 46	CYCLES: 633	 SCORE:6084500.0	best result: 617
[INFO] [auto_tune] [2021-10-09 13:44:11,357] : No: 47	CYCLES: 659	 SCORE:5979595.0	best result: 617
[INFO] [auto_tune] [2021-10-09 13:44:11,358] : No: 48	CYCLES: 605	 SCORE:5928487.0	best result: 605
[INFO] [auto_tune] [2021-10-09 13:44:11,358] : No: 49	CYCLES: 934	 SCORE:5853443.0	best result: 605
[INFO] [auto_tune] [2021-10-09 13:44:11,358] : No: 50	CYCLES: 810	 SCORE:5708913.0	best result: 605
[INFO] [auto_tune] [2021-10-09 13:44:11,359] : No: 51	CYCLES: 1118	 SCORE:5440259.0	best result: 605
[INFO] [auto_tune] [2021-10-09 13:44:11,359] : No: 52	CYCLES: 1626	 SCORE:5274775.0	best result: 605
[INFO] [auto_tune] [2021-10-09 13:44:11,359] : No: 53	CYCLES: 675	 SCORE:5225107.0	best result: 605
[INFO] [auto_tune] [2021-10-09 13:44:11,360] : No: 54	CYCLES: 1292	 SCORE:5053792.0	best result: 605
[INFO] [auto_tune] [2021-10-09 13:44:11,360] : No: 55	CYCLES: 827	 SCORE:5026326.0	best result: 605
[INFO] [auto_tune] [2021-10-09 13:44:11,360] : No: 56	CYCLES: 2665	 SCORE:4890479.0	best result: 605
[INFO] [auto_tune] [2021-10-09 13:44:11,360] : No: 57	CYCLES: 1389	 SCORE:4825273.0	best result: 605
[INFO] [auto_tune] [2021-10-09 13:44:11,361] : No: 58	CYCLES: 701	 SCORE:4754982.0	best result: 605
[INFO] [auto_tune] [2021-10-09 13:44:11,361] : No: 59	CYCLES: 791	 SCORE:4612688.0	best result: 605
[INFO] [auto_tune] [2021-10-09 13:44:11,361] : No: 60	CYCLES: 802	 SCORE:4533549.0	best result: 605
[INFO] [auto_tune] [2021-10-09 13:44:11,361] : No: 61	CYCLES: 2145	 SCORE:4376233.0	best result: 605
[INFO] [auto_tune] [2021-10-09 13:44:11,362] : No: 62	CYCLES: 845	 SCORE:4362471.0	best result: 605
[INFO] [auto_tune] [2021-10-09 13:44:11,362] : No: 63	CYCLES: 2082	 SCORE:4321701.0	best result: 605
[INFO] [auto_tune] [2021-10-09 13:44:11,362] : No: 64	CYCLES: 762	 SCORE:4255417.0	best result: 605
[INFO] [auto_tune] [2021-10-09 13:44:11,363] : No: 65	CYCLES: 803	 SCORE:4252156.0	best result: 605
[INFO] [auto_tune] [2021-10-09 13:44:11,363] : No: 66	CYCLES: 2795	 SCORE:4080194.0	best result: 605
[INFO] [auto_tune] [2021-10-09 13:44:11,363] : No: 67	CYCLES: 1178	 SCORE:4056333.0	best result: 605
[INFO] [auto_tune] [2021-10-09 13:44:11,364] : No: 68	CYCLES: 2085	 SCORE:3941096.0	best result: 605
[INFO] [auto_tune] [2021-10-09 13:44:11,364] : No: 69	CYCLES: 1984	 SCORE:3853516.0	best result: 605
[INFO] [auto_tune] [2021-10-09 13:44:11,364] : No: 70	CYCLES: 2140	 SCORE:3660332.0	best result: 605
[INFO] [auto_tune] [2021-10-09 13:44:11,365] : No: 71	CYCLES: 766	 SCORE:3605629.0	best result: 605
[INFO] [auto_tune] [2021-10-09 13:44:11,365] : No: 72	CYCLES: 1577	 SCORE:3516517.0	best result: 605
[INFO] [auto_tune] [2021-10-09 13:44:11,365] : No: 73	CYCLES: 2367	 SCORE:3450910.0	best result: 605
[INFO] [auto_tune] [2021-10-09 13:44:11,365] : No: 74	CYCLES: 915	 SCORE:3211264.0	best result: 605
[INFO] [auto_tune] [2021-10-09 13:44:11,366] : No: 75	CYCLES: 1568	 SCORE:3178158.0	best result: 605
[INFO] [auto_tune] [2021-10-09 13:44:11,366] : No: 76	CYCLES: 1709	 SCORE:3103503.0	best result: 605
[INFO] [auto_tune] [2021-10-09 13:44:11,366] : No: 77	CYCLES: 1382	 SCORE:3052290.0	best result: 605
[INFO] [auto_tune] [2021-10-09 13:44:11,367] : No: 78	CYCLES: 1280	 SCORE:2964243.0	best result: 605
[INFO] [auto_tune] [2021-10-09 13:44:11,367] : No: 79	CYCLES: 1480	 SCORE:2917489.0	best result: 605
[INFO] [auto_tune] [2021-10-09 13:44:11,367] : No: 80	CYCLES: 1597	 SCORE:2802557.0	best result: 605
[INFO] [auto_tune] [2021-10-09 13:44:11,367] : No: 81	CYCLES: 807	 SCORE:2627397.0	best result: 605
[INFO] [auto_tune] [2021-10-09 13:44:11,368] : No: 82	CYCLES: 1489	 SCORE:2490603.0	best result: 605
[INFO] [auto_tune] [2021-10-09 13:44:11,368] : No: 83	CYCLES: 1597	 SCORE:2395968.0	best result: 605
[INFO] [auto_tune] [2021-10-09 13:44:11,368] : No: 84	CYCLES: 1137	 SCORE:2312110.0	best result: 605
[INFO] [auto_tune] [2021-10-09 13:44:11,369] : No: 85	CYCLES: 1931	 SCORE:2223182.0	best result: 605
[INFO] [auto_tune] [2021-10-09 13:44:11,369] : No: 86	CYCLES: 1744	 SCORE:2111516.0	best result: 605
[INFO] [auto_tune] [2021-10-09 13:44:11,369] : No: 87	CYCLES: 1562	 SCORE:1938876.0	best result: 605
[INFO] [auto_tune] [2021-10-09 13:44:11,369] : No: 88	CYCLES: 2254	 SCORE:1910834.0	best result: 605
[INFO] [auto_tune] [2021-10-09 13:44:11,370] : No: 89	CYCLES: 1589	 SCORE:1820559.0	best result: 605
[INFO] [auto_tune] [2021-10-09 13:44:11,370] : No: 90	CYCLES: 1626	 SCORE:1712674.0	best result: 605
[INFO] [auto_tune] [2021-10-09 13:44:11,370] : No: 91	CYCLES: 2506	 SCORE:1645629.0	best result: 605
[INFO] [auto_tune] [2021-10-09 13:44:11,371] : No: 92	CYCLES: 2698	 SCORE:1007455.0	best result: 605
[INFO] [auto_tune] [2021-10-09 13:44:11,371] : [5928487.0, 9081938.0, 7114184.0, 6084500.0, 11669956.0, 10509591.0, 6323719.0, 7938575.0, 5979595.0, 14602800.0]
[INFO] [auto_tune] [2021-10-09 13:45:17,237] : No: 0	CYCLES: 512	 RAFT:10509591.0	best result: 512
[INFO] [auto_tune] [2021-10-09 13:45:17,238] : No: 1	CYCLES: 1060	 RAFT:5979595.0	best result: 512
[INFO] [auto_tune] [2021-10-09 13:45:17,238] : No: 2	CYCLES: 1470	 RAFT:7938575.0	best result: 512
[INFO] [auto_tune] [2021-10-09 13:45:17,238] : No: 3	CYCLES: 1479	 RAFT:5928487.0	best result: 512
[INFO] [auto_tune] [2021-10-09 13:45:17,239] : No: 4	CYCLES: 761	 RAFT:14602800.0	best result: 512
[INFO] [auto_tune] [2021-10-09 13:45:17,239] : No: 5	CYCLES: 793	 RAFT:6084500.0	best result: 512
[INFO] [auto_tune] [2021-10-09 13:45:17,239] : No: 6	CYCLES: 719	 RAFT:14602800.0	best result: 512
[INFO] [auto_tune] [2021-10-09 13:45:17,240] : No: 7	CYCLES: 772	 RAFT:6084500.0	best result: 512
[INFO] [auto_tune] [2021-10-09 13:45:17,240] : No: 8	CYCLES: 2081	 RAFT:5979595.0	best result: 512
[INFO] [auto_tune] [2021-10-09 13:45:17,240] : No: 9	CYCLES: 859	 RAFT:11669956.0	best result: 512
[INFO] [auto_tune] [2021-10-09 13:45:17,240] : No: 10	CYCLES: 1086	 RAFT:7114184.0	best result: 512
[INFO] [auto_tune] [2021-10-09 13:45:17,241] : No: 11	CYCLES: 800	 RAFT:5979595.0	best result: 512
[INFO] [auto_tune] [2021-10-09 13:45:17,241] : No: 12	CYCLES: 677	 RAFT:14602800.0	best result: 512
[INFO] [auto_tune] [2021-10-09 13:45:17,241] : No: 13	CYCLES: 531	 RAFT:10509591.0	best result: 512
[INFO] [auto_tune] [2021-10-09 13:45:17,242] : No: 14	CYCLES: 896	 RAFT:6323719.0	best result: 512
[INFO] [auto_tune] [2021-10-09 13:45:17,242] : No: 15	CYCLES: 2081	 RAFT:5979595.0	best result: 512
[INFO] [auto_tune] [2021-10-09 13:45:17,242] : No: 16	CYCLES: 883	 RAFT:9081938.0	best result: 512
[INFO] [auto_tune] [2021-10-09 13:45:17,242] : No: 17	CYCLES: 1015	 RAFT:5979595.0	best result: 512
[INFO] [auto_tune] [2021-10-09 13:45:17,243] : No: 18	CYCLES: 717	 RAFT:7114184.0	best result: 512
[INFO] [auto_tune] [2021-10-09 13:45:17,243] : No: 19	CYCLES: 1555	 RAFT:5928487.0	best result: 512
[INFO] [auto_tune] [2021-10-09 13:45:17,243] : No: 20	CYCLES: 955	 RAFT:9081938.0	best result: 512
[INFO] [auto_tune] [2021-10-09 13:45:17,244] : No: 21	CYCLES: 873	 RAFT:5928487.0	best result: 512
[INFO] [auto_tune] [2021-10-09 13:45:17,244] : No: 22	CYCLES: 721	 RAFT:7114184.0	best result: 512
[INFO] [auto_tune] [2021-10-09 13:45:17,244] : No: 23	CYCLES: 601	 RAFT:6084500.0	best result: 512
[INFO] [auto_tune] [2021-10-09 13:45:17,245] : No: 24	CYCLES: 891	 RAFT:5979595.0	best result: 512
[INFO] [auto_tune] [2021-10-09 13:45:17,245] : No: 25	CYCLES: 967	 RAFT:5979595.0	best result: 512
[INFO] [auto_tune] [2021-10-09 13:45:17,245] : No: 26	CYCLES: 908	 RAFT:5979595.0	best result: 512
[INFO] [auto_tune] [2021-10-09 13:45:17,245] : No: 27	CYCLES: 882	 RAFT:7114184.0	best result: 512
[INFO] [auto_tune] [2021-10-09 13:45:17,246] : No: 28	CYCLES: 707	 RAFT:10509591.0	best result: 512
[INFO] [auto_tune] [2021-10-09 13:45:17,246] : No: 29	CYCLES: 1096	 RAFT:9081938.0	best result: 512
[INFO] [auto_tune] [2021-10-09 13:45:17,246] : No: 30	CYCLES: 876	 RAFT:5979595.0	best result: 512
[INFO] [auto_tune] [2021-10-09 13:45:17,246] : No: 31	CYCLES: 729	 RAFT:9081938.0	best result: 512
[INFO] [auto_tune] [2021-10-09 13:45:17,247] : No: 32	CYCLES: 1979	 RAFT:5979595.0	best result: 512
[INFO] [auto_tune] [2021-10-09 13:45:17,247] : No: 33	CYCLES: 1079	 RAFT:7114184.0	best result: 512
[INFO] [auto_tune] [2021-10-09 13:45:17,247] : No: 34	CYCLES: 778	 RAFT:14602800.0	best result: 512
[INFO] [auto_tune] [2021-10-09 13:45:17,248] : No: 35	CYCLES: 773	 RAFT:6084500.0	best result: 512
[INFO] [auto_tune] [2021-10-09 13:45:17,248] : No: 36	CYCLES: 1514	 RAFT:5979595.0	best result: 512
[INFO] [auto_tune] [2021-10-09 13:45:17,248] : No: 37	CYCLES: 1516	 RAFT:5928487.0	best result: 512
[INFO] [auto_tune] [2021-10-09 13:45:17,249] : No: 38	CYCLES: 1778	 RAFT:5979595.0	best result: 512
[INFO] [auto_tune] [2021-10-09 13:45:17,249] : No: 39	CYCLES: 1733	 RAFT:5979595.0	best result: 512
[INFO] [auto_tune] [2021-10-09 13:45:17,249] : No: 40	CYCLES: 951	 RAFT:5928487.0	best result: 512
[INFO] [auto_tune] [2021-10-09 13:45:17,249] : No: 41	CYCLES: 1001	 RAFT:7114184.0	best result: 512
[INFO] [auto_tune] [2021-10-09 13:45:17,250] : No: 42	CYCLES: 726	 RAFT:5979595.0	best result: 512
[INFO] [auto_tune] [2021-10-09 13:45:17,250] : No: 43	CYCLES: 592	 RAFT:7114184.0	best result: 512
[INFO] [auto_tune] [2021-10-09 13:45:17,250] : No: 44	CYCLES: 608	 RAFT:7938575.0	best result: 512
[INFO] [auto_tune] [2021-10-09 13:45:17,251] : No: 45	CYCLES: 726	 RAFT:5979595.0	best result: 512
[INFO] [auto_tune] [2021-10-09 13:45:17,251] : No: 46	CYCLES: 843	 RAFT:5928487.0	best result: 512
[INFO] [auto_tune] [2021-10-09 13:45:17,251] : No: 47	CYCLES: 681	 RAFT:6323719.0	best result: 512
[INFO] [auto_tune] [2021-10-09 13:45:17,251] : No: 48	CYCLES: 1447	 RAFT:5979595.0	best result: 512
[INFO] [auto_tune] [2021-10-09 13:45:17,252] : No: 49	CYCLES: 991	 RAFT:11669956.0	best result: 512
[INFO] [auto_tune] [2021-10-09 13:45:17,252] : [10509591.0, 10509591.0, 7114184.0, 6084500.0, 5928487.0, 7938575.0, 9081938.0, 7114184.0, 6084500.0, 11669956.0]
[INFO] [auto_tune] [2021-10-09 13:46:24,374] : No: 0	CYCLES: 1095	 RAFT:9081938.0	best result: 512
[INFO] [auto_tune] [2021-10-09 13:46:24,374] : No: 1	CYCLES: 1056	 RAFT:7114184.0	best result: 512
[INFO] [auto_tune] [2021-10-09 13:46:24,374] : No: 2	CYCLES: 1036	 RAFT:5928487.0	best result: 512
[INFO] [auto_tune] [2021-10-09 13:46:24,375] : No: 3	CYCLES: 1739	 RAFT:5928487.0	best result: 512
[INFO] [auto_tune] [2021-10-09 13:46:24,375] : No: 4	CYCLES: 1420	 RAFT:7938575.0	best result: 512
[INFO] [auto_tune] [2021-10-09 13:46:24,375] : No: 5	CYCLES: 1407	 RAFT:5928487.0	best result: 512
[INFO] [auto_tune] [2021-10-09 13:46:24,375] : No: 6	CYCLES: 1360	 RAFT:7114184.0	best result: 512
[INFO] [auto_tune] [2021-10-09 13:46:24,376] : No: 7	CYCLES: 1589	 RAFT:5928487.0	best result: 512
[INFO] [auto_tune] [2021-10-09 13:46:24,376] : No: 8	CYCLES: 1477	 RAFT:5928487.0	best result: 512
[INFO] [auto_tune] [2021-10-09 13:46:24,376] : No: 9	CYCLES: 1533	 RAFT:5928487.0	best result: 512
[INFO] [auto_tune] [2021-10-09 13:46:24,377] : No: 10	CYCLES: 689	 RAFT:6084500.0	best result: 512
[INFO] [auto_tune] [2021-10-09 13:46:24,377] : No: 11	CYCLES: 595	 RAFT:6084500.0	best result: 512
[INFO] [auto_tune] [2021-10-09 13:46:24,377] : No: 12	CYCLES: 947	 RAFT:7114184.0	best result: 512
[INFO] [auto_tune] [2021-10-09 13:46:24,378] : No: 13	CYCLES: 731	 RAFT:7114184.0	best result: 512
[INFO] [auto_tune] [2021-10-09 13:46:24,378] : No: 14	CYCLES: 818	 RAFT:5928487.0	best result: 512
[INFO] [auto_tune] [2021-10-09 13:46:24,378] : No: 15	CYCLES: 887	 RAFT:11669956.0	best result: 512
[INFO] [auto_tune] [2021-10-09 13:46:24,378] : No: 16	CYCLES: 1803	 RAFT:5928487.0	best result: 512
[INFO] [auto_tune] [2021-10-09 13:46:24,379] : No: 17	CYCLES: 1868	 RAFT:5928487.0	best result: 512
[INFO] [auto_tune] [2021-10-09 13:46:24,379] : No: 18	CYCLES: 770	 RAFT:7938575.0	best result: 512
[INFO] [auto_tune] [2021-10-09 13:46:24,379] : No: 19	CYCLES: 1868	 RAFT:5928487.0	best result: 512
[INFO] [auto_tune] [2021-10-09 13:46:24,380] : No: 20	CYCLES: 740	 RAFT:7114184.0	best result: 512
[INFO] [auto_tune] [2021-10-09 13:46:24,380] : No: 21	CYCLES: 631	 RAFT:11669956.0	best result: 512
[INFO] [auto_tune] [2021-10-09 13:46:24,380] : No: 22	CYCLES: 1315	 RAFT:7114184.0	best result: 512
[INFO] [auto_tune] [2021-10-09 13:46:24,380] : No: 23	CYCLES: 807	 RAFT:7114184.0	best result: 512
[INFO] [auto_tune] [2021-10-09 13:46:24,381] : No: 24	CYCLES: 1786	 RAFT:5928487.0	best result: 512
[INFO] [auto_tune] [2021-10-09 13:46:24,381] : No: 25	CYCLES: 671	 RAFT:7938575.0	best result: 512
[INFO] [auto_tune] [2021-10-09 13:46:24,381] : No: 26	CYCLES: 833	 RAFT:5928487.0	best result: 512
[INFO] [auto_tune] [2021-10-09 13:46:24,382] : No: 27	CYCLES: 1928	 RAFT:5928487.0	best result: 512
[INFO] [auto_tune] [2021-10-09 13:46:24,382] : No: 28	CYCLES: 655	 RAFT:6084500.0	best result: 512
[INFO] [auto_tune] [2021-10-09 13:46:24,382] : No: 29	CYCLES: 779	 RAFT:7114184.0	best result: 512
[INFO] [auto_tune] [2021-10-09 13:46:24,382] : No: 30	CYCLES: 1859	 RAFT:5928487.0	best result: 512
[INFO] [auto_tune] [2021-10-09 13:46:24,383] : No: 31	CYCLES: 1720	 RAFT:5928487.0	best result: 512
[INFO] [auto_tune] [2021-10-09 13:46:24,383] : No: 32	CYCLES: 562	 RAFT:6084500.0	best result: 512
[INFO] [auto_tune] [2021-10-09 13:46:24,383] : No: 33	CYCLES: 744	 RAFT:7114184.0	best result: 512
[INFO] [auto_tune] [2021-10-09 13:46:24,384] : No: 34	CYCLES: 622	 RAFT:7114184.0	best result: 512
[INFO] [auto_tune] [2021-10-09 13:46:24,384] : No: 35	CYCLES: 1618	 RAFT:5928487.0	best result: 512
[INFO] [auto_tune] [2021-10-09 13:46:24,384] : No: 36	CYCLES: 608	 RAFT:6084500.0	best result: 512
[INFO] [auto_tune] [2021-10-09 13:46:24,384] : No: 37	CYCLES: 1255	 RAFT:7114184.0	best result: 512
[INFO] [auto_tune] [2021-10-09 13:46:24,385] : No: 38	CYCLES: 668	 RAFT:11669956.0	best result: 512
[INFO] [auto_tune] [2021-10-09 13:46:24,385] : No: 39	CYCLES: 1101	 RAFT:7114184.0	best result: 512
[INFO] [auto_tune] [2021-10-09 13:46:24,385] : No: 40	CYCLES: 892	 RAFT:10509591.0	best result: 512
[INFO] [auto_tune] [2021-10-09 13:46:24,386] : No: 41	CYCLES: 538	 RAFT:7938575.0	best result: 512
[INFO] [auto_tune] [2021-10-09 13:46:24,386] : No: 42	CYCLES: 612	 RAFT:10509591.0	best result: 512
[INFO] [auto_tune] [2021-10-09 13:46:24,386] : No: 43	CYCLES: 800	 RAFT:7114184.0	best result: 512
[INFO] [auto_tune] [2021-10-09 13:46:24,386] : No: 44	CYCLES: 735	 RAFT:7114184.0	best result: 512
[INFO] [auto_tune] [2021-10-09 13:46:24,387] : No: 45	CYCLES: 1422	 RAFT:7938575.0	best result: 512
[INFO] [auto_tune] [2021-10-09 13:46:24,387] : No: 46	CYCLES: 1684	 RAFT:5928487.0	best result: 512
[INFO] [auto_tune] [2021-10-09 13:46:24,387] : No: 47	CYCLES: 888	 RAFT:11669956.0	best result: 512
[INFO] [auto_tune] [2021-10-09 13:46:24,388] : No: 48	CYCLES: 863	 RAFT:10509591.0	best result: 512
[INFO] [auto_tune] [2021-10-09 13:46:24,388] : No: 49	CYCLES: 900	 RAFT:5928487.0	best result: 512
[INFO] [auto_tune] [2021-10-09 13:46:24,388] : [10509591.0, 10509591.0, 7938575.0, 6084500.0, 7114184.0, 6084500.0, 6084500.0, 5928487.0, 7938575.0, 6084500.0]
[INFO] [auto_tune] [2021-10-09 13:47:23,517] : No: 0	CYCLES: 795	 RAFT:5928487.0	best result: 512
[INFO] [auto_tune] [2021-10-09 13:47:23,518] : No: 1	CYCLES: 680	 RAFT:7114184.0	best result: 512
[INFO] [auto_tune] [2021-10-09 13:47:23,518] : No: 2	CYCLES: 1736	 RAFT:5928487.0	best result: 512
[INFO] [auto_tune] [2021-10-09 13:47:23,518] : No: 3	CYCLES: 802	 RAFT:7114184.0	best result: 512
[INFO] [auto_tune] [2021-10-09 13:47:23,518] : No: 4	CYCLES: 828	 RAFT:7114184.0	best result: 512
[INFO] [auto_tune] [2021-10-09 13:47:23,519] : No: 5	CYCLES: 595	 RAFT:7114184.0	best result: 512
[INFO] [auto_tune] [2021-10-09 13:47:23,519] : No: 6	CYCLES: 907	 RAFT:5928487.0	best result: 512
[INFO] [auto_tune] [2021-10-09 13:47:23,519] : No: 7	CYCLES: 523	 RAFT:10509591.0	best result: 512
[INFO] [auto_tune] [2021-10-09 13:47:23,520] : No: 8	CYCLES: 540	 RAFT:6084500.0	best result: 512
[INFO] [auto_tune] [2021-10-09 13:47:23,520] : No: 9	CYCLES: 992	 RAFT:5928487.0	best result: 512
[INFO] [auto_tune] [2021-10-09 13:47:23,520] : No: 10	CYCLES: 546	 RAFT:6084500.0	best result: 512
[INFO] [auto_tune] [2021-10-09 13:47:23,521] : No: 11	CYCLES: 1794	 RAFT:5928487.0	best result: 512
[INFO] [auto_tune] [2021-10-09 13:47:23,521] : No: 12	CYCLES: 822	 RAFT:6084500.0	best result: 512
[INFO] [auto_tune] [2021-10-09 13:47:23,521] : No: 13	CYCLES: 576	 RAFT:6084500.0	best result: 512
[INFO] [auto_tune] [2021-10-09 13:47:23,521] : No: 14	CYCLES: 829	 RAFT:5928487.0	best result: 512
[INFO] [auto_tune] [2021-10-09 13:47:23,522] : No: 15	CYCLES: 670	 RAFT:10509591.0	best result: 512
[INFO] [auto_tune] [2021-10-09 13:47:23,522] : No: 16	CYCLES: 1632	 RAFT:5928487.0	best result: 512
[INFO] [auto_tune] [2021-10-09 13:47:23,522] : No: 17	CYCLES: 1862	 RAFT:5928487.0	best result: 512
[INFO] [auto_tune] [2021-10-09 13:47:23,523] : No: 18	CYCLES: 1594	 RAFT:5928487.0	best result: 512
[INFO] [auto_tune] [2021-10-09 13:47:23,523] : No: 19	CYCLES: 1512	 RAFT:5928487.0	best result: 512
[INFO] [auto_tune] [2021-10-09 13:47:23,523] : No: 20	CYCLES: 1144	 RAFT:7114184.0	best result: 512
[INFO] [auto_tune] [2021-10-09 13:47:23,523] : No: 21	CYCLES: 1011	 RAFT:5928487.0	best result: 512
[INFO] [auto_tune] [2021-10-09 13:47:23,524] : No: 22	CYCLES: 1864	 RAFT:5928487.0	best result: 512
[INFO] [auto_tune] [2021-10-09 13:47:23,524] : No: 23	CYCLES: 735	 RAFT:7114184.0	best result: 512
[INFO] [auto_tune] [2021-10-09 13:47:23,524] : No: 24	CYCLES: 587	 RAFT:6084500.0	best result: 512
[INFO] [auto_tune] [2021-10-09 13:47:23,525] : No: 25	CYCLES: 1467	 RAFT:5928487.0	best result: 512
[INFO] [auto_tune] [2021-10-09 13:47:23,525] : No: 26	CYCLES: 640	 RAFT:7938575.0	best result: 512
[INFO] [auto_tune] [2021-10-09 13:47:23,525] : No: 27	CYCLES: 1460	 RAFT:5928487.0	best result: 512
[INFO] [auto_tune] [2021-10-09 13:47:23,526] : No: 28	CYCLES: 520	 RAFT:10509591.0	best result: 512
[INFO] [auto_tune] [2021-10-09 13:47:23,526] : No: 29	CYCLES: 1241	 RAFT:7114184.0	best result: 512
[INFO] [auto_tune] [2021-10-09 13:47:23,526] : No: 30	CYCLES: 986	 RAFT:7114184.0	best result: 512
[INFO] [auto_tune] [2021-10-09 13:47:23,526] : No: 31	CYCLES: 970	 RAFT:7114184.0	best result: 512
[INFO] [auto_tune] [2021-10-09 13:47:23,527] : No: 32	CYCLES: 1595	 RAFT:5928487.0	best result: 512
[INFO] [auto_tune] [2021-10-09 13:47:23,527] : No: 33	CYCLES: 614	 RAFT:7938575.0	best result: 512
[INFO] [auto_tune] [2021-10-09 13:47:23,527] : No: 34	CYCLES: 801	 RAFT:7114184.0	best result: 512
[INFO] [auto_tune] [2021-10-09 13:47:23,528] : No: 35	CYCLES: 605	 RAFT:7114184.0	best result: 512
[INFO] [auto_tune] [2021-10-09 13:47:23,528] : No: 36	CYCLES: 732	 RAFT:6084500.0	best result: 512
[INFO] [auto_tune] [2021-10-09 13:47:23,528] : No: 37	CYCLES: 785	 RAFT:7114184.0	best result: 512
[INFO] [auto_tune] [2021-10-09 13:47:23,528] : No: 38	CYCLES: 534	 RAFT:10509591.0	best result: 512
[INFO] [auto_tune] [2021-10-09 13:47:23,529] : No: 39	CYCLES: 1477	 RAFT:5928487.0	best result: 512
[INFO] [auto_tune] [2021-10-09 13:47:23,529] : No: 40	CYCLES: 1263	 RAFT:7114184.0	best result: 512
[INFO] [auto_tune] [2021-10-09 13:47:23,529] : No: 41	CYCLES: 720	 RAFT:5928487.0	best result: 512
[INFO] [auto_tune] [2021-10-09 13:47:23,529] : No: 42	CYCLES: 922	 RAFT:5928487.0	best result: 512
[INFO] [auto_tune] [2021-10-09 13:47:23,530] : No: 43	CYCLES: 953	 RAFT:5928487.0	best result: 512
[INFO] [auto_tune] [2021-10-09 13:47:23,530] : No: 44	CYCLES: 1787	 RAFT:5928487.0	best result: 512
[INFO] [auto_tune] [2021-10-09 13:47:23,530] : No: 45	CYCLES: 784	 RAFT:6084500.0	best result: 512
[INFO] [auto_tune] [2021-10-09 13:47:23,531] : No: 46	CYCLES: 981	 RAFT:6084500.0	best result: 512
[INFO] [auto_tune] [2021-10-09 13:47:23,531] : No: 47	CYCLES: 740	 RAFT:7114184.0	best result: 512
[INFO] [auto_tune] [2021-10-09 13:47:23,531] : No: 48	CYCLES: 1479	 RAFT:7114184.0	best result: 512
[INFO] [auto_tune] [2021-10-09 13:47:23,532] : No: 49	CYCLES: 826	 RAFT:5928487.0	best result: 512
[INFO] [auto_tune] [2021-10-09 13:47:23,532] : [10509591.0, 10509591.0, 10509591.0, 10509591.0, 10509591.0, 7938575.0, 6084500.0, 6084500.0, 6084500.0, 6084500.0]
[INFO] [auto_tune] [2021-10-09 13:47:23,532] : tunning总用时：0:05:00.876454
从这里开始auto_tune！
param:{'topi_args': {'inputs': {'ori_shape': [1, 128, 112, 112], 'dtype': 'float16', 'ori_format': 'NCHW'}, 'weights': {'ori_shape': [128, 128, 3, 3], 'dtype': 'float16', 'ori_format': 'NCHW'}, 'bias': None, 'offset_w': None, 'outputs': {'ori_shape': (1, 128, 112, 112), 'dtype': 'float16', 'ori_format': 'NCHW'}, 'strides': (1, 1, 1, 1), 'pads': (1, 1, 1, 1), 'dilations': (1, 1, 1, 1), 'offset_a': 1, 'kernel_name': 'te_fused_op_conv2d_a78f65ab5015ec92_0', 'op_type': 'conv2d', 'tune_mode': 'ATC', 'test_case': 'conv2d_1_128_112_112_128_128_3_3_fp16_fp16_1_1_1_1_1_1_1_1_False', 'op_type_for_atc': 'fusion_op', 'json_str': '{"SocInfo":{"autoTilingMode":"GA","coreNum":"","coreType":"AiCore","l1Fusion":"false","l2Fusion":"false","l2Mode":"1","op_impl_mode":"high_performance","op_impl_mode_list":[],"socVersion":"Ascend310"},"fusion_op_name":"te_fused_op_conv2d_a78f65ab5015ec92_0","l1_size":-1,"op_list":[{"name":"-1_0_trans_TransData_0","output_desc":[{"L1_addr_offset":0,"L1_fusion_type":-1,"L1_workspace_size":-1,"addr_type":0,"data_type":"float16","format":"NC1HWC0","name":"-1_0_trans_TransData_0","ori_format":"NCHW","ori_shape":[1,128,112,112],"shape":[1,8,112,112,16],"slice_offset":[],"split_index":0,"total_shape":[],"use_L1_workspace":0,"valid_shape":[]}],"type":"Data"},{"name":"-1_0_trans_TransData_1","output_desc":[{"L1_addr_offset":0,"L1_fusion_type":-1,"L1_workspace_size":-1,"addr_type":0,"data_type":"float16","format":"FRACTAL_Z","name":"-1_0_trans_TransData_1","ori_format":"NCHW","ori_shape":[128,128,3,3],"shape":[72,8,16,16],"slice_offset":[],"split_index":0,"total_shape":[],"use_L1_workspace":0,"valid_shape":[]}],"type":"Data"},{"name":"-1_0_Conv2DOPT","output_desc":[{"data_type":0,"name":"-1_0_Conv2DOPT","shape":"NULL"}],"type":"Data"},{"name":"-1_0_Conv2DOPT","output_desc":[{"data_type":0,"name":"-1_0_Conv2DOPT","shape":"NULL"}],"type":"Data"},{"func_name":"conv2d","id":4,"input_desc":[{"L1_addr_offset":0,"L1_fusion_type":-1,"L1_workspace_size":-1,"addr_type":0,"data_type":"float16","name":"-1_0_trans_TransData_0","ori_format":"NCHW","ori_shape":[1,128,112,112],"shape":[1,8,112,112,16],"slice_offset":[],"split_index":0,"total_shape":[],"use_L1_workspace":0,"valid_shape":[]},{"L1_addr_offset":0,"L1_fusion_type":-1,"L1_workspace_size":-1,"addr_type":0,"data_type":"float16","name":"-1_0_trans_TransData_1","ori_format":"NCHW","ori_shape":[128,128,3,3],"shape":[72,8,16,16],"slice_offset":[],"split_index":0,"total_shape":[],"use_L1_workspace":0,"valid_shape":[]},{"data_type":0,"name":"-1_0_Conv2DOPT","shape":"NULL"},{"data_type":0,"name":"-1_0_Conv2DOPT","shape":"NULL"}],"module_name":"impl.conv2d","name":"-1_0_Conv2D","output_desc":[{"L1_addr_offset":0,"L1_fusion_type":-1,"L1_workspace_size":-1,"addr_type":0,"data_type":"float16","name":"-1_0_Conv2D","ori_format":"NCHW","ori_shape":[1,128,112,112],"output_index":0,"shape":[1,8,112,112,16],"slice_offset":[],"split_index":0,"total_shape":[],"use_L1_workspace":0,"valid_shape":[]}],"pattern":"Convolution","prebuild_outs_attrs":{"kwds_args":{},"list_args":[{"L1_addr_offset":0,"L1_fusion_type":-1,"L1_workspace_size":-1,"addr_type":0,"dtype":"float16","format":"NC1HWC0","ori_format":"NCHW","ori_shape":[1,128,112,112],"shape":[1,8,112,112,16],"slice_offset":[],"split_index":0,"total_shape":[],"use_L1_workspace":0,"valid_shape":[]},[1,1,1,1],[1,1,1,1],[1,1,1,1],1,"NCHW",0]},"py_module_path":"/home/HwHiAiUser/Ascend/ascend-toolkit/20.0.0.RC1/x86_64-linux_gcc7.3.0/opp/op_impl/built-in/ai_core/tbe","type":"Conv2D"}]}', 'fusion_op_name': 'te_fused_op_conv2d_a78f65ab5015ec92_0', 'input_size_list': [3211264, 294912], 'input_type_list': ['float16', 'float16'], 'input_file_list': ['float16@input.data', 'float16@input.data'], 'output_size_list': [3211264], 'output_type_list': ['float16'], 'input_memory_type': [0, 0], 'output_memory_type': [0], 'input_l1_addr_list': [], 'output_l1_addr_list': [], 'l1_addr_input_flag': 0, 'slice_offset_list': [[], []], 'valid_shape_list': [[], []], 'platform': 1}, 'shape_args': {'op_type': 'conv2d', 'a_shape': [1, 8, 112, 112, 16], 'b_shape': [128, 8, 3, 3, 16], 'c_shape': [1, 8, 112, 112, 16], 'a_dtype': 'float16', 'b_dtype': 'float16', 'c_dtype': 'float16', 'mad_dtype': 'float32', 'pad': [1, 1, 1, 1], 'stride': [1, 1], 'dilation': [1, 1], 'group': 1, 'bias_flag': False, 'fused_coefficient': [0, 0, 0], 'fused_channel_wise': [0, 0, 0], 'in_fm_memory_type': [0], 'out_fm_memory_type': [0], 'l1_fusion_type': -1, 'fusion_type': 1, 'reserved_ub': 0, 'kernel_name': 'te_fused_op_conv2d_a78f65ab5015ec92_0', 'pooling_shape': [0, 0], 'pooling_stride': [0, 0], 'test_case': 'conv2d_1_128_112_112_128_128_3_3_fp16_fp16_1_1_1_1_1_1_1_1_False', 'op_name': 'te_fused_op_conv2d_a78f65ab5015ec92_0'}}
./AIC_2_L1_SIZE_1024_repository_Ascend310_conv2d_forward.json
ATC run success, welcome to the next use.
conv2d1-7循环
ATC start working now, please wait for a moment.
/usr/local/python3.7.5/lib/python3.7/site-packages/pandas/compat/__init__.py:120: UserWarning: Could not import the lzma module. Your installed Python is incomplete. Attempting to use lzma compression will result in a RuntimeError.
  warnings.warn(msg)
[INFO] [auto_tune] [2021-10-09 13:47:41,090] : tuner_index
[INFO] [auto_tune] [2021-10-09 13:47:41,090] : 4
[INFO] [auto_tune] [2021-10-09 13:47:41,274] : Start kernel te_fused_op_conv2d_a78f65ab5015ec92_0 auto tuning.Total tuning round would be 30
[INFO] [auto_tune] [2021-10-09 13:47:41,274] : 68516
[INFO] [auto_tune] [2021-10-09 13:47:55,791] : 测试point:94
[INFO] [auto_tune] [2021-10-09 13:49:24,332] : No: 0	CYCLES: 994	 SCORE:20215170.0	best result: 994
[INFO] [auto_tune] [2021-10-09 13:49:24,332] : No: 1	CYCLES: 670	 SCORE:18134196.0	best result: 670
[INFO] [auto_tune] [2021-10-09 13:49:24,333] : No: 2	CYCLES: 951	 SCORE:17286804.0	best result: 670
[INFO] [auto_tune] [2021-10-09 13:49:24,333] : No: 3	CYCLES: 1127	 SCORE:16257024.0	best result: 670
[INFO] [auto_tune] [2021-10-09 13:49:24,333] : No: 4	CYCLES: 864	 SCORE:16249089.0	best result: 670
[INFO] [auto_tune] [2021-10-09 13:49:24,334] : No: 5	CYCLES: 948	 SCORE:15286678.0	best result: 670
[INFO] [auto_tune] [2021-10-09 13:49:24,334] : No: 6	CYCLES: 759	 SCORE:14641330.0	best result: 670
[INFO] [auto_tune] [2021-10-09 13:49:24,334] : No: 7	CYCLES: 778	 SCORE:14602800.0	best result: 670
[INFO] [auto_tune] [2021-10-09 13:49:24,334] : No: 8	CYCLES: 872	 SCORE:13803642.0	best result: 670
[INFO] [auto_tune] [2021-10-09 13:49:24,335] : No: 9	CYCLES: 822	 SCORE:12965103.0	best result: 670
[INFO] [auto_tune] [2021-10-09 13:49:24,335] : No: 10	CYCLES: 1378	 SCORE:12712632.0	best result: 670
[INFO] [auto_tune] [2021-10-09 13:49:24,335] : No: 11	CYCLES: 1035	 SCORE:12497892.0	best result: 670
[INFO] [auto_tune] [2021-10-09 13:49:24,336] : No: 12	CYCLES: 1074	 SCORE:11856974.0	best result: 670
[INFO] [auto_tune] [2021-10-09 13:49:24,336] : No: 13	CYCLES: 615	 SCORE:11669956.0	best result: 615
[INFO] [auto_tune] [2021-10-09 13:49:24,336] : No: 14	CYCLES: 1282	 SCORE:11394382.0	best result: 615
[INFO] [auto_tune] [2021-10-09 13:49:24,337] : No: 15	CYCLES: 1151	 SCORE:11210230.0	best result: 615
[INFO] [auto_tune] [2021-10-09 13:49:24,337] : No: 16	CYCLES: 1053	 SCORE:11010048.0	best result: 615
[INFO] [auto_tune] [2021-10-09 13:49:24,337] : No: 17	CYCLES: 717	 SCORE:10509591.0	best result: 615
[INFO] [auto_tune] [2021-10-09 13:49:24,338] : No: 18	CYCLES: 1052	 SCORE:10404495.0	best result: 615
[INFO] [auto_tune] [2021-10-09 13:49:24,338] : No: 19	CYCLES: 1062	 SCORE:10352731.0	best result: 615
[INFO] [auto_tune] [2021-10-09 13:49:24,338] : No: 20	CYCLES: 993	 SCORE:9944559.0	best result: 615
[INFO] [auto_tune] [2021-10-09 13:49:24,338] : No: 21	CYCLES: 1276	 SCORE:9873779.0	best result: 615
[INFO] [auto_tune] [2021-10-09 13:49:24,339] : No: 22	CYCLES: 1905	 SCORE:9578361.0	best result: 615
[INFO] [auto_tune] [2021-10-09 13:49:24,339] : No: 23	CYCLES: 924	 SCORE:9081938.0	best result: 615
[INFO] [auto_tune] [2021-10-09 13:49:24,339] : No: 24	CYCLES: 1438	 SCORE:9022868.0	best result: 615
[INFO] [auto_tune] [2021-10-09 13:49:24,340] : No: 25	CYCLES: 1048	 SCORE:8780164.0	best result: 615
[INFO] [auto_tune] [2021-10-09 13:49:24,340] : No: 26	CYCLES: 849	 SCORE:8446064.0	best result: 615
[INFO] [auto_tune] [2021-10-09 13:49:24,340] : No: 27	CYCLES: 1305	 SCORE:8424692.0	best result: 615
[INFO] [auto_tune] [2021-10-09 13:49:24,341] : No: 28	CYCLES: 749	 SCORE:8065500.0	best result: 615
[INFO] [auto_tune] [2021-10-09 13:49:24,341] : No: 29	CYCLES: 942	 SCORE:7972793.0	best result: 615
[INFO] [auto_tune] [2021-10-09 13:49:24,341] : No: 30	CYCLES: 1446	 SCORE:7938575.0	best result: 615
[INFO] [auto_tune] [2021-10-09 13:49:24,341] : No: 31	CYCLES: 1237	 SCORE:7707033.0	best result: 615
[INFO] [auto_tune] [2021-10-09 13:49:24,342] : No: 32	CYCLES: 719	 SCORE:7685684.0	best result: 615
[INFO] [auto_tune] [2021-10-09 13:49:24,342] : No: 33	CYCLES: 1036	 SCORE:7643339.0	best result: 615
[INFO] [auto_tune] [2021-10-09 13:49:24,342] : No: 34	CYCLES: 1069	 SCORE:7225344.0	best result: 615
[INFO] [auto_tune] [2021-10-09 13:49:24,343] : No: 35	CYCLES: 1350	 SCORE:7132473.0	best result: 615
[INFO] [auto_tune] [2021-10-09 13:49:24,343] : No: 36	CYCLES: 760	 SCORE:7114184.0	best result: 615
[INFO] [auto_tune] [2021-10-09 13:49:24,343] : No: 37	CYCLES: 849	 SCORE:6940668.0	best result: 615
[INFO] [auto_tune] [2021-10-09 13:49:24,343] : No: 38	CYCLES: 1337	 SCORE:6800323.0	best result: 615
[INFO] [auto_tune] [2021-10-09 13:49:24,344] : No: 39	CYCLES: 611	 SCORE:6767151.0	best result: 611
[INFO] [auto_tune] [2021-10-09 13:49:24,344] : No: 40	CYCLES: 1268	 SCORE:6685619.0	best result: 611
[INFO] [auto_tune] [2021-10-09 13:49:24,344] : No: 41	CYCLES: 1774	 SCORE:6582519.0	best result: 611
[INFO] [auto_tune] [2021-10-09 13:49:24,345] : No: 42	CYCLES: 1453	 SCORE:6543707.0	best result: 611
[INFO] [auto_tune] [2021-10-09 13:49:24,345] : No: 43	CYCLES: 785	 SCORE:6512986.0	best result: 611
[INFO] [auto_tune] [2021-10-09 13:49:24,345] : No: 44	CYCLES: 846	 SCORE:6323719.0	best result: 611
[INFO] [auto_tune] [2021-10-09 13:49:24,346] : No: 45	CYCLES: 1375	 SCORE:6183949.0	best result: 611
[INFO] [auto_tune] [2021-10-09 13:49:24,346] : No: 46	CYCLES: 630	 SCORE:6084500.0	best result: 611
[INFO] [auto_tune] [2021-10-09 13:49:24,346] : No: 47	CYCLES: 2300	 SCORE:5979595.0	best result: 611
[INFO] [auto_tune] [2021-10-09 13:49:24,346] : No: 48	CYCLES: 1971	 SCORE:5928487.0	best result: 611
[INFO] [auto_tune] [2021-10-09 13:49:24,347] : No: 49	CYCLES: 617	 SCORE:5853443.0	best result: 611
[INFO] [auto_tune] [2021-10-09 13:49:24,347] : No: 50	CYCLES: 733	 SCORE:5708913.0	best result: 611
[INFO] [auto_tune] [2021-10-09 13:49:24,347] : No: 51	CYCLES: 1118	 SCORE:5440259.0	best result: 611
[INFO] [auto_tune] [2021-10-09 13:49:24,348] : No: 52	CYCLES: 1907	 SCORE:5274775.0	best result: 611
[INFO] [auto_tune] [2021-10-09 13:49:24,348] : No: 53	CYCLES: 665	 SCORE:5225107.0	best result: 611
[INFO] [auto_tune] [2021-10-09 13:49:24,348] : No: 54	CYCLES: 980	 SCORE:5053792.0	best result: 611
[INFO] [auto_tune] [2021-10-09 13:49:24,349] : No: 55	CYCLES: 873	 SCORE:5026326.0	best result: 611
[INFO] [auto_tune] [2021-10-09 13:49:24,349] : No: 56	CYCLES: 2174	 SCORE:4890479.0	best result: 611
[INFO] [auto_tune] [2021-10-09 13:49:24,349] : No: 57	CYCLES: 1905	 SCORE:4825273.0	best result: 611
[INFO] [auto_tune] [2021-10-09 13:49:24,349] : No: 58	CYCLES: 921	 SCORE:4754982.0	best result: 611
[INFO] [auto_tune] [2021-10-09 13:49:24,350] : No: 59	CYCLES: 792	 SCORE:4612688.0	best result: 611
[INFO] [auto_tune] [2021-10-09 13:49:24,350] : No: 60	CYCLES: 770	 SCORE:4533549.0	best result: 611
[INFO] [auto_tune] [2021-10-09 13:49:24,350] : No: 61	CYCLES: 2229	 SCORE:4376233.0	best result: 611
[INFO] [auto_tune] [2021-10-09 13:49:24,351] : No: 62	CYCLES: 593	 SCORE:4362471.0	best result: 593
[INFO] [auto_tune] [2021-10-09 13:49:24,351] : No: 63	CYCLES: 2241	 SCORE:4321701.0	best result: 593
[INFO] [auto_tune] [2021-10-09 13:49:24,351] : No: 64	CYCLES: 1347	 SCORE:4255417.0	best result: 593
[INFO] [auto_tune] [2021-10-09 13:49:24,352] : No: 65	CYCLES: 921	 SCORE:4252156.0	best result: 593
[INFO] [auto_tune] [2021-10-09 13:49:24,352] : No: 66	CYCLES: 2104	 SCORE:4080194.0	best result: 593
[INFO] [auto_tune] [2021-10-09 13:49:24,352] : No: 67	CYCLES: 795	 SCORE:4056333.0	best result: 593
[INFO] [auto_tune] [2021-10-09 13:49:24,352] : No: 68	CYCLES: 2312	 SCORE:3941096.0	best result: 593
[INFO] [auto_tune] [2021-10-09 13:49:24,353] : No: 69	CYCLES: 849	 SCORE:3853516.0	best result: 593
[INFO] [auto_tune] [2021-10-09 13:49:24,353] : No: 70	CYCLES: 1988	 SCORE:3660332.0	best result: 593
[INFO] [auto_tune] [2021-10-09 13:49:24,353] : No: 71	CYCLES: 544	 SCORE:3605629.0	best result: 544
[INFO] [auto_tune] [2021-10-09 13:49:24,354] : No: 72	CYCLES: 818	 SCORE:3516517.0	best result: 544
[INFO] [auto_tune] [2021-10-09 13:49:24,354] : No: 73	CYCLES: 2181	 SCORE:3450910.0	best result: 544
[INFO] [auto_tune] [2021-10-09 13:49:24,354] : No: 74	CYCLES: 711	 SCORE:3211264.0	best result: 544
[INFO] [auto_tune] [2021-10-09 13:49:24,354] : No: 75	CYCLES: 1575	 SCORE:3178158.0	best result: 544
[INFO] [auto_tune] [2021-10-09 13:49:24,355] : No: 76	CYCLES: 701	 SCORE:3103503.0	best result: 544
[INFO] [auto_tune] [2021-10-09 13:49:24,355] : No: 77	CYCLES: 1388	 SCORE:3052290.0	best result: 544
[INFO] [auto_tune] [2021-10-09 13:49:24,355] : No: 78	CYCLES: 761	 SCORE:2964243.0	best result: 544
[INFO] [auto_tune] [2021-10-09 13:49:24,356] : No: 79	CYCLES: 1193	 SCORE:2917489.0	best result: 544
[INFO] [auto_tune] [2021-10-09 13:49:24,356] : No: 80	CYCLES: 2190	 SCORE:2802557.0	best result: 544
[INFO] [auto_tune] [2021-10-09 13:49:24,356] : No: 81	CYCLES: 1108	 SCORE:2627397.0	best result: 544
[INFO] [auto_tune] [2021-10-09 13:49:24,357] : No: 82	CYCLES: 3585	 SCORE:2490603.0	best result: 544
[INFO] [auto_tune] [2021-10-09 13:49:24,357] : No: 83	CYCLES: 1166	 SCORE:2395968.0	best result: 544
[INFO] [auto_tune] [2021-10-09 13:49:24,357] : No: 84	CYCLES: 1544	 SCORE:2312110.0	best result: 544
[INFO] [auto_tune] [2021-10-09 13:49:24,357] : No: 85	CYCLES: 1747	 SCORE:2223182.0	best result: 544
[INFO] [auto_tune] [2021-10-09 13:49:24,358] : No: 86	CYCLES: 1546	 SCORE:2111516.0	best result: 544
[INFO] [auto_tune] [2021-10-09 13:49:24,358] : No: 87	CYCLES: 1342	 SCORE:1938876.0	best result: 544
[INFO] [auto_tune] [2021-10-09 13:49:24,358] : No: 88	CYCLES: 2063	 SCORE:1910834.0	best result: 544
[INFO] [auto_tune] [2021-10-09 13:49:24,359] : No: 89	CYCLES: 3268	 SCORE:1820559.0	best result: 544
[INFO] [auto_tune] [2021-10-09 13:49:24,359] : No: 90	CYCLES: 723	 SCORE:1712674.0	best result: 544
[INFO] [auto_tune] [2021-10-09 13:49:24,359] : No: 91	CYCLES: 1494	 SCORE:1645629.0	best result: 544
[INFO] [auto_tune] [2021-10-09 13:49:24,359] : No: 92	CYCLES: 3098	 SCORE:1007455.0	best result: 544
[INFO] [auto_tune] [2021-10-09 13:49:24,360] : [3605629.0, 4362471.0, 6767151.0, 11669956.0, 5853443.0, 6084500.0, 5225107.0, 18134196.0, 3103503.0, 3211264.0]
[INFO] [auto_tune] [2021-10-09 13:50:19,657] : No: 0	CYCLES: 625	 RAFT:11669956.0	best result: 544
[INFO] [auto_tune] [2021-10-09 13:50:19,658] : No: 1	CYCLES: 711	 RAFT:6767151.0	best result: 544
[INFO] [auto_tune] [2021-10-09 13:50:19,658] : No: 2	CYCLES: 750	 RAFT:6084500.0	best result: 544
[INFO] [auto_tune] [2021-10-09 13:50:19,658] : No: 3	CYCLES: 1144	 RAFT:4362471.0	best result: 544
[INFO] [auto_tune] [2021-10-09 13:50:19,659] : No: 4	CYCLES: 578	 RAFT:4362471.0	best result: 544
[INFO] [auto_tune] [2021-10-09 13:50:19,659] : No: 5	CYCLES: 841	 RAFT:4362471.0	best result: 544
[INFO] [auto_tune] [2021-10-09 13:50:19,659] : No: 6	CYCLES: 1625	 RAFT:3103503.0	best result: 544
[INFO] [auto_tune] [2021-10-09 13:50:19,660] : No: 7	CYCLES: 827	 RAFT:3605629.0	best result: 544
[INFO] [auto_tune] [2021-10-09 13:50:19,660] : No: 8	CYCLES: 913	 RAFT:18134196.0	best result: 544
[INFO] [auto_tune] [2021-10-09 13:50:19,660] : No: 9	CYCLES: 1429	 RAFT:6767151.0	best result: 544
[INFO] [auto_tune] [2021-10-09 13:50:19,661] : No: 10	CYCLES: 876	 RAFT:3211264.0	best result: 544
[INFO] [auto_tune] [2021-10-09 13:50:19,661] : No: 11	CYCLES: 701	 RAFT:6767151.0	best result: 544
[INFO] [auto_tune] [2021-10-09 13:50:19,661] : No: 12	CYCLES: 1228	 RAFT:6767151.0	best result: 544
[INFO] [auto_tune] [2021-10-09 13:50:19,661] : No: 13	CYCLES: 824	 RAFT:6767151.0	best result: 544
[INFO] [auto_tune] [2021-10-09 13:50:19,662] : No: 14	CYCLES: 752	 RAFT:3605629.0	best result: 544
[INFO] [auto_tune] [2021-10-09 13:50:19,662] : No: 15	CYCLES: 604	 RAFT:6767151.0	best result: 544
[INFO] [auto_tune] [2021-10-09 13:50:19,662] : No: 16	CYCLES: 592	 RAFT:4362471.0	best result: 544
[INFO] [auto_tune] [2021-10-09 13:50:19,663] : No: 17	CYCLES: 1281	 RAFT:3211264.0	best result: 544
[INFO] [auto_tune] [2021-10-09 13:50:19,663] : No: 18	CYCLES: 648	 RAFT:3103503.0	best result: 544
[INFO] [auto_tune] [2021-10-09 13:50:19,663] : No: 19	CYCLES: 887	 RAFT:3211264.0	best result: 544
[INFO] [auto_tune] [2021-10-09 13:50:19,663] : No: 20	CYCLES: 613	 RAFT:6767151.0	best result: 544
[INFO] [auto_tune] [2021-10-09 13:50:19,664] : No: 21	CYCLES: 855	 RAFT:11669956.0	best result: 544
[INFO] [auto_tune] [2021-10-09 13:50:19,664] : No: 22	CYCLES: 675	 RAFT:5225107.0	best result: 544
[INFO] [auto_tune] [2021-10-09 13:50:19,664] : No: 23	CYCLES: 756	 RAFT:11669956.0	best result: 544
[INFO] [auto_tune] [2021-10-09 13:50:19,665] : No: 24	CYCLES: 1573	 RAFT:5225107.0	best result: 544
[INFO] [auto_tune] [2021-10-09 13:50:19,665] : No: 25	CYCLES: 1377	 RAFT:3211264.0	best result: 544
[INFO] [auto_tune] [2021-10-09 13:50:19,665] : No: 26	CYCLES: 669	 RAFT:5225107.0	best result: 544
[INFO] [auto_tune] [2021-10-09 13:50:19,665] : No: 27	CYCLES: 1477	 RAFT:6767151.0	best result: 544
[INFO] [auto_tune] [2021-10-09 13:50:19,666] : No: 28	CYCLES: 641	 RAFT:11669956.0	best result: 544
[INFO] [auto_tune] [2021-10-09 13:50:19,666] : No: 29	CYCLES: 1469	 RAFT:3103503.0	best result: 544
[INFO] [auto_tune] [2021-10-09 13:50:19,666] : No: 30	CYCLES: 571	 RAFT:3211264.0	best result: 544
[INFO] [auto_tune] [2021-10-09 13:50:19,667] : No: 31	CYCLES: 827	 RAFT:18134196.0	best result: 544
[INFO] [auto_tune] [2021-10-09 13:50:19,667] : No: 32	CYCLES: 1703	 RAFT:3103503.0	best result: 544
[INFO] [auto_tune] [2021-10-09 13:50:19,667] : No: 33	CYCLES: 646	 RAFT:6084500.0	best result: 544
[INFO] [auto_tune] [2021-10-09 13:50:19,668] : No: 34	CYCLES: 1600	 RAFT:6767151.0	best result: 544
[INFO] [auto_tune] [2021-10-09 13:50:19,668] : No: 35	CYCLES: 974	 RAFT:3605629.0	best result: 544
[INFO] [auto_tune] [2021-10-09 13:50:19,668] : No: 36	CYCLES: 583	 RAFT:6084500.0	best result: 544
[INFO] [auto_tune] [2021-10-09 13:50:19,668] : No: 37	CYCLES: 564	 RAFT:5225107.0	best result: 544
[INFO] [auto_tune] [2021-10-09 13:50:19,669] : No: 38	CYCLES: 615	 RAFT:5853443.0	best result: 544
[INFO] [auto_tune] [2021-10-09 13:50:19,669] : No: 39	CYCLES: 811	 RAFT:4362471.0	best result: 544
[INFO] [auto_tune] [2021-10-09 13:50:19,669] : No: 40	CYCLES: 929	 RAFT:5853443.0	best result: 544
[INFO] [auto_tune] [2021-10-09 13:50:19,670] : No: 41	CYCLES: 1006	 RAFT:3211264.0	best result: 544
[INFO] [auto_tune] [2021-10-09 13:50:19,670] : No: 42	CYCLES: 826	 RAFT:3605629.0	best result: 544
[INFO] [auto_tune] [2021-10-09 13:50:19,670] : No: 43	CYCLES: 928	 RAFT:11669956.0	best result: 544
[INFO] [auto_tune] [2021-10-09 13:50:19,670] : No: 44	CYCLES: 868	 RAFT:11669956.0	best result: 544
[INFO] [auto_tune] [2021-10-09 13:50:19,671] : No: 45	CYCLES: 717	 RAFT:6767151.0	best result: 544
[INFO] [auto_tune] [2021-10-09 13:50:19,671] : No: 46	CYCLES: 640	 RAFT:3211264.0	best result: 544
[INFO] [auto_tune] [2021-10-09 13:50:19,671] : No: 47	CYCLES: 655	 RAFT:5853443.0	best result: 544
[INFO] [auto_tune] [2021-10-09 13:50:19,672] : No: 48	CYCLES: 576	 RAFT:3605629.0	best result: 544
[INFO] [auto_tune] [2021-10-09 13:50:19,672] : No: 49	CYCLES: 538	 RAFT:3211264.0	best result: 538
[INFO] [auto_tune] [2021-10-09 13:50:19,672] : [3211264.0, 3605629.0, 5225107.0, 3211264.0, 3605629.0, 4362471.0, 6084500.0, 4362471.0, 4362471.0, 6767151.0]
[INFO] [auto_tune] [2021-10-09 13:51:22,873] : No: 0	CYCLES: 751	 RAFT:3605629.0	best result: 538
[INFO] [auto_tune] [2021-10-09 13:51:22,874] : No: 1	CYCLES: 859	 RAFT:3211264.0	best result: 538
[INFO] [auto_tune] [2021-10-09 13:51:22,874] : No: 2	CYCLES: 783	 RAFT:3211264.0	best result: 538
[INFO] [auto_tune] [2021-10-09 13:51:22,874] : No: 3	CYCLES: 627	 RAFT:6767151.0	best result: 538
[INFO] [auto_tune] [2021-10-09 13:51:22,875] : No: 4	CYCLES: 812	 RAFT:4362471.0	best result: 538
[INFO] [auto_tune] [2021-10-09 13:51:22,875] : No: 5	CYCLES: 823	 RAFT:3605629.0	best result: 538
[INFO] [auto_tune] [2021-10-09 13:51:22,875] : No: 6	CYCLES: 763	 RAFT:5225107.0	best result: 538
[INFO] [auto_tune] [2021-10-09 13:51:22,876] : No: 7	CYCLES: 888	 RAFT:6084500.0	best result: 538
[INFO] [auto_tune] [2021-10-09 13:51:22,876] : No: 8	CYCLES: 620	 RAFT:6767151.0	best result: 538
[INFO] [auto_tune] [2021-10-09 13:51:22,876] : No: 9	CYCLES: 1524	 RAFT:6767151.0	best result: 538
[INFO] [auto_tune] [2021-10-09 13:51:22,876] : No: 10	CYCLES: 890	 RAFT:3211264.0	best result: 538
[INFO] [auto_tune] [2021-10-09 13:51:22,877] : No: 11	CYCLES: 550	 RAFT:6767151.0	best result: 538
[INFO] [auto_tune] [2021-10-09 13:51:22,877] : No: 12	CYCLES: 834	 RAFT:4362471.0	best result: 538
[INFO] [auto_tune] [2021-10-09 13:51:22,877] : No: 13	CYCLES: 1142	 RAFT:3211264.0	best result: 538
[INFO] [auto_tune] [2021-10-09 13:51:22,878] : No: 14	CYCLES: 727	 RAFT:5225107.0	best result: 538
[INFO] [auto_tune] [2021-10-09 13:51:22,878] : No: 15	CYCLES: 756	 RAFT:3605629.0	best result: 538
[INFO] [auto_tune] [2021-10-09 13:51:22,878] : No: 16	CYCLES: 1497	 RAFT:6767151.0	best result: 538
[INFO] [auto_tune] [2021-10-09 13:51:22,878] : No: 17	CYCLES: 778	 RAFT:5225107.0	best result: 538
[INFO] [auto_tune] [2021-10-09 13:51:22,879] : No: 18	CYCLES: 567	 RAFT:6084500.0	best result: 538
[INFO] [auto_tune] [2021-10-09 13:51:22,879] : No: 19	CYCLES: 894	 RAFT:4362471.0	best result: 538
[INFO] [auto_tune] [2021-10-09 13:51:22,879] : No: 20	CYCLES: 807	 RAFT:3605629.0	best result: 538
[INFO] [auto_tune] [2021-10-09 13:51:22,880] : No: 21	CYCLES: 569	 RAFT:6084500.0	best result: 538
[INFO] [auto_tune] [2021-10-09 13:51:22,880] : No: 22	CYCLES: 1251	 RAFT:6767151.0	best result: 538
[INFO] [auto_tune] [2021-10-09 13:51:22,880] : No: 23	CYCLES: 581	 RAFT:6084500.0	best result: 538
[INFO] [auto_tune] [2021-10-09 13:51:22,880] : No: 24	CYCLES: 926	 RAFT:3605629.0	best result: 538
[INFO] [auto_tune] [2021-10-09 13:51:22,881] : No: 25	CYCLES: 683	 RAFT:5225107.0	best result: 538
[INFO] [auto_tune] [2021-10-09 13:51:22,881] : No: 26	CYCLES: 718	 RAFT:6767151.0	best result: 538
[INFO] [auto_tune] [2021-10-09 13:51:22,881] : No: 27	CYCLES: 1766	 RAFT:6767151.0	best result: 538
[INFO] [auto_tune] [2021-10-09 13:51:22,882] : No: 28	CYCLES: 804	 RAFT:3211264.0	best result: 538
[INFO] [auto_tune] [2021-10-09 13:51:22,882] : No: 29	CYCLES: 1579	 RAFT:3211264.0	best result: 538
[INFO] [auto_tune] [2021-10-09 13:51:22,882] : No: 30	CYCLES: 749	 RAFT:6084500.0	best result: 538
[INFO] [auto_tune] [2021-10-09 13:51:22,882] : No: 31	CYCLES: 604	 RAFT:6767151.0	best result: 538
[INFO] [auto_tune] [2021-10-09 13:51:22,883] : No: 32	CYCLES: 830	 RAFT:4362471.0	best result: 538
[INFO] [auto_tune] [2021-10-09 13:51:22,883] : No: 33	CYCLES: 657	 RAFT:5225107.0	best result: 538
[INFO] [auto_tune] [2021-10-09 13:51:22,883] : No: 34	CYCLES: 897	 RAFT:4362471.0	best result: 538
[INFO] [auto_tune] [2021-10-09 13:51:22,884] : No: 35	CYCLES: 1672	 RAFT:6767151.0	best result: 538
[INFO] [auto_tune] [2021-10-09 13:51:22,884] : No: 36	CYCLES: 820	 RAFT:3605629.0	best result: 538
[INFO] [auto_tune] [2021-10-09 13:51:22,884] : No: 37	CYCLES: 1455	 RAFT:6767151.0	best result: 538
[INFO] [auto_tune] [2021-10-09 13:51:22,885] : No: 38	CYCLES: 1949	 RAFT:5225107.0	best result: 538
[INFO] [auto_tune] [2021-10-09 13:51:22,885] : No: 39	CYCLES: 1331	 RAFT:6767151.0	best result: 538
[INFO] [auto_tune] [2021-10-09 13:51:22,885] : No: 40	CYCLES: 719	 RAFT:4362471.0	best result: 538
[INFO] [auto_tune] [2021-10-09 13:51:22,886] : No: 41	CYCLES: 534	 RAFT:3211264.0	best result: 534
[INFO] [auto_tune] [2021-10-09 13:51:22,886] : No: 42	CYCLES: 812	 RAFT:4362471.0	best result: 534
[INFO] [auto_tune] [2021-10-09 13:51:22,886] : No: 43	CYCLES: 728	 RAFT:3211264.0	best result: 534
[INFO] [auto_tune] [2021-10-09 13:51:22,886] : No: 44	CYCLES: 1505	 RAFT:5225107.0	best result: 534
[INFO] [auto_tune] [2021-10-09 13:51:22,887] : No: 45	CYCLES: 714	 RAFT:6767151.0	best result: 534
[INFO] [auto_tune] [2021-10-09 13:51:22,887] : No: 46	CYCLES: 1952	 RAFT:5225107.0	best result: 534
[INFO] [auto_tune] [2021-10-09 13:51:22,887] : No: 47	CYCLES: 629	 RAFT:6084500.0	best result: 534
[INFO] [auto_tune] [2021-10-09 13:51:22,888] : No: 48	CYCLES: 991	 RAFT:3605629.0	best result: 534
[INFO] [auto_tune] [2021-10-09 13:51:22,888] : No: 49	CYCLES: 782	 RAFT:6767151.0	best result: 534
[INFO] [auto_tune] [2021-10-09 13:51:22,888] : [3211264.0, 3211264.0, 3605629.0, 6767151.0, 5225107.0, 6084500.0, 6084500.0, 3211264.0, 3605629.0, 4362471.0]
[INFO] [auto_tune] [2021-10-09 13:52:16,289] : No: 0	CYCLES: 744	 RAFT:3211264.0	best result: 534
[INFO] [auto_tune] [2021-10-09 13:52:16,290] : No: 1	CYCLES: 779	 RAFT:6084500.0	best result: 534
[INFO] [auto_tune] [2021-10-09 13:52:16,290] : No: 2	CYCLES: 682	 RAFT:6084500.0	best result: 534
[INFO] [auto_tune] [2021-10-09 13:52:16,290] : No: 3	CYCLES: 605	 RAFT:5225107.0	best result: 534
[INFO] [auto_tune] [2021-10-09 13:52:16,291] : No: 4	CYCLES: 656	 RAFT:4362471.0	best result: 534
[INFO] [auto_tune] [2021-10-09 13:52:16,291] : No: 5	CYCLES: 836	 RAFT:3211264.0	best result: 534
[INFO] [auto_tune] [2021-10-09 13:52:16,291] : No: 6	CYCLES: 561	 RAFT:3605629.0	best result: 534
[INFO] [auto_tune] [2021-10-09 13:52:16,291] : No: 7	CYCLES: 932	 RAFT:3605629.0	best result: 534
[INFO] [auto_tune] [2021-10-09 13:52:16,292] : No: 8	CYCLES: 619	 RAFT:6767151.0	best result: 534
[INFO] [auto_tune] [2021-10-09 13:52:16,292] : No: 9	CYCLES: 625	 RAFT:6767151.0	best result: 534
[INFO] [auto_tune] [2021-10-09 13:52:16,292] : No: 10	CYCLES: 1379	 RAFT:3211264.0	best result: 534
[INFO] [auto_tune] [2021-10-09 13:52:16,293] : No: 11	CYCLES: 561	 RAFT:4362471.0	best result: 534
[INFO] [auto_tune] [2021-10-09 13:52:16,293] : No: 12	CYCLES: 1177	 RAFT:3605629.0	best result: 534
[INFO] [auto_tune] [2021-10-09 13:52:16,293] : No: 13	CYCLES: 963	 RAFT:3605629.0	best result: 534
[INFO] [auto_tune] [2021-10-09 13:52:16,293] : No: 14	CYCLES: 1673	 RAFT:5225107.0	best result: 534
[INFO] [auto_tune] [2021-10-09 13:52:16,294] : No: 15	CYCLES: 1500	 RAFT:6767151.0	best result: 534
[INFO] [auto_tune] [2021-10-09 13:52:16,294] : No: 16	CYCLES: 562	 RAFT:5225107.0	best result: 534
[INFO] [auto_tune] [2021-10-09 13:52:16,294] : No: 17	CYCLES: 1105	 RAFT:3605629.0	best result: 534
[INFO] [auto_tune] [2021-10-09 13:52:16,295] : No: 18	CYCLES: 878	 RAFT:6084500.0	best result: 534
[INFO] [auto_tune] [2021-10-09 13:52:16,295] : No: 19	CYCLES: 965	 RAFT:3211264.0	best result: 534
[INFO] [auto_tune] [2021-10-09 13:52:16,295] : No: 20	CYCLES: 834	 RAFT:6084500.0	best result: 534
[INFO] [auto_tune] [2021-10-09 13:52:16,295] : No: 21	CYCLES: 566	 RAFT:3211264.0	best result: 534
[INFO] [auto_tune] [2021-10-09 13:52:16,296] : No: 22	CYCLES: 856	 RAFT:3211264.0	best result: 534
[INFO] [auto_tune] [2021-10-09 13:52:16,296] : No: 23	CYCLES: 687	 RAFT:5225107.0	best result: 534
[INFO] [auto_tune] [2021-10-09 13:52:16,296] : No: 24	CYCLES: 771	 RAFT:6767151.0	best result: 534
[INFO] [auto_tune] [2021-10-09 13:52:16,297] : No: 25	CYCLES: 1241	 RAFT:3605629.0	best result: 534
[INFO] [auto_tune] [2021-10-09 13:52:16,297] : No: 26	CYCLES: 642	 RAFT:6084500.0	best result: 534
[INFO] [auto_tune] [2021-10-09 13:52:16,297] : No: 27	CYCLES: 800	 RAFT:3605629.0	best result: 534
[INFO] [auto_tune] [2021-10-09 13:52:16,297] : No: 28	CYCLES: 570	 RAFT:5225107.0	best result: 534
[INFO] [auto_tune] [2021-10-09 13:52:16,298] : No: 29	CYCLES: 662	 RAFT:6767151.0	best result: 534
[INFO] [auto_tune] [2021-10-09 13:52:16,298] : No: 30	CYCLES: 709	 RAFT:4362471.0	best result: 534
[INFO] [auto_tune] [2021-10-09 13:52:16,298] : No: 31	CYCLES: 804	 RAFT:3605629.0	best result: 534
[INFO] [auto_tune] [2021-10-09 13:52:16,299] : No: 32	CYCLES: 609	 RAFT:6084500.0	best result: 534
[INFO] [auto_tune] [2021-10-09 13:52:16,299] : No: 33	CYCLES: 1412	 RAFT:4362471.0	best result: 534
[INFO] [auto_tune] [2021-10-09 13:52:16,299] : No: 34	CYCLES: 1293	 RAFT:3211264.0	best result: 534
[INFO] [auto_tune] [2021-10-09 13:52:16,300] : No: 35	CYCLES: 1434	 RAFT:5225107.0	best result: 534
[INFO] [auto_tune] [2021-10-09 13:52:16,300] : No: 36	CYCLES: 724	 RAFT:4362471.0	best result: 534
[INFO] [auto_tune] [2021-10-09 13:52:16,300] : No: 37	CYCLES: 978	 RAFT:3211264.0	best result: 534
[INFO] [auto_tune] [2021-10-09 13:52:16,300] : No: 38	CYCLES: 938	 RAFT:3211264.0	best result: 534
[INFO] [auto_tune] [2021-10-09 13:52:16,301] : No: 39	CYCLES: 2058	 RAFT:5225107.0	best result: 534
[INFO] [auto_tune] [2021-10-09 13:52:16,301] : No: 40	CYCLES: 714	 RAFT:6767151.0	best result: 534
[INFO] [auto_tune] [2021-10-09 13:52:16,301] : No: 41	CYCLES: 783	 RAFT:5225107.0	best result: 534
[INFO] [auto_tune] [2021-10-09 13:52:16,302] : No: 42	CYCLES: 2050	 RAFT:6767151.0	best result: 534
[INFO] [auto_tune] [2021-10-09 13:52:16,302] : No: 43	CYCLES: 2046	 RAFT:5225107.0	best result: 534
[INFO] [auto_tune] [2021-10-09 13:52:16,302] : No: 44	CYCLES: 806	 RAFT:3211264.0	best result: 534
[INFO] [auto_tune] [2021-10-09 13:52:16,302] : No: 45	CYCLES: 693	 RAFT:3211264.0	best result: 534
[INFO] [auto_tune] [2021-10-09 13:52:16,303] : No: 46	CYCLES: 541	 RAFT:3211264.0	best result: 534
[INFO] [auto_tune] [2021-10-09 13:52:16,303] : No: 47	CYCLES: 688	 RAFT:6084500.0	best result: 534
[INFO] [auto_tune] [2021-10-09 13:52:16,303] : No: 48	CYCLES: 541	 RAFT:4362471.0	best result: 534
[INFO] [auto_tune] [2021-10-09 13:52:16,304] : No: 49	CYCLES: 1575	 RAFT:6767151.0	best result: 534
[INFO] [auto_tune] [2021-10-09 13:52:16,304] : [3211264.0, 3211264.0, 3211264.0, 4362471.0, 3605629.0, 6767151.0, 3605629.0, 4362471.0, 5225107.0, 5225107.0]
[INFO] [auto_tune] [2021-10-09 13:52:16,304] : tunning总用时：0:04:35.029874
从这里开始auto_tune！
param:{'topi_args': {'inputs': {'ori_shape': [1, 128, 112, 112], 'dtype': 'float16', 'ori_format': 'NCHW'}, 'weights': {'ori_shape': [128, 128, 3, 3], 'dtype': 'float16', 'ori_format': 'NCHW'}, 'bias': None, 'offset_w': None, 'outputs': {'ori_shape': (1, 128, 112, 112), 'dtype': 'float16', 'ori_format': 'NCHW'}, 'strides': (1, 1, 1, 1), 'pads': (1, 1, 1, 1), 'dilations': (1, 1, 1, 1), 'offset_a': 1, 'kernel_name': 'te_fused_op_conv2d_a78f65ab5015ec92_0', 'op_type': 'conv2d', 'tune_mode': 'ATC', 'test_case': 'conv2d_1_128_112_112_128_128_3_3_fp16_fp16_1_1_1_1_1_1_1_1_False', 'op_type_for_atc': 'fusion_op', 'json_str': '{"SocInfo":{"autoTilingMode":"GA","coreNum":"","coreType":"AiCore","l1Fusion":"false","l2Fusion":"false","l2Mode":"1","op_impl_mode":"high_performance","op_impl_mode_list":[],"socVersion":"Ascend310"},"fusion_op_name":"te_fused_op_conv2d_a78f65ab5015ec92_0","l1_size":-1,"op_list":[{"name":"-1_0_trans_TransData_0","output_desc":[{"L1_addr_offset":0,"L1_fusion_type":-1,"L1_workspace_size":-1,"addr_type":0,"data_type":"float16","format":"NC1HWC0","name":"-1_0_trans_TransData_0","ori_format":"NCHW","ori_shape":[1,128,112,112],"shape":[1,8,112,112,16],"slice_offset":[],"split_index":0,"total_shape":[],"use_L1_workspace":0,"valid_shape":[]}],"type":"Data"},{"name":"-1_0_trans_TransData_1","output_desc":[{"L1_addr_offset":0,"L1_fusion_type":-1,"L1_workspace_size":-1,"addr_type":0,"data_type":"float16","format":"FRACTAL_Z","name":"-1_0_trans_TransData_1","ori_format":"NCHW","ori_shape":[128,128,3,3],"shape":[72,8,16,16],"slice_offset":[],"split_index":0,"total_shape":[],"use_L1_workspace":0,"valid_shape":[]}],"type":"Data"},{"name":"-1_0_Conv2DOPT","output_desc":[{"data_type":0,"name":"-1_0_Conv2DOPT","shape":"NULL"}],"type":"Data"},{"name":"-1_0_Conv2DOPT","output_desc":[{"data_type":0,"name":"-1_0_Conv2DOPT","shape":"NULL"}],"type":"Data"},{"func_name":"conv2d","id":4,"input_desc":[{"L1_addr_offset":0,"L1_fusion_type":-1,"L1_workspace_size":-1,"addr_type":0,"data_type":"float16","name":"-1_0_trans_TransData_0","ori_format":"NCHW","ori_shape":[1,128,112,112],"shape":[1,8,112,112,16],"slice_offset":[],"split_index":0,"total_shape":[],"use_L1_workspace":0,"valid_shape":[]},{"L1_addr_offset":0,"L1_fusion_type":-1,"L1_workspace_size":-1,"addr_type":0,"data_type":"float16","name":"-1_0_trans_TransData_1","ori_format":"NCHW","ori_shape":[128,128,3,3],"shape":[72,8,16,16],"slice_offset":[],"split_index":0,"total_shape":[],"use_L1_workspace":0,"valid_shape":[]},{"data_type":0,"name":"-1_0_Conv2DOPT","shape":"NULL"},{"data_type":0,"name":"-1_0_Conv2DOPT","shape":"NULL"}],"module_name":"impl.conv2d","name":"-1_0_Conv2D","output_desc":[{"L1_addr_offset":0,"L1_fusion_type":-1,"L1_workspace_size":-1,"addr_type":0,"data_type":"float16","name":"-1_0_Conv2D","ori_format":"NCHW","ori_shape":[1,128,112,112],"output_index":0,"shape":[1,8,112,112,16],"slice_offset":[],"split_index":0,"total_shape":[],"use_L1_workspace":0,"valid_shape":[]}],"pattern":"Convolution","prebuild_outs_attrs":{"kwds_args":{},"list_args":[{"L1_addr_offset":0,"L1_fusion_type":-1,"L1_workspace_size":-1,"addr_type":0,"dtype":"float16","format":"NC1HWC0","ori_format":"NCHW","ori_shape":[1,128,112,112],"shape":[1,8,112,112,16],"slice_offset":[],"split_index":0,"total_shape":[],"use_L1_workspace":0,"valid_shape":[]},[1,1,1,1],[1,1,1,1],[1,1,1,1],1,"NCHW",0]},"py_module_path":"/home/HwHiAiUser/Ascend/ascend-toolkit/20.0.0.RC1/x86_64-linux_gcc7.3.0/opp/op_impl/built-in/ai_core/tbe","type":"Conv2D"}]}', 'fusion_op_name': 'te_fused_op_conv2d_a78f65ab5015ec92_0', 'input_size_list': [3211264, 294912], 'input_type_list': ['float16', 'float16'], 'input_file_list': ['float16@input.data', 'float16@input.data'], 'output_size_list': [3211264], 'output_type_list': ['float16'], 'input_memory_type': [0, 0], 'output_memory_type': [0], 'input_l1_addr_list': [], 'output_l1_addr_list': [], 'l1_addr_input_flag': 0, 'slice_offset_list': [[], []], 'valid_shape_list': [[], []], 'platform': 1}, 'shape_args': {'op_type': 'conv2d', 'a_shape': [1, 8, 112, 112, 16], 'b_shape': [128, 8, 3, 3, 16], 'c_shape': [1, 8, 112, 112, 16], 'a_dtype': 'float16', 'b_dtype': 'float16', 'c_dtype': 'float16', 'mad_dtype': 'float32', 'pad': [1, 1, 1, 1], 'stride': [1, 1], 'dilation': [1, 1], 'group': 1, 'bias_flag': False, 'fused_coefficient': [0, 0, 0], 'fused_channel_wise': [0, 0, 0], 'in_fm_memory_type': [0], 'out_fm_memory_type': [0], 'l1_fusion_type': -1, 'fusion_type': 1, 'reserved_ub': 0, 'kernel_name': 'te_fused_op_conv2d_a78f65ab5015ec92_0', 'pooling_shape': [0, 0], 'pooling_stride': [0, 0], 'test_case': 'conv2d_1_128_112_112_128_128_3_3_fp16_fp16_1_1_1_1_1_1_1_1_False', 'op_name': 'te_fused_op_conv2d_a78f65ab5015ec92_0'}}
./AIC_2_L1_SIZE_1024_repository_Ascend310_conv2d_forward.json
ATC run success, welcome to the next use.
conv2d1-8循环
ATC start working now, please wait for a moment.
/usr/local/python3.7.5/lib/python3.7/site-packages/pandas/compat/__init__.py:120: UserWarning: Could not import the lzma module. Your installed Python is incomplete. Attempting to use lzma compression will result in a RuntimeError.
  warnings.warn(msg)
[INFO] [auto_tune] [2021-10-09 13:52:33,226] : tuner_index
[INFO] [auto_tune] [2021-10-09 13:52:33,226] : 4
[INFO] [auto_tune] [2021-10-09 13:52:33,415] : Start kernel te_fused_op_conv2d_a78f65ab5015ec92_0 auto tuning.Total tuning round would be 30
[INFO] [auto_tune] [2021-10-09 13:52:33,415] : 68516
[INFO] [auto_tune] [2021-10-09 13:52:50,658] : 测试point:94
[INFO] [auto_tune] [2021-10-09 13:54:25,260] : No: 0	CYCLES: 910	 SCORE:20215170.0	best result: 910
[INFO] [auto_tune] [2021-10-09 13:54:25,260] : No: 1	CYCLES: 849	 SCORE:18134196.0	best result: 849
[INFO] [auto_tune] [2021-10-09 13:54:25,261] : No: 2	CYCLES: 999	 SCORE:17286804.0	best result: 849
[INFO] [auto_tune] [2021-10-09 13:54:25,261] : No: 3	CYCLES: 950	 SCORE:16257024.0	best result: 849
[INFO] [auto_tune] [2021-10-09 13:54:25,261] : No: 4	CYCLES: 1029	 SCORE:16249089.0	best result: 849
[INFO] [auto_tune] [2021-10-09 13:54:25,262] : No: 5	CYCLES: 699	 SCORE:15286678.0	best result: 699
[INFO] [auto_tune] [2021-10-09 13:54:25,262] : No: 6	CYCLES: 1032	 SCORE:14641330.0	best result: 699
[INFO] [auto_tune] [2021-10-09 13:54:25,262] : No: 7	CYCLES: 918	 SCORE:14602800.0	best result: 699
[INFO] [auto_tune] [2021-10-09 13:54:25,263] : No: 8	CYCLES: 1140	 SCORE:13803642.0	best result: 699
[INFO] [auto_tune] [2021-10-09 13:54:25,263] : No: 9	CYCLES: 889	 SCORE:12965103.0	best result: 699
[INFO] [auto_tune] [2021-10-09 13:54:25,263] : No: 10	CYCLES: 961	 SCORE:12712632.0	best result: 699
[INFO] [auto_tune] [2021-10-09 13:54:25,263] : No: 11	CYCLES: 968	 SCORE:12497892.0	best result: 699
[INFO] [auto_tune] [2021-10-09 13:54:25,264] : No: 12	CYCLES: 1009	 SCORE:11856974.0	best result: 699
[INFO] [auto_tune] [2021-10-09 13:54:25,264] : No: 13	CYCLES: 628	 SCORE:11669956.0	best result: 628
[INFO] [auto_tune] [2021-10-09 13:54:25,264] : No: 14	CYCLES: 1029	 SCORE:11394382.0	best result: 628
[INFO] [auto_tune] [2021-10-09 13:54:25,265] : No: 15	CYCLES: 1099	 SCORE:11210230.0	best result: 628
[INFO] [auto_tune] [2021-10-09 13:54:25,265] : No: 16	CYCLES: 866	 SCORE:11010048.0	best result: 628
[INFO] [auto_tune] [2021-10-09 13:54:25,265] : No: 17	CYCLES: 550	 SCORE:10509591.0	best result: 550
[INFO] [auto_tune] [2021-10-09 13:54:25,265] : No: 18	CYCLES: 1147	 SCORE:10404495.0	best result: 550
[INFO] [auto_tune] [2021-10-09 13:54:25,266] : No: 19	CYCLES: 1092	 SCORE:10352731.0	best result: 550
[INFO] [auto_tune] [2021-10-09 13:54:25,266] : No: 20	CYCLES: 984	 SCORE:9944559.0	best result: 550
[INFO] [auto_tune] [2021-10-09 13:54:25,266] : No: 21	CYCLES: 1189	 SCORE:9873779.0	best result: 550
[INFO] [auto_tune] [2021-10-09 13:54:25,267] : No: 22	CYCLES: 1227	 SCORE:9578361.0	best result: 550
[INFO] [auto_tune] [2021-10-09 13:54:25,267] : No: 23	CYCLES: 868	 SCORE:9081938.0	best result: 550
[INFO] [auto_tune] [2021-10-09 13:54:25,267] : No: 24	CYCLES: 858	 SCORE:9022868.0	best result: 550
[INFO] [auto_tune] [2021-10-09 13:54:25,267] : No: 25	CYCLES: 1057	 SCORE:8780164.0	best result: 550
[INFO] [auto_tune] [2021-10-09 13:54:25,268] : No: 26	CYCLES: 934	 SCORE:8446064.0	best result: 550
[INFO] [auto_tune] [2021-10-09 13:54:25,268] : No: 27	CYCLES: 1375	 SCORE:8424692.0	best result: 550
[INFO] [auto_tune] [2021-10-09 13:54:25,268] : No: 28	CYCLES: 1077	 SCORE:8065500.0	best result: 550
[INFO] [auto_tune] [2021-10-09 13:54:25,269] : No: 29	CYCLES: 1253	 SCORE:7972793.0	best result: 550
[INFO] [auto_tune] [2021-10-09 13:54:25,269] : No: 30	CYCLES: 1377	 SCORE:7938575.0	best result: 550
[INFO] [auto_tune] [2021-10-09 13:54:25,269] : No: 31	CYCLES: 1175	 SCORE:7707033.0	best result: 550
[INFO] [auto_tune] [2021-10-09 13:54:25,269] : No: 32	CYCLES: 1205	 SCORE:7685684.0	best result: 550
[INFO] [auto_tune] [2021-10-09 13:54:25,270] : No: 33	CYCLES: 1633	 SCORE:7643339.0	best result: 550
[INFO] [auto_tune] [2021-10-09 13:54:25,270] : No: 34	CYCLES: 1281	 SCORE:7225344.0	best result: 550
[INFO] [auto_tune] [2021-10-09 13:54:25,270] : No: 35	CYCLES: 1369	 SCORE:7132473.0	best result: 550
[INFO] [auto_tune] [2021-10-09 13:54:25,271] : No: 36	CYCLES: 664	 SCORE:7114184.0	best result: 550
[INFO] [auto_tune] [2021-10-09 13:54:25,271] : No: 37	CYCLES: 892	 SCORE:6940668.0	best result: 550
[INFO] [auto_tune] [2021-10-09 13:54:25,271] : No: 38	CYCLES: 1104	 SCORE:6800323.0	best result: 550
[INFO] [auto_tune] [2021-10-09 13:54:25,271] : No: 39	CYCLES: 624	 SCORE:6767151.0	best result: 550
[INFO] [auto_tune] [2021-10-09 13:54:25,272] : No: 40	CYCLES: 1384	 SCORE:6685619.0	best result: 550
[INFO] [auto_tune] [2021-10-09 13:54:25,272] : No: 41	CYCLES: 1946	 SCORE:6582519.0	best result: 550
[INFO] [auto_tune] [2021-10-09 13:54:25,272] : No: 42	CYCLES: 1338	 SCORE:6543707.0	best result: 550
[INFO] [auto_tune] [2021-10-09 13:54:25,273] : No: 43	CYCLES: 573	 SCORE:6512986.0	best result: 550
[INFO] [auto_tune] [2021-10-09 13:54:25,273] : No: 44	CYCLES: 629	 SCORE:6323719.0	best result: 550
[INFO] [auto_tune] [2021-10-09 13:54:25,273] : No: 45	CYCLES: 1319	 SCORE:6183949.0	best result: 550
[INFO] [auto_tune] [2021-10-09 13:54:25,273] : No: 46	CYCLES: 617	 SCORE:6084500.0	best result: 550
[INFO] [auto_tune] [2021-10-09 13:54:25,274] : No: 47	CYCLES: 1944	 SCORE:5979595.0	best result: 550
[INFO] [auto_tune] [2021-10-09 13:54:25,274] : No: 48	CYCLES: 877	 SCORE:5928487.0	best result: 550
[INFO] [auto_tune] [2021-10-09 13:54:25,274] : No: 49	CYCLES: 985	 SCORE:5853443.0	best result: 550
[INFO] [auto_tune] [2021-10-09 13:54:25,275] : No: 50	CYCLES: 677	 SCORE:5708913.0	best result: 550
[INFO] [auto_tune] [2021-10-09 13:54:25,275] : No: 51	CYCLES: 1162	 SCORE:5440259.0	best result: 550
[INFO] [auto_tune] [2021-10-09 13:54:25,275] : No: 52	CYCLES: 2122	 SCORE:5274775.0	best result: 550
[INFO] [auto_tune] [2021-10-09 13:54:25,276] : No: 53	CYCLES: 1599	 SCORE:5225107.0	best result: 550
[INFO] [auto_tune] [2021-10-09 13:54:25,276] : No: 54	CYCLES: 1262	 SCORE:5053792.0	best result: 550
[INFO] [auto_tune] [2021-10-09 13:54:25,276] : No: 55	CYCLES: 800	 SCORE:5026326.0	best result: 550
[INFO] [auto_tune] [2021-10-09 13:54:25,276] : No: 56	CYCLES: 2369	 SCORE:4890479.0	best result: 550
[INFO] [auto_tune] [2021-10-09 13:54:25,277] : No: 57	CYCLES: 1336	 SCORE:4825273.0	best result: 550
[INFO] [auto_tune] [2021-10-09 13:54:25,277] : No: 58	CYCLES: 907	 SCORE:4754982.0	best result: 550
[INFO] [auto_tune] [2021-10-09 13:54:25,277] : No: 59	CYCLES: 2267	 SCORE:4612688.0	best result: 550
[INFO] [auto_tune] [2021-10-09 13:54:25,277] : No: 60	CYCLES: 1183	 SCORE:4533549.0	best result: 550
[INFO] [auto_tune] [2021-10-09 13:54:25,278] : No: 61	CYCLES: 2111	 SCORE:4376233.0	best result: 550
[INFO] [auto_tune] [2021-10-09 13:54:25,278] : No: 62	CYCLES: 787	 SCORE:4362471.0	best result: 550
[INFO] [auto_tune] [2021-10-09 13:54:25,278] : No: 63	CYCLES: 1934	 SCORE:4321701.0	best result: 550
[INFO] [auto_tune] [2021-10-09 13:54:25,279] : No: 64	CYCLES: 1516	 SCORE:4255417.0	best result: 550
[INFO] [auto_tune] [2021-10-09 13:54:25,279] : No: 65	CYCLES: 1703	 SCORE:4252156.0	best result: 550
[INFO] [auto_tune] [2021-10-09 13:54:25,279] : No: 66	CYCLES: 2061	 SCORE:4080194.0	best result: 550
[INFO] [auto_tune] [2021-10-09 13:54:25,279] : No: 67	CYCLES: 796	 SCORE:4056333.0	best result: 550
[INFO] [auto_tune] [2021-10-09 13:54:25,280] : No: 68	CYCLES: 2119	 SCORE:3941096.0	best result: 550
[INFO] [auto_tune] [2021-10-09 13:54:25,280] : No: 69	CYCLES: 784	 SCORE:3853516.0	best result: 550
[INFO] [auto_tune] [2021-10-09 13:54:25,280] : No: 70	CYCLES: 2004	 SCORE:3660332.0	best result: 550
[INFO] [auto_tune] [2021-10-09 13:54:25,281] : No: 71	CYCLES: 1325	 SCORE:3605629.0	best result: 550
[INFO] [auto_tune] [2021-10-09 13:54:25,281] : No: 72	CYCLES: 1734	 SCORE:3516517.0	best result: 550
[INFO] [auto_tune] [2021-10-09 13:54:25,281] : No: 73	CYCLES: 1677	 SCORE:3450910.0	best result: 550
[INFO] [auto_tune] [2021-10-09 13:54:25,282] : No: 74	CYCLES: 784	 SCORE:3211264.0	best result: 550
[INFO] [auto_tune] [2021-10-09 13:54:25,282] : No: 75	CYCLES: 1147	 SCORE:3178158.0	best result: 550
[INFO] [auto_tune] [2021-10-09 13:54:25,282] : No: 76	CYCLES: 790	 SCORE:3103503.0	best result: 550
[INFO] [auto_tune] [2021-10-09 13:54:25,282] : No: 77	CYCLES: 1687	 SCORE:3052290.0	best result: 550
[INFO] [auto_tune] [2021-10-09 13:54:25,283] : No: 78	CYCLES: 950	 SCORE:2964243.0	best result: 550
[INFO] [auto_tune] [2021-10-09 13:54:25,283] : No: 79	CYCLES: 1074	 SCORE:2917489.0	best result: 550
[INFO] [auto_tune] [2021-10-09 13:54:25,283] : No: 80	CYCLES: 1755	 SCORE:2802557.0	best result: 550
[INFO] [auto_tune] [2021-10-09 13:54:25,284] : No: 81	CYCLES: 822	 SCORE:2627397.0	best result: 550
[INFO] [auto_tune] [2021-10-09 13:54:25,284] : No: 82	CYCLES: 2771	 SCORE:2490603.0	best result: 550
[INFO] [auto_tune] [2021-10-09 13:54:25,284] : No: 83	CYCLES: 1787	 SCORE:2395968.0	best result: 550
[INFO] [auto_tune] [2021-10-09 13:54:25,284] : No: 84	CYCLES: 1027	 SCORE:2312110.0	best result: 550
[INFO] [auto_tune] [2021-10-09 13:54:25,285] : No: 85	CYCLES: 1180	 SCORE:2223182.0	best result: 550
[INFO] [auto_tune] [2021-10-09 13:54:25,285] : No: 86	CYCLES: 1757	 SCORE:2111516.0	best result: 550
[INFO] [auto_tune] [2021-10-09 13:54:25,285] : No: 87	CYCLES: 2477	 SCORE:1938876.0	best result: 550
[INFO] [auto_tune] [2021-10-09 13:54:25,286] : No: 88	CYCLES: 1317	 SCORE:1910834.0	best result: 550
[INFO] [auto_tune] [2021-10-09 13:54:25,286] : No: 89	CYCLES: 3607	 SCORE:1820559.0	best result: 550
[INFO] [auto_tune] [2021-10-09 13:54:25,286] : No: 90	CYCLES: 1287	 SCORE:1712674.0	best result: 550
[INFO] [auto_tune] [2021-10-09 13:54:25,286] : No: 91	CYCLES: 1499	 SCORE:1645629.0	best result: 550
[INFO] [auto_tune] [2021-10-09 13:54:25,287] : No: 92	CYCLES: 2555	 SCORE:1007455.0	best result: 550
[INFO] [auto_tune] [2021-10-09 13:54:25,287] : [10509591.0, 6512986.0, 6084500.0, 6767151.0, 11669956.0, 6323719.0, 7114184.0, 5708913.0, 15286678.0, 3853516.0]
[INFO] [auto_tune] [2021-10-09 13:55:22,757] : No: 0	CYCLES: 1044	 RAFT:3853516.0	best result: 550
[INFO] [auto_tune] [2021-10-09 13:55:22,758] : No: 1	CYCLES: 665	 RAFT:10509591.0	best result: 550
[INFO] [auto_tune] [2021-10-09 13:55:22,758] : No: 2	CYCLES: 588	 RAFT:6512986.0	best result: 550
[INFO] [auto_tune] [2021-10-09 13:55:22,758] : No: 3	CYCLES: 1936	 RAFT:3853516.0	best result: 550
[INFO] [auto_tune] [2021-10-09 13:55:22,759] : No: 4	CYCLES: 705	 RAFT:10509591.0	best result: 550
[INFO] [auto_tune] [2021-10-09 13:55:22,759] : No: 5	CYCLES: 1335	 RAFT:6767151.0	best result: 550
[INFO] [auto_tune] [2021-10-09 13:55:22,759] : No: 6	CYCLES: 860	 RAFT:3853516.0	best result: 550
[INFO] [auto_tune] [2021-10-09 13:55:22,760] : No: 7	CYCLES: 1649	 RAFT:3853516.0	best result: 550
[INFO] [auto_tune] [2021-10-09 13:55:22,760] : No: 8	CYCLES: 712	 RAFT:6512986.0	best result: 550
[INFO] [auto_tune] [2021-10-09 13:55:22,760] : No: 9	CYCLES: 759	 RAFT:7114184.0	best result: 550
[INFO] [auto_tune] [2021-10-09 13:55:22,761] : No: 10	CYCLES: 884	 RAFT:5708913.0	best result: 550
[INFO] [auto_tune] [2021-10-09 13:55:22,761] : No: 11	CYCLES: 1433	 RAFT:6767151.0	best result: 550
[INFO] [auto_tune] [2021-10-09 13:55:22,761] : No: 12	CYCLES: 824	 RAFT:5708913.0	best result: 550
[INFO] [auto_tune] [2021-10-09 13:55:22,762] : No: 13	CYCLES: 620	 RAFT:10509591.0	best result: 550
[INFO] [auto_tune] [2021-10-09 13:55:22,762] : No: 14	CYCLES: 834	 RAFT:3853516.0	best result: 550
[INFO] [auto_tune] [2021-10-09 13:55:22,762] : No: 15	CYCLES: 1030	 RAFT:7114184.0	best result: 550
[INFO] [auto_tune] [2021-10-09 13:55:22,763] : No: 16	CYCLES: 1588	 RAFT:3853516.0	best result: 550
[INFO] [auto_tune] [2021-10-09 13:55:22,763] : No: 17	CYCLES: 1073	 RAFT:5708913.0	best result: 550
[INFO] [auto_tune] [2021-10-09 13:55:22,763] : No: 18	CYCLES: 718	 RAFT:6767151.0	best result: 550
[INFO] [auto_tune] [2021-10-09 13:55:22,763] : No: 19	CYCLES: 717	 RAFT:6767151.0	best result: 550
[INFO] [auto_tune] [2021-10-09 13:55:22,764] : No: 20	CYCLES: 863	 RAFT:6084500.0	best result: 550
[INFO] [auto_tune] [2021-10-09 13:55:22,764] : No: 21	CYCLES: 1154	 RAFT:3853516.0	best result: 550
[INFO] [auto_tune] [2021-10-09 13:55:22,764] : No: 22	CYCLES: 1002	 RAFT:7114184.0	best result: 550
[INFO] [auto_tune] [2021-10-09 13:55:22,765] : No: 23	CYCLES: 720	 RAFT:6767151.0	best result: 550
[INFO] [auto_tune] [2021-10-09 13:55:22,765] : No: 24	CYCLES: 767	 RAFT:6767151.0	best result: 550
[INFO] [auto_tune] [2021-10-09 13:55:22,765] : No: 25	CYCLES: 1841	 RAFT:3853516.0	best result: 550
[INFO] [auto_tune] [2021-10-09 13:55:22,765] : No: 26	CYCLES: 1843	 RAFT:3853516.0	best result: 550
[INFO] [auto_tune] [2021-10-09 13:55:22,766] : No: 27	CYCLES: 1371	 RAFT:7114184.0	best result: 550
[INFO] [auto_tune] [2021-10-09 13:55:22,766] : No: 28	CYCLES: 1040	 RAFT:6512986.0	best result: 550
[INFO] [auto_tune] [2021-10-09 13:55:22,766] : No: 29	CYCLES: 1137	 RAFT:3853516.0	best result: 550
[INFO] [auto_tune] [2021-10-09 13:55:22,766] : No: 30	CYCLES: 572	 RAFT:6084500.0	best result: 550
[INFO] [auto_tune] [2021-10-09 13:55:22,767] : No: 31	CYCLES: 845	 RAFT:3853516.0	best result: 550
[INFO] [auto_tune] [2021-10-09 13:55:22,767] : No: 32	CYCLES: 823	 RAFT:11669956.0	best result: 550
[INFO] [auto_tune] [2021-10-09 13:55:22,767] : No: 33	CYCLES: 574	 RAFT:5708913.0	best result: 550
[INFO] [auto_tune] [2021-10-09 13:55:22,768] : No: 34	CYCLES: 536	 RAFT:10509591.0	best result: 536
[INFO] [auto_tune] [2021-10-09 13:55:22,768] : No: 35	CYCLES: 781	 RAFT:7114184.0	best result: 536
[INFO] [auto_tune] [2021-10-09 13:55:22,768] : No: 36	CYCLES: 611	 RAFT:7114184.0	best result: 536
[INFO] [auto_tune] [2021-10-09 13:55:22,769] : No: 37	CYCLES: 780	 RAFT:7114184.0	best result: 536
[INFO] [auto_tune] [2021-10-09 13:55:22,769] : No: 38	CYCLES: 788	 RAFT:3853516.0	best result: 536
[INFO] [auto_tune] [2021-10-09 13:55:22,769] : No: 39	CYCLES: 793	 RAFT:6084500.0	best result: 536
[INFO] [auto_tune] [2021-10-09 13:55:22,769] : No: 40	CYCLES: 1716	 RAFT:3853516.0	best result: 536
[INFO] [auto_tune] [2021-10-09 13:55:22,770] : No: 41	CYCLES: 622	 RAFT:5708913.0	best result: 536
[INFO] [auto_tune] [2021-10-09 13:55:22,770] : No: 42	CYCLES: 661	 RAFT:6767151.0	best result: 536
[INFO] [auto_tune] [2021-10-09 13:55:22,770] : No: 43	CYCLES: 621	 RAFT:6323719.0	best result: 536
[INFO] [auto_tune] [2021-10-09 13:55:22,771] : No: 44	CYCLES: 555	 RAFT:6767151.0	best result: 536
[INFO] [auto_tune] [2021-10-09 13:55:22,771] : No: 45	CYCLES: 609	 RAFT:3853516.0	best result: 536
[INFO] [auto_tune] [2021-10-09 13:55:22,771] : No: 46	CYCLES: 717	 RAFT:6084500.0	best result: 536
[INFO] [auto_tune] [2021-10-09 13:55:22,771] : No: 47	CYCLES: 1872	 RAFT:3853516.0	best result: 536
[INFO] [auto_tune] [2021-10-09 13:55:22,772] : No: 48	CYCLES: 891	 RAFT:3853516.0	best result: 536
[INFO] [auto_tune] [2021-10-09 13:55:22,772] : No: 49	CYCLES: 618	 RAFT:6767151.0	best result: 536
[INFO] [auto_tune] [2021-10-09 13:55:22,772] : [10509591.0, 10509591.0, 6767151.0, 6084500.0, 6512986.0, 5708913.0, 6512986.0, 3853516.0, 7114184.0, 6084500.0]
[INFO] [auto_tune] [2021-10-09 13:56:18,257] : No: 0	CYCLES: 647	 RAFT:6084500.0	best result: 536
[INFO] [auto_tune] [2021-10-09 13:56:18,258] : No: 1	CYCLES: 1389	 RAFT:6767151.0	best result: 536
[INFO] [auto_tune] [2021-10-09 13:56:18,258] : No: 2	CYCLES: 672	 RAFT:7114184.0	best result: 536
[INFO] [auto_tune] [2021-10-09 13:56:18,258] : No: 3	CYCLES: 778	 RAFT:3853516.0	best result: 536
[INFO] [auto_tune] [2021-10-09 13:56:18,258] : No: 4	CYCLES: 623	 RAFT:7114184.0	best result: 536
[INFO] [auto_tune] [2021-10-09 13:56:18,259] : No: 5	CYCLES: 1843	 RAFT:3853516.0	best result: 536
[INFO] [auto_tune] [2021-10-09 13:56:18,259] : No: 6	CYCLES: 595	 RAFT:6512986.0	best result: 536
[INFO] [auto_tune] [2021-10-09 13:56:18,259] : No: 7	CYCLES: 1056	 RAFT:7114184.0	best result: 536
[INFO] [auto_tune] [2021-10-09 13:56:18,260] : No: 8	CYCLES: 820	 RAFT:6084500.0	best result: 536
[INFO] [auto_tune] [2021-10-09 13:56:18,260] : No: 9	CYCLES: 794	 RAFT:6512986.0	best result: 536
[INFO] [auto_tune] [2021-10-09 13:56:18,260] : No: 10	CYCLES: 667	 RAFT:7114184.0	best result: 536
[INFO] [auto_tune] [2021-10-09 13:56:18,261] : No: 11	CYCLES: 624	 RAFT:3853516.0	best result: 536
[INFO] [auto_tune] [2021-10-09 13:56:18,261] : No: 12	CYCLES: 1869	 RAFT:3853516.0	best result: 536
[INFO] [auto_tune] [2021-10-09 13:56:18,261] : No: 13	CYCLES: 634	 RAFT:6084500.0	best result: 536
[INFO] [auto_tune] [2021-10-09 13:56:18,261] : No: 14	CYCLES: 736	 RAFT:7114184.0	best result: 536
[INFO] [auto_tune] [2021-10-09 13:56:18,262] : No: 15	CYCLES: 858	 RAFT:7114184.0	best result: 536
[INFO] [auto_tune] [2021-10-09 13:56:18,262] : No: 16	CYCLES: 1185	 RAFT:3853516.0	best result: 536
[INFO] [auto_tune] [2021-10-09 13:56:18,262] : No: 17	CYCLES: 1666	 RAFT:3853516.0	best result: 536
[INFO] [auto_tune] [2021-10-09 13:56:18,263] : No: 18	CYCLES: 532	 RAFT:6767151.0	best result: 532
[INFO] [auto_tune] [2021-10-09 13:56:18,263] : No: 19	CYCLES: 718	 RAFT:7114184.0	best result: 532
[INFO] [auto_tune] [2021-10-09 13:56:18,263] : No: 20	CYCLES: 771	 RAFT:6084500.0	best result: 532
[INFO] [auto_tune] [2021-10-09 13:56:18,263] : No: 21	CYCLES: 1142	 RAFT:3853516.0	best result: 532
[INFO] [auto_tune] [2021-10-09 13:56:18,264] : No: 22	CYCLES: 789	 RAFT:3853516.0	best result: 532
[INFO] [auto_tune] [2021-10-09 13:56:18,264] : No: 23	CYCLES: 864	 RAFT:3853516.0	best result: 532
[INFO] [auto_tune] [2021-10-09 13:56:18,264] : No: 24	CYCLES: 570	 RAFT:6512986.0	best result: 532
[INFO] [auto_tune] [2021-10-09 13:56:18,265] : No: 25	CYCLES: 748	 RAFT:7114184.0	best result: 532
[INFO] [auto_tune] [2021-10-09 13:56:18,265] : No: 26	CYCLES: 606	 RAFT:6767151.0	best result: 532
[INFO] [auto_tune] [2021-10-09 13:56:18,265] : No: 27	CYCLES: 1695	 RAFT:3853516.0	best result: 532
[INFO] [auto_tune] [2021-10-09 13:56:18,265] : No: 28	CYCLES: 811	 RAFT:3853516.0	best result: 532
[INFO] [auto_tune] [2021-10-09 13:56:18,266] : No: 29	CYCLES: 775	 RAFT:10509591.0	best result: 532
[INFO] [auto_tune] [2021-10-09 13:56:18,266] : No: 30	CYCLES: 1794	 RAFT:3853516.0	best result: 532
[INFO] [auto_tune] [2021-10-09 13:56:18,266] : No: 31	CYCLES: 735	 RAFT:7114184.0	best result: 532
[INFO] [auto_tune] [2021-10-09 13:56:18,267] : No: 32	CYCLES: 1238	 RAFT:7114184.0	best result: 532
[INFO] [auto_tune] [2021-10-09 13:56:18,267] : No: 33	CYCLES: 591	 RAFT:5708913.0	best result: 532
[INFO] [auto_tune] [2021-10-09 13:56:18,267] : No: 34	CYCLES: 588	 RAFT:6084500.0	best result: 532
[INFO] [auto_tune] [2021-10-09 13:56:18,267] : No: 35	CYCLES: 1132	 RAFT:3853516.0	best result: 532
[INFO] [auto_tune] [2021-10-09 13:56:18,268] : No: 36	CYCLES: 1624	 RAFT:3853516.0	best result: 532
[INFO] [auto_tune] [2021-10-09 13:56:18,268] : No: 37	CYCLES: 1588	 RAFT:3853516.0	best result: 532
[INFO] [auto_tune] [2021-10-09 13:56:18,268] : No: 38	CYCLES: 952	 RAFT:7114184.0	best result: 532
[INFO] [auto_tune] [2021-10-09 13:56:18,269] : No: 39	CYCLES: 828	 RAFT:3853516.0	best result: 532
[INFO] [auto_tune] [2021-10-09 13:56:18,269] : No: 40	CYCLES: 653	 RAFT:6767151.0	best result: 532
[INFO] [auto_tune] [2021-10-09 13:56:18,269] : No: 41	CYCLES: 774	 RAFT:3853516.0	best result: 532
[INFO] [auto_tune] [2021-10-09 13:56:18,269] : No: 42	CYCLES: 592	 RAFT:7114184.0	best result: 532
[INFO] [auto_tune] [2021-10-09 13:56:18,270] : No: 43	CYCLES: 601	 RAFT:6512986.0	best result: 532
[INFO] [auto_tune] [2021-10-09 13:56:18,270] : No: 44	CYCLES: 735	 RAFT:3853516.0	best result: 532
[INFO] [auto_tune] [2021-10-09 13:56:18,270] : No: 45	CYCLES: 588	 RAFT:7114184.0	best result: 532
[INFO] [auto_tune] [2021-10-09 13:56:18,271] : No: 46	CYCLES: 693	 RAFT:3853516.0	best result: 532
[INFO] [auto_tune] [2021-10-09 13:56:18,271] : No: 47	CYCLES: 695	 RAFT:5708913.0	best result: 532
[INFO] [auto_tune] [2021-10-09 13:56:18,271] : No: 48	CYCLES: 1623	 RAFT:3853516.0	best result: 532
[INFO] [auto_tune] [2021-10-09 13:56:18,271] : No: 49	CYCLES: 591	 RAFT:6512986.0	best result: 532
[INFO] [auto_tune] [2021-10-09 13:56:18,272] : [6767151.0, 10509591.0, 10509591.0, 6767151.0, 6512986.0, 6084500.0, 6512986.0, 5708913.0, 6512986.0, 6084500.0]
[INFO] [auto_tune] [2021-10-09 13:57:02,293] : No: 0	CYCLES: 869	 RAFT:6512986.0	best result: 532
[INFO] [auto_tune] [2021-10-09 13:57:02,294] : No: 1	CYCLES: 560	 RAFT:6512986.0	best result: 532
[INFO] [auto_tune] [2021-10-09 13:57:02,294] : No: 2	CYCLES: 791	 RAFT:10509591.0	best result: 532
[INFO] [auto_tune] [2021-10-09 13:57:02,294] : No: 3	CYCLES: 781	 RAFT:6512986.0	best result: 532
[INFO] [auto_tune] [2021-10-09 13:57:02,295] : No: 4	CYCLES: 709	 RAFT:5708913.0	best result: 532
[INFO] [auto_tune] [2021-10-09 13:57:02,295] : No: 5	CYCLES: 521	 RAFT:5708913.0	best result: 521
[INFO] [auto_tune] [2021-10-09 13:57:02,295] : No: 6	CYCLES: 624	 RAFT:6512986.0	best result: 521
[INFO] [auto_tune] [2021-10-09 13:57:02,296] : No: 7	CYCLES: 570	 RAFT:6084500.0	best result: 521
[INFO] [auto_tune] [2021-10-09 13:57:02,296] : No: 8	CYCLES: 773	 RAFT:6767151.0	best result: 521
[INFO] [auto_tune] [2021-10-09 13:57:02,296] : No: 9	CYCLES: 623	 RAFT:6767151.0	best result: 521
[INFO] [auto_tune] [2021-10-09 13:57:02,297] : No: 10	CYCLES: 951	 RAFT:6084500.0	best result: 521
[INFO] [auto_tune] [2021-10-09 13:57:02,297] : No: 11	CYCLES: 932	 RAFT:6512986.0	best result: 521
[INFO] [auto_tune] [2021-10-09 13:57:02,297] : No: 12	CYCLES: 600	 RAFT:6512986.0	best result: 521
[INFO] [auto_tune] [2021-10-09 13:57:02,297] : No: 13	CYCLES: 648	 RAFT:5708913.0	best result: 521
[INFO] [auto_tune] [2021-10-09 13:57:02,298] : No: 14	CYCLES: 719	 RAFT:6767151.0	best result: 521
[INFO] [auto_tune] [2021-10-09 13:57:02,298] : No: 15	CYCLES: 1192	 RAFT:5708913.0	best result: 521
[INFO] [auto_tune] [2021-10-09 13:57:02,298] : No: 16	CYCLES: 576	 RAFT:6084500.0	best result: 521
[INFO] [auto_tune] [2021-10-09 13:57:02,298] : No: 17	CYCLES: 644	 RAFT:5708913.0	best result: 521
[INFO] [auto_tune] [2021-10-09 13:57:02,299] : No: 18	CYCLES: 586	 RAFT:6084500.0	best result: 521
[INFO] [auto_tune] [2021-10-09 13:57:02,299] : No: 19	CYCLES: 926	 RAFT:6084500.0	best result: 521
[INFO] [auto_tune] [2021-10-09 13:57:02,299] : No: 20	CYCLES: 526	 RAFT:5708913.0	best result: 521
[INFO] [auto_tune] [2021-10-09 13:57:02,300] : No: 21	CYCLES: 636	 RAFT:5708913.0	best result: 521
[INFO] [auto_tune] [2021-10-09 13:57:02,300] : No: 22	CYCLES: 533	 RAFT:10509591.0	best result: 521
[INFO] [auto_tune] [2021-10-09 13:57:02,300] : No: 23	CYCLES: 713	 RAFT:6767151.0	best result: 521
[INFO] [auto_tune] [2021-10-09 13:57:02,301] : No: 24	CYCLES: 537	 RAFT:6512986.0	best result: 521
[INFO] [auto_tune] [2021-10-09 13:57:02,301] : No: 25	CYCLES: 978	 RAFT:6084500.0	best result: 521
[INFO] [auto_tune] [2021-10-09 13:57:02,301] : No: 26	CYCLES: 693	 RAFT:10509591.0	best result: 521
[INFO] [auto_tune] [2021-10-09 13:57:02,301] : No: 27	CYCLES: 1000	 RAFT:6512986.0	best result: 521
[INFO] [auto_tune] [2021-10-09 13:57:02,302] : No: 28	CYCLES: 541	 RAFT:5708913.0	best result: 521
[INFO] [auto_tune] [2021-10-09 13:57:02,302] : No: 29	CYCLES: 650	 RAFT:6512986.0	best result: 521
[INFO] [auto_tune] [2021-10-09 13:57:02,302] : No: 30	CYCLES: 649	 RAFT:6512986.0	best result: 521
[INFO] [auto_tune] [2021-10-09 13:57:02,302] : No: 31	CYCLES: 1602	 RAFT:6767151.0	best result: 521
[INFO] [auto_tune] [2021-10-09 13:57:02,303] : No: 32	CYCLES: 876	 RAFT:6084500.0	best result: 521
[INFO] [auto_tune] [2021-10-09 13:57:02,303] : No: 33	CYCLES: 620	 RAFT:6767151.0	best result: 521
[INFO] [auto_tune] [2021-10-09 13:57:02,303] : No: 34	CYCLES: 2101	 RAFT:6767151.0	best result: 521
[INFO] [auto_tune] [2021-10-09 13:57:02,304] : No: 35	CYCLES: 706	 RAFT:5708913.0	best result: 521
[INFO] [auto_tune] [2021-10-09 13:57:02,304] : No: 36	CYCLES: 527	 RAFT:5708913.0	best result: 521
[INFO] [auto_tune] [2021-10-09 13:57:02,304] : No: 37	CYCLES: 603	 RAFT:6512986.0	best result: 521
[INFO] [auto_tune] [2021-10-09 13:57:02,305] : No: 38	CYCLES: 583	 RAFT:6084500.0	best result: 521
[INFO] [auto_tune] [2021-10-09 13:57:02,305] : No: 39	CYCLES: 932	 RAFT:6512986.0	best result: 521
[INFO] [auto_tune] [2021-10-09 13:57:02,305] : No: 40	CYCLES: 1405	 RAFT:6767151.0	best result: 521
[INFO] [auto_tune] [2021-10-09 13:57:02,305] : No: 41	CYCLES: 616	 RAFT:6767151.0	best result: 521
[INFO] [auto_tune] [2021-10-09 13:57:02,306] : No: 42	CYCLES: 1704	 RAFT:6767151.0	best result: 521
[INFO] [auto_tune] [2021-10-09 13:57:02,306] : No: 43	CYCLES: 580	 RAFT:6512986.0	best result: 521
[INFO] [auto_tune] [2021-10-09 13:57:02,306] : No: 44	CYCLES: 696	 RAFT:10509591.0	best result: 521
[INFO] [auto_tune] [2021-10-09 13:57:02,306] : No: 45	CYCLES: 592	 RAFT:6084500.0	best result: 521
[INFO] [auto_tune] [2021-10-09 13:57:02,307] : No: 46	CYCLES: 576	 RAFT:6084500.0	best result: 521
[INFO] [auto_tune] [2021-10-09 13:57:02,307] : No: 47	CYCLES: 1170	 RAFT:5708913.0	best result: 521
[INFO] [auto_tune] [2021-10-09 13:57:02,307] : No: 48	CYCLES: 590	 RAFT:5708913.0	best result: 521
[INFO] [auto_tune] [2021-10-09 13:57:02,308] : No: 49	CYCLES: 1023	 RAFT:5708913.0	best result: 521
[INFO] [auto_tune] [2021-10-09 13:57:02,308] : [5708913.0, 5708913.0, 5708913.0, 6767151.0, 10509591.0, 10509591.0, 6512986.0, 5708913.0, 10509591.0, 6767151.0]
[INFO] [auto_tune] [2021-10-09 13:57:46,761] : No: 0	CYCLES: 760	 RAFT:5708913.0	best result: 521
[INFO] [auto_tune] [2021-10-09 13:57:46,762] : No: 1	CYCLES: 610	 RAFT:6767151.0	best result: 521
[INFO] [auto_tune] [2021-10-09 13:57:46,762] : No: 2	CYCLES: 694	 RAFT:6767151.0	best result: 521
[INFO] [auto_tune] [2021-10-09 13:57:46,762] : No: 3	CYCLES: 834	 RAFT:6512986.0	best result: 521
[INFO] [auto_tune] [2021-10-09 13:57:46,763] : No: 4	CYCLES: 828	 RAFT:6512986.0	best result: 521
[INFO] [auto_tune] [2021-10-09 13:57:46,763] : No: 5	CYCLES: 504	 RAFT:10509591.0	best result: 504
[INFO] [auto_tune] [2021-10-09 13:57:46,763] : No: 6	CYCLES: 1464	 RAFT:6767151.0	best result: 504
[INFO] [auto_tune] [2021-10-09 13:57:46,763] : No: 7	CYCLES: 1455	 RAFT:6767151.0	best result: 504
[INFO] [auto_tune] [2021-10-09 13:57:46,764] : No: 8	CYCLES: 553	 RAFT:6512986.0	best result: 504
[INFO] [auto_tune] [2021-10-09 13:57:46,764] : No: 9	CYCLES: 526	 RAFT:5708913.0	best result: 504
[INFO] [auto_tune] [2021-10-09 13:57:46,764] : No: 10	CYCLES: 908	 RAFT:6512986.0	best result: 504
[INFO] [auto_tune] [2021-10-09 13:57:46,765] : No: 11	CYCLES: 871	 RAFT:6512986.0	best result: 504
[INFO] [auto_tune] [2021-10-09 13:57:46,765] : No: 12	CYCLES: 1478	 RAFT:6767151.0	best result: 504
[INFO] [auto_tune] [2021-10-09 13:57:46,765] : No: 13	CYCLES: 790	 RAFT:10509591.0	best result: 504
[INFO] [auto_tune] [2021-10-09 13:57:46,765] : No: 14	CYCLES: 564	 RAFT:6512986.0	best result: 504
[INFO] [auto_tune] [2021-10-09 13:57:46,766] : No: 15	CYCLES: 565	 RAFT:6512986.0	best result: 504
[INFO] [auto_tune] [2021-10-09 13:57:46,766] : No: 16	CYCLES: 701	 RAFT:6512986.0	best result: 504
[INFO] [auto_tune] [2021-10-09 13:57:46,766] : No: 17	CYCLES: 618	 RAFT:6767151.0	best result: 504
[INFO] [auto_tune] [2021-10-09 13:57:46,767] : No: 18	CYCLES: 1968	 RAFT:6767151.0	best result: 504
[INFO] [auto_tune] [2021-10-09 13:57:46,767] : No: 19	CYCLES: 574	 RAFT:6512986.0	best result: 504
[INFO] [auto_tune] [2021-10-09 13:57:46,767] : No: 20	CYCLES: 686	 RAFT:5708913.0	best result: 504
[INFO] [auto_tune] [2021-10-09 13:57:46,767] : No: 21	CYCLES: 621	 RAFT:6767151.0	best result: 504
[INFO] [auto_tune] [2021-10-09 13:57:46,768] : No: 22	CYCLES: 814	 RAFT:6512986.0	best result: 504
[INFO] [auto_tune] [2021-10-09 13:57:46,768] : No: 23	CYCLES: 1335	 RAFT:6767151.0	best result: 504
[INFO] [auto_tune] [2021-10-09 13:57:46,768] : No: 24	CYCLES: 719	 RAFT:6767151.0	best result: 504
[INFO] [auto_tune] [2021-10-09 13:57:46,769] : No: 25	CYCLES: 1533	 RAFT:6767151.0	best result: 504
[INFO] [auto_tune] [2021-10-09 13:57:46,769] : No: 26	CYCLES: 722	 RAFT:5708913.0	best result: 504
[INFO] [auto_tune] [2021-10-09 13:57:46,769] : No: 27	CYCLES: 802	 RAFT:6512986.0	best result: 504
[INFO] [auto_tune] [2021-10-09 13:57:46,769] : No: 28	CYCLES: 642	 RAFT:6512986.0	best result: 504
[INFO] [auto_tune] [2021-10-09 13:57:46,770] : No: 29	CYCLES: 710	 RAFT:5708913.0	best result: 504
[INFO] [auto_tune] [2021-10-09 13:57:46,770] : No: 30	CYCLES: 531	 RAFT:5708913.0	best result: 504
[INFO] [auto_tune] [2021-10-09 13:57:46,770] : No: 31	CYCLES: 554	 RAFT:6512986.0	best result: 504
[INFO] [auto_tune] [2021-10-09 13:57:46,771] : No: 32	CYCLES: 705	 RAFT:5708913.0	best result: 504
[INFO] [auto_tune] [2021-10-09 13:57:46,771] : No: 33	CYCLES: 950	 RAFT:5708913.0	best result: 504
[INFO] [auto_tune] [2021-10-09 13:57:46,771] : No: 34	CYCLES: 548	 RAFT:6767151.0	best result: 504
[INFO] [auto_tune] [2021-10-09 13:57:46,771] : No: 35	CYCLES: 697	 RAFT:10509591.0	best result: 504
[INFO] [auto_tune] [2021-10-09 13:57:46,772] : No: 36	CYCLES: 645	 RAFT:5708913.0	best result: 504
[INFO] [auto_tune] [2021-10-09 13:57:46,772] : No: 37	CYCLES: 828	 RAFT:6512986.0	best result: 504
[INFO] [auto_tune] [2021-10-09 13:57:46,772] : No: 38	CYCLES: 619	 RAFT:6512986.0	best result: 504
[INFO] [auto_tune] [2021-10-09 13:57:46,773] : No: 39	CYCLES: 768	 RAFT:6767151.0	best result: 504
[INFO] [auto_tune] [2021-10-09 13:57:46,773] : No: 40	CYCLES: 677	 RAFT:5708913.0	best result: 504
[INFO] [auto_tune] [2021-10-09 13:57:46,773] : No: 41	CYCLES: 549	 RAFT:6767151.0	best result: 504
[INFO] [auto_tune] [2021-10-09 13:57:46,773] : No: 42	CYCLES: 781	 RAFT:6512986.0	best result: 504
[INFO] [auto_tune] [2021-10-09 13:57:46,774] : No: 43	CYCLES: 665	 RAFT:10509591.0	best result: 504
[INFO] [auto_tune] [2021-10-09 13:57:46,774] : No: 44	CYCLES: 605	 RAFT:6512986.0	best result: 504
[INFO] [auto_tune] [2021-10-09 13:57:46,774] : No: 45	CYCLES: 589	 RAFT:6512986.0	best result: 504
[INFO] [auto_tune] [2021-10-09 13:57:46,775] : No: 46	CYCLES: 622	 RAFT:6512986.0	best result: 504
[INFO] [auto_tune] [2021-10-09 13:57:46,775] : No: 47	CYCLES: 1358	 RAFT:6767151.0	best result: 504
[INFO] [auto_tune] [2021-10-09 13:57:46,775] : No: 48	CYCLES: 1836	 RAFT:6767151.0	best result: 504
[INFO] [auto_tune] [2021-10-09 13:57:46,775] : No: 49	CYCLES: 752	 RAFT:6767151.0	best result: 504
[INFO] [auto_tune] [2021-10-09 13:57:46,776] : [10509591.0, 5708913.0, 5708913.0, 5708913.0, 5708913.0, 5708913.0, 6767151.0, 10509591.0, 10509591.0, 6512986.0]
[INFO] [auto_tune] [2021-10-09 13:57:46,776] : tunning总用时：0:05:13.360696
从这里开始auto_tune！
param:{'topi_args': {'inputs': {'ori_shape': [1, 128, 112, 112], 'dtype': 'float16', 'ori_format': 'NCHW'}, 'weights': {'ori_shape': [128, 128, 3, 3], 'dtype': 'float16', 'ori_format': 'NCHW'}, 'bias': None, 'offset_w': None, 'outputs': {'ori_shape': (1, 128, 112, 112), 'dtype': 'float16', 'ori_format': 'NCHW'}, 'strides': (1, 1, 1, 1), 'pads': (1, 1, 1, 1), 'dilations': (1, 1, 1, 1), 'offset_a': 1, 'kernel_name': 'te_fused_op_conv2d_a78f65ab5015ec92_0', 'op_type': 'conv2d', 'tune_mode': 'ATC', 'test_case': 'conv2d_1_128_112_112_128_128_3_3_fp16_fp16_1_1_1_1_1_1_1_1_False', 'op_type_for_atc': 'fusion_op', 'json_str': '{"SocInfo":{"autoTilingMode":"GA","coreNum":"","coreType":"AiCore","l1Fusion":"false","l2Fusion":"false","l2Mode":"1","op_impl_mode":"high_performance","op_impl_mode_list":[],"socVersion":"Ascend310"},"fusion_op_name":"te_fused_op_conv2d_a78f65ab5015ec92_0","l1_size":-1,"op_list":[{"name":"-1_0_trans_TransData_0","output_desc":[{"L1_addr_offset":0,"L1_fusion_type":-1,"L1_workspace_size":-1,"addr_type":0,"data_type":"float16","format":"NC1HWC0","name":"-1_0_trans_TransData_0","ori_format":"NCHW","ori_shape":[1,128,112,112],"shape":[1,8,112,112,16],"slice_offset":[],"split_index":0,"total_shape":[],"use_L1_workspace":0,"valid_shape":[]}],"type":"Data"},{"name":"-1_0_trans_TransData_1","output_desc":[{"L1_addr_offset":0,"L1_fusion_type":-1,"L1_workspace_size":-1,"addr_type":0,"data_type":"float16","format":"FRACTAL_Z","name":"-1_0_trans_TransData_1","ori_format":"NCHW","ori_shape":[128,128,3,3],"shape":[72,8,16,16],"slice_offset":[],"split_index":0,"total_shape":[],"use_L1_workspace":0,"valid_shape":[]}],"type":"Data"},{"name":"-1_0_Conv2DOPT","output_desc":[{"data_type":0,"name":"-1_0_Conv2DOPT","shape":"NULL"}],"type":"Data"},{"name":"-1_0_Conv2DOPT","output_desc":[{"data_type":0,"name":"-1_0_Conv2DOPT","shape":"NULL"}],"type":"Data"},{"func_name":"conv2d","id":4,"input_desc":[{"L1_addr_offset":0,"L1_fusion_type":-1,"L1_workspace_size":-1,"addr_type":0,"data_type":"float16","name":"-1_0_trans_TransData_0","ori_format":"NCHW","ori_shape":[1,128,112,112],"shape":[1,8,112,112,16],"slice_offset":[],"split_index":0,"total_shape":[],"use_L1_workspace":0,"valid_shape":[]},{"L1_addr_offset":0,"L1_fusion_type":-1,"L1_workspace_size":-1,"addr_type":0,"data_type":"float16","name":"-1_0_trans_TransData_1","ori_format":"NCHW","ori_shape":[128,128,3,3],"shape":[72,8,16,16],"slice_offset":[],"split_index":0,"total_shape":[],"use_L1_workspace":0,"valid_shape":[]},{"data_type":0,"name":"-1_0_Conv2DOPT","shape":"NULL"},{"data_type":0,"name":"-1_0_Conv2DOPT","shape":"NULL"}],"module_name":"impl.conv2d","name":"-1_0_Conv2D","output_desc":[{"L1_addr_offset":0,"L1_fusion_type":-1,"L1_workspace_size":-1,"addr_type":0,"data_type":"float16","name":"-1_0_Conv2D","ori_format":"NCHW","ori_shape":[1,128,112,112],"output_index":0,"shape":[1,8,112,112,16],"slice_offset":[],"split_index":0,"total_shape":[],"use_L1_workspace":0,"valid_shape":[]}],"pattern":"Convolution","prebuild_outs_attrs":{"kwds_args":{},"list_args":[{"L1_addr_offset":0,"L1_fusion_type":-1,"L1_workspace_size":-1,"addr_type":0,"dtype":"float16","format":"NC1HWC0","ori_format":"NCHW","ori_shape":[1,128,112,112],"shape":[1,8,112,112,16],"slice_offset":[],"split_index":0,"total_shape":[],"use_L1_workspace":0,"valid_shape":[]},[1,1,1,1],[1,1,1,1],[1,1,1,1],1,"NCHW",0]},"py_module_path":"/home/HwHiAiUser/Ascend/ascend-toolkit/20.0.0.RC1/x86_64-linux_gcc7.3.0/opp/op_impl/built-in/ai_core/tbe","type":"Conv2D"}]}', 'fusion_op_name': 'te_fused_op_conv2d_a78f65ab5015ec92_0', 'input_size_list': [3211264, 294912], 'input_type_list': ['float16', 'float16'], 'input_file_list': ['float16@input.data', 'float16@input.data'], 'output_size_list': [3211264], 'output_type_list': ['float16'], 'input_memory_type': [0, 0], 'output_memory_type': [0], 'input_l1_addr_list': [], 'output_l1_addr_list': [], 'l1_addr_input_flag': 0, 'slice_offset_list': [[], []], 'valid_shape_list': [[], []], 'platform': 1}, 'shape_args': {'op_type': 'conv2d', 'a_shape': [1, 8, 112, 112, 16], 'b_shape': [128, 8, 3, 3, 16], 'c_shape': [1, 8, 112, 112, 16], 'a_dtype': 'float16', 'b_dtype': 'float16', 'c_dtype': 'float16', 'mad_dtype': 'float32', 'pad': [1, 1, 1, 1], 'stride': [1, 1], 'dilation': [1, 1], 'group': 1, 'bias_flag': False, 'fused_coefficient': [0, 0, 0], 'fused_channel_wise': [0, 0, 0], 'in_fm_memory_type': [0], 'out_fm_memory_type': [0], 'l1_fusion_type': -1, 'fusion_type': 1, 'reserved_ub': 0, 'kernel_name': 'te_fused_op_conv2d_a78f65ab5015ec92_0', 'pooling_shape': [0, 0], 'pooling_stride': [0, 0], 'test_case': 'conv2d_1_128_112_112_128_128_3_3_fp16_fp16_1_1_1_1_1_1_1_1_False', 'op_name': 'te_fused_op_conv2d_a78f65ab5015ec92_0'}}
./AIC_2_L1_SIZE_1024_repository_Ascend310_conv2d_forward.json
ATC run success, welcome to the next use.
conv2d1-9循环
ATC start working now, please wait for a moment.
/usr/local/python3.7.5/lib/python3.7/site-packages/pandas/compat/__init__.py:120: UserWarning: Could not import the lzma module. Your installed Python is incomplete. Attempting to use lzma compression will result in a RuntimeError.
  warnings.warn(msg)
[INFO] [auto_tune] [2021-10-09 13:58:03,694] : tuner_index
[INFO] [auto_tune] [2021-10-09 13:58:03,694] : 4
[INFO] [auto_tune] [2021-10-09 13:58:03,879] : Start kernel te_fused_op_conv2d_a78f65ab5015ec92_0 auto tuning.Total tuning round would be 30
[INFO] [auto_tune] [2021-10-09 13:58:03,879] : 68516
[INFO] [auto_tune] [2021-10-09 13:58:18,630] : 测试point:94
[INFO] [auto_tune] [2021-10-09 13:59:44,964] : No: 0	CYCLES: 997	 SCORE:20215170.0	best result: 997
[INFO] [auto_tune] [2021-10-09 13:59:44,964] : No: 1	CYCLES: 662	 SCORE:18134196.0	best result: 662
[INFO] [auto_tune] [2021-10-09 13:59:44,965] : No: 2	CYCLES: 930	 SCORE:17286804.0	best result: 662
[INFO] [auto_tune] [2021-10-09 13:59:44,965] : No: 3	CYCLES: 1218	 SCORE:16257024.0	best result: 662
[INFO] [auto_tune] [2021-10-09 13:59:44,965] : No: 4	CYCLES: 949	 SCORE:16249089.0	best result: 662
[INFO] [auto_tune] [2021-10-09 13:59:44,965] : No: 5	CYCLES: 872	 SCORE:15286678.0	best result: 662
[INFO] [auto_tune] [2021-10-09 13:59:44,966] : No: 6	CYCLES: 976	 SCORE:14641330.0	best result: 662
[INFO] [auto_tune] [2021-10-09 13:59:44,966] : No: 7	CYCLES: 666	 SCORE:14602800.0	best result: 662
[INFO] [auto_tune] [2021-10-09 13:59:44,966] : No: 8	CYCLES: 1111	 SCORE:13803642.0	best result: 662
[INFO] [auto_tune] [2021-10-09 13:59:44,967] : No: 9	CYCLES: 769	 SCORE:12965103.0	best result: 662
[INFO] [auto_tune] [2021-10-09 13:59:44,967] : No: 10	CYCLES: 791	 SCORE:12712632.0	best result: 662
[INFO] [auto_tune] [2021-10-09 13:59:44,967] : No: 11	CYCLES: 1036	 SCORE:12497892.0	best result: 662
[INFO] [auto_tune] [2021-10-09 13:59:44,968] : No: 12	CYCLES: 1246	 SCORE:11856974.0	best result: 662
[INFO] [auto_tune] [2021-10-09 13:59:44,968] : No: 13	CYCLES: 864	 SCORE:11669956.0	best result: 662
[INFO] [auto_tune] [2021-10-09 13:59:44,968] : No: 14	CYCLES: 1225	 SCORE:11394382.0	best result: 662
[INFO] [auto_tune] [2021-10-09 13:59:44,968] : No: 15	CYCLES: 776	 SCORE:11210230.0	best result: 662
[INFO] [auto_tune] [2021-10-09 13:59:44,969] : No: 16	CYCLES: 1023	 SCORE:11010048.0	best result: 662
[INFO] [auto_tune] [2021-10-09 13:59:44,969] : No: 17	CYCLES: 577	 SCORE:10509591.0	best result: 577
[INFO] [auto_tune] [2021-10-09 13:59:44,969] : No: 18	CYCLES: 1143	 SCORE:10404495.0	best result: 577
[INFO] [auto_tune] [2021-10-09 13:59:44,970] : No: 19	CYCLES: 1088	 SCORE:10352731.0	best result: 577
[INFO] [auto_tune] [2021-10-09 13:59:44,970] : No: 20	CYCLES: 670	 SCORE:9944559.0	best result: 577
[INFO] [auto_tune] [2021-10-09 13:59:44,970] : No: 21	CYCLES: 1198	 SCORE:9873779.0	best result: 577
[INFO] [auto_tune] [2021-10-09 13:59:44,970] : No: 22	CYCLES: 1183	 SCORE:9578361.0	best result: 577
[INFO] [auto_tune] [2021-10-09 13:59:44,971] : No: 23	CYCLES: 768	 SCORE:9081938.0	best result: 577
[INFO] [auto_tune] [2021-10-09 13:59:44,971] : No: 24	CYCLES: 897	 SCORE:9022868.0	best result: 577
[INFO] [auto_tune] [2021-10-09 13:59:44,971] : No: 25	CYCLES: 1166	 SCORE:8780164.0	best result: 577
[INFO] [auto_tune] [2021-10-09 13:59:44,972] : No: 26	CYCLES: 1479	 SCORE:8446064.0	best result: 577
[INFO] [auto_tune] [2021-10-09 13:59:44,972] : No: 27	CYCLES: 2203	 SCORE:8424692.0	best result: 577
[INFO] [auto_tune] [2021-10-09 13:59:44,972] : No: 28	CYCLES: 645	 SCORE:8065500.0	best result: 577
[INFO] [auto_tune] [2021-10-09 13:59:44,972] : No: 29	CYCLES: 937	 SCORE:7972793.0	best result: 577
[INFO] [auto_tune] [2021-10-09 13:59:44,973] : No: 30	CYCLES: 1437	 SCORE:7938575.0	best result: 577
[INFO] [auto_tune] [2021-10-09 13:59:44,973] : No: 31	CYCLES: 1188	 SCORE:7707033.0	best result: 577
[INFO] [auto_tune] [2021-10-09 13:59:44,973] : No: 32	CYCLES: 1471	 SCORE:7685684.0	best result: 577
[INFO] [auto_tune] [2021-10-09 13:59:44,974] : No: 33	CYCLES: 1026	 SCORE:7643339.0	best result: 577
[INFO] [auto_tune] [2021-10-09 13:59:44,974] : No: 34	CYCLES: 1490	 SCORE:7225344.0	best result: 577
[INFO] [auto_tune] [2021-10-09 13:59:44,974] : No: 35	CYCLES: 1346	 SCORE:7132473.0	best result: 577
[INFO] [auto_tune] [2021-10-09 13:59:44,974] : No: 36	CYCLES: 1273	 SCORE:7114184.0	best result: 577
[INFO] [auto_tune] [2021-10-09 13:59:44,975] : No: 37	CYCLES: 916	 SCORE:6940668.0	best result: 577
[INFO] [auto_tune] [2021-10-09 13:59:44,975] : No: 38	CYCLES: 1111	 SCORE:6800323.0	best result: 577
[INFO] [auto_tune] [2021-10-09 13:59:44,975] : No: 39	CYCLES: 1389	 SCORE:6767151.0	best result: 577
[INFO] [auto_tune] [2021-10-09 13:59:44,976] : No: 40	CYCLES: 767	 SCORE:6685619.0	best result: 577
[INFO] [auto_tune] [2021-10-09 13:59:44,976] : No: 41	CYCLES: 1074	 SCORE:6582519.0	best result: 577
[INFO] [auto_tune] [2021-10-09 13:59:44,976] : No: 42	CYCLES: 1311	 SCORE:6543707.0	best result: 577
[INFO] [auto_tune] [2021-10-09 13:59:44,977] : No: 43	CYCLES: 952	 SCORE:6512986.0	best result: 577
[INFO] [auto_tune] [2021-10-09 13:59:44,977] : No: 44	CYCLES: 638	 SCORE:6323719.0	best result: 577
[INFO] [auto_tune] [2021-10-09 13:59:44,977] : No: 45	CYCLES: 2036	 SCORE:6183949.0	best result: 577
[INFO] [auto_tune] [2021-10-09 13:59:44,977] : No: 46	CYCLES: 535	 SCORE:6084500.0	best result: 535
[INFO] [auto_tune] [2021-10-09 13:59:44,978] : No: 47	CYCLES: 943	 SCORE:5979595.0	best result: 535
[INFO] [auto_tune] [2021-10-09 13:59:44,978] : No: 48	CYCLES: 716	 SCORE:5928487.0	best result: 535
[INFO] [auto_tune] [2021-10-09 13:59:44,978] : No: 49	CYCLES: 652	 SCORE:5853443.0	best result: 535
[INFO] [auto_tune] [2021-10-09 13:59:44,979] : No: 50	CYCLES: 541	 SCORE:5708913.0	best result: 535
[INFO] [auto_tune] [2021-10-09 13:59:44,979] : No: 51	CYCLES: 825	 SCORE:5440259.0	best result: 535
[INFO] [auto_tune] [2021-10-09 13:59:44,979] : No: 52	CYCLES: 1480	 SCORE:5274775.0	best result: 535
[INFO] [auto_tune] [2021-10-09 13:59:44,980] : No: 53	CYCLES: 746	 SCORE:5225107.0	best result: 535
[INFO] [auto_tune] [2021-10-09 13:59:44,980] : No: 54	CYCLES: 1949	 SCORE:5053792.0	best result: 535
[INFO] [auto_tune] [2021-10-09 13:59:44,980] : No: 55	CYCLES: 1197	 SCORE:5026326.0	best result: 535
[INFO] [auto_tune] [2021-10-09 13:59:44,980] : No: 56	CYCLES: 1252	 SCORE:4890479.0	best result: 535
[INFO] [auto_tune] [2021-10-09 13:59:44,981] : No: 57	CYCLES: 1273	 SCORE:4825273.0	best result: 535
[INFO] [auto_tune] [2021-10-09 13:59:44,981] : No: 58	CYCLES: 725	 SCORE:4754982.0	best result: 535
[INFO] [auto_tune] [2021-10-09 13:59:44,981] : No: 59	CYCLES: 2345	 SCORE:4612688.0	best result: 535
[INFO] [auto_tune] [2021-10-09 13:59:44,982] : No: 60	CYCLES: 723	 SCORE:4533549.0	best result: 535
[INFO] [auto_tune] [2021-10-09 13:59:44,982] : No: 61	CYCLES: 2190	 SCORE:4376233.0	best result: 535
[INFO] [auto_tune] [2021-10-09 13:59:44,982] : No: 62	CYCLES: 887	 SCORE:4362471.0	best result: 535
[INFO] [auto_tune] [2021-10-09 13:59:44,982] : No: 63	CYCLES: 2095	 SCORE:4321701.0	best result: 535
[INFO] [auto_tune] [2021-10-09 13:59:44,983] : No: 64	CYCLES: 1393	 SCORE:4255417.0	best result: 535
[INFO] [auto_tune] [2021-10-09 13:59:44,983] : No: 65	CYCLES: 1238	 SCORE:4252156.0	best result: 535
[INFO] [auto_tune] [2021-10-09 13:59:44,983] : No: 66	CYCLES: 1918	 SCORE:4080194.0	best result: 535
[INFO] [auto_tune] [2021-10-09 13:59:44,984] : No: 67	CYCLES: 1724	 SCORE:4056333.0	best result: 535
[INFO] [auto_tune] [2021-10-09 13:59:44,984] : No: 68	CYCLES: 917	 SCORE:3941096.0	best result: 535
[INFO] [auto_tune] [2021-10-09 13:59:44,984] : No: 69	CYCLES: 831	 SCORE:3853516.0	best result: 535
[INFO] [auto_tune] [2021-10-09 13:59:44,984] : No: 70	CYCLES: 2144	 SCORE:3660332.0	best result: 535
[INFO] [auto_tune] [2021-10-09 13:59:44,985] : No: 71	CYCLES: 1464	 SCORE:3605629.0	best result: 535
[INFO] [auto_tune] [2021-10-09 13:59:44,985] : No: 72	CYCLES: 818	 SCORE:3516517.0	best result: 535
[INFO] [auto_tune] [2021-10-09 13:59:44,985] : No: 73	CYCLES: 2203	 SCORE:3450910.0	best result: 535
[INFO] [auto_tune] [2021-10-09 13:59:44,986] : No: 74	CYCLES: 768	 SCORE:3211264.0	best result: 535
[INFO] [auto_tune] [2021-10-09 13:59:44,986] : No: 75	CYCLES: 1878	 SCORE:3178158.0	best result: 535
[INFO] [auto_tune] [2021-10-09 13:59:44,986] : No: 76	CYCLES: 1677	 SCORE:3103503.0	best result: 535
[INFO] [auto_tune] [2021-10-09 13:59:44,986] : No: 77	CYCLES: 1843	 SCORE:3052290.0	best result: 535
[INFO] [auto_tune] [2021-10-09 13:59:44,987] : No: 78	CYCLES: 1396	 SCORE:2964243.0	best result: 535
[INFO] [auto_tune] [2021-10-09 13:59:44,987] : No: 79	CYCLES: 1068	 SCORE:2917489.0	best result: 535
[INFO] [auto_tune] [2021-10-09 13:59:44,987] : No: 80	CYCLES: 1588	 SCORE:2802557.0	best result: 535
[INFO] [auto_tune] [2021-10-09 13:59:44,988] : No: 81	CYCLES: 1070	 SCORE:2627397.0	best result: 535
[INFO] [auto_tune] [2021-10-09 13:59:44,988] : No: 82	CYCLES: 1454	 SCORE:2490603.0	best result: 535
[INFO] [auto_tune] [2021-10-09 13:59:44,988] : No: 83	CYCLES: 1413	 SCORE:2395968.0	best result: 535
[INFO] [auto_tune] [2021-10-09 13:59:44,989] : No: 84	CYCLES: 1252	 SCORE:2312110.0	best result: 535
[INFO] [auto_tune] [2021-10-09 13:59:44,989] : No: 85	CYCLES: 1407	 SCORE:2223182.0	best result: 535
[INFO] [auto_tune] [2021-10-09 13:59:44,989] : No: 86	CYCLES: 1713	 SCORE:2111516.0	best result: 535
[INFO] [auto_tune] [2021-10-09 13:59:44,989] : No: 87	CYCLES: 2647	 SCORE:1938876.0	best result: 535
[INFO] [auto_tune] [2021-10-09 13:59:44,990] : No: 88	CYCLES: 1752	 SCORE:1910834.0	best result: 535
[INFO] [auto_tune] [2021-10-09 13:59:44,990] : No: 89	CYCLES: 2838	 SCORE:1820559.0	best result: 535
[INFO] [auto_tune] [2021-10-09 13:59:44,990] : No: 90	CYCLES: 1664	 SCORE:1712674.0	best result: 535
[INFO] [auto_tune] [2021-10-09 13:59:44,991] : No: 91	CYCLES: 2282	 SCORE:1645629.0	best result: 535
[INFO] [auto_tune] [2021-10-09 13:59:44,991] : No: 92	CYCLES: 3276	 SCORE:1007455.0	best result: 535
[INFO] [auto_tune] [2021-10-09 13:59:44,991] : [6084500.0, 5708913.0, 10509591.0, 6323719.0, 8065500.0, 5853443.0, 18134196.0, 14602800.0, 9944559.0, 5928487.0]
[INFO] [auto_tune] [2021-10-09 14:00:40,513] : No: 0	CYCLES: 703	 RAFT:18134196.0	best result: 535
[INFO] [auto_tune] [2021-10-09 14:00:40,514] : No: 1	CYCLES: 1155	 RAFT:5853443.0	best result: 535
[INFO] [auto_tune] [2021-10-09 14:00:40,514] : No: 2	CYCLES: 864	 RAFT:9944559.0	best result: 535
[INFO] [auto_tune] [2021-10-09 14:00:40,514] : No: 3	CYCLES: 1538	 RAFT:5928487.0	best result: 535
[INFO] [auto_tune] [2021-10-09 14:00:40,515] : No: 4	CYCLES: 1323	 RAFT:9944559.0	best result: 535
[INFO] [auto_tune] [2021-10-09 14:00:40,515] : No: 5	CYCLES: 691	 RAFT:6084500.0	best result: 535
[INFO] [auto_tune] [2021-10-09 14:00:40,515] : No: 6	CYCLES: 666	 RAFT:6323719.0	best result: 535
[INFO] [auto_tune] [2021-10-09 14:00:40,516] : No: 7	CYCLES: 767	 RAFT:6323719.0	best result: 535
[INFO] [auto_tune] [2021-10-09 14:00:40,516] : No: 8	CYCLES: 518	 RAFT:10509591.0	best result: 518
[INFO] [auto_tune] [2021-10-09 14:00:40,516] : No: 9	CYCLES: 1172	 RAFT:9944559.0	best result: 518
[INFO] [auto_tune] [2021-10-09 14:00:40,517] : No: 10	CYCLES: 597	 RAFT:8065500.0	best result: 518
[INFO] [auto_tune] [2021-10-09 14:00:40,517] : No: 11	CYCLES: 730	 RAFT:8065500.0	best result: 518
[INFO] [auto_tune] [2021-10-09 14:00:40,517] : No: 12	CYCLES: 909	 RAFT:9944559.0	best result: 518
[INFO] [auto_tune] [2021-10-09 14:00:40,517] : No: 13	CYCLES: 929	 RAFT:6084500.0	best result: 518
[INFO] [auto_tune] [2021-10-09 14:00:40,518] : No: 14	CYCLES: 600	 RAFT:5928487.0	best result: 518
[INFO] [auto_tune] [2021-10-09 14:00:40,518] : No: 15	CYCLES: 1150	 RAFT:9944559.0	best result: 518
[INFO] [auto_tune] [2021-10-09 14:00:40,518] : No: 16	CYCLES: 724	 RAFT:8065500.0	best result: 518
[INFO] [auto_tune] [2021-10-09 14:00:40,519] : No: 17	CYCLES: 862	 RAFT:9944559.0	best result: 518
[INFO] [auto_tune] [2021-10-09 14:00:40,519] : No: 18	CYCLES: 615	 RAFT:10509591.0	best result: 518
[INFO] [auto_tune] [2021-10-09 14:00:40,519] : No: 19	CYCLES: 923	 RAFT:5853443.0	best result: 518
[INFO] [auto_tune] [2021-10-09 14:00:40,519] : No: 20	CYCLES: 920	 RAFT:9944559.0	best result: 518
[INFO] [auto_tune] [2021-10-09 14:00:40,520] : No: 21	CYCLES: 775	 RAFT:10509591.0	best result: 518
[INFO] [auto_tune] [2021-10-09 14:00:40,520] : No: 22	CYCLES: 1131	 RAFT:9944559.0	best result: 518
[INFO] [auto_tune] [2021-10-09 14:00:40,520] : No: 23	CYCLES: 1014	 RAFT:9944559.0	best result: 518
[INFO] [auto_tune] [2021-10-09 14:00:40,521] : No: 24	CYCLES: 697	 RAFT:8065500.0	best result: 518
[INFO] [auto_tune] [2021-10-09 14:00:40,521] : No: 25	CYCLES: 1617	 RAFT:5928487.0	best result: 518
[INFO] [auto_tune] [2021-10-09 14:00:40,521] : No: 26	CYCLES: 1181	 RAFT:9944559.0	best result: 518
[INFO] [auto_tune] [2021-10-09 14:00:40,521] : No: 27	CYCLES: 760	 RAFT:9944559.0	best result: 518
[INFO] [auto_tune] [2021-10-09 14:00:40,522] : No: 28	CYCLES: 731	 RAFT:5853443.0	best result: 518
[INFO] [auto_tune] [2021-10-09 14:00:40,522] : No: 29	CYCLES: 635	 RAFT:5708913.0	best result: 518
[INFO] [auto_tune] [2021-10-09 14:00:40,522] : No: 30	CYCLES: 644	 RAFT:9944559.0	best result: 518
[INFO] [auto_tune] [2021-10-09 14:00:40,523] : No: 31	CYCLES: 1099	 RAFT:9944559.0	best result: 518
[INFO] [auto_tune] [2021-10-09 14:00:40,523] : No: 32	CYCLES: 826	 RAFT:6084500.0	best result: 518
[INFO] [auto_tune] [2021-10-09 14:00:40,523] : No: 33	CYCLES: 848	 RAFT:6323719.0	best result: 518
[INFO] [auto_tune] [2021-10-09 14:00:40,523] : No: 34	CYCLES: 690	 RAFT:8065500.0	best result: 518
[INFO] [auto_tune] [2021-10-09 14:00:40,524] : No: 35	CYCLES: 496	 RAFT:8065500.0	best result: 496
[INFO] [auto_tune] [2021-10-09 14:00:40,524] : No: 36	CYCLES: 600	 RAFT:9944559.0	best result: 496
[INFO] [auto_tune] [2021-10-09 14:00:40,524] : No: 37	CYCLES: 705	 RAFT:6084500.0	best result: 496
[INFO] [auto_tune] [2021-10-09 14:00:40,525] : No: 38	CYCLES: 767	 RAFT:6084500.0	best result: 496
[INFO] [auto_tune] [2021-10-09 14:00:40,525] : No: 39	CYCLES: 1170	 RAFT:9944559.0	best result: 496
[INFO] [auto_tune] [2021-10-09 14:00:40,525] : No: 40	CYCLES: 719	 RAFT:14602800.0	best result: 496
[INFO] [auto_tune] [2021-10-09 14:00:40,525] : No: 41	CYCLES: 1097	 RAFT:5853443.0	best result: 496
[INFO] [auto_tune] [2021-10-09 14:00:40,526] : No: 42	CYCLES: 719	 RAFT:5708913.0	best result: 496
[INFO] [auto_tune] [2021-10-09 14:00:40,526] : No: 43	CYCLES: 896	 RAFT:6323719.0	best result: 496
[INFO] [auto_tune] [2021-10-09 14:00:40,526] : No: 44	CYCLES: 898	 RAFT:6084500.0	best result: 496
[INFO] [auto_tune] [2021-10-09 14:00:40,527] : No: 45	CYCLES: 1392	 RAFT:5928487.0	best result: 496
[INFO] [auto_tune] [2021-10-09 14:00:40,527] : No: 46	CYCLES: 810	 RAFT:6084500.0	best result: 496
[INFO] [auto_tune] [2021-10-09 14:00:40,527] : No: 47	CYCLES: 793	 RAFT:6084500.0	best result: 496
[INFO] [auto_tune] [2021-10-09 14:00:40,527] : No: 48	CYCLES: 864	 RAFT:14602800.0	best result: 496
[INFO] [auto_tune] [2021-10-09 14:00:40,528] : No: 49	CYCLES: 1001	 RAFT:5928487.0	best result: 496
[INFO] [auto_tune] [2021-10-09 14:00:40,528] : [8065500.0, 10509591.0, 6084500.0, 5708913.0, 10509591.0, 8065500.0, 5928487.0, 9944559.0, 10509591.0, 5708913.0]
[INFO] [auto_tune] [2021-10-09 14:01:34,870] : No: 0	CYCLES: 912	 RAFT:9944559.0	best result: 496
[INFO] [auto_tune] [2021-10-09 14:01:34,870] : No: 1	CYCLES: 1666	 RAFT:5928487.0	best result: 496
[INFO] [auto_tune] [2021-10-09 14:01:34,870] : No: 2	CYCLES: 1368	 RAFT:5928487.0	best result: 496
[INFO] [auto_tune] [2021-10-09 14:01:34,871] : No: 3	CYCLES: 958	 RAFT:8065500.0	best result: 496
[INFO] [auto_tune] [2021-10-09 14:01:34,871] : No: 4	CYCLES: 755	 RAFT:10509591.0	best result: 496
[INFO] [auto_tune] [2021-10-09 14:01:34,871] : No: 5	CYCLES: 1312	 RAFT:5928487.0	best result: 496
[INFO] [auto_tune] [2021-10-09 14:01:34,871] : No: 6	CYCLES: 1311	 RAFT:9944559.0	best result: 496
[INFO] [auto_tune] [2021-10-09 14:01:34,872] : No: 7	CYCLES: 1156	 RAFT:9944559.0	best result: 496
[INFO] [auto_tune] [2021-10-09 14:01:34,872] : No: 8	CYCLES: 1199	 RAFT:9944559.0	best result: 496
[INFO] [auto_tune] [2021-10-09 14:01:34,872] : No: 9	CYCLES: 806	 RAFT:6084500.0	best result: 496
[INFO] [auto_tune] [2021-10-09 14:01:34,873] : No: 10	CYCLES: 664	 RAFT:5708913.0	best result: 496
[INFO] [auto_tune] [2021-10-09 14:01:34,873] : No: 11	CYCLES: 676	 RAFT:8065500.0	best result: 496
[INFO] [auto_tune] [2021-10-09 14:01:34,873] : No: 12	CYCLES: 788	 RAFT:9944559.0	best result: 496
[INFO] [auto_tune] [2021-10-09 14:01:34,874] : No: 13	CYCLES: 754	 RAFT:8065500.0	best result: 496
[INFO] [auto_tune] [2021-10-09 14:01:34,874] : No: 14	CYCLES: 760	 RAFT:6084500.0	best result: 496
[INFO] [auto_tune] [2021-10-09 14:01:34,874] : No: 15	CYCLES: 761	 RAFT:5708913.0	best result: 496
[INFO] [auto_tune] [2021-10-09 14:01:34,874] : No: 16	CYCLES: 621	 RAFT:5708913.0	best result: 496
[INFO] [auto_tune] [2021-10-09 14:01:34,875] : No: 17	CYCLES: 882	 RAFT:8065500.0	best result: 496
[INFO] [auto_tune] [2021-10-09 14:01:34,875] : No: 18	CYCLES: 1846	 RAFT:5928487.0	best result: 496
[INFO] [auto_tune] [2021-10-09 14:01:34,875] : No: 19	CYCLES: 725	 RAFT:8065500.0	best result: 496
[INFO] [auto_tune] [2021-10-09 14:01:34,876] : No: 20	CYCLES: 750	 RAFT:6084500.0	best result: 496
[INFO] [auto_tune] [2021-10-09 14:01:34,876] : No: 21	CYCLES: 2099	 RAFT:5928487.0	best result: 496
[INFO] [auto_tune] [2021-10-09 14:01:34,876] : No: 22	CYCLES: 721	 RAFT:6084500.0	best result: 496
[INFO] [auto_tune] [2021-10-09 14:01:34,876] : No: 23	CYCLES: 751	 RAFT:5708913.0	best result: 496
[INFO] [auto_tune] [2021-10-09 14:01:34,877] : No: 24	CYCLES: 1090	 RAFT:9944559.0	best result: 496
[INFO] [auto_tune] [2021-10-09 14:01:34,877] : No: 25	CYCLES: 1480	 RAFT:5928487.0	best result: 496
[INFO] [auto_tune] [2021-10-09 14:01:34,877] : No: 26	CYCLES: 1572	 RAFT:5928487.0	best result: 496
[INFO] [auto_tune] [2021-10-09 14:01:34,878] : No: 27	CYCLES: 806	 RAFT:6084500.0	best result: 496
[INFO] [auto_tune] [2021-10-09 14:01:34,878] : No: 28	CYCLES: 544	 RAFT:6084500.0	best result: 496
[INFO] [auto_tune] [2021-10-09 14:01:34,878] : No: 29	CYCLES: 1593	 RAFT:5928487.0	best result: 496
[INFO] [auto_tune] [2021-10-09 14:01:34,878] : No: 30	CYCLES: 621	 RAFT:5708913.0	best result: 496
[INFO] [auto_tune] [2021-10-09 14:01:34,879] : No: 31	CYCLES: 1632	 RAFT:5928487.0	best result: 496
[INFO] [auto_tune] [2021-10-09 14:01:34,879] : No: 32	CYCLES: 1667	 RAFT:5928487.0	best result: 496
[INFO] [auto_tune] [2021-10-09 14:01:34,879] : No: 33	CYCLES: 1057	 RAFT:9944559.0	best result: 496
[INFO] [auto_tune] [2021-10-09 14:01:34,880] : No: 34	CYCLES: 835	 RAFT:6084500.0	best result: 496
[INFO] [auto_tune] [2021-10-09 14:01:34,880] : No: 35	CYCLES: 1825	 RAFT:5928487.0	best result: 496
[INFO] [auto_tune] [2021-10-09 14:01:34,880] : No: 36	CYCLES: 702	 RAFT:9944559.0	best result: 496
[INFO] [auto_tune] [2021-10-09 14:01:34,881] : No: 37	CYCLES: 1097	 RAFT:9944559.0	best result: 496
[INFO] [auto_tune] [2021-10-09 14:01:34,881] : No: 38	CYCLES: 589	 RAFT:10509591.0	best result: 496
[INFO] [auto_tune] [2021-10-09 14:01:34,881] : No: 39	CYCLES: 1855	 RAFT:5928487.0	best result: 496
[INFO] [auto_tune] [2021-10-09 14:01:34,881] : No: 40	CYCLES: 721	 RAFT:9944559.0	best result: 496
[INFO] [auto_tune] [2021-10-09 14:01:34,882] : No: 41	CYCLES: 709	 RAFT:10509591.0	best result: 496
[INFO] [auto_tune] [2021-10-09 14:01:34,882] : No: 42	CYCLES: 627	 RAFT:6084500.0	best result: 496
[INFO] [auto_tune] [2021-10-09 14:01:34,882] : No: 43	CYCLES: 1400	 RAFT:5928487.0	best result: 496
[INFO] [auto_tune] [2021-10-09 14:01:34,883] : No: 44	CYCLES: 525	 RAFT:9944559.0	best result: 496
[INFO] [auto_tune] [2021-10-09 14:01:34,883] : No: 45	CYCLES: 1065	 RAFT:9944559.0	best result: 496
[INFO] [auto_tune] [2021-10-09 14:01:34,883] : No: 46	CYCLES: 708	 RAFT:10509591.0	best result: 496
[INFO] [auto_tune] [2021-10-09 14:01:34,883] : No: 47	CYCLES: 721	 RAFT:5928487.0	best result: 496
[INFO] [auto_tune] [2021-10-09 14:01:34,884] : No: 48	CYCLES: 659	 RAFT:6084500.0	best result: 496
[INFO] [auto_tune] [2021-10-09 14:01:34,884] : No: 49	CYCLES: 784	 RAFT:5708913.0	best result: 496
[INFO] [auto_tune] [2021-10-09 14:01:34,884] : [8065500.0, 10509591.0, 9944559.0, 6084500.0, 5708913.0, 6084500.0, 10509591.0, 10509591.0, 8065500.0, 5928487.0]
[INFO] [auto_tune] [2021-10-09 14:02:25,858] : No: 0	CYCLES: 1404	 RAFT:5928487.0	best result: 496
[INFO] [auto_tune] [2021-10-09 14:02:25,858] : No: 1	CYCLES: 836	 RAFT:8065500.0	best result: 496
[INFO] [auto_tune] [2021-10-09 14:02:25,858] : No: 2	CYCLES: 1130	 RAFT:8065500.0	best result: 496
[INFO] [auto_tune] [2021-10-09 14:02:25,859] : No: 3	CYCLES: 706	 RAFT:5708913.0	best result: 496
[INFO] [auto_tune] [2021-10-09 14:02:25,859] : No: 4	CYCLES: 859	 RAFT:10509591.0	best result: 496
[INFO] [auto_tune] [2021-10-09 14:02:25,859] : No: 5	CYCLES: 998	 RAFT:9944559.0	best result: 496
[INFO] [auto_tune] [2021-10-09 14:02:25,860] : No: 6	CYCLES: 702	 RAFT:5708913.0	best result: 496
[INFO] [auto_tune] [2021-10-09 14:02:25,860] : No: 7	CYCLES: 495	 RAFT:8065500.0	best result: 495
[INFO] [auto_tune] [2021-10-09 14:02:25,860] : No: 8	CYCLES: 730	 RAFT:8065500.0	best result: 495
[INFO] [auto_tune] [2021-10-09 14:02:25,860] : No: 9	CYCLES: 720	 RAFT:5928487.0	best result: 495
[INFO] [auto_tune] [2021-10-09 14:02:25,861] : No: 10	CYCLES: 781	 RAFT:6084500.0	best result: 495
[INFO] [auto_tune] [2021-10-09 14:02:25,861] : No: 11	CYCLES: 868	 RAFT:8065500.0	best result: 495
[INFO] [auto_tune] [2021-10-09 14:02:25,861] : No: 12	CYCLES: 1693	 RAFT:5928487.0	best result: 495
[INFO] [auto_tune] [2021-10-09 14:02:25,862] : No: 13	CYCLES: 1765	 RAFT:5928487.0	best result: 495
[INFO] [auto_tune] [2021-10-09 14:02:25,862] : No: 14	CYCLES: 1614	 RAFT:5928487.0	best result: 495
[INFO] [auto_tune] [2021-10-09 14:02:25,862] : No: 15	CYCLES: 626	 RAFT:10509591.0	best result: 495
[INFO] [auto_tune] [2021-10-09 14:02:25,862] : No: 16	CYCLES: 549	 RAFT:5708913.0	best result: 495
[INFO] [auto_tune] [2021-10-09 14:02:25,863] : No: 17	CYCLES: 1018	 RAFT:9944559.0	best result: 495
[INFO] [auto_tune] [2021-10-09 14:02:25,863] : No: 18	CYCLES: 1198	 RAFT:9944559.0	best result: 495
[INFO] [auto_tune] [2021-10-09 14:02:25,863] : No: 19	CYCLES: 721	 RAFT:5928487.0	best result: 495
[INFO] [auto_tune] [2021-10-09 14:02:25,864] : No: 20	CYCLES: 606	 RAFT:6084500.0	best result: 495
[INFO] [auto_tune] [2021-10-09 14:02:25,864] : No: 21	CYCLES: 1071	 RAFT:9944559.0	best result: 495
[INFO] [auto_tune] [2021-10-09 14:02:25,864] : No: 22	CYCLES: 892	 RAFT:5708913.0	best result: 495
[INFO] [auto_tune] [2021-10-09 14:02:25,865] : No: 23	CYCLES: 1168	 RAFT:9944559.0	best result: 495
[INFO] [auto_tune] [2021-10-09 14:02:25,865] : No: 24	CYCLES: 1000	 RAFT:5928487.0	best result: 495
[INFO] [auto_tune] [2021-10-09 14:02:25,865] : No: 25	CYCLES: 527	 RAFT:10509591.0	best result: 495
[INFO] [auto_tune] [2021-10-09 14:02:25,865] : No: 26	CYCLES: 710	 RAFT:6084500.0	best result: 495
[INFO] [auto_tune] [2021-10-09 14:02:25,866] : No: 27	CYCLES: 826	 RAFT:6084500.0	best result: 495
[INFO] [auto_tune] [2021-10-09 14:02:25,866] : No: 28	CYCLES: 1465	 RAFT:5928487.0	best result: 495
[INFO] [auto_tune] [2021-10-09 14:02:25,866] : No: 29	CYCLES: 828	 RAFT:6084500.0	best result: 495
[INFO] [auto_tune] [2021-10-09 14:02:25,867] : No: 30	CYCLES: 1602	 RAFT:5928487.0	best result: 495
[INFO] [auto_tune] [2021-10-09 14:02:25,867] : No: 31	CYCLES: 1070	 RAFT:9944559.0	best result: 495
[INFO] [auto_tune] [2021-10-09 14:02:25,867] : No: 32	CYCLES: 608	 RAFT:6084500.0	best result: 495
[INFO] [auto_tune] [2021-10-09 14:02:25,867] : No: 33	CYCLES: 949	 RAFT:9944559.0	best result: 495
[INFO] [auto_tune] [2021-10-09 14:02:25,868] : No: 34	CYCLES: 1462	 RAFT:5928487.0	best result: 495
[INFO] [auto_tune] [2021-10-09 14:02:25,868] : No: 35	CYCLES: 753	 RAFT:10509591.0	best result: 495
[INFO] [auto_tune] [2021-10-09 14:02:25,868] : No: 36	CYCLES: 711	 RAFT:10509591.0	best result: 495
[INFO] [auto_tune] [2021-10-09 14:02:25,869] : No: 37	CYCLES: 816	 RAFT:9944559.0	best result: 495
[INFO] [auto_tune] [2021-10-09 14:02:25,869] : No: 38	CYCLES: 940	 RAFT:8065500.0	best result: 495
[INFO] [auto_tune] [2021-10-09 14:02:25,869] : No: 39	CYCLES: 699	 RAFT:5708913.0	best result: 495
[INFO] [auto_tune] [2021-10-09 14:02:25,869] : No: 40	CYCLES: 855	 RAFT:6084500.0	best result: 495
[INFO] [auto_tune] [2021-10-09 14:02:25,870] : No: 41	CYCLES: 877	 RAFT:5708913.0	best result: 495
[INFO] [auto_tune] [2021-10-09 14:02:25,870] : No: 42	CYCLES: 1935	 RAFT:5928487.0	best result: 495
[INFO] [auto_tune] [2021-10-09 14:02:25,870] : No: 43	CYCLES: 1127	 RAFT:9944559.0	best result: 495
[INFO] [auto_tune] [2021-10-09 14:02:25,871] : No: 44	CYCLES: 725	 RAFT:8065500.0	best result: 495
[INFO] [auto_tune] [2021-10-09 14:02:25,871] : No: 45	CYCLES: 1664	 RAFT:5928487.0	best result: 495
[INFO] [auto_tune] [2021-10-09 14:02:25,871] : No: 46	CYCLES: 923	 RAFT:9944559.0	best result: 495
[INFO] [auto_tune] [2021-10-09 14:02:25,872] : No: 47	CYCLES: 555	 RAFT:6084500.0	best result: 495
[INFO] [auto_tune] [2021-10-09 14:02:25,872] : No: 48	CYCLES: 1374	 RAFT:5928487.0	best result: 495
[INFO] [auto_tune] [2021-10-09 14:02:25,872] : No: 49	CYCLES: 1171	 RAFT:9944559.0	best result: 495
[INFO] [auto_tune] [2021-10-09 14:02:25,872] : [8065500.0, 8065500.0, 10509591.0, 9944559.0, 10509591.0, 6084500.0, 5708913.0, 6084500.0, 5708913.0, 6084500.0]
[INFO] [auto_tune] [2021-10-09 14:03:13,769] : No: 0	CYCLES: 709	 RAFT:10509591.0	best result: 495
[INFO] [auto_tune] [2021-10-09 14:03:13,770] : No: 1	CYCLES: 669	 RAFT:9944559.0	best result: 495
[INFO] [auto_tune] [2021-10-09 14:03:13,770] : No: 2	CYCLES: 1207	 RAFT:9944559.0	best result: 495
[INFO] [auto_tune] [2021-10-09 14:03:13,770] : No: 3	CYCLES: 547	 RAFT:5708913.0	best result: 495
[INFO] [auto_tune] [2021-10-09 14:03:13,771] : No: 4	CYCLES: 1191	 RAFT:9944559.0	best result: 495
[INFO] [auto_tune] [2021-10-09 14:03:13,771] : No: 5	CYCLES: 835	 RAFT:8065500.0	best result: 495
[INFO] [auto_tune] [2021-10-09 14:03:13,771] : No: 6	CYCLES: 847	 RAFT:8065500.0	best result: 495
[INFO] [auto_tune] [2021-10-09 14:03:13,771] : No: 7	CYCLES: 490	 RAFT:8065500.0	best result: 490
[INFO] [auto_tune] [2021-10-09 14:03:13,772] : No: 8	CYCLES: 769	 RAFT:8065500.0	best result: 490
[INFO] [auto_tune] [2021-10-09 14:03:13,772] : No: 9	CYCLES: 768	 RAFT:6084500.0	best result: 490
[INFO] [auto_tune] [2021-10-09 14:03:13,772] : No: 10	CYCLES: 1291	 RAFT:8065500.0	best result: 490
[INFO] [auto_tune] [2021-10-09 14:03:13,773] : No: 11	CYCLES: 1080	 RAFT:9944559.0	best result: 490
[INFO] [auto_tune] [2021-10-09 14:03:13,773] : No: 12	CYCLES: 527	 RAFT:5708913.0	best result: 490
[INFO] [auto_tune] [2021-10-09 14:03:13,773] : No: 13	CYCLES: 799	 RAFT:10509591.0	best result: 490
[INFO] [auto_tune] [2021-10-09 14:03:13,773] : No: 14	CYCLES: 728	 RAFT:6084500.0	best result: 490
[INFO] [auto_tune] [2021-10-09 14:03:13,774] : No: 15	CYCLES: 838	 RAFT:8065500.0	best result: 490
[INFO] [auto_tune] [2021-10-09 14:03:13,774] : No: 16	CYCLES: 1252	 RAFT:9944559.0	best result: 490
[INFO] [auto_tune] [2021-10-09 14:03:13,774] : No: 17	CYCLES: 604	 RAFT:6084500.0	best result: 490
[INFO] [auto_tune] [2021-10-09 14:03:13,775] : No: 18	CYCLES: 1080	 RAFT:9944559.0	best result: 490
[INFO] [auto_tune] [2021-10-09 14:03:13,775] : No: 19	CYCLES: 804	 RAFT:6084500.0	best result: 490
[INFO] [auto_tune] [2021-10-09 14:03:13,775] : No: 20	CYCLES: 695	 RAFT:10509591.0	best result: 490
[INFO] [auto_tune] [2021-10-09 14:03:13,776] : No: 21	CYCLES: 532	 RAFT:10509591.0	best result: 490
[INFO] [auto_tune] [2021-10-09 14:03:13,776] : No: 22	CYCLES: 1172	 RAFT:9944559.0	best result: 490
[INFO] [auto_tune] [2021-10-09 14:03:13,776] : No: 23	CYCLES: 586	 RAFT:9944559.0	best result: 490
[INFO] [auto_tune] [2021-10-09 14:03:13,776] : No: 24	CYCLES: 658	 RAFT:6084500.0	best result: 490
[INFO] [auto_tune] [2021-10-09 14:03:13,777] : No: 25	CYCLES: 681	 RAFT:10509591.0	best result: 490
[INFO] [auto_tune] [2021-10-09 14:03:13,777] : No: 26	CYCLES: 590	 RAFT:9944559.0	best result: 490
[INFO] [auto_tune] [2021-10-09 14:03:13,777] : No: 27	CYCLES: 643	 RAFT:6084500.0	best result: 490
[INFO] [auto_tune] [2021-10-09 14:03:13,777] : No: 28	CYCLES: 705	 RAFT:9944559.0	best result: 490
[INFO] [auto_tune] [2021-10-09 14:03:13,778] : No: 29	CYCLES: 625	 RAFT:10509591.0	best result: 490
[INFO] [auto_tune] [2021-10-09 14:03:13,778] : No: 30	CYCLES: 568	 RAFT:6084500.0	best result: 490
[INFO] [auto_tune] [2021-10-09 14:03:13,778] : No: 31	CYCLES: 751	 RAFT:6084500.0	best result: 490
[INFO] [auto_tune] [2021-10-09 14:03:13,779] : No: 32	CYCLES: 833	 RAFT:8065500.0	best result: 490
[INFO] [auto_tune] [2021-10-09 14:03:13,779] : No: 33	CYCLES: 606	 RAFT:8065500.0	best result: 490
[INFO] [auto_tune] [2021-10-09 14:03:13,779] : No: 34	CYCLES: 517	 RAFT:9944559.0	best result: 490
[INFO] [auto_tune] [2021-10-09 14:03:13,780] : No: 35	CYCLES: 1392	 RAFT:9944559.0	best result: 490
[INFO] [auto_tune] [2021-10-09 14:03:13,780] : No: 36	CYCLES: 645	 RAFT:5708913.0	best result: 490
[INFO] [auto_tune] [2021-10-09 14:03:13,780] : No: 37	CYCLES: 722	 RAFT:8065500.0	best result: 490
[INFO] [auto_tune] [2021-10-09 14:03:13,780] : No: 38	CYCLES: 535	 RAFT:10509591.0	best result: 490
[INFO] [auto_tune] [2021-10-09 14:03:13,781] : No: 39	CYCLES: 792	 RAFT:6084500.0	best result: 490
[INFO] [auto_tune] [2021-10-09 14:03:13,781] : No: 40	CYCLES: 634	 RAFT:6084500.0	best result: 490
[INFO] [auto_tune] [2021-10-09 14:03:13,781] : No: 41	CYCLES: 896	 RAFT:6084500.0	best result: 490
[INFO] [auto_tune] [2021-10-09 14:03:13,782] : No: 42	CYCLES: 910	 RAFT:9944559.0	best result: 490
[INFO] [auto_tune] [2021-10-09 14:03:13,782] : No: 43	CYCLES: 785	 RAFT:6084500.0	best result: 490
[INFO] [auto_tune] [2021-10-09 14:03:13,782] : No: 44	CYCLES: 772	 RAFT:9944559.0	best result: 490
[INFO] [auto_tune] [2021-10-09 14:03:13,783] : No: 45	CYCLES: 1058	 RAFT:9944559.0	best result: 490
[INFO] [auto_tune] [2021-10-09 14:03:13,783] : No: 46	CYCLES: 535	 RAFT:5708913.0	best result: 490
[INFO] [auto_tune] [2021-10-09 14:03:13,783] : No: 47	CYCLES: 1039	 RAFT:8065500.0	best result: 490
[INFO] [auto_tune] [2021-10-09 14:03:13,784] : No: 48	CYCLES: 1019	 RAFT:9944559.0	best result: 490
[INFO] [auto_tune] [2021-10-09 14:03:13,784] : No: 49	CYCLES: 812	 RAFT:6084500.0	best result: 490
[INFO] [auto_tune] [2021-10-09 14:03:13,784] : [8065500.0, 8065500.0, 8065500.0, 9944559.0, 10509591.0, 9944559.0, 10509591.0, 5708913.0, 10509591.0, 6084500.0]
[INFO] [auto_tune] [2021-10-09 14:03:13,784] : tunning总用时：0:05:09.905015
从这里开始auto_tune！
param:{'topi_args': {'inputs': {'ori_shape': [1, 128, 112, 112], 'dtype': 'float16', 'ori_format': 'NCHW'}, 'weights': {'ori_shape': [128, 128, 3, 3], 'dtype': 'float16', 'ori_format': 'NCHW'}, 'bias': None, 'offset_w': None, 'outputs': {'ori_shape': (1, 128, 112, 112), 'dtype': 'float16', 'ori_format': 'NCHW'}, 'strides': (1, 1, 1, 1), 'pads': (1, 1, 1, 1), 'dilations': (1, 1, 1, 1), 'offset_a': 1, 'kernel_name': 'te_fused_op_conv2d_a78f65ab5015ec92_0', 'op_type': 'conv2d', 'tune_mode': 'ATC', 'test_case': 'conv2d_1_128_112_112_128_128_3_3_fp16_fp16_1_1_1_1_1_1_1_1_False', 'op_type_for_atc': 'fusion_op', 'json_str': '{"SocInfo":{"autoTilingMode":"GA","coreNum":"","coreType":"AiCore","l1Fusion":"false","l2Fusion":"false","l2Mode":"1","op_impl_mode":"high_performance","op_impl_mode_list":[],"socVersion":"Ascend310"},"fusion_op_name":"te_fused_op_conv2d_a78f65ab5015ec92_0","l1_size":-1,"op_list":[{"name":"-1_0_trans_TransData_0","output_desc":[{"L1_addr_offset":0,"L1_fusion_type":-1,"L1_workspace_size":-1,"addr_type":0,"data_type":"float16","format":"NC1HWC0","name":"-1_0_trans_TransData_0","ori_format":"NCHW","ori_shape":[1,128,112,112],"shape":[1,8,112,112,16],"slice_offset":[],"split_index":0,"total_shape":[],"use_L1_workspace":0,"valid_shape":[]}],"type":"Data"},{"name":"-1_0_trans_TransData_1","output_desc":[{"L1_addr_offset":0,"L1_fusion_type":-1,"L1_workspace_size":-1,"addr_type":0,"data_type":"float16","format":"FRACTAL_Z","name":"-1_0_trans_TransData_1","ori_format":"NCHW","ori_shape":[128,128,3,3],"shape":[72,8,16,16],"slice_offset":[],"split_index":0,"total_shape":[],"use_L1_workspace":0,"valid_shape":[]}],"type":"Data"},{"name":"-1_0_Conv2DOPT","output_desc":[{"data_type":0,"name":"-1_0_Conv2DOPT","shape":"NULL"}],"type":"Data"},{"name":"-1_0_Conv2DOPT","output_desc":[{"data_type":0,"name":"-1_0_Conv2DOPT","shape":"NULL"}],"type":"Data"},{"func_name":"conv2d","id":4,"input_desc":[{"L1_addr_offset":0,"L1_fusion_type":-1,"L1_workspace_size":-1,"addr_type":0,"data_type":"float16","name":"-1_0_trans_TransData_0","ori_format":"NCHW","ori_shape":[1,128,112,112],"shape":[1,8,112,112,16],"slice_offset":[],"split_index":0,"total_shape":[],"use_L1_workspace":0,"valid_shape":[]},{"L1_addr_offset":0,"L1_fusion_type":-1,"L1_workspace_size":-1,"addr_type":0,"data_type":"float16","name":"-1_0_trans_TransData_1","ori_format":"NCHW","ori_shape":[128,128,3,3],"shape":[72,8,16,16],"slice_offset":[],"split_index":0,"total_shape":[],"use_L1_workspace":0,"valid_shape":[]},{"data_type":0,"name":"-1_0_Conv2DOPT","shape":"NULL"},{"data_type":0,"name":"-1_0_Conv2DOPT","shape":"NULL"}],"module_name":"impl.conv2d","name":"-1_0_Conv2D","output_desc":[{"L1_addr_offset":0,"L1_fusion_type":-1,"L1_workspace_size":-1,"addr_type":0,"data_type":"float16","name":"-1_0_Conv2D","ori_format":"NCHW","ori_shape":[1,128,112,112],"output_index":0,"shape":[1,8,112,112,16],"slice_offset":[],"split_index":0,"total_shape":[],"use_L1_workspace":0,"valid_shape":[]}],"pattern":"Convolution","prebuild_outs_attrs":{"kwds_args":{},"list_args":[{"L1_addr_offset":0,"L1_fusion_type":-1,"L1_workspace_size":-1,"addr_type":0,"dtype":"float16","format":"NC1HWC0","ori_format":"NCHW","ori_shape":[1,128,112,112],"shape":[1,8,112,112,16],"slice_offset":[],"split_index":0,"total_shape":[],"use_L1_workspace":0,"valid_shape":[]},[1,1,1,1],[1,1,1,1],[1,1,1,1],1,"NCHW",0]},"py_module_path":"/home/HwHiAiUser/Ascend/ascend-toolkit/20.0.0.RC1/x86_64-linux_gcc7.3.0/opp/op_impl/built-in/ai_core/tbe","type":"Conv2D"}]}', 'fusion_op_name': 'te_fused_op_conv2d_a78f65ab5015ec92_0', 'input_size_list': [3211264, 294912], 'input_type_list': ['float16', 'float16'], 'input_file_list': ['float16@input.data', 'float16@input.data'], 'output_size_list': [3211264], 'output_type_list': ['float16'], 'input_memory_type': [0, 0], 'output_memory_type': [0], 'input_l1_addr_list': [], 'output_l1_addr_list': [], 'l1_addr_input_flag': 0, 'slice_offset_list': [[], []], 'valid_shape_list': [[], []], 'platform': 1}, 'shape_args': {'op_type': 'conv2d', 'a_shape': [1, 8, 112, 112, 16], 'b_shape': [128, 8, 3, 3, 16], 'c_shape': [1, 8, 112, 112, 16], 'a_dtype': 'float16', 'b_dtype': 'float16', 'c_dtype': 'float16', 'mad_dtype': 'float32', 'pad': [1, 1, 1, 1], 'stride': [1, 1], 'dilation': [1, 1], 'group': 1, 'bias_flag': False, 'fused_coefficient': [0, 0, 0], 'fused_channel_wise': [0, 0, 0], 'in_fm_memory_type': [0], 'out_fm_memory_type': [0], 'l1_fusion_type': -1, 'fusion_type': 1, 'reserved_ub': 0, 'kernel_name': 'te_fused_op_conv2d_a78f65ab5015ec92_0', 'pooling_shape': [0, 0], 'pooling_stride': [0, 0], 'test_case': 'conv2d_1_128_112_112_128_128_3_3_fp16_fp16_1_1_1_1_1_1_1_1_False', 'op_name': 'te_fused_op_conv2d_a78f65ab5015ec92_0'}}
./AIC_2_L1_SIZE_1024_repository_Ascend310_conv2d_forward.json
ATC run success, welcome to the next use.
conv2d1-10循环
ATC start working now, please wait for a moment.
/usr/local/python3.7.5/lib/python3.7/site-packages/pandas/compat/__init__.py:120: UserWarning: Could not import the lzma module. Your installed Python is incomplete. Attempting to use lzma compression will result in a RuntimeError.
  warnings.warn(msg)
[INFO] [auto_tune] [2021-10-09 14:03:30,933] : tuner_index
[INFO] [auto_tune] [2021-10-09 14:03:30,933] : 4
[INFO] [auto_tune] [2021-10-09 14:03:31,121] : Start kernel te_fused_op_conv2d_a78f65ab5015ec92_0 auto tuning.Total tuning round would be 30
[INFO] [auto_tune] [2021-10-09 14:03:31,121] : 68516
[INFO] [auto_tune] [2021-10-09 14:03:48,372] : 测试point:94
[INFO] [auto_tune] [2021-10-09 14:05:18,052] : No: 0	CYCLES: 993	 SCORE:20215170.0	best result: 993
[INFO] [auto_tune] [2021-10-09 14:05:18,052] : No: 1	CYCLES: 658	 SCORE:18134196.0	best result: 658
[INFO] [auto_tune] [2021-10-09 14:05:18,053] : No: 2	CYCLES: 940	 SCORE:17286804.0	best result: 658
[INFO] [auto_tune] [2021-10-09 14:05:18,053] : No: 3	CYCLES: 942	 SCORE:16257024.0	best result: 658
[INFO] [auto_tune] [2021-10-09 14:05:18,053] : No: 4	CYCLES: 773	 SCORE:16249089.0	best result: 658
[INFO] [auto_tune] [2021-10-09 14:05:18,054] : No: 5	CYCLES: 878	 SCORE:15286678.0	best result: 658
[INFO] [auto_tune] [2021-10-09 14:05:18,054] : No: 6	CYCLES: 870	 SCORE:14641330.0	best result: 658
[INFO] [auto_tune] [2021-10-09 14:05:18,054] : No: 7	CYCLES: 684	 SCORE:14602800.0	best result: 658
[INFO] [auto_tune] [2021-10-09 14:05:18,054] : No: 8	CYCLES: 1104	 SCORE:13803642.0	best result: 658
[INFO] [auto_tune] [2021-10-09 14:05:18,055] : No: 9	CYCLES: 935	 SCORE:12965103.0	best result: 658
[INFO] [auto_tune] [2021-10-09 14:05:18,055] : No: 10	CYCLES: 1080	 SCORE:12712632.0	best result: 658
[INFO] [auto_tune] [2021-10-09 14:05:18,055] : No: 11	CYCLES: 929	 SCORE:12497892.0	best result: 658
[INFO] [auto_tune] [2021-10-09 14:05:18,056] : No: 12	CYCLES: 920	 SCORE:11856974.0	best result: 658
[INFO] [auto_tune] [2021-10-09 14:05:18,056] : No: 13	CYCLES: 809	 SCORE:11669956.0	best result: 658
[INFO] [auto_tune] [2021-10-09 14:05:18,056] : No: 14	CYCLES: 837	 SCORE:11394382.0	best result: 658
[INFO] [auto_tune] [2021-10-09 14:05:18,057] : No: 15	CYCLES: 702	 SCORE:11210230.0	best result: 658
[INFO] [auto_tune] [2021-10-09 14:05:18,057] : No: 16	CYCLES: 799	 SCORE:11010048.0	best result: 658
[INFO] [auto_tune] [2021-10-09 14:05:18,057] : No: 17	CYCLES: 852	 SCORE:10509591.0	best result: 658
[INFO] [auto_tune] [2021-10-09 14:05:18,057] : No: 18	CYCLES: 1043	 SCORE:10404495.0	best result: 658
[INFO] [auto_tune] [2021-10-09 14:05:18,058] : No: 19	CYCLES: 840	 SCORE:10352731.0	best result: 658
[INFO] [auto_tune] [2021-10-09 14:05:18,058] : No: 20	CYCLES: 1397	 SCORE:9944559.0	best result: 658
[INFO] [auto_tune] [2021-10-09 14:05:18,058] : No: 21	CYCLES: 1123	 SCORE:9873779.0	best result: 658
[INFO] [auto_tune] [2021-10-09 14:05:18,059] : No: 22	CYCLES: 1348	 SCORE:9578361.0	best result: 658
[INFO] [auto_tune] [2021-10-09 14:05:18,059] : No: 23	CYCLES: 898	 SCORE:9081938.0	best result: 658
[INFO] [auto_tune] [2021-10-09 14:05:18,059] : No: 24	CYCLES: 1294	 SCORE:9022868.0	best result: 658
[INFO] [auto_tune] [2021-10-09 14:05:18,060] : No: 25	CYCLES: 1061	 SCORE:8780164.0	best result: 658
[INFO] [auto_tune] [2021-10-09 14:05:18,060] : No: 26	CYCLES: 857	 SCORE:8446064.0	best result: 658
[INFO] [auto_tune] [2021-10-09 14:05:18,060] : No: 27	CYCLES: 1211	 SCORE:8424692.0	best result: 658
[INFO] [auto_tune] [2021-10-09 14:05:18,060] : No: 28	CYCLES: 797	 SCORE:8065500.0	best result: 658
[INFO] [auto_tune] [2021-10-09 14:05:18,061] : No: 29	CYCLES: 1058	 SCORE:7972793.0	best result: 658
[INFO] [auto_tune] [2021-10-09 14:05:18,061] : No: 30	CYCLES: 642	 SCORE:7938575.0	best result: 642
[INFO] [auto_tune] [2021-10-09 14:05:18,061] : No: 31	CYCLES: 783	 SCORE:7707033.0	best result: 642
[INFO] [auto_tune] [2021-10-09 14:05:18,061] : No: 32	CYCLES: 1318	 SCORE:7685684.0	best result: 642
[INFO] [auto_tune] [2021-10-09 14:05:18,062] : No: 33	CYCLES: 1286	 SCORE:7643339.0	best result: 642
[INFO] [auto_tune] [2021-10-09 14:05:18,062] : No: 34	CYCLES: 1425	 SCORE:7225344.0	best result: 642
[INFO] [auto_tune] [2021-10-09 14:05:18,062] : No: 35	CYCLES: 1584	 SCORE:7132473.0	best result: 642
[INFO] [auto_tune] [2021-10-09 14:05:18,063] : No: 36	CYCLES: 795	 SCORE:7114184.0	best result: 642
[INFO] [auto_tune] [2021-10-09 14:05:18,063] : No: 37	CYCLES: 895	 SCORE:6940668.0	best result: 642
[INFO] [auto_tune] [2021-10-09 14:05:18,063] : No: 38	CYCLES: 1293	 SCORE:6800323.0	best result: 642
[INFO] [auto_tune] [2021-10-09 14:05:18,063] : No: 39	CYCLES: 715	 SCORE:6767151.0	best result: 642
[INFO] [auto_tune] [2021-10-09 14:05:18,064] : No: 40	CYCLES: 860	 SCORE:6685619.0	best result: 642
[INFO] [auto_tune] [2021-10-09 14:05:18,064] : No: 41	CYCLES: 728	 SCORE:6582519.0	best result: 642
[INFO] [auto_tune] [2021-10-09 14:05:18,064] : No: 42	CYCLES: 1182	 SCORE:6543707.0	best result: 642
[INFO] [auto_tune] [2021-10-09 14:05:18,065] : No: 43	CYCLES: 584	 SCORE:6512986.0	best result: 584
[INFO] [auto_tune] [2021-10-09 14:05:18,065] : No: 44	CYCLES: 636	 SCORE:6323719.0	best result: 584
[INFO] [auto_tune] [2021-10-09 14:05:18,065] : No: 45	CYCLES: 1274	 SCORE:6183949.0	best result: 584
[INFO] [auto_tune] [2021-10-09 14:05:18,065] : No: 46	CYCLES: 618	 SCORE:6084500.0	best result: 584
[INFO] [auto_tune] [2021-10-09 14:05:18,066] : No: 47	CYCLES: 1778	 SCORE:5979595.0	best result: 584
[INFO] [auto_tune] [2021-10-09 14:05:18,066] : No: 48	CYCLES: 839	 SCORE:5928487.0	best result: 584
[INFO] [auto_tune] [2021-10-09 14:05:18,066] : No: 49	CYCLES: 1242	 SCORE:5853443.0	best result: 584
[INFO] [auto_tune] [2021-10-09 14:05:18,067] : No: 50	CYCLES: 619	 SCORE:5708913.0	best result: 584
[INFO] [auto_tune] [2021-10-09 14:05:18,067] : No: 51	CYCLES: 1093	 SCORE:5440259.0	best result: 584
[INFO] [auto_tune] [2021-10-09 14:05:18,067] : No: 52	CYCLES: 1576	 SCORE:5274775.0	best result: 584
[INFO] [auto_tune] [2021-10-09 14:05:18,068] : No: 53	CYCLES: 687	 SCORE:5225107.0	best result: 584
[INFO] [auto_tune] [2021-10-09 14:05:18,068] : No: 54	CYCLES: 1053	 SCORE:5053792.0	best result: 584
[INFO] [auto_tune] [2021-10-09 14:05:18,068] : No: 55	CYCLES: 816	 SCORE:5026326.0	best result: 584
[INFO] [auto_tune] [2021-10-09 14:05:18,069] : No: 56	CYCLES: 1391	 SCORE:4890479.0	best result: 584
[INFO] [auto_tune] [2021-10-09 14:05:18,069] : No: 57	CYCLES: 1739	 SCORE:4825273.0	best result: 584
[INFO] [auto_tune] [2021-10-09 14:05:18,069] : No: 58	CYCLES: 1946	 SCORE:4754982.0	best result: 584
[INFO] [auto_tune] [2021-10-09 14:05:18,069] : No: 59	CYCLES: 857	 SCORE:4612688.0	best result: 584
[INFO] [auto_tune] [2021-10-09 14:05:18,070] : No: 60	CYCLES: 752	 SCORE:4533549.0	best result: 584
[INFO] [auto_tune] [2021-10-09 14:05:18,070] : No: 61	CYCLES: 1557	 SCORE:4376233.0	best result: 584
[INFO] [auto_tune] [2021-10-09 14:05:18,070] : No: 62	CYCLES: 789	 SCORE:4362471.0	best result: 584
[INFO] [auto_tune] [2021-10-09 14:05:18,071] : No: 63	CYCLES: 1670	 SCORE:4321701.0	best result: 584
[INFO] [auto_tune] [2021-10-09 14:05:18,071] : No: 64	CYCLES: 1620	 SCORE:4255417.0	best result: 584
[INFO] [auto_tune] [2021-10-09 14:05:18,071] : No: 65	CYCLES: 2093	 SCORE:4252156.0	best result: 584
[INFO] [auto_tune] [2021-10-09 14:05:18,071] : No: 66	CYCLES: 2031	 SCORE:4080194.0	best result: 584
[INFO] [auto_tune] [2021-10-09 14:05:18,072] : No: 67	CYCLES: 696	 SCORE:4056333.0	best result: 584
[INFO] [auto_tune] [2021-10-09 14:05:18,072] : No: 68	CYCLES: 1094	 SCORE:3941096.0	best result: 584
[INFO] [auto_tune] [2021-10-09 14:05:18,072] : No: 69	CYCLES: 1893	 SCORE:3853516.0	best result: 584
[INFO] [auto_tune] [2021-10-09 14:05:18,073] : No: 70	CYCLES: 1019	 SCORE:3660332.0	best result: 584
[INFO] [auto_tune] [2021-10-09 14:05:18,073] : No: 71	CYCLES: 648	 SCORE:3605629.0	best result: 584
[INFO] [auto_tune] [2021-10-09 14:05:18,073] : No: 72	CYCLES: 614	 SCORE:3516517.0	best result: 584
[INFO] [auto_tune] [2021-10-09 14:05:18,073] : No: 73	CYCLES: 2339	 SCORE:3450910.0	best result: 584
[INFO] [auto_tune] [2021-10-09 14:05:18,074] : No: 74	CYCLES: 854	 SCORE:3211264.0	best result: 584
[INFO] [auto_tune] [2021-10-09 14:05:18,074] : No: 75	CYCLES: 976	 SCORE:3178158.0	best result: 584
[INFO] [auto_tune] [2021-10-09 14:05:18,074] : No: 76	CYCLES: 1451	 SCORE:3103503.0	best result: 584
[INFO] [auto_tune] [2021-10-09 14:05:18,075] : No: 77	CYCLES: 1579	 SCORE:3052290.0	best result: 584
[INFO] [auto_tune] [2021-10-09 14:05:18,075] : No: 78	CYCLES: 924	 SCORE:2964243.0	best result: 584
[INFO] [auto_tune] [2021-10-09 14:05:18,075] : No: 79	CYCLES: 752	 SCORE:2917489.0	best result: 584
[INFO] [auto_tune] [2021-10-09 14:05:18,076] : No: 80	CYCLES: 1527	 SCORE:2802557.0	best result: 584
[INFO] [auto_tune] [2021-10-09 14:05:18,076] : No: 81	CYCLES: 1164	 SCORE:2627397.0	best result: 584
[INFO] [auto_tune] [2021-10-09 14:05:18,076] : No: 82	CYCLES: 1852	 SCORE:2490603.0	best result: 584
[INFO] [auto_tune] [2021-10-09 14:05:18,076] : No: 83	CYCLES: 1490	 SCORE:2395968.0	best result: 584
[INFO] [auto_tune] [2021-10-09 14:05:18,077] : No: 84	CYCLES: 1334	 SCORE:2312110.0	best result: 584
[INFO] [auto_tune] [2021-10-09 14:05:18,077] : No: 85	CYCLES: 1151	 SCORE:2223182.0	best result: 584
[INFO] [auto_tune] [2021-10-09 14:05:18,077] : No: 86	CYCLES: 1448	 SCORE:2111516.0	best result: 584
[INFO] [auto_tune] [2021-10-09 14:05:18,078] : No: 87	CYCLES: 748	 SCORE:1938876.0	best result: 584
[INFO] [auto_tune] [2021-10-09 14:05:18,078] : No: 88	CYCLES: 2820	 SCORE:1910834.0	best result: 584
[INFO] [auto_tune] [2021-10-09 14:05:18,078] : No: 89	CYCLES: 2973	 SCORE:1820559.0	best result: 584
[INFO] [auto_tune] [2021-10-09 14:05:18,078] : No: 90	CYCLES: 778	 SCORE:1712674.0	best result: 584
[INFO] [auto_tune] [2021-10-09 14:05:18,079] : No: 91	CYCLES: 1646	 SCORE:1645629.0	best result: 584
[INFO] [auto_tune] [2021-10-09 14:05:18,079] : No: 92	CYCLES: 3002	 SCORE:1007455.0	best result: 584
[INFO] [auto_tune] [2021-10-09 14:05:18,079] : [6512986.0, 3516517.0, 6084500.0, 5708913.0, 6323719.0, 7938575.0, 3605629.0, 18134196.0, 14602800.0, 5225107.0]
[INFO] [auto_tune] [2021-10-09 14:06:13,737] : No: 0	CYCLES: 620	 RAFT:6323719.0	best result: 584
[INFO] [auto_tune] [2021-10-09 14:06:13,738] : No: 1	CYCLES: 1617	 RAFT:7938575.0	best result: 584
[INFO] [auto_tune] [2021-10-09 14:06:13,738] : No: 2	CYCLES: 1491	 RAFT:3516517.0	best result: 584
[INFO] [auto_tune] [2021-10-09 14:06:13,738] : No: 3	CYCLES: 755	 RAFT:3605629.0	best result: 584
[INFO] [auto_tune] [2021-10-09 14:06:13,739] : No: 4	CYCLES: 1899	 RAFT:5225107.0	best result: 584
[INFO] [auto_tune] [2021-10-09 14:06:13,739] : No: 5	CYCLES: 721	 RAFT:3516517.0	best result: 584
[INFO] [auto_tune] [2021-10-09 14:06:13,739] : No: 6	CYCLES: 761	 RAFT:14602800.0	best result: 584
[INFO] [auto_tune] [2021-10-09 14:06:13,740] : No: 7	CYCLES: 1589	 RAFT:5225107.0	best result: 584
[INFO] [auto_tune] [2021-10-09 14:06:13,740] : No: 8	CYCLES: 697	 RAFT:3516517.0	best result: 584
[INFO] [auto_tune] [2021-10-09 14:06:13,740] : No: 9	CYCLES: 1372	 RAFT:3605629.0	best result: 584
[INFO] [auto_tune] [2021-10-09 14:06:13,740] : No: 10	CYCLES: 1081	 RAFT:18134196.0	best result: 584
[INFO] [auto_tune] [2021-10-09 14:06:13,741] : No: 11	CYCLES: 671	 RAFT:18134196.0	best result: 584
[INFO] [auto_tune] [2021-10-09 14:06:13,741] : No: 12	CYCLES: 1745	 RAFT:5225107.0	best result: 584
[INFO] [auto_tune] [2021-10-09 14:06:13,741] : No: 13	CYCLES: 796	 RAFT:5708913.0	best result: 584
[INFO] [auto_tune] [2021-10-09 14:06:13,742] : No: 14	CYCLES: 768	 RAFT:6084500.0	best result: 584
[INFO] [auto_tune] [2021-10-09 14:06:13,742] : No: 15	CYCLES: 827	 RAFT:18134196.0	best result: 584
[INFO] [auto_tune] [2021-10-09 14:06:13,742] : No: 16	CYCLES: 658	 RAFT:3516517.0	best result: 584
[INFO] [auto_tune] [2021-10-09 14:06:13,742] : No: 17	CYCLES: 593	 RAFT:6512986.0	best result: 584
[INFO] [auto_tune] [2021-10-09 14:06:13,743] : No: 18	CYCLES: 720	 RAFT:5225107.0	best result: 584
[INFO] [auto_tune] [2021-10-09 14:06:13,743] : No: 19	CYCLES: 1172	 RAFT:3516517.0	best result: 584
[INFO] [auto_tune] [2021-10-09 14:06:13,743] : No: 20	CYCLES: 944	 RAFT:6323719.0	best result: 584
[INFO] [auto_tune] [2021-10-09 14:06:13,744] : No: 21	CYCLES: 641	 RAFT:6084500.0	best result: 584
[INFO] [auto_tune] [2021-10-09 14:06:13,744] : No: 22	CYCLES: 941	 RAFT:3605629.0	best result: 584
[INFO] [auto_tune] [2021-10-09 14:06:13,744] : No: 23	CYCLES: 843	 RAFT:6512986.0	best result: 584
[INFO] [auto_tune] [2021-10-09 14:06:13,745] : No: 24	CYCLES: 703	 RAFT:14602800.0	best result: 584
[INFO] [auto_tune] [2021-10-09 14:06:13,745] : No: 25	CYCLES: 586	 RAFT:6512986.0	best result: 584
[INFO] [auto_tune] [2021-10-09 14:06:13,745] : No: 26	CYCLES: 841	 RAFT:6512986.0	best result: 584
[INFO] [auto_tune] [2021-10-09 14:06:13,745] : No: 27	CYCLES: 768	 RAFT:7938575.0	best result: 584
[INFO] [auto_tune] [2021-10-09 14:06:13,746] : No: 28	CYCLES: 542	 RAFT:5225107.0	best result: 542
[INFO] [auto_tune] [2021-10-09 14:06:13,746] : No: 29	CYCLES: 565	 RAFT:6084500.0	best result: 542
[INFO] [auto_tune] [2021-10-09 14:06:13,746] : No: 30	CYCLES: 542	 RAFT:5708913.0	best result: 542
[INFO] [auto_tune] [2021-10-09 14:06:13,747] : No: 31	CYCLES: 860	 RAFT:6084500.0	best result: 542
[INFO] [auto_tune] [2021-10-09 14:06:13,747] : No: 32	CYCLES: 770	 RAFT:6084500.0	best result: 542
[INFO] [auto_tune] [2021-10-09 14:06:13,747] : No: 33	CYCLES: 587	 RAFT:6512986.0	best result: 542
[INFO] [auto_tune] [2021-10-09 14:06:13,748] : No: 34	CYCLES: 1440	 RAFT:7938575.0	best result: 542
[INFO] [auto_tune] [2021-10-09 14:06:13,748] : No: 35	CYCLES: 1333	 RAFT:3516517.0	best result: 542
[INFO] [auto_tune] [2021-10-09 14:06:13,748] : No: 36	CYCLES: 679	 RAFT:5225107.0	best result: 542
[INFO] [auto_tune] [2021-10-09 14:06:13,748] : No: 37	CYCLES: 756	 RAFT:5708913.0	best result: 542
[INFO] [auto_tune] [2021-10-09 14:06:13,749] : No: 38	CYCLES: 927	 RAFT:6512986.0	best result: 542
[INFO] [auto_tune] [2021-10-09 14:06:13,749] : No: 39	CYCLES: 929	 RAFT:3605629.0	best result: 542
[INFO] [auto_tune] [2021-10-09 14:06:13,749] : No: 40	CYCLES: 924	 RAFT:14602800.0	best result: 542
[INFO] [auto_tune] [2021-10-09 14:06:13,750] : No: 41	CYCLES: 658	 RAFT:6084500.0	best result: 542
[INFO] [auto_tune] [2021-10-09 14:06:13,750] : No: 42	CYCLES: 717	 RAFT:5225107.0	best result: 542
[INFO] [auto_tune] [2021-10-09 14:06:13,750] : No: 43	CYCLES: 1521	 RAFT:3516517.0	best result: 542
[INFO] [auto_tune] [2021-10-09 14:06:13,750] : No: 44	CYCLES: 888	 RAFT:5708913.0	best result: 542
[INFO] [auto_tune] [2021-10-09 14:06:13,751] : No: 45	CYCLES: 756	 RAFT:14602800.0	best result: 542
[INFO] [auto_tune] [2021-10-09 14:06:13,751] : No: 46	CYCLES: 1381	 RAFT:5225107.0	best result: 542
[INFO] [auto_tune] [2021-10-09 14:06:13,751] : No: 47	CYCLES: 1402	 RAFT:3516517.0	best result: 542
[INFO] [auto_tune] [2021-10-09 14:06:13,752] : No: 48	CYCLES: 713	 RAFT:5225107.0	best result: 542
[INFO] [auto_tune] [2021-10-09 14:06:13,752] : No: 49	CYCLES: 968	 RAFT:6512986.0	best result: 542
[INFO] [auto_tune] [2021-10-09 14:06:13,752] : [5225107.0, 5708913.0, 6084500.0, 6512986.0, 6512986.0, 6512986.0, 6512986.0, 3516517.0, 6084500.0, 5708913.0]
[INFO] [auto_tune] [2021-10-09 14:07:10,986] : No: 0	CYCLES: 1474	 RAFT:3516517.0	best result: 542
[INFO] [auto_tune] [2021-10-09 14:07:10,986] : No: 1	CYCLES: 1787	 RAFT:3516517.0	best result: 542
[INFO] [auto_tune] [2021-10-09 14:07:10,986] : No: 2	CYCLES: 817	 RAFT:3516517.0	best result: 542
[INFO] [auto_tune] [2021-10-09 14:07:10,987] : No: 3	CYCLES: 1436	 RAFT:3516517.0	best result: 542
[INFO] [auto_tune] [2021-10-09 14:07:10,987] : No: 4	CYCLES: 648	 RAFT:5225107.0	best result: 542
[INFO] [auto_tune] [2021-10-09 14:07:10,987] : No: 5	CYCLES: 1694	 RAFT:3516517.0	best result: 542
[INFO] [auto_tune] [2021-10-09 14:07:10,988] : No: 6	CYCLES: 607	 RAFT:6084500.0	best result: 542
[INFO] [auto_tune] [2021-10-09 14:07:10,988] : No: 7	CYCLES: 782	 RAFT:6084500.0	best result: 542
[INFO] [auto_tune] [2021-10-09 14:07:10,988] : No: 8	CYCLES: 1155	 RAFT:3516517.0	best result: 542
[INFO] [auto_tune] [2021-10-09 14:07:10,988] : No: 9	CYCLES: 792	 RAFT:6084500.0	best result: 542
[INFO] [auto_tune] [2021-10-09 14:07:10,989] : No: 10	CYCLES: 588	 RAFT:6084500.0	best result: 542
[INFO] [auto_tune] [2021-10-09 14:07:10,989] : No: 11	CYCLES: 913	 RAFT:6084500.0	best result: 542
[INFO] [auto_tune] [2021-10-09 14:07:10,989] : No: 12	CYCLES: 801	 RAFT:6084500.0	best result: 542
[INFO] [auto_tune] [2021-10-09 14:07:10,989] : No: 13	CYCLES: 801	 RAFT:6084500.0	best result: 542
[INFO] [auto_tune] [2021-10-09 14:07:10,990] : No: 14	CYCLES: 853	 RAFT:6084500.0	best result: 542
[INFO] [auto_tune] [2021-10-09 14:07:10,990] : No: 15	CYCLES: 835	 RAFT:6512986.0	best result: 542
[INFO] [auto_tune] [2021-10-09 14:07:10,990] : No: 16	CYCLES: 696	 RAFT:6084500.0	best result: 542
[INFO] [auto_tune] [2021-10-09 14:07:10,991] : No: 17	CYCLES: 782	 RAFT:5225107.0	best result: 542
[INFO] [auto_tune] [2021-10-09 14:07:10,991] : No: 18	CYCLES: 711	 RAFT:5708913.0	best result: 542
[INFO] [auto_tune] [2021-10-09 14:07:10,991] : No: 19	CYCLES: 1464	 RAFT:3516517.0	best result: 542
[INFO] [auto_tune] [2021-10-09 14:07:10,992] : No: 20	CYCLES: 791	 RAFT:6512986.0	best result: 542
[INFO] [auto_tune] [2021-10-09 14:07:10,992] : No: 21	CYCLES: 686	 RAFT:5708913.0	best result: 542
[INFO] [auto_tune] [2021-10-09 14:07:10,992] : No: 22	CYCLES: 717	 RAFT:5225107.0	best result: 542
[INFO] [auto_tune] [2021-10-09 14:07:10,992] : No: 23	CYCLES: 607	 RAFT:6512986.0	best result: 542
[INFO] [auto_tune] [2021-10-09 14:07:10,993] : No: 24	CYCLES: 806	 RAFT:6084500.0	best result: 542
[INFO] [auto_tune] [2021-10-09 14:07:10,993] : No: 25	CYCLES: 616	 RAFT:5225107.0	best result: 542
[INFO] [auto_tune] [2021-10-09 14:07:10,993] : No: 26	CYCLES: 852	 RAFT:3516517.0	best result: 542
[INFO] [auto_tune] [2021-10-09 14:07:10,994] : No: 27	CYCLES: 842	 RAFT:6084500.0	best result: 542
[INFO] [auto_tune] [2021-10-09 14:07:10,994] : No: 28	CYCLES: 783	 RAFT:3516517.0	best result: 542
[INFO] [auto_tune] [2021-10-09 14:07:10,994] : No: 29	CYCLES: 829	 RAFT:6512986.0	best result: 542
[INFO] [auto_tune] [2021-10-09 14:07:10,995] : No: 30	CYCLES: 539	 RAFT:6084500.0	best result: 539
[INFO] [auto_tune] [2021-10-09 14:07:10,995] : No: 31	CYCLES: 644	 RAFT:6084500.0	best result: 539
[INFO] [auto_tune] [2021-10-09 14:07:10,995] : No: 32	CYCLES: 1703	 RAFT:5225107.0	best result: 539
[INFO] [auto_tune] [2021-10-09 14:07:10,995] : No: 33	CYCLES: 1484	 RAFT:5225107.0	best result: 539
[INFO] [auto_tune] [2021-10-09 14:07:10,996] : No: 34	CYCLES: 797	 RAFT:6084500.0	best result: 539
[INFO] [auto_tune] [2021-10-09 14:07:10,996] : No: 35	CYCLES: 812	 RAFT:6084500.0	best result: 539
[INFO] [auto_tune] [2021-10-09 14:07:10,996] : No: 36	CYCLES: 2048	 RAFT:5225107.0	best result: 539
[INFO] [auto_tune] [2021-10-09 14:07:10,997] : No: 37	CYCLES: 1471	 RAFT:3516517.0	best result: 539
[INFO] [auto_tune] [2021-10-09 14:07:10,997] : No: 38	CYCLES: 607	 RAFT:6512986.0	best result: 539
[INFO] [auto_tune] [2021-10-09 14:07:10,997] : No: 39	CYCLES: 746	 RAFT:6084500.0	best result: 539
[INFO] [auto_tune] [2021-10-09 14:07:10,997] : No: 40	CYCLES: 852	 RAFT:3516517.0	best result: 539
[INFO] [auto_tune] [2021-10-09 14:07:10,998] : No: 41	CYCLES: 577	 RAFT:6512986.0	best result: 539
[INFO] [auto_tune] [2021-10-09 14:07:10,998] : No: 42	CYCLES: 656	 RAFT:5708913.0	best result: 539
[INFO] [auto_tune] [2021-10-09 14:07:10,998] : No: 43	CYCLES: 632	 RAFT:6084500.0	best result: 539
[INFO] [auto_tune] [2021-10-09 14:07:10,999] : No: 44	CYCLES: 1495	 RAFT:5225107.0	best result: 539
[INFO] [auto_tune] [2021-10-09 14:07:10,999] : No: 45	CYCLES: 619	 RAFT:5225107.0	best result: 539
[INFO] [auto_tune] [2021-10-09 14:07:10,999] : No: 46	CYCLES: 567	 RAFT:6512986.0	best result: 539
[INFO] [auto_tune] [2021-10-09 14:07:10,999] : No: 47	CYCLES: 584	 RAFT:5708913.0	best result: 539
[INFO] [auto_tune] [2021-10-09 14:07:11,000] : No: 48	CYCLES: 576	 RAFT:5225107.0	best result: 539
[INFO] [auto_tune] [2021-10-09 14:07:11,000] : No: 49	CYCLES: 731	 RAFT:6084500.0	best result: 539
[INFO] [auto_tune] [2021-10-09 14:07:11,000] : [6084500.0, 5225107.0, 5708913.0, 6084500.0, 6512986.0, 5225107.0, 6512986.0, 6512986.0, 5708913.0, 6512986.0]
[INFO] [auto_tune] [2021-10-09 14:07:56,933] : No: 0	CYCLES: 607	 RAFT:6512986.0	best result: 539
[INFO] [auto_tune] [2021-10-09 14:07:56,934] : No: 1	CYCLES: 614	 RAFT:5225107.0	best result: 539
[INFO] [auto_tune] [2021-10-09 14:07:56,934] : No: 2	CYCLES: 585	 RAFT:6512986.0	best result: 539
[INFO] [auto_tune] [2021-10-09 14:07:56,934] : No: 3	CYCLES: 791	 RAFT:6084500.0	best result: 539
[INFO] [auto_tune] [2021-10-09 14:07:56,935] : No: 4	CYCLES: 643	 RAFT:5708913.0	best result: 539
[INFO] [auto_tune] [2021-10-09 14:07:56,935] : No: 5	CYCLES: 586	 RAFT:5708913.0	best result: 539
[INFO] [auto_tune] [2021-10-09 14:07:56,935] : No: 6	CYCLES: 514	 RAFT:5708913.0	best result: 514
[INFO] [auto_tune] [2021-10-09 14:07:56,936] : No: 7	CYCLES: 683	 RAFT:5225107.0	best result: 514
[INFO] [auto_tune] [2021-10-09 14:07:56,936] : No: 8	CYCLES: 559	 RAFT:6084500.0	best result: 514
[INFO] [auto_tune] [2021-10-09 14:07:56,936] : No: 9	CYCLES: 773	 RAFT:6084500.0	best result: 514
[INFO] [auto_tune] [2021-10-09 14:07:56,936] : No: 10	CYCLES: 866	 RAFT:6512986.0	best result: 514
[INFO] [auto_tune] [2021-10-09 14:07:56,937] : No: 11	CYCLES: 549	 RAFT:6512986.0	best result: 514
[INFO] [auto_tune] [2021-10-09 14:07:56,937] : No: 12	CYCLES: 736	 RAFT:5708913.0	best result: 514
[INFO] [auto_tune] [2021-10-09 14:07:56,937] : No: 13	CYCLES: 626	 RAFT:6084500.0	best result: 514
[INFO] [auto_tune] [2021-10-09 14:07:56,938] : No: 14	CYCLES: 595	 RAFT:5708913.0	best result: 514
[INFO] [auto_tune] [2021-10-09 14:07:56,938] : No: 15	CYCLES: 686	 RAFT:5225107.0	best result: 514
[INFO] [auto_tune] [2021-10-09 14:07:56,938] : No: 16	CYCLES: 574	 RAFT:5708913.0	best result: 514
[INFO] [auto_tune] [2021-10-09 14:07:56,938] : No: 17	CYCLES: 796	 RAFT:6084500.0	best result: 514
[INFO] [auto_tune] [2021-10-09 14:07:56,939] : No: 18	CYCLES: 571	 RAFT:6512986.0	best result: 514
[INFO] [auto_tune] [2021-10-09 14:07:56,939] : No: 19	CYCLES: 665	 RAFT:5225107.0	best result: 514
[INFO] [auto_tune] [2021-10-09 14:07:56,939] : No: 20	CYCLES: 824	 RAFT:6512986.0	best result: 514
[INFO] [auto_tune] [2021-10-09 14:07:56,940] : No: 21	CYCLES: 519	 RAFT:5708913.0	best result: 514
[INFO] [auto_tune] [2021-10-09 14:07:56,940] : No: 22	CYCLES: 800	 RAFT:5708913.0	best result: 514
[INFO] [auto_tune] [2021-10-09 14:07:56,940] : No: 23	CYCLES: 562	 RAFT:5708913.0	best result: 514
[INFO] [auto_tune] [2021-10-09 14:07:56,940] : No: 24	CYCLES: 647	 RAFT:5708913.0	best result: 514
[INFO] [auto_tune] [2021-10-09 14:07:56,941] : No: 25	CYCLES: 1643	 RAFT:5225107.0	best result: 514
[INFO] [auto_tune] [2021-10-09 14:07:56,941] : No: 26	CYCLES: 601	 RAFT:6084500.0	best result: 514
[INFO] [auto_tune] [2021-10-09 14:07:56,941] : No: 27	CYCLES: 781	 RAFT:5708913.0	best result: 514
[INFO] [auto_tune] [2021-10-09 14:07:56,942] : No: 28	CYCLES: 521	 RAFT:5708913.0	best result: 514
[INFO] [auto_tune] [2021-10-09 14:07:56,942] : No: 29	CYCLES: 792	 RAFT:6512986.0	best result: 514
[INFO] [auto_tune] [2021-10-09 14:07:56,942] : No: 30	CYCLES: 664	 RAFT:5708913.0	best result: 514
[INFO] [auto_tune] [2021-10-09 14:07:56,942] : No: 31	CYCLES: 726	 RAFT:6084500.0	best result: 514
[INFO] [auto_tune] [2021-10-09 14:07:56,943] : No: 32	CYCLES: 779	 RAFT:5708913.0	best result: 514
[INFO] [auto_tune] [2021-10-09 14:07:56,943] : No: 33	CYCLES: 819	 RAFT:6084500.0	best result: 514
[INFO] [auto_tune] [2021-10-09 14:07:56,943] : No: 34	CYCLES: 775	 RAFT:6084500.0	best result: 514
[INFO] [auto_tune] [2021-10-09 14:07:56,944] : No: 35	CYCLES: 813	 RAFT:5708913.0	best result: 514
[INFO] [auto_tune] [2021-10-09 14:07:56,944] : No: 36	CYCLES: 606	 RAFT:6084500.0	best result: 514
[INFO] [auto_tune] [2021-10-09 14:07:56,944] : No: 37	CYCLES: 772	 RAFT:6084500.0	best result: 514
[INFO] [auto_tune] [2021-10-09 14:07:56,945] : No: 38	CYCLES: 558	 RAFT:6512986.0	best result: 514
[INFO] [auto_tune] [2021-10-09 14:07:56,945] : No: 39	CYCLES: 878	 RAFT:6084500.0	best result: 514
[INFO] [auto_tune] [2021-10-09 14:07:56,945] : No: 40	CYCLES: 708	 RAFT:5225107.0	best result: 514
[INFO] [auto_tune] [2021-10-09 14:07:56,945] : No: 41	CYCLES: 804	 RAFT:6084500.0	best result: 514
[INFO] [auto_tune] [2021-10-09 14:07:56,946] : No: 42	CYCLES: 1609	 RAFT:5225107.0	best result: 514
[INFO] [auto_tune] [2021-10-09 14:07:56,946] : No: 43	CYCLES: 859	 RAFT:6512986.0	best result: 514
[INFO] [auto_tune] [2021-10-09 14:07:56,946] : No: 44	CYCLES: 1932	 RAFT:5225107.0	best result: 514
[INFO] [auto_tune] [2021-10-09 14:07:56,947] : No: 45	CYCLES: 999	 RAFT:6512986.0	best result: 514
[INFO] [auto_tune] [2021-10-09 14:07:56,947] : No: 46	CYCLES: 840	 RAFT:5708913.0	best result: 514
[INFO] [auto_tune] [2021-10-09 14:07:56,947] : No: 47	CYCLES: 812	 RAFT:6512986.0	best result: 514
[INFO] [auto_tune] [2021-10-09 14:07:56,948] : No: 48	CYCLES: 590	 RAFT:6084500.0	best result: 514
[INFO] [auto_tune] [2021-10-09 14:07:56,948] : No: 49	CYCLES: 592	 RAFT:6084500.0	best result: 514
[INFO] [auto_tune] [2021-10-09 14:07:56,948] : [5708913.0, 5708913.0, 5708913.0, 6084500.0, 5225107.0, 5708913.0, 6512986.0, 6512986.0, 6084500.0, 5708913.0]
[INFO] [auto_tune] [2021-10-09 14:08:43,713] : No: 0	CYCLES: 740	 RAFT:6084500.0	best result: 514
[INFO] [auto_tune] [2021-10-09 14:08:43,714] : No: 1	CYCLES: 819	 RAFT:5708913.0	best result: 514
[INFO] [auto_tune] [2021-10-09 14:08:43,714] : No: 2	CYCLES: 725	 RAFT:5708913.0	best result: 514
[INFO] [auto_tune] [2021-10-09 14:08:43,714] : No: 3	CYCLES: 665	 RAFT:5225107.0	best result: 514
[INFO] [auto_tune] [2021-10-09 14:08:43,715] : No: 4	CYCLES: 613	 RAFT:5708913.0	best result: 514
[INFO] [auto_tune] [2021-10-09 14:08:43,715] : No: 5	CYCLES: 797	 RAFT:6084500.0	best result: 514
[INFO] [auto_tune] [2021-10-09 14:08:43,715] : No: 6	CYCLES: 844	 RAFT:5708913.0	best result: 514
[INFO] [auto_tune] [2021-10-09 14:08:43,715] : No: 7	CYCLES: 798	 RAFT:6512986.0	best result: 514
[INFO] [auto_tune] [2021-10-09 14:08:43,716] : No: 8	CYCLES: 970	 RAFT:6084500.0	best result: 514
[INFO] [auto_tune] [2021-10-09 14:08:43,716] : No: 9	CYCLES: 715	 RAFT:5225107.0	best result: 514
[INFO] [auto_tune] [2021-10-09 14:08:43,716] : No: 10	CYCLES: 770	 RAFT:6512986.0	best result: 514
[INFO] [auto_tune] [2021-10-09 14:08:43,717] : No: 11	CYCLES: 1457	 RAFT:5225107.0	best result: 514
[INFO] [auto_tune] [2021-10-09 14:08:43,717] : No: 12	CYCLES: 570	 RAFT:6512986.0	best result: 514
[INFO] [auto_tune] [2021-10-09 14:08:43,717] : No: 13	CYCLES: 838	 RAFT:6512986.0	best result: 514
[INFO] [auto_tune] [2021-10-09 14:08:43,717] : No: 14	CYCLES: 789	 RAFT:6512986.0	best result: 514
[INFO] [auto_tune] [2021-10-09 14:08:43,718] : No: 15	CYCLES: 669	 RAFT:5225107.0	best result: 514
[INFO] [auto_tune] [2021-10-09 14:08:43,718] : No: 16	CYCLES: 619	 RAFT:6512986.0	best result: 514
[INFO] [auto_tune] [2021-10-09 14:08:43,718] : No: 17	CYCLES: 698	 RAFT:6084500.0	best result: 514
[INFO] [auto_tune] [2021-10-09 14:08:43,719] : No: 18	CYCLES: 824	 RAFT:6512986.0	best result: 514
[INFO] [auto_tune] [2021-10-09 14:08:43,719] : No: 19	CYCLES: 765	 RAFT:6512986.0	best result: 514
[INFO] [auto_tune] [2021-10-09 14:08:43,719] : No: 20	CYCLES: 1832	 RAFT:5225107.0	best result: 514
[INFO] [auto_tune] [2021-10-09 14:08:43,720] : No: 21	CYCLES: 715	 RAFT:5708913.0	best result: 514
[INFO] [auto_tune] [2021-10-09 14:08:43,720] : No: 22	CYCLES: 605	 RAFT:5225107.0	best result: 514
[INFO] [auto_tune] [2021-10-09 14:08:43,720] : No: 23	CYCLES: 946	 RAFT:6512986.0	best result: 514
[INFO] [auto_tune] [2021-10-09 14:08:43,720] : No: 24	CYCLES: 984	 RAFT:6512986.0	best result: 514
[INFO] [auto_tune] [2021-10-09 14:08:43,721] : No: 25	CYCLES: 581	 RAFT:6512986.0	best result: 514
[INFO] [auto_tune] [2021-10-09 14:08:43,721] : No: 26	CYCLES: 620	 RAFT:6512986.0	best result: 514
[INFO] [auto_tune] [2021-10-09 14:08:43,721] : No: 27	CYCLES: 767	 RAFT:6512986.0	best result: 514
[INFO] [auto_tune] [2021-10-09 14:08:43,722] : No: 28	CYCLES: 620	 RAFT:5708913.0	best result: 514
[INFO] [auto_tune] [2021-10-09 14:08:43,722] : No: 29	CYCLES: 721	 RAFT:5225107.0	best result: 514
[INFO] [auto_tune] [2021-10-09 14:08:43,722] : No: 30	CYCLES: 537	 RAFT:5708913.0	best result: 514
[INFO] [auto_tune] [2021-10-09 14:08:43,723] : No: 31	CYCLES: 643	 RAFT:5225107.0	best result: 514
[INFO] [auto_tune] [2021-10-09 14:08:43,723] : No: 32	CYCLES: 573	 RAFT:6512986.0	best result: 514
[INFO] [auto_tune] [2021-10-09 14:08:43,723] : No: 33	CYCLES: 781	 RAFT:5225107.0	best result: 514
[INFO] [auto_tune] [2021-10-09 14:08:43,723] : No: 34	CYCLES: 1156	 RAFT:5708913.0	best result: 514
[INFO] [auto_tune] [2021-10-09 14:08:43,724] : No: 35	CYCLES: 783	 RAFT:6084500.0	best result: 514
[INFO] [auto_tune] [2021-10-09 14:08:43,724] : No: 36	CYCLES: 610	 RAFT:6512986.0	best result: 514
[INFO] [auto_tune] [2021-10-09 14:08:43,724] : No: 37	CYCLES: 782	 RAFT:5708913.0	best result: 514
[INFO] [auto_tune] [2021-10-09 14:08:43,725] : No: 38	CYCLES: 801	 RAFT:6084500.0	best result: 514
[INFO] [auto_tune] [2021-10-09 14:08:43,725] : No: 39	CYCLES: 574	 RAFT:6084500.0	best result: 514
[INFO] [auto_tune] [2021-10-09 14:08:43,725] : No: 40	CYCLES: 657	 RAFT:6084500.0	best result: 514
[INFO] [auto_tune] [2021-10-09 14:08:43,725] : No: 41	CYCLES: 1752	 RAFT:5225107.0	best result: 514
[INFO] [auto_tune] [2021-10-09 14:08:43,726] : No: 42	CYCLES: 1457	 RAFT:5225107.0	best result: 514
[INFO] [auto_tune] [2021-10-09 14:08:43,726] : No: 43	CYCLES: 713	 RAFT:5225107.0	best result: 514
[INFO] [auto_tune] [2021-10-09 14:08:43,726] : No: 44	CYCLES: 598	 RAFT:6512986.0	best result: 514
[INFO] [auto_tune] [2021-10-09 14:08:43,727] : No: 45	CYCLES: 595	 RAFT:5708913.0	best result: 514
[INFO] [auto_tune] [2021-10-09 14:08:43,727] : No: 46	CYCLES: 562	 RAFT:5225107.0	best result: 514
[INFO] [auto_tune] [2021-10-09 14:08:43,727] : No: 47	CYCLES: 945	 RAFT:5708913.0	best result: 514
[INFO] [auto_tune] [2021-10-09 14:08:43,728] : No: 48	CYCLES: 757	 RAFT:5225107.0	best result: 514
[INFO] [auto_tune] [2021-10-09 14:08:43,728] : No: 49	CYCLES: 559	 RAFT:6084500.0	best result: 514
[INFO] [auto_tune] [2021-10-09 14:08:43,728] : [5708913.0, 5708913.0, 5708913.0, 5708913.0, 6084500.0, 5225107.0, 5708913.0, 6512986.0, 6512986.0, 6084500.0]
[INFO] [auto_tune] [2021-10-09 14:08:43,728] : tunning总用时：0:05:12.606709
从这里开始auto_tune！
param:{'topi_args': {'inputs': {'ori_shape': [1, 128, 112, 112], 'dtype': 'float16', 'ori_format': 'NCHW'}, 'weights': {'ori_shape': [128, 128, 3, 3], 'dtype': 'float16', 'ori_format': 'NCHW'}, 'bias': None, 'offset_w': None, 'outputs': {'ori_shape': (1, 128, 112, 112), 'dtype': 'float16', 'ori_format': 'NCHW'}, 'strides': (1, 1, 1, 1), 'pads': (1, 1, 1, 1), 'dilations': (1, 1, 1, 1), 'offset_a': 1, 'kernel_name': 'te_fused_op_conv2d_a78f65ab5015ec92_0', 'op_type': 'conv2d', 'tune_mode': 'ATC', 'test_case': 'conv2d_1_128_112_112_128_128_3_3_fp16_fp16_1_1_1_1_1_1_1_1_False', 'op_type_for_atc': 'fusion_op', 'json_str': '{"SocInfo":{"autoTilingMode":"GA","coreNum":"","coreType":"AiCore","l1Fusion":"false","l2Fusion":"false","l2Mode":"1","op_impl_mode":"high_performance","op_impl_mode_list":[],"socVersion":"Ascend310"},"fusion_op_name":"te_fused_op_conv2d_a78f65ab5015ec92_0","l1_size":-1,"op_list":[{"name":"-1_0_trans_TransData_0","output_desc":[{"L1_addr_offset":0,"L1_fusion_type":-1,"L1_workspace_size":-1,"addr_type":0,"data_type":"float16","format":"NC1HWC0","name":"-1_0_trans_TransData_0","ori_format":"NCHW","ori_shape":[1,128,112,112],"shape":[1,8,112,112,16],"slice_offset":[],"split_index":0,"total_shape":[],"use_L1_workspace":0,"valid_shape":[]}],"type":"Data"},{"name":"-1_0_trans_TransData_1","output_desc":[{"L1_addr_offset":0,"L1_fusion_type":-1,"L1_workspace_size":-1,"addr_type":0,"data_type":"float16","format":"FRACTAL_Z","name":"-1_0_trans_TransData_1","ori_format":"NCHW","ori_shape":[128,128,3,3],"shape":[72,8,16,16],"slice_offset":[],"split_index":0,"total_shape":[],"use_L1_workspace":0,"valid_shape":[]}],"type":"Data"},{"name":"-1_0_Conv2DOPT","output_desc":[{"data_type":0,"name":"-1_0_Conv2DOPT","shape":"NULL"}],"type":"Data"},{"name":"-1_0_Conv2DOPT","output_desc":[{"data_type":0,"name":"-1_0_Conv2DOPT","shape":"NULL"}],"type":"Data"},{"func_name":"conv2d","id":4,"input_desc":[{"L1_addr_offset":0,"L1_fusion_type":-1,"L1_workspace_size":-1,"addr_type":0,"data_type":"float16","name":"-1_0_trans_TransData_0","ori_format":"NCHW","ori_shape":[1,128,112,112],"shape":[1,8,112,112,16],"slice_offset":[],"split_index":0,"total_shape":[],"use_L1_workspace":0,"valid_shape":[]},{"L1_addr_offset":0,"L1_fusion_type":-1,"L1_workspace_size":-1,"addr_type":0,"data_type":"float16","name":"-1_0_trans_TransData_1","ori_format":"NCHW","ori_shape":[128,128,3,3],"shape":[72,8,16,16],"slice_offset":[],"split_index":0,"total_shape":[],"use_L1_workspace":0,"valid_shape":[]},{"data_type":0,"name":"-1_0_Conv2DOPT","shape":"NULL"},{"data_type":0,"name":"-1_0_Conv2DOPT","shape":"NULL"}],"module_name":"impl.conv2d","name":"-1_0_Conv2D","output_desc":[{"L1_addr_offset":0,"L1_fusion_type":-1,"L1_workspace_size":-1,"addr_type":0,"data_type":"float16","name":"-1_0_Conv2D","ori_format":"NCHW","ori_shape":[1,128,112,112],"output_index":0,"shape":[1,8,112,112,16],"slice_offset":[],"split_index":0,"total_shape":[],"use_L1_workspace":0,"valid_shape":[]}],"pattern":"Convolution","prebuild_outs_attrs":{"kwds_args":{},"list_args":[{"L1_addr_offset":0,"L1_fusion_type":-1,"L1_workspace_size":-1,"addr_type":0,"dtype":"float16","format":"NC1HWC0","ori_format":"NCHW","ori_shape":[1,128,112,112],"shape":[1,8,112,112,16],"slice_offset":[],"split_index":0,"total_shape":[],"use_L1_workspace":0,"valid_shape":[]},[1,1,1,1],[1,1,1,1],[1,1,1,1],1,"NCHW",0]},"py_module_path":"/home/HwHiAiUser/Ascend/ascend-toolkit/20.0.0.RC1/x86_64-linux_gcc7.3.0/opp/op_impl/built-in/ai_core/tbe","type":"Conv2D"}]}', 'fusion_op_name': 'te_fused_op_conv2d_a78f65ab5015ec92_0', 'input_size_list': [3211264, 294912], 'input_type_list': ['float16', 'float16'], 'input_file_list': ['float16@input.data', 'float16@input.data'], 'output_size_list': [3211264], 'output_type_list': ['float16'], 'input_memory_type': [0, 0], 'output_memory_type': [0], 'input_l1_addr_list': [], 'output_l1_addr_list': [], 'l1_addr_input_flag': 0, 'slice_offset_list': [[], []], 'valid_shape_list': [[], []], 'platform': 1}, 'shape_args': {'op_type': 'conv2d', 'a_shape': [1, 8, 112, 112, 16], 'b_shape': [128, 8, 3, 3, 16], 'c_shape': [1, 8, 112, 112, 16], 'a_dtype': 'float16', 'b_dtype': 'float16', 'c_dtype': 'float16', 'mad_dtype': 'float32', 'pad': [1, 1, 1, 1], 'stride': [1, 1], 'dilation': [1, 1], 'group': 1, 'bias_flag': False, 'fused_coefficient': [0, 0, 0], 'fused_channel_wise': [0, 0, 0], 'in_fm_memory_type': [0], 'out_fm_memory_type': [0], 'l1_fusion_type': -1, 'fusion_type': 1, 'reserved_ub': 0, 'kernel_name': 'te_fused_op_conv2d_a78f65ab5015ec92_0', 'pooling_shape': [0, 0], 'pooling_stride': [0, 0], 'test_case': 'conv2d_1_128_112_112_128_128_3_3_fp16_fp16_1_1_1_1_1_1_1_1_False', 'op_name': 'te_fused_op_conv2d_a78f65ab5015ec92_0'}}
./AIC_2_L1_SIZE_1024_repository_Ascend310_conv2d_forward.json
ATC run success, welcome to the next use.
conv2d2-1循环
ATC start working now, please wait for a moment.
/usr/local/python3.7.5/lib/python3.7/site-packages/pandas/compat/__init__.py:120: UserWarning: Could not import the lzma module. Your installed Python is incomplete. Attempting to use lzma compression will result in a RuntimeError.
  warnings.warn(msg)
[INFO] [auto_tune] [2021-10-09 14:08:53,609] : tuner_index
[INFO] [auto_tune] [2021-10-09 14:08:53,609] : 4
[INFO] [auto_tune] [2021-10-09 14:08:53,664] : Start kernel te_fused_op_conv2d_a78f65ab5015ec92_0 auto tuning.Total tuning round would be 30
[INFO] [auto_tune] [2021-10-09 14:08:53,664] : 20162
[INFO] [auto_tune] [2021-10-09 14:08:58,723] : 测试point:53
[INFO] [auto_tune] [2021-10-09 14:09:23,186] : No: 0	CYCLES: 564	 SCORE:19167751.0	best result: 564
[INFO] [auto_tune] [2021-10-09 14:09:23,186] : No: 1	CYCLES: 473	 SCORE:14846994.0	best result: 473
[INFO] [auto_tune] [2021-10-09 14:09:23,186] : No: 2	CYCLES: 728	 SCORE:14450688.0	best result: 473
[INFO] [auto_tune] [2021-10-09 14:09:23,187] : No: 3	CYCLES: 976	 SCORE:13025972.0	best result: 473
[INFO] [auto_tune] [2021-10-09 14:09:23,187] : No: 4	CYCLES: 988	 SCORE:11465008.0	best result: 473
[INFO] [auto_tune] [2021-10-09 14:09:23,187] : No: 5	CYCLES: 334	 SCORE:10233405.0	best result: 334
[INFO] [auto_tune] [2021-10-09 14:09:23,188] : No: 6	CYCLES: 555	 SCORE:10016361.0	best result: 334
[INFO] [auto_tune] [2021-10-09 14:09:23,188] : No: 7	CYCLES: 445	 SCORE:8854889.0	best result: 334
[INFO] [auto_tune] [2021-10-09 14:09:23,188] : No: 8	CYCLES: 772	 SCORE:8112666.0	best result: 334
[INFO] [auto_tune] [2021-10-09 14:09:23,189] : No: 9	CYCLES: 522	 SCORE:7944257.0	best result: 334
[INFO] [auto_tune] [2021-10-09 14:09:23,189] : No: 10	CYCLES: 391	 SCORE:7807336.0	best result: 334
[INFO] [auto_tune] [2021-10-09 14:09:23,189] : No: 11	CYCLES: 765	 SCORE:6850696.0	best result: 334
[INFO] [auto_tune] [2021-10-09 14:09:23,189] : No: 12	CYCLES: 598	 SCORE:6482551.0	best result: 334
[INFO] [auto_tune] [2021-10-09 14:09:23,190] : No: 13	CYCLES: 502	 SCORE:6277221.0	best result: 334
[INFO] [auto_tune] [2021-10-09 14:09:23,190] : No: 14	CYCLES: 326	 SCORE:5919001.0	best result: 326
[INFO] [auto_tune] [2021-10-09 14:09:23,190] : No: 15	CYCLES: 302	 SCORE:5488688.0	best result: 302
[INFO] [auto_tune] [2021-10-09 14:09:23,191] : No: 16	CYCLES: 672	 SCORE:5296171.0	best result: 302
[INFO] [auto_tune] [2021-10-09 14:09:23,191] : No: 17	CYCLES: 663	 SCORE:4624220.0	best result: 302
[INFO] [auto_tune] [2021-10-09 14:09:23,191] : No: 18	CYCLES: 251	 SCORE:4483186.0	best result: 251
[INFO] [auto_tune] [2021-10-09 14:09:23,191] : No: 19	CYCLES: 592	 SCORE:4321701.0	best result: 251
[INFO] [auto_tune] [2021-10-09 14:09:23,192] : No: 20	CYCLES: 292	 SCORE:4192719.0	best result: 251
[INFO] [auto_tune] [2021-10-09 14:09:23,192] : No: 21	CYCLES: 487	 SCORE:4116516.0	best result: 251
[INFO] [auto_tune] [2021-10-09 14:09:23,192] : No: 22	CYCLES: 745	 SCORE:3593953.0	best result: 251
[INFO] [auto_tune] [2021-10-09 14:09:23,193] : No: 23	CYCLES: 580	 SCORE:3516517.0	best result: 251
[INFO] [auto_tune] [2021-10-09 14:09:23,193] : No: 24	CYCLES: 376	 SCORE:3018666.0	best result: 251
[INFO] [auto_tune] [2021-10-09 14:09:23,193] : No: 25	CYCLES: 258	 SCORE:2847864.0	best result: 251
[INFO] [auto_tune] [2021-10-09 14:09:23,193] : No: 26	CYCLES: 253	 SCORE:2695356.0	best result: 251
[INFO] [auto_tune] [2021-10-09 14:09:23,194] : No: 27	CYCLES: 631	 SCORE:2486139.0	best result: 251
[INFO] [auto_tune] [2021-10-09 14:09:23,194] : No: 28	CYCLES: 337	 SCORE:2286859.0	best result: 251
[INFO] [auto_tune] [2021-10-09 14:09:23,194] : No: 29	CYCLES: 592	 SCORE:2233922.0	best result: 251
[INFO] [auto_tune] [2021-10-09 14:09:23,194] : No: 30	CYCLES: 561	 SCORE:2176957.0	best result: 251
[INFO] [auto_tune] [2021-10-09 14:09:23,195] : No: 31	CYCLES: 823	 SCORE:2096359.0	best result: 251
[INFO] [auto_tune] [2021-10-09 14:09:23,195] : No: 32	CYCLES: 298	 SCORE:1562236.0	best result: 251
[INFO] [auto_tune] [2021-10-09 14:09:23,195] : No: 33	CYCLES: 287	 SCORE:1540123.0	best result: 251
[INFO] [auto_tune] [2021-10-09 14:09:23,196] : No: 34	CYCLES: 280	 SCORE:1524572.0	best result: 251
[INFO] [auto_tune] [2021-10-09 14:09:23,196] : No: 35	CYCLES: 462	 SCORE:1479750.0	best result: 251
[INFO] [auto_tune] [2021-10-09 14:09:23,196] : No: 36	CYCLES: 385	 SCORE:1451304.0	best result: 251
[INFO] [auto_tune] [2021-10-09 14:09:23,196] : No: 37	CYCLES: 937	 SCORE:1291681.0	best result: 251
[INFO] [auto_tune] [2021-10-09 14:09:23,197] : No: 38	CYCLES: 646	 SCORE:1155092.0	best result: 251
[INFO] [auto_tune] [2021-10-09 14:09:23,197] : No: 39	CYCLES: 361	 SCORE:1109812.0	best result: 251
[INFO] [auto_tune] [2021-10-09 14:09:23,197] : No: 40	CYCLES: 432	 SCORE:786432.0	best result: 251
[INFO] [auto_tune] [2021-10-09 14:09:23,198] : No: 41	CYCLES: 358	 SCORE:777997.0	best result: 251
[INFO] [auto_tune] [2021-10-09 14:09:23,198] : No: 42	CYCLES: 1384	 SCORE:766154.0	best result: 251
[INFO] [auto_tune] [2021-10-09 14:09:23,198] : No: 43	CYCLES: 326	 SCORE:754666.0	best result: 251
[INFO] [auto_tune] [2021-10-09 14:09:23,199] : No: 44	CYCLES: 1005	 SCORE:580506.0	best result: 251
[INFO] [auto_tune] [2021-10-09 14:09:23,199] : No: 45	CYCLES: 288	 SCORE:395909.0	best result: 251
[INFO] [auto_tune] [2021-10-09 14:09:23,199] : No: 46	CYCLES: 767	 SCORE:394558.0	best result: 251
[INFO] [auto_tune] [2021-10-09 14:09:23,199] : No: 47	CYCLES: 556	 SCORE:393048.0	best result: 251
[INFO] [auto_tune] [2021-10-09 14:09:23,200] : No: 48	CYCLES: 1047	 SCORE:391013.0	best result: 251
[INFO] [auto_tune] [2021-10-09 14:09:23,200] : No: 49	CYCLES: 550	 SCORE:385030.0	best result: 251
[INFO] [auto_tune] [2021-10-09 14:09:23,200] : No: 50	CYCLES: 1225	 SCORE:198634.0	best result: 251
[INFO] [auto_tune] [2021-10-09 14:09:23,201] : No: 51	CYCLES: 533	 SCORE:197552.0	best result: 251
[INFO] [auto_tune] [2021-10-09 14:09:26,819] : 测试point:53
[INFO] [auto_tune] [2021-10-09 14:09:52,737] : No: 0	CYCLES: 452	 SCORE:19167751.0	best result: 251
[INFO] [auto_tune] [2021-10-09 14:09:52,738] : No: 1	CYCLES: 482	 SCORE:14846994.0	best result: 251
[INFO] [auto_tune] [2021-10-09 14:09:52,738] : No: 2	CYCLES: 974	 SCORE:14450688.0	best result: 251
[INFO] [auto_tune] [2021-10-09 14:09:52,738] : No: 3	CYCLES: 763	 SCORE:13025972.0	best result: 251
[INFO] [auto_tune] [2021-10-09 14:09:52,739] : No: 4	CYCLES: 979	 SCORE:11465008.0	best result: 251
[INFO] [auto_tune] [2021-10-09 14:09:52,739] : No: 5	CYCLES: 371	 SCORE:10233405.0	best result: 251
[INFO] [auto_tune] [2021-10-09 14:09:52,739] : No: 6	CYCLES: 555	 SCORE:10016361.0	best result: 251
[INFO] [auto_tune] [2021-10-09 14:09:52,740] : No: 7	CYCLES: 669	 SCORE:8854889.0	best result: 251
[INFO] [auto_tune] [2021-10-09 14:09:52,740] : No: 8	CYCLES: 1005	 SCORE:8112666.0	best result: 251
[INFO] [auto_tune] [2021-10-09 14:09:52,740] : No: 9	CYCLES: 380	 SCORE:7944257.0	best result: 251
[INFO] [auto_tune] [2021-10-09 14:09:52,741] : No: 10	CYCLES: 356	 SCORE:7807336.0	best result: 251
[INFO] [auto_tune] [2021-10-09 14:09:52,741] : No: 11	CYCLES: 848	 SCORE:6850696.0	best result: 251
[INFO] [auto_tune] [2021-10-09 14:09:52,741] : No: 12	CYCLES: 311	 SCORE:6482551.0	best result: 251
[INFO] [auto_tune] [2021-10-09 14:09:52,741] : No: 13	CYCLES: 668	 SCORE:6277221.0	best result: 251
[INFO] [auto_tune] [2021-10-09 14:09:52,742] : No: 14	CYCLES: 253	 SCORE:5919001.0	best result: 251
[INFO] [auto_tune] [2021-10-09 14:09:52,742] : No: 15	CYCLES: 288	 SCORE:5488688.0	best result: 251
[INFO] [auto_tune] [2021-10-09 14:09:52,742] : No: 16	CYCLES: 283	 SCORE:5296171.0	best result: 251
[INFO] [auto_tune] [2021-10-09 14:09:52,743] : No: 17	CYCLES: 648	 SCORE:4624220.0	best result: 251
[INFO] [auto_tune] [2021-10-09 14:09:52,743] : No: 18	CYCLES: 405	 SCORE:4483186.0	best result: 251
[INFO] [auto_tune] [2021-10-09 14:09:52,743] : No: 19	CYCLES: 531	 SCORE:4321701.0	best result: 251
[INFO] [auto_tune] [2021-10-09 14:09:52,743] : No: 20	CYCLES: 277	 SCORE:4192719.0	best result: 251
[INFO] [auto_tune] [2021-10-09 14:09:52,744] : No: 21	CYCLES: 603	 SCORE:4116516.0	best result: 251
[INFO] [auto_tune] [2021-10-09 14:09:52,744] : No: 22	CYCLES: 620	 SCORE:3593953.0	best result: 251
[INFO] [auto_tune] [2021-10-09 14:09:52,744] : No: 23	CYCLES: 567	 SCORE:3516517.0	best result: 251
[INFO] [auto_tune] [2021-10-09 14:09:52,745] : No: 24	CYCLES: 256	 SCORE:3018666.0	best result: 251
[INFO] [auto_tune] [2021-10-09 14:09:52,745] : No: 25	CYCLES: 535	 SCORE:2847864.0	best result: 251
[INFO] [auto_tune] [2021-10-09 14:09:52,745] : No: 26	CYCLES: 329	 SCORE:2695356.0	best result: 251
[INFO] [auto_tune] [2021-10-09 14:09:52,745] : No: 27	CYCLES: 680	 SCORE:2486139.0	best result: 251
[INFO] [auto_tune] [2021-10-09 14:09:52,746] : No: 28	CYCLES: 500	 SCORE:2286859.0	best result: 251
[INFO] [auto_tune] [2021-10-09 14:09:52,746] : No: 29	CYCLES: 706	 SCORE:2233922.0	best result: 251
[INFO] [auto_tune] [2021-10-09 14:09:52,746] : No: 30	CYCLES: 458	 SCORE:2176957.0	best result: 251
[INFO] [auto_tune] [2021-10-09 14:09:52,747] : No: 31	CYCLES: 889	 SCORE:2096359.0	best result: 251
[INFO] [auto_tune] [2021-10-09 14:09:52,747] : No: 32	CYCLES: 788	 SCORE:1562236.0	best result: 251
[INFO] [auto_tune] [2021-10-09 14:09:52,747] : No: 33	CYCLES: 256	 SCORE:1540123.0	best result: 251
[INFO] [auto_tune] [2021-10-09 14:09:52,747] : No: 34	CYCLES: 355	 SCORE:1524572.0	best result: 251
[INFO] [auto_tune] [2021-10-09 14:09:52,748] : No: 35	CYCLES: 289	 SCORE:1479750.0	best result: 251
[INFO] [auto_tune] [2021-10-09 14:09:52,748] : No: 36	CYCLES: 306	 SCORE:1451304.0	best result: 251
[INFO] [auto_tune] [2021-10-09 14:09:52,748] : No: 37	CYCLES: 391	 SCORE:1291681.0	best result: 251
[INFO] [auto_tune] [2021-10-09 14:09:52,749] : No: 38	CYCLES: 614	 SCORE:1155092.0	best result: 251
[INFO] [auto_tune] [2021-10-09 14:09:52,749] : No: 39	CYCLES: 436	 SCORE:1109812.0	best result: 251
[INFO] [auto_tune] [2021-10-09 14:09:52,749] : No: 40	CYCLES: 511	 SCORE:786432.0	best result: 251
[INFO] [auto_tune] [2021-10-09 14:09:52,749] : No: 41	CYCLES: 493	 SCORE:777997.0	best result: 251
[INFO] [auto_tune] [2021-10-09 14:09:52,750] : No: 42	CYCLES: 771	 SCORE:766154.0	best result: 251
[INFO] [auto_tune] [2021-10-09 14:09:52,750] : No: 43	CYCLES: 397	 SCORE:754666.0	best result: 251
[INFO] [auto_tune] [2021-10-09 14:09:52,750] : No: 44	CYCLES: 718	 SCORE:580506.0	best result: 251
[INFO] [auto_tune] [2021-10-09 14:09:52,751] : No: 45	CYCLES: 388	 SCORE:395909.0	best result: 251
[INFO] [auto_tune] [2021-10-09 14:09:52,751] : No: 46	CYCLES: 1823	 SCORE:394558.0	best result: 251
[INFO] [auto_tune] [2021-10-09 14:09:52,751] : No: 47	CYCLES: 280	 SCORE:393048.0	best result: 251
[INFO] [auto_tune] [2021-10-09 14:09:52,751] : No: 48	CYCLES: 624	 SCORE:391013.0	best result: 251
[INFO] [auto_tune] [2021-10-09 14:09:52,752] : No: 49	CYCLES: 1588	 SCORE:385030.0	best result: 251
[INFO] [auto_tune] [2021-10-09 14:09:52,752] : No: 50	CYCLES: 1182	 SCORE:198634.0	best result: 251
[INFO] [auto_tune] [2021-10-09 14:09:52,752] : No: 51	CYCLES: 1136	 SCORE:197552.0	best result: 251
[INFO] [auto_tune] [2021-10-09 14:09:52,752] : [4483186.0, 2695356.0, 5919001.0, 3018666.0, 1540123.0, 2847864.0, 4192719.0, 1524572.0, 393048.0, 5296171.0]
[INFO] [auto_tune] [2021-10-09 14:10:20,929] : No: 0	CYCLES: 426	 RAFT:2847864.0	best result: 251
[INFO] [auto_tune] [2021-10-09 14:10:20,930] : No: 1	CYCLES: 290	 RAFT:2847864.0	best result: 251
[INFO] [auto_tune] [2021-10-09 14:10:20,930] : No: 2	CYCLES: 311	 RAFT:1540123.0	best result: 251
[INFO] [auto_tune] [2021-10-09 14:10:20,930] : No: 3	CYCLES: 315	 RAFT:5919001.0	best result: 251
[INFO] [auto_tune] [2021-10-09 14:10:20,931] : No: 4	CYCLES: 233	 RAFT:4483186.0	best result: 233
[INFO] [auto_tune] [2021-10-09 14:10:20,931] : No: 5	CYCLES: 340	 RAFT:5919001.0	best result: 233
[INFO] [auto_tune] [2021-10-09 14:10:20,931] : No: 6	CYCLES: 318	 RAFT:2695356.0	best result: 233
[INFO] [auto_tune] [2021-10-09 14:10:20,932] : No: 7	CYCLES: 303	 RAFT:2847864.0	best result: 233
[INFO] [auto_tune] [2021-10-09 14:10:20,932] : No: 8	CYCLES: 554	 RAFT:5296171.0	best result: 233
[INFO] [auto_tune] [2021-10-09 14:10:20,932] : No: 9	CYCLES: 335	 RAFT:5296171.0	best result: 233
[INFO] [auto_tune] [2021-10-09 14:10:20,932] : No: 10	CYCLES: 313	 RAFT:1524572.0	best result: 233
[INFO] [auto_tune] [2021-10-09 14:10:20,933] : No: 11	CYCLES: 648	 RAFT:1524572.0	best result: 233
[INFO] [auto_tune] [2021-10-09 14:10:20,933] : No: 12	CYCLES: 231	 RAFT:4483186.0	best result: 231
[INFO] [auto_tune] [2021-10-09 14:10:20,933] : No: 13	CYCLES: 314	 RAFT:1524572.0	best result: 231
[INFO] [auto_tune] [2021-10-09 14:10:20,934] : No: 14	CYCLES: 677	 RAFT:5296171.0	best result: 231
[INFO] [auto_tune] [2021-10-09 14:10:20,934] : No: 15	CYCLES: 365	 RAFT:5919001.0	best result: 231
[INFO] [auto_tune] [2021-10-09 14:10:20,934] : No: 16	CYCLES: 619	 RAFT:1524572.0	best result: 231
[INFO] [auto_tune] [2021-10-09 14:10:20,934] : No: 17	CYCLES: 423	 RAFT:1540123.0	best result: 231
[INFO] [auto_tune] [2021-10-09 14:10:20,935] : No: 18	CYCLES: 460	 RAFT:4192719.0	best result: 231
[INFO] [auto_tune] [2021-10-09 14:10:20,935] : No: 19	CYCLES: 520	 RAFT:5296171.0	best result: 231
[INFO] [auto_tune] [2021-10-09 14:10:20,935] : No: 20	CYCLES: 355	 RAFT:4483186.0	best result: 231
[INFO] [auto_tune] [2021-10-09 14:10:20,936] : No: 21	CYCLES: 299	 RAFT:3018666.0	best result: 231
[INFO] [auto_tune] [2021-10-09 14:10:20,936] : No: 22	CYCLES: 259	 RAFT:2847864.0	best result: 231
[INFO] [auto_tune] [2021-10-09 14:10:20,936] : No: 23	CYCLES: 281	 RAFT:5296171.0	best result: 231
[INFO] [auto_tune] [2021-10-09 14:10:20,937] : No: 24	CYCLES: 291	 RAFT:1524572.0	best result: 231
[INFO] [auto_tune] [2021-10-09 14:10:20,937] : No: 25	CYCLES: 324	 RAFT:2695356.0	best result: 231
[INFO] [auto_tune] [2021-10-09 14:10:20,937] : No: 26	CYCLES: 285	 RAFT:2847864.0	best result: 231
[INFO] [auto_tune] [2021-10-09 14:10:20,937] : No: 27	CYCLES: 409	 RAFT:393048.0	best result: 231
[INFO] [auto_tune] [2021-10-09 14:10:20,938] : No: 28	CYCLES: 264	 RAFT:2847864.0	best result: 231
[INFO] [auto_tune] [2021-10-09 14:10:20,938] : No: 29	CYCLES: 378	 RAFT:393048.0	best result: 231
[INFO] [auto_tune] [2021-10-09 14:10:20,938] : No: 30	CYCLES: 329	 RAFT:5296171.0	best result: 231
[INFO] [auto_tune] [2021-10-09 14:10:20,939] : No: 31	CYCLES: 454	 RAFT:1524572.0	best result: 231
[INFO] [auto_tune] [2021-10-09 14:10:20,939] : No: 32	CYCLES: 289	 RAFT:1540123.0	best result: 231
[INFO] [auto_tune] [2021-10-09 14:10:20,939] : No: 33	CYCLES: 374	 RAFT:2847864.0	best result: 231
[INFO] [auto_tune] [2021-10-09 14:10:20,939] : No: 34	CYCLES: 766	 RAFT:1524572.0	best result: 231
[INFO] [auto_tune] [2021-10-09 14:10:20,940] : No: 35	CYCLES: 370	 RAFT:2695356.0	best result: 231
[INFO] [auto_tune] [2021-10-09 14:10:20,940] : No: 36	CYCLES: 367	 RAFT:2847864.0	best result: 231
[INFO] [auto_tune] [2021-10-09 14:10:20,940] : No: 37	CYCLES: 284	 RAFT:3018666.0	best result: 231
[INFO] [auto_tune] [2021-10-09 14:10:20,941] : No: 38	CYCLES: 293	 RAFT:1524572.0	best result: 231
[INFO] [auto_tune] [2021-10-09 14:10:20,941] : No: 39	CYCLES: 406	 RAFT:3018666.0	best result: 231
[INFO] [auto_tune] [2021-10-09 14:10:20,941] : No: 40	CYCLES: 280	 RAFT:2847864.0	best result: 231
[INFO] [auto_tune] [2021-10-09 14:10:20,941] : No: 41	CYCLES: 364	 RAFT:4483186.0	best result: 231
[INFO] [auto_tune] [2021-10-09 14:10:20,942] : No: 42	CYCLES: 270	 RAFT:1540123.0	best result: 231
[INFO] [auto_tune] [2021-10-09 14:10:20,942] : No: 43	CYCLES: 289	 RAFT:2847864.0	best result: 231
[INFO] [auto_tune] [2021-10-09 14:10:20,942] : No: 44	CYCLES: 410	 RAFT:1540123.0	best result: 231
[INFO] [auto_tune] [2021-10-09 14:10:20,942] : No: 45	CYCLES: 275	 RAFT:3018666.0	best result: 231
[INFO] [auto_tune] [2021-10-09 14:10:20,943] : No: 46	CYCLES: 343	 RAFT:5296171.0	best result: 231
[INFO] [auto_tune] [2021-10-09 14:10:20,943] : No: 47	CYCLES: 343	 RAFT:393048.0	best result: 231
[INFO] [auto_tune] [2021-10-09 14:10:20,943] : No: 48	CYCLES: 290	 RAFT:1524572.0	best result: 231
[INFO] [auto_tune] [2021-10-09 14:10:20,944] : No: 49	CYCLES: 303	 RAFT:5296171.0	best result: 231
[INFO] [auto_tune] [2021-10-09 14:10:20,944] : [4483186.0, 4483186.0, 4483186.0, 2695356.0, 5919001.0, 3018666.0, 1540123.0, 2847864.0, 2847864.0, 2847864.0]
[INFO] [auto_tune] [2021-10-09 14:10:52,365] : No: 0	CYCLES: 317	 RAFT:2847864.0	best result: 231
[INFO] [auto_tune] [2021-10-09 14:10:52,366] : No: 1	CYCLES: 275	 RAFT:1540123.0	best result: 231
[INFO] [auto_tune] [2021-10-09 14:10:52,366] : No: 2	CYCLES: 474	 RAFT:1540123.0	best result: 231
[INFO] [auto_tune] [2021-10-09 14:10:52,366] : No: 3	CYCLES: 466	 RAFT:3018666.0	best result: 231
[INFO] [auto_tune] [2021-10-09 14:10:52,367] : No: 4	CYCLES: 360	 RAFT:1540123.0	best result: 231
[INFO] [auto_tune] [2021-10-09 14:10:52,367] : No: 5	CYCLES: 445	 RAFT:2847864.0	best result: 231
[INFO] [auto_tune] [2021-10-09 14:10:52,367] : No: 6	CYCLES: 548	 RAFT:2847864.0	best result: 231
[INFO] [auto_tune] [2021-10-09 14:10:52,367] : No: 7	CYCLES: 280	 RAFT:2847864.0	best result: 231
[INFO] [auto_tune] [2021-10-09 14:10:52,368] : No: 8	CYCLES: 417	 RAFT:5919001.0	best result: 231
[INFO] [auto_tune] [2021-10-09 14:10:52,368] : No: 9	CYCLES: 722	 RAFT:2695356.0	best result: 231
[INFO] [auto_tune] [2021-10-09 14:10:52,368] : No: 10	CYCLES: 510	 RAFT:2695356.0	best result: 231
[INFO] [auto_tune] [2021-10-09 14:10:52,369] : No: 11	CYCLES: 363	 RAFT:4483186.0	best result: 231
[INFO] [auto_tune] [2021-10-09 14:10:52,369] : No: 12	CYCLES: 480	 RAFT:2847864.0	best result: 231
[INFO] [auto_tune] [2021-10-09 14:10:52,369] : No: 13	CYCLES: 462	 RAFT:2847864.0	best result: 231
[INFO] [auto_tune] [2021-10-09 14:10:52,369] : No: 14	CYCLES: 299	 RAFT:3018666.0	best result: 231
[INFO] [auto_tune] [2021-10-09 14:10:52,370] : No: 15	CYCLES: 279	 RAFT:1540123.0	best result: 231
[INFO] [auto_tune] [2021-10-09 14:10:52,370] : No: 16	CYCLES: 565	 RAFT:2695356.0	best result: 231
[INFO] [auto_tune] [2021-10-09 14:10:52,370] : No: 17	CYCLES: 523	 RAFT:2695356.0	best result: 231
[INFO] [auto_tune] [2021-10-09 14:10:52,371] : No: 18	CYCLES: 273	 RAFT:3018666.0	best result: 231
[INFO] [auto_tune] [2021-10-09 14:10:52,371] : No: 19	CYCLES: 256	 RAFT:1540123.0	best result: 231
[INFO] [auto_tune] [2021-10-09 14:10:52,371] : No: 20	CYCLES: 296	 RAFT:3018666.0	best result: 231
[INFO] [auto_tune] [2021-10-09 14:10:52,372] : No: 21	CYCLES: 471	 RAFT:2847864.0	best result: 231
[INFO] [auto_tune] [2021-10-09 14:10:52,372] : No: 22	CYCLES: 258	 RAFT:5919001.0	best result: 231
[INFO] [auto_tune] [2021-10-09 14:10:52,372] : No: 23	CYCLES: 320	 RAFT:2847864.0	best result: 231
[INFO] [auto_tune] [2021-10-09 14:10:52,372] : No: 24	CYCLES: 244	 RAFT:4483186.0	best result: 231
[INFO] [auto_tune] [2021-10-09 14:10:52,373] : No: 25	CYCLES: 275	 RAFT:4483186.0	best result: 231
[INFO] [auto_tune] [2021-10-09 14:10:52,373] : No: 26	CYCLES: 279	 RAFT:2695356.0	best result: 231
[INFO] [auto_tune] [2021-10-09 14:10:52,373] : No: 27	CYCLES: 293	 RAFT:2847864.0	best result: 231
[INFO] [auto_tune] [2021-10-09 14:10:52,374] : No: 28	CYCLES: 314	 RAFT:3018666.0	best result: 231
[INFO] [auto_tune] [2021-10-09 14:10:52,374] : No: 29	CYCLES: 254	 RAFT:2695356.0	best result: 231
[INFO] [auto_tune] [2021-10-09 14:10:52,374] : No: 30	CYCLES: 503	 RAFT:2695356.0	best result: 231
[INFO] [auto_tune] [2021-10-09 14:10:52,374] : No: 31	CYCLES: 548	 RAFT:2695356.0	best result: 231
[INFO] [auto_tune] [2021-10-09 14:10:52,375] : No: 32	CYCLES: 311	 RAFT:4483186.0	best result: 231
[INFO] [auto_tune] [2021-10-09 14:10:52,375] : No: 33	CYCLES: 384	 RAFT:1540123.0	best result: 231
[INFO] [auto_tune] [2021-10-09 14:10:52,375] : No: 34	CYCLES: 503	 RAFT:2847864.0	best result: 231
[INFO] [auto_tune] [2021-10-09 14:10:52,376] : No: 35	CYCLES: 341	 RAFT:2847864.0	best result: 231
[INFO] [auto_tune] [2021-10-09 14:10:52,376] : No: 36	CYCLES: 265	 RAFT:3018666.0	best result: 231
[INFO] [auto_tune] [2021-10-09 14:10:52,376] : No: 37	CYCLES: 396	 RAFT:2695356.0	best result: 231
[INFO] [auto_tune] [2021-10-09 14:10:52,376] : No: 38	CYCLES: 266	 RAFT:3018666.0	best result: 231
[INFO] [auto_tune] [2021-10-09 14:10:52,377] : No: 39	CYCLES: 881	 RAFT:2695356.0	best result: 231
[INFO] [auto_tune] [2021-10-09 14:10:52,377] : No: 40	CYCLES: 407	 RAFT:4483186.0	best result: 231
[INFO] [auto_tune] [2021-10-09 14:10:52,377] : No: 41	CYCLES: 252	 RAFT:2695356.0	best result: 231
[INFO] [auto_tune] [2021-10-09 14:10:52,378] : No: 42	CYCLES: 342	 RAFT:5919001.0	best result: 231
[INFO] [auto_tune] [2021-10-09 14:10:52,378] : No: 43	CYCLES: 468	 RAFT:2847864.0	best result: 231
[INFO] [auto_tune] [2021-10-09 14:10:52,378] : No: 44	CYCLES: 269	 RAFT:1540123.0	best result: 231
[INFO] [auto_tune] [2021-10-09 14:10:52,379] : No: 45	CYCLES: 361	 RAFT:2847864.0	best result: 231
[INFO] [auto_tune] [2021-10-09 14:10:52,379] : No: 46	CYCLES: 271	 RAFT:2695356.0	best result: 231
[INFO] [auto_tune] [2021-10-09 14:10:52,379] : No: 47	CYCLES: 568	 RAFT:2847864.0	best result: 231
[INFO] [auto_tune] [2021-10-09 14:10:52,379] : No: 48	CYCLES: 419	 RAFT:2847864.0	best result: 231
[INFO] [auto_tune] [2021-10-09 14:10:52,380] : No: 49	CYCLES: 717	 RAFT:2695356.0	best result: 231
[INFO] [auto_tune] [2021-10-09 14:10:52,380] : [4483186.0, 4483186.0, 4483186.0, 4483186.0, 2695356.0, 2695356.0, 5919001.0, 2695356.0, 3018666.0, 1540123.0]
[INFO] [auto_tune] [2021-10-09 14:11:17,485] : No: 0	CYCLES: 442	 RAFT:3018666.0	best result: 231
[INFO] [auto_tune] [2021-10-09 14:11:17,486] : No: 1	CYCLES: 350	 RAFT:5919001.0	best result: 231
[INFO] [auto_tune] [2021-10-09 14:11:17,486] : No: 2	CYCLES: 283	 RAFT:4483186.0	best result: 231
[INFO] [auto_tune] [2021-10-09 14:11:17,486] : No: 3	CYCLES: 294	 RAFT:2695356.0	best result: 231
[INFO] [auto_tune] [2021-10-09 14:11:17,486] : No: 4	CYCLES: 297	 RAFT:2695356.0	best result: 231
[INFO] [auto_tune] [2021-10-09 14:11:17,487] : No: 5	CYCLES: 279	 RAFT:2695356.0	best result: 231
[INFO] [auto_tune] [2021-10-09 14:11:17,487] : No: 6	CYCLES: 252	 RAFT:4483186.0	best result: 231
[INFO] [auto_tune] [2021-10-09 14:11:17,487] : No: 7	CYCLES: 283	 RAFT:3018666.0	best result: 231
[INFO] [auto_tune] [2021-10-09 14:11:17,488] : No: 8	CYCLES: 440	 RAFT:2695356.0	best result: 231
[INFO] [auto_tune] [2021-10-09 14:11:17,488] : No: 9	CYCLES: 242	 RAFT:4483186.0	best result: 231
[INFO] [auto_tune] [2021-10-09 14:11:17,488] : No: 10	CYCLES: 264	 RAFT:5919001.0	best result: 231
[INFO] [auto_tune] [2021-10-09 14:11:17,489] : No: 11	CYCLES: 577	 RAFT:2695356.0	best result: 231
[INFO] [auto_tune] [2021-10-09 14:11:17,489] : No: 12	CYCLES: 388	 RAFT:3018666.0	best result: 231
[INFO] [auto_tune] [2021-10-09 14:11:17,489] : No: 13	CYCLES: 424	 RAFT:3018666.0	best result: 231
[INFO] [auto_tune] [2021-10-09 14:11:17,489] : No: 14	CYCLES: 267	 RAFT:3018666.0	best result: 231
[INFO] [auto_tune] [2021-10-09 14:11:17,490] : No: 15	CYCLES: 260	 RAFT:5919001.0	best result: 231
[INFO] [auto_tune] [2021-10-09 14:11:17,490] : No: 16	CYCLES: 259	 RAFT:2695356.0	best result: 231
[INFO] [auto_tune] [2021-10-09 14:11:17,490] : No: 17	CYCLES: 583	 RAFT:2695356.0	best result: 231
[INFO] [auto_tune] [2021-10-09 14:11:17,490] : No: 18	CYCLES: 447	 RAFT:2695356.0	best result: 231
[INFO] [auto_tune] [2021-10-09 14:11:17,491] : No: 19	CYCLES: 573	 RAFT:2695356.0	best result: 231
[INFO] [auto_tune] [2021-10-09 14:11:17,491] : No: 20	CYCLES: 258	 RAFT:1540123.0	best result: 231
[INFO] [auto_tune] [2021-10-09 14:11:17,491] : No: 21	CYCLES: 306	 RAFT:5919001.0	best result: 231
[INFO] [auto_tune] [2021-10-09 14:11:17,492] : No: 22	CYCLES: 419	 RAFT:3018666.0	best result: 231
[INFO] [auto_tune] [2021-10-09 14:11:17,492] : No: 23	CYCLES: 329	 RAFT:4483186.0	best result: 231
[INFO] [auto_tune] [2021-10-09 14:11:17,492] : No: 24	CYCLES: 642	 RAFT:2695356.0	best result: 231
[INFO] [auto_tune] [2021-10-09 14:11:17,493] : No: 25	CYCLES: 292	 RAFT:2695356.0	best result: 231
[INFO] [auto_tune] [2021-10-09 14:11:17,493] : No: 26	CYCLES: 275	 RAFT:3018666.0	best result: 231
[INFO] [auto_tune] [2021-10-09 14:11:17,493] : No: 27	CYCLES: 452	 RAFT:2695356.0	best result: 231
[INFO] [auto_tune] [2021-10-09 14:11:17,493] : No: 28	CYCLES: 597	 RAFT:3018666.0	best result: 231
[INFO] [auto_tune] [2021-10-09 14:11:17,494] : No: 29	CYCLES: 354	 RAFT:2695356.0	best result: 231
[INFO] [auto_tune] [2021-10-09 14:11:17,494] : No: 30	CYCLES: 249	 RAFT:1540123.0	best result: 231
[INFO] [auto_tune] [2021-10-09 14:11:17,494] : No: 31	CYCLES: 287	 RAFT:1540123.0	best result: 231
[INFO] [auto_tune] [2021-10-09 14:11:17,494] : No: 32	CYCLES: 272	 RAFT:2695356.0	best result: 231
[INFO] [auto_tune] [2021-10-09 14:11:17,495] : No: 33	CYCLES: 246	 RAFT:5919001.0	best result: 231
[INFO] [auto_tune] [2021-10-09 14:11:17,495] : No: 34	CYCLES: 258	 RAFT:4483186.0	best result: 231
[INFO] [auto_tune] [2021-10-09 14:11:17,495] : No: 35	CYCLES: 253	 RAFT:2695356.0	best result: 231
[INFO] [auto_tune] [2021-10-09 14:11:17,496] : No: 36	CYCLES: 431	 RAFT:3018666.0	best result: 231
[INFO] [auto_tune] [2021-10-09 14:11:17,496] : No: 37	CYCLES: 245	 RAFT:4483186.0	best result: 231
[INFO] [auto_tune] [2021-10-09 14:11:17,496] : No: 38	CYCLES: 710	 RAFT:2695356.0	best result: 231
[INFO] [auto_tune] [2021-10-09 14:11:17,496] : No: 39	CYCLES: 455	 RAFT:2695356.0	best result: 231
[INFO] [auto_tune] [2021-10-09 14:11:17,497] : No: 40	CYCLES: 341	 RAFT:5919001.0	best result: 231
[INFO] [auto_tune] [2021-10-09 14:11:17,497] : No: 41	CYCLES: 275	 RAFT:3018666.0	best result: 231
[INFO] [auto_tune] [2021-10-09 14:11:17,497] : No: 42	CYCLES: 299	 RAFT:2695356.0	best result: 231
[INFO] [auto_tune] [2021-10-09 14:11:17,498] : No: 43	CYCLES: 252	 RAFT:1540123.0	best result: 231
[INFO] [auto_tune] [2021-10-09 14:11:17,498] : No: 44	CYCLES: 300	 RAFT:2695356.0	best result: 231
[INFO] [auto_tune] [2021-10-09 14:11:17,498] : No: 45	CYCLES: 255	 RAFT:5919001.0	best result: 231
[INFO] [auto_tune] [2021-10-09 14:11:17,498] : No: 46	CYCLES: 285	 RAFT:2695356.0	best result: 231
[INFO] [auto_tune] [2021-10-09 14:11:17,499] : No: 47	CYCLES: 383	 RAFT:2695356.0	best result: 231
[INFO] [auto_tune] [2021-10-09 14:11:17,499] : No: 48	CYCLES: 710	 RAFT:2695356.0	best result: 231
[INFO] [auto_tune] [2021-10-09 14:11:17,499] : No: 49	CYCLES: 280	 RAFT:2695356.0	best result: 231
[INFO] [auto_tune] [2021-10-09 14:11:17,500] : [4483186.0, 4483186.0, 4483186.0, 4483186.0, 4483186.0, 5919001.0, 1540123.0, 4483186.0, 2695356.0, 4483186.0]
[INFO] [auto_tune] [2021-10-09 14:11:41,249] : No: 0	CYCLES: 322	 RAFT:2695356.0	best result: 231
[INFO] [auto_tune] [2021-10-09 14:11:41,249] : No: 1	CYCLES: 275	 RAFT:5919001.0	best result: 231
[INFO] [auto_tune] [2021-10-09 14:11:41,250] : No: 2	CYCLES: 518	 RAFT:2695356.0	best result: 231
[INFO] [auto_tune] [2021-10-09 14:11:41,250] : No: 3	CYCLES: 289	 RAFT:1540123.0	best result: 231
[INFO] [auto_tune] [2021-10-09 14:11:41,250] : No: 4	CYCLES: 542	 RAFT:2695356.0	best result: 231
[INFO] [auto_tune] [2021-10-09 14:11:41,251] : No: 5	CYCLES: 555	 RAFT:2695356.0	best result: 231
[INFO] [auto_tune] [2021-10-09 14:11:41,251] : No: 6	CYCLES: 248	 RAFT:5919001.0	best result: 231
[INFO] [auto_tune] [2021-10-09 14:11:41,251] : No: 7	CYCLES: 797	 RAFT:2695356.0	best result: 231
[INFO] [auto_tune] [2021-10-09 14:11:41,252] : No: 8	CYCLES: 406	 RAFT:2695356.0	best result: 231
[INFO] [auto_tune] [2021-10-09 14:11:41,252] : No: 9	CYCLES: 406	 RAFT:2695356.0	best result: 231
[INFO] [auto_tune] [2021-10-09 14:11:41,252] : No: 10	CYCLES: 368	 RAFT:4483186.0	best result: 231
[INFO] [auto_tune] [2021-10-09 14:11:41,252] : No: 11	CYCLES: 271	 RAFT:1540123.0	best result: 231
[INFO] [auto_tune] [2021-10-09 14:11:41,253] : No: 12	CYCLES: 368	 RAFT:4483186.0	best result: 231
[INFO] [auto_tune] [2021-10-09 14:11:41,253] : No: 13	CYCLES: 310	 RAFT:2695356.0	best result: 231
[INFO] [auto_tune] [2021-10-09 14:11:41,253] : No: 14	CYCLES: 259	 RAFT:4483186.0	best result: 231
[INFO] [auto_tune] [2021-10-09 14:11:41,254] : No: 15	CYCLES: 371	 RAFT:1540123.0	best result: 231
[INFO] [auto_tune] [2021-10-09 14:11:41,254] : No: 16	CYCLES: 299	 RAFT:1540123.0	best result: 231
[INFO] [auto_tune] [2021-10-09 14:11:41,254] : No: 17	CYCLES: 256	 RAFT:4483186.0	best result: 231
[INFO] [auto_tune] [2021-10-09 14:11:41,254] : No: 18	CYCLES: 400	 RAFT:2695356.0	best result: 231
[INFO] [auto_tune] [2021-10-09 14:11:41,255] : No: 19	CYCLES: 368	 RAFT:4483186.0	best result: 231
[INFO] [auto_tune] [2021-10-09 14:11:41,255] : No: 20	CYCLES: 319	 RAFT:1540123.0	best result: 231
[INFO] [auto_tune] [2021-10-09 14:11:41,255] : No: 21	CYCLES: 244	 RAFT:4483186.0	best result: 231
[INFO] [auto_tune] [2021-10-09 14:11:41,256] : No: 22	CYCLES: 271	 RAFT:1540123.0	best result: 231
[INFO] [auto_tune] [2021-10-09 14:11:41,256] : No: 23	CYCLES: 282	 RAFT:4483186.0	best result: 231
[INFO] [auto_tune] [2021-10-09 14:11:41,256] : No: 24	CYCLES: 885	 RAFT:2695356.0	best result: 231
[INFO] [auto_tune] [2021-10-09 14:11:41,256] : No: 25	CYCLES: 249	 RAFT:1540123.0	best result: 231
[INFO] [auto_tune] [2021-10-09 14:11:41,257] : No: 26	CYCLES: 518	 RAFT:2695356.0	best result: 231
[INFO] [auto_tune] [2021-10-09 14:11:41,257] : No: 27	CYCLES: 359	 RAFT:1540123.0	best result: 231
[INFO] [auto_tune] [2021-10-09 14:11:41,257] : No: 28	CYCLES: 550	 RAFT:2695356.0	best result: 231
[INFO] [auto_tune] [2021-10-09 14:11:41,258] : No: 29	CYCLES: 265	 RAFT:4483186.0	best result: 231
[INFO] [auto_tune] [2021-10-09 14:11:41,258] : No: 30	CYCLES: 342	 RAFT:4483186.0	best result: 231
[INFO] [auto_tune] [2021-10-09 14:11:41,258] : No: 31	CYCLES: 254	 RAFT:5919001.0	best result: 231
[INFO] [auto_tune] [2021-10-09 14:11:41,258] : No: 32	CYCLES: 624	 RAFT:2695356.0	best result: 231
[INFO] [auto_tune] [2021-10-09 14:11:41,259] : No: 33	CYCLES: 291	 RAFT:2695356.0	best result: 231
[INFO] [auto_tune] [2021-10-09 14:11:41,259] : No: 34	CYCLES: 643	 RAFT:2695356.0	best result: 231
[INFO] [auto_tune] [2021-10-09 14:11:41,259] : No: 35	CYCLES: 292	 RAFT:1540123.0	best result: 231
[INFO] [auto_tune] [2021-10-09 14:11:41,260] : No: 36	CYCLES: 259	 RAFT:2695356.0	best result: 231
[INFO] [auto_tune] [2021-10-09 14:11:41,260] : No: 37	CYCLES: 491	 RAFT:4483186.0	best result: 231
[INFO] [auto_tune] [2021-10-09 14:11:41,260] : No: 38	CYCLES: 287	 RAFT:1540123.0	best result: 231
[INFO] [auto_tune] [2021-10-09 14:11:41,260] : No: 39	CYCLES: 443	 RAFT:2695356.0	best result: 231
[INFO] [auto_tune] [2021-10-09 14:11:41,261] : No: 40	CYCLES: 722	 RAFT:2695356.0	best result: 231
[INFO] [auto_tune] [2021-10-09 14:11:41,261] : No: 41	CYCLES: 227	 RAFT:4483186.0	best result: 227
[INFO] [auto_tune] [2021-10-09 14:11:41,261] : No: 42	CYCLES: 362	 RAFT:2695356.0	best result: 227
[INFO] [auto_tune] [2021-10-09 14:11:41,262] : No: 43	CYCLES: 401	 RAFT:1540123.0	best result: 227
[INFO] [auto_tune] [2021-10-09 14:11:41,262] : No: 44	CYCLES: 289	 RAFT:1540123.0	best result: 227
[INFO] [auto_tune] [2021-10-09 14:11:41,262] : No: 45	CYCLES: 311	 RAFT:2695356.0	best result: 227
[INFO] [auto_tune] [2021-10-09 14:11:41,262] : No: 46	CYCLES: 675	 RAFT:2695356.0	best result: 227
[INFO] [auto_tune] [2021-10-09 14:11:41,263] : No: 47	CYCLES: 512	 RAFT:2695356.0	best result: 227
[INFO] [auto_tune] [2021-10-09 14:11:41,263] : No: 48	CYCLES: 253	 RAFT:5919001.0	best result: 227
[INFO] [auto_tune] [2021-10-09 14:11:41,263] : No: 49	CYCLES: 311	 RAFT:2695356.0	best result: 227
[INFO] [auto_tune] [2021-10-09 14:11:41,264] : [4483186.0, 4483186.0, 4483186.0, 4483186.0, 4483186.0, 4483186.0, 4483186.0, 5919001.0, 5919001.0, 1540123.0]
[INFO] [auto_tune] [2021-10-09 14:11:41,264] : the account of feasibility is not enough,                 then batch_size is: 5000;
[INFO] [auto_tune] [2021-10-09 14:11:43,315] : No: 0	CYCLES: 288	 RAFT:1540123.0	best result: 227
[INFO] [auto_tune] [2021-10-09 14:11:43,316] : [4483186.0, 4483186.0, 4483186.0, 4483186.0, 4483186.0, 4483186.0, 4483186.0, 5919001.0, 5919001.0, 1540123.0]
[INFO] [auto_tune] [2021-10-09 14:12:12,461] : No: 0	CYCLES: 573	 RAFT:2233922.0	best result: 227
[INFO] [auto_tune] [2021-10-09 14:12:12,462] : No: 1	CYCLES: 665	 RAFT:6277221.0	best result: 227
[INFO] [auto_tune] [2021-10-09 14:12:12,462] : No: 2	CYCLES: 302	 RAFT:754666.0	best result: 227
[INFO] [auto_tune] [2021-10-09 14:12:12,462] : No: 3	CYCLES: 601	 RAFT:3593953.0	best result: 227
[INFO] [auto_tune] [2021-10-09 14:12:12,463] : No: 4	CYCLES: 627	 RAFT:2176957.0	best result: 227
[INFO] [auto_tune] [2021-10-09 14:12:12,463] : No: 5	CYCLES: 527	 RAFT:4116516.0	best result: 227
[INFO] [auto_tune] [2021-10-09 14:12:12,463] : No: 6	CYCLES: 295	 RAFT:1479750.0	best result: 227
[INFO] [auto_tune] [2021-10-09 14:12:12,464] : No: 7	CYCLES: 283	 RAFT:5488688.0	best result: 227
[INFO] [auto_tune] [2021-10-09 14:12:12,464] : No: 8	CYCLES: 499	 RAFT:6277221.0	best result: 227
[INFO] [auto_tune] [2021-10-09 14:12:12,464] : No: 9	CYCLES: 314	 RAFT:5488688.0	best result: 227
[INFO] [auto_tune] [2021-10-09 14:12:12,465] : No: 10	CYCLES: 501	 RAFT:393048.0	best result: 227
[INFO] [auto_tune] [2021-10-09 14:12:12,465] : No: 11	CYCLES: 545	 RAFT:6482551.0	best result: 227
[INFO] [auto_tune] [2021-10-09 14:12:12,465] : No: 12	CYCLES: 1275	 RAFT:580506.0	best result: 227
[INFO] [auto_tune] [2021-10-09 14:12:12,465] : No: 13	CYCLES: 419	 RAFT:777997.0	best result: 227
[INFO] [auto_tune] [2021-10-09 14:12:12,466] : No: 14	CYCLES: 265	 RAFT:1540123.0	best result: 227
[INFO] [auto_tune] [2021-10-09 14:12:12,466] : No: 15	CYCLES: 513	 RAFT:786432.0	best result: 227
[INFO] [auto_tune] [2021-10-09 14:12:12,466] : No: 16	CYCLES: 272	 RAFT:7807336.0	best result: 227
[INFO] [auto_tune] [2021-10-09 14:12:12,467] : No: 17	CYCLES: 963	 RAFT:391013.0	best result: 227
[INFO] [auto_tune] [2021-10-09 14:12:12,467] : No: 18	CYCLES: 635	 RAFT:385030.0	best result: 227
[INFO] [auto_tune] [2021-10-09 14:12:12,467] : No: 19	CYCLES: 678	 RAFT:6277221.0	best result: 227
[INFO] [auto_tune] [2021-10-09 14:12:12,467] : No: 20	CYCLES: 1142	 RAFT:394558.0	best result: 227
[INFO] [auto_tune] [2021-10-09 14:12:12,468] : No: 21	CYCLES: 431	 RAFT:2286859.0	best result: 227
[INFO] [auto_tune] [2021-10-09 14:12:12,468] : No: 22	CYCLES: 282	 RAFT:1451304.0	best result: 227
[INFO] [auto_tune] [2021-10-09 14:12:12,468] : No: 23	CYCLES: 889	 RAFT:197552.0	best result: 227
[INFO] [auto_tune] [2021-10-09 14:12:12,469] : No: 24	CYCLES: 286	 RAFT:1540123.0	best result: 227
[INFO] [auto_tune] [2021-10-09 14:12:12,469] : No: 25	CYCLES: 1005	 RAFT:197552.0	best result: 227
[INFO] [auto_tune] [2021-10-09 14:12:12,469] : No: 26	CYCLES: 1598	 RAFT:394558.0	best result: 227
[INFO] [auto_tune] [2021-10-09 14:12:12,469] : No: 27	CYCLES: 251	 RAFT:786432.0	best result: 227
[INFO] [auto_tune] [2021-10-09 14:12:12,470] : No: 28	CYCLES: 1161	 RAFT:197552.0	best result: 227
[INFO] [auto_tune] [2021-10-09 14:12:12,470] : No: 29	CYCLES: 812	 RAFT:8112666.0	best result: 227
[INFO] [auto_tune] [2021-10-09 14:12:12,470] : No: 30	CYCLES: 307	 RAFT:1479750.0	best result: 227
[INFO] [auto_tune] [2021-10-09 14:12:12,471] : No: 31	CYCLES: 769	 RAFT:395909.0	best result: 227
[INFO] [auto_tune] [2021-10-09 14:12:12,471] : No: 32	CYCLES: 259	 RAFT:6482551.0	best result: 227
[INFO] [auto_tune] [2021-10-09 14:12:12,471] : No: 33	CYCLES: 290	 RAFT:2847864.0	best result: 227
[INFO] [auto_tune] [2021-10-09 14:12:12,472] : No: 34	CYCLES: 268	 RAFT:5488688.0	best result: 227
[INFO] [auto_tune] [2021-10-09 14:12:12,472] : No: 35	CYCLES: 691	 RAFT:2096359.0	best result: 227
[INFO] [auto_tune] [2021-10-09 14:12:12,472] : No: 36	CYCLES: 335	 RAFT:7944257.0	best result: 227
[INFO] [auto_tune] [2021-10-09 14:12:12,472] : No: 37	CYCLES: 529	 RAFT:10233405.0	best result: 227
[INFO] [auto_tune] [2021-10-09 14:12:12,473] : No: 38	CYCLES: 578	 RAFT:2096359.0	best result: 227
[INFO] [auto_tune] [2021-10-09 14:12:12,473] : No: 39	CYCLES: 309	 RAFT:2847864.0	best result: 227
[INFO] [auto_tune] [2021-10-09 14:12:12,473] : No: 40	CYCLES: 732	 RAFT:8112666.0	best result: 227
[INFO] [auto_tune] [2021-10-09 14:12:12,474] : No: 41	CYCLES: 287	 RAFT:1562236.0	best result: 227
[INFO] [auto_tune] [2021-10-09 14:12:12,474] : No: 42	CYCLES: 388	 RAFT:2847864.0	best result: 227
[INFO] [auto_tune] [2021-10-09 14:12:12,474] : No: 43	CYCLES: 1890	 RAFT:385030.0	best result: 227
[INFO] [auto_tune] [2021-10-09 14:12:12,474] : No: 44	CYCLES: 788	 RAFT:391013.0	best result: 227
[INFO] [auto_tune] [2021-10-09 14:12:12,475] : No: 45	CYCLES: 569	 RAFT:4321701.0	best result: 227
[INFO] [auto_tune] [2021-10-09 14:12:12,475] : No: 46	CYCLES: 401	 RAFT:393048.0	best result: 227
[INFO] [auto_tune] [2021-10-09 14:12:12,475] : No: 47	CYCLES: 552	 RAFT:2233922.0	best result: 227
[INFO] [auto_tune] [2021-10-09 14:12:12,476] : No: 48	CYCLES: 311	 RAFT:2695356.0	best result: 227
[INFO] [auto_tune] [2021-10-09 14:12:12,476] : No: 49	CYCLES: 401	 RAFT:7807336.0	best result: 227
[INFO] [auto_tune] [2021-10-09 14:12:12,476] : [4483186.0, 4483186.0, 4483186.0, 4483186.0, 4483186.0, 4483186.0, 4483186.0, 5919001.0, 5919001.0, 1540123.0]
[INFO] [auto_tune] [2021-10-09 14:12:35,510] : No: 0	CYCLES: 249	 RAFT:5919001.0	best result: 227
[INFO] [auto_tune] [2021-10-09 14:12:35,510] : No: 1	CYCLES: 363	 RAFT:4483186.0	best result: 227
[INFO] [auto_tune] [2021-10-09 14:12:35,510] : No: 2	CYCLES: 406	 RAFT:4483186.0	best result: 227
[INFO] [auto_tune] [2021-10-09 14:12:35,511] : No: 3	CYCLES: 241	 RAFT:4483186.0	best result: 227
[INFO] [auto_tune] [2021-10-09 14:12:35,511] : No: 4	CYCLES: 485	 RAFT:5919001.0	best result: 227
[INFO] [auto_tune] [2021-10-09 14:12:35,511] : No: 5	CYCLES: 265	 RAFT:5919001.0	best result: 227
[INFO] [auto_tune] [2021-10-09 14:12:35,511] : No: 6	CYCLES: 273	 RAFT:5919001.0	best result: 227
[INFO] [auto_tune] [2021-10-09 14:12:35,512] : No: 7	CYCLES: 360	 RAFT:4483186.0	best result: 227
[INFO] [auto_tune] [2021-10-09 14:12:35,512] : No: 8	CYCLES: 321	 RAFT:1540123.0	best result: 227
[INFO] [auto_tune] [2021-10-09 14:12:35,512] : No: 9	CYCLES: 348	 RAFT:5919001.0	best result: 227
[INFO] [auto_tune] [2021-10-09 14:12:35,513] : No: 10	CYCLES: 267	 RAFT:1540123.0	best result: 227
[INFO] [auto_tune] [2021-10-09 14:12:35,513] : No: 11	CYCLES: 295	 RAFT:1540123.0	best result: 227
[INFO] [auto_tune] [2021-10-09 14:12:35,513] : No: 12	CYCLES: 318	 RAFT:1540123.0	best result: 227
[INFO] [auto_tune] [2021-10-09 14:12:35,513] : No: 13	CYCLES: 281	 RAFT:1540123.0	best result: 227
[INFO] [auto_tune] [2021-10-09 14:12:35,514] : No: 14	CYCLES: 427	 RAFT:1540123.0	best result: 227
[INFO] [auto_tune] [2021-10-09 14:12:35,514] : No: 15	CYCLES: 242	 RAFT:4483186.0	best result: 227
[INFO] [auto_tune] [2021-10-09 14:12:35,514] : No: 16	CYCLES: 310	 RAFT:4483186.0	best result: 227
[INFO] [auto_tune] [2021-10-09 14:12:35,515] : No: 17	CYCLES: 427	 RAFT:1540123.0	best result: 227
[INFO] [auto_tune] [2021-10-09 14:12:35,515] : No: 18	CYCLES: 349	 RAFT:4483186.0	best result: 227
[INFO] [auto_tune] [2021-10-09 14:12:35,515] : No: 19	CYCLES: 367	 RAFT:5919001.0	best result: 227
[INFO] [auto_tune] [2021-10-09 14:12:35,516] : No: 20	CYCLES: 233	 RAFT:1540123.0	best result: 227
[INFO] [auto_tune] [2021-10-09 14:12:35,516] : No: 21	CYCLES: 428	 RAFT:1540123.0	best result: 227
[INFO] [auto_tune] [2021-10-09 14:12:35,516] : No: 22	CYCLES: 481	 RAFT:5919001.0	best result: 227
[INFO] [auto_tune] [2021-10-09 14:12:35,516] : No: 23	CYCLES: 253	 RAFT:1540123.0	best result: 227
[INFO] [auto_tune] [2021-10-09 14:12:35,517] : No: 24	CYCLES: 237	 RAFT:4483186.0	best result: 227
[INFO] [auto_tune] [2021-10-09 14:12:35,517] : No: 25	CYCLES: 274	 RAFT:1540123.0	best result: 227
[INFO] [auto_tune] [2021-10-09 14:12:35,517] : No: 26	CYCLES: 253	 RAFT:4483186.0	best result: 227
[INFO] [auto_tune] [2021-10-09 14:12:35,517] : No: 27	CYCLES: 256	 RAFT:4483186.0	best result: 227
[INFO] [auto_tune] [2021-10-09 14:12:35,518] : No: 28	CYCLES: 243	 RAFT:4483186.0	best result: 227
[INFO] [auto_tune] [2021-10-09 14:12:35,518] : No: 29	CYCLES: 350	 RAFT:1540123.0	best result: 227
[INFO] [auto_tune] [2021-10-09 14:12:35,518] : No: 30	CYCLES: 238	 RAFT:4483186.0	best result: 227
[INFO] [auto_tune] [2021-10-09 14:12:35,519] : No: 31	CYCLES: 496	 RAFT:4483186.0	best result: 227
[INFO] [auto_tune] [2021-10-09 14:12:35,519] : No: 32	CYCLES: 432	 RAFT:1540123.0	best result: 227
[INFO] [auto_tune] [2021-10-09 14:12:35,519] : No: 33	CYCLES: 400	 RAFT:5919001.0	best result: 227
[INFO] [auto_tune] [2021-10-09 14:12:35,519] : No: 34	CYCLES: 401	 RAFT:4483186.0	best result: 227
[INFO] [auto_tune] [2021-10-09 14:12:35,520] : No: 35	CYCLES: 275	 RAFT:1540123.0	best result: 227
[INFO] [auto_tune] [2021-10-09 14:12:35,520] : No: 36	CYCLES: 271	 RAFT:1540123.0	best result: 227
[INFO] [auto_tune] [2021-10-09 14:12:35,520] : No: 37	CYCLES: 332	 RAFT:1540123.0	best result: 227
[INFO] [auto_tune] [2021-10-09 14:12:35,521] : No: 38	CYCLES: 319	 RAFT:1540123.0	best result: 227
[INFO] [auto_tune] [2021-10-09 14:12:35,521] : No: 39	CYCLES: 251	 RAFT:5919001.0	best result: 227
[INFO] [auto_tune] [2021-10-09 14:12:35,521] : No: 40	CYCLES: 253	 RAFT:5919001.0	best result: 227
[INFO] [auto_tune] [2021-10-09 14:12:35,522] : No: 41	CYCLES: 391	 RAFT:1540123.0	best result: 227
[INFO] [auto_tune] [2021-10-09 14:12:35,522] : No: 42	CYCLES: 234	 RAFT:4483186.0	best result: 227
[INFO] [auto_tune] [2021-10-09 14:12:35,522] : No: 43	CYCLES: 252	 RAFT:5919001.0	best result: 227
[INFO] [auto_tune] [2021-10-09 14:12:35,522] : No: 44	CYCLES: 358	 RAFT:1540123.0	best result: 227
[INFO] [auto_tune] [2021-10-09 14:12:35,523] : No: 45	CYCLES: 347	 RAFT:4483186.0	best result: 227
[INFO] [auto_tune] [2021-10-09 14:12:35,523] : No: 46	CYCLES: 289	 RAFT:1540123.0	best result: 227
[INFO] [auto_tune] [2021-10-09 14:12:35,523] : No: 47	CYCLES: 350	 RAFT:4483186.0	best result: 227
[INFO] [auto_tune] [2021-10-09 14:12:35,524] : No: 48	CYCLES: 286	 RAFT:5919001.0	best result: 227
[INFO] [auto_tune] [2021-10-09 14:12:35,524] : No: 49	CYCLES: 310	 RAFT:4483186.0	best result: 227
[INFO] [auto_tune] [2021-10-09 14:12:35,524] : [4483186.0, 4483186.0, 4483186.0, 1540123.0, 4483186.0, 4483186.0, 4483186.0, 4483186.0, 4483186.0, 4483186.0]
[INFO] [auto_tune] [2021-10-09 14:12:59,822] : No: 0	CYCLES: 277	 RAFT:4483186.0	best result: 227
[INFO] [auto_tune] [2021-10-09 14:12:59,822] : No: 1	CYCLES: 293	 RAFT:1540123.0	best result: 227
[INFO] [auto_tune] [2021-10-09 14:12:59,822] : No: 2	CYCLES: 310	 RAFT:1540123.0	best result: 227
[INFO] [auto_tune] [2021-10-09 14:12:59,823] : No: 3	CYCLES: 219	 RAFT:1540123.0	best result: 219
[INFO] [auto_tune] [2021-10-09 14:12:59,823] : No: 4	CYCLES: 376	 RAFT:1540123.0	best result: 219
[INFO] [auto_tune] [2021-10-09 14:12:59,823] : No: 5	CYCLES: 274	 RAFT:1540123.0	best result: 219
[INFO] [auto_tune] [2021-10-09 14:12:59,824] : No: 6	CYCLES: 477	 RAFT:4483186.0	best result: 219
[INFO] [auto_tune] [2021-10-09 14:12:59,824] : No: 7	CYCLES: 287	 RAFT:1540123.0	best result: 219
[INFO] [auto_tune] [2021-10-09 14:12:59,824] : No: 8	CYCLES: 340	 RAFT:1540123.0	best result: 219
[INFO] [auto_tune] [2021-10-09 14:12:59,824] : No: 9	CYCLES: 436	 RAFT:1540123.0	best result: 219
[INFO] [auto_tune] [2021-10-09 14:12:59,825] : No: 10	CYCLES: 414	 RAFT:4483186.0	best result: 219
[INFO] [auto_tune] [2021-10-09 14:12:59,825] : No: 11	CYCLES: 362	 RAFT:1540123.0	best result: 219
[INFO] [auto_tune] [2021-10-09 14:12:59,825] : No: 12	CYCLES: 334	 RAFT:4483186.0	best result: 219
[INFO] [auto_tune] [2021-10-09 14:12:59,826] : No: 13	CYCLES: 296	 RAFT:1540123.0	best result: 219
[INFO] [auto_tune] [2021-10-09 14:12:59,826] : No: 14	CYCLES: 270	 RAFT:1540123.0	best result: 219
[INFO] [auto_tune] [2021-10-09 14:12:59,826] : No: 15	CYCLES: 473	 RAFT:4483186.0	best result: 219
[INFO] [auto_tune] [2021-10-09 14:12:59,826] : No: 16	CYCLES: 286	 RAFT:4483186.0	best result: 219
[INFO] [auto_tune] [2021-10-09 14:12:59,827] : No: 17	CYCLES: 473	 RAFT:4483186.0	best result: 219
[INFO] [auto_tune] [2021-10-09 14:12:59,827] : No: 18	CYCLES: 275	 RAFT:1540123.0	best result: 219
[INFO] [auto_tune] [2021-10-09 14:12:59,827] : No: 19	CYCLES: 392	 RAFT:1540123.0	best result: 219
[INFO] [auto_tune] [2021-10-09 14:12:59,828] : No: 20	CYCLES: 300	 RAFT:1540123.0	best result: 219
[INFO] [auto_tune] [2021-10-09 14:12:59,828] : No: 21	CYCLES: 350	 RAFT:4483186.0	best result: 219
[INFO] [auto_tune] [2021-10-09 14:12:59,828] : No: 22	CYCLES: 354	 RAFT:4483186.0	best result: 219
[INFO] [auto_tune] [2021-10-09 14:12:59,828] : No: 23	CYCLES: 243	 RAFT:4483186.0	best result: 219
[INFO] [auto_tune] [2021-10-09 14:12:59,829] : No: 24	CYCLES: 262	 RAFT:1540123.0	best result: 219
[INFO] [auto_tune] [2021-10-09 14:12:59,829] : No: 25	CYCLES: 413	 RAFT:1540123.0	best result: 219
[INFO] [auto_tune] [2021-10-09 14:12:59,829] : No: 26	CYCLES: 271	 RAFT:1540123.0	best result: 219
[INFO] [auto_tune] [2021-10-09 14:12:59,830] : No: 27	CYCLES: 357	 RAFT:1540123.0	best result: 219
[INFO] [auto_tune] [2021-10-09 14:12:59,830] : No: 28	CYCLES: 258	 RAFT:4483186.0	best result: 219
[INFO] [auto_tune] [2021-10-09 14:12:59,830] : No: 29	CYCLES: 280	 RAFT:4483186.0	best result: 219
[INFO] [auto_tune] [2021-10-09 14:12:59,830] : No: 30	CYCLES: 237	 RAFT:4483186.0	best result: 219
[INFO] [auto_tune] [2021-10-09 14:12:59,831] : No: 31	CYCLES: 278	 RAFT:1540123.0	best result: 219
[INFO] [auto_tune] [2021-10-09 14:12:59,831] : No: 32	CYCLES: 247	 RAFT:4483186.0	best result: 219
[INFO] [auto_tune] [2021-10-09 14:12:59,831] : No: 33	CYCLES: 470	 RAFT:4483186.0	best result: 219
[INFO] [auto_tune] [2021-10-09 14:12:59,832] : No: 34	CYCLES: 362	 RAFT:4483186.0	best result: 219
[INFO] [auto_tune] [2021-10-09 14:12:59,832] : No: 35	CYCLES: 362	 RAFT:4483186.0	best result: 219
[INFO] [auto_tune] [2021-10-09 14:12:59,832] : No: 36	CYCLES: 403	 RAFT:4483186.0	best result: 219
[INFO] [auto_tune] [2021-10-09 14:12:59,832] : No: 37	CYCLES: 472	 RAFT:4483186.0	best result: 219
[INFO] [auto_tune] [2021-10-09 14:12:59,833] : No: 38	CYCLES: 242	 RAFT:4483186.0	best result: 219
[INFO] [auto_tune] [2021-10-09 14:12:59,833] : No: 39	CYCLES: 446	 RAFT:1540123.0	best result: 219
[INFO] [auto_tune] [2021-10-09 14:12:59,833] : No: 40	CYCLES: 254	 RAFT:4483186.0	best result: 219
[INFO] [auto_tune] [2021-10-09 14:12:59,834] : No: 41	CYCLES: 274	 RAFT:4483186.0	best result: 219
[INFO] [auto_tune] [2021-10-09 14:12:59,834] : No: 42	CYCLES: 239	 RAFT:4483186.0	best result: 219
[INFO] [auto_tune] [2021-10-09 14:12:59,834] : No: 43	CYCLES: 350	 RAFT:4483186.0	best result: 219
[INFO] [auto_tune] [2021-10-09 14:12:59,834] : No: 44	CYCLES: 326	 RAFT:1540123.0	best result: 219
[INFO] [auto_tune] [2021-10-09 14:12:59,835] : No: 45	CYCLES: 275	 RAFT:1540123.0	best result: 219
[INFO] [auto_tune] [2021-10-09 14:12:59,835] : No: 46	CYCLES: 269	 RAFT:4483186.0	best result: 219
[INFO] [auto_tune] [2021-10-09 14:12:59,835] : No: 47	CYCLES: 254	 RAFT:1540123.0	best result: 219
[INFO] [auto_tune] [2021-10-09 14:12:59,836] : No: 48	CYCLES: 286	 RAFT:1540123.0	best result: 219
[INFO] [auto_tune] [2021-10-09 14:12:59,836] : No: 49	CYCLES: 356	 RAFT:1540123.0	best result: 219
[INFO] [auto_tune] [2021-10-09 14:12:59,836] : [1540123.0, 4483186.0, 4483186.0, 4483186.0, 1540123.0, 4483186.0, 4483186.0, 4483186.0, 4483186.0, 4483186.0]
[INFO] [auto_tune] [2021-10-09 14:13:21,157] : No: 0	CYCLES: 287	 RAFT:1540123.0	best result: 219
[INFO] [auto_tune] [2021-10-09 14:13:21,158] : No: 1	CYCLES: 262	 RAFT:1540123.0	best result: 219
[INFO] [auto_tune] [2021-10-09 14:13:21,158] : No: 2	CYCLES: 356	 RAFT:1540123.0	best result: 219
[INFO] [auto_tune] [2021-10-09 14:13:21,158] : No: 3	CYCLES: 309	 RAFT:1540123.0	best result: 219
[INFO] [auto_tune] [2021-10-09 14:13:21,159] : No: 4	CYCLES: 290	 RAFT:1540123.0	best result: 219
[INFO] [auto_tune] [2021-10-09 14:13:21,159] : No: 5	CYCLES: 223	 RAFT:1540123.0	best result: 219
[INFO] [auto_tune] [2021-10-09 14:13:21,159] : No: 6	CYCLES: 221	 RAFT:1540123.0	best result: 219
[INFO] [auto_tune] [2021-10-09 14:13:21,159] : No: 7	CYCLES: 363	 RAFT:4483186.0	best result: 219
[INFO] [auto_tune] [2021-10-09 14:13:21,160] : No: 8	CYCLES: 319	 RAFT:4483186.0	best result: 219
[INFO] [auto_tune] [2021-10-09 14:13:21,160] : No: 9	CYCLES: 276	 RAFT:4483186.0	best result: 219
[INFO] [auto_tune] [2021-10-09 14:13:21,160] : No: 10	CYCLES: 488	 RAFT:4483186.0	best result: 219
[INFO] [auto_tune] [2021-10-09 14:13:21,161] : No: 11	CYCLES: 289	 RAFT:1540123.0	best result: 219
[INFO] [auto_tune] [2021-10-09 14:13:21,161] : No: 12	CYCLES: 359	 RAFT:1540123.0	best result: 219
[INFO] [auto_tune] [2021-10-09 14:13:21,161] : No: 13	CYCLES: 265	 RAFT:1540123.0	best result: 219
[INFO] [auto_tune] [2021-10-09 14:13:21,161] : No: 14	CYCLES: 236	 RAFT:4483186.0	best result: 219
[INFO] [auto_tune] [2021-10-09 14:13:21,162] : No: 15	CYCLES: 249	 RAFT:4483186.0	best result: 219
[INFO] [auto_tune] [2021-10-09 14:13:21,162] : No: 16	CYCLES: 272	 RAFT:1540123.0	best result: 219
[INFO] [auto_tune] [2021-10-09 14:13:21,162] : No: 17	CYCLES: 340	 RAFT:1540123.0	best result: 219
[INFO] [auto_tune] [2021-10-09 14:13:21,163] : No: 18	CYCLES: 276	 RAFT:1540123.0	best result: 219
[INFO] [auto_tune] [2021-10-09 14:13:21,163] : No: 19	CYCLES: 318	 RAFT:4483186.0	best result: 219
[INFO] [auto_tune] [2021-10-09 14:13:21,163] : No: 20	CYCLES: 277	 RAFT:1540123.0	best result: 219
[INFO] [auto_tune] [2021-10-09 14:13:21,164] : No: 21	CYCLES: 304	 RAFT:4483186.0	best result: 219
[INFO] [auto_tune] [2021-10-09 14:13:21,164] : No: 22	CYCLES: 311	 RAFT:4483186.0	best result: 219
[INFO] [auto_tune] [2021-10-09 14:13:21,164] : No: 23	CYCLES: 350	 RAFT:4483186.0	best result: 219
[INFO] [auto_tune] [2021-10-09 14:13:21,164] : No: 24	CYCLES: 252	 RAFT:1540123.0	best result: 219
[INFO] [auto_tune] [2021-10-09 14:13:21,165] : No: 25	CYCLES: 304	 RAFT:1540123.0	best result: 219
[INFO] [auto_tune] [2021-10-09 14:13:21,165] : No: 26	CYCLES: 366	 RAFT:4483186.0	best result: 219
[INFO] [auto_tune] [2021-10-09 14:13:21,165] : No: 27	CYCLES: 349	 RAFT:4483186.0	best result: 219
[INFO] [auto_tune] [2021-10-09 14:13:21,166] : No: 28	CYCLES: 235	 RAFT:4483186.0	best result: 219
[INFO] [auto_tune] [2021-10-09 14:13:21,166] : No: 29	CYCLES: 262	 RAFT:4483186.0	best result: 219
[INFO] [auto_tune] [2021-10-09 14:13:21,166] : No: 30	CYCLES: 373	 RAFT:1540123.0	best result: 219
[INFO] [auto_tune] [2021-10-09 14:13:21,166] : No: 31	CYCLES: 315	 RAFT:4483186.0	best result: 219
[INFO] [auto_tune] [2021-10-09 14:13:21,167] : No: 32	CYCLES: 379	 RAFT:4483186.0	best result: 219
[INFO] [auto_tune] [2021-10-09 14:13:21,167] : No: 33	CYCLES: 278	 RAFT:1540123.0	best result: 219
[INFO] [auto_tune] [2021-10-09 14:13:21,167] : No: 34	CYCLES: 316	 RAFT:4483186.0	best result: 219
[INFO] [auto_tune] [2021-10-09 14:13:21,168] : No: 35	CYCLES: 234	 RAFT:4483186.0	best result: 219
[INFO] [auto_tune] [2021-10-09 14:13:21,168] : No: 36	CYCLES: 358	 RAFT:1540123.0	best result: 219
[INFO] [auto_tune] [2021-10-09 14:13:21,168] : No: 37	CYCLES: 272	 RAFT:1540123.0	best result: 219
[INFO] [auto_tune] [2021-10-09 14:13:21,168] : No: 38	CYCLES: 297	 RAFT:1540123.0	best result: 219
[INFO] [auto_tune] [2021-10-09 14:13:21,169] : No: 39	CYCLES: 357	 RAFT:4483186.0	best result: 219
[truncated: 7,971,537 more chars]
