# Supplementary material for: Accelerating the tuning process for optimizing DNN operators by ROFT model
Source: Sci Rep. 2025 Oct 17;15:36327. doi: 10.1038/s41598-025-20139-x (PMC12534627; doi:10.1038/s41598-025-20139-x)
Supplement: Supplementary file 1 — Supplementary Information. [file 41598_2025_20139_MOESM1_ESM.zip › ROFT_data/testcase/test-log/log_depthconv,gemm,avgpool.txt]

nohup: ignoring input
depthconv1-1循环
ATC start working now, please wait for a moment.
/usr/local/python3.7.5/lib/python3.7/site-packages/pandas/compat/__init__.py:120: UserWarning: Could not import the lzma module. Your installed Python is incomplete. Attempting to use lzma compression will result in a RuntimeError.
  warnings.warn(msg)
[INFO] [auto_tune] [2021-10-11 23:14:51,010] : tuner_index
[INFO] [auto_tune] [2021-10-11 23:14:51,011] : 4
[INFO] [auto_tune] [2021-10-11 23:14:51,025] : Start kernel te_fused_op_depthwise_conv2d_a78f65ab5015ec92_0 auto tuning.Total tuning round would be 30
[INFO] [auto_tune] [2021-10-11 23:14:51,025] : 5616
[INFO] [auto_tune] [2021-10-11 23:14:52,816] : 测试point:113
[INFO] [auto_tune] [2021-10-11 23:15:48,578] : No: 0	CYCLES: 39	 SCORE:1178243114.0	best result: 39
[INFO] [auto_tune] [2021-10-11 23:15:48,578] : No: 1	CYCLES: 31	 SCORE:1150988748.0	best result: 31
[INFO] [auto_tune] [2021-10-11 23:15:48,579] : No: 2	CYCLES: 31	 SCORE:1068997226.0	best result: 31
[INFO] [auto_tune] [2021-10-11 23:15:48,579] : No: 3	CYCLES: 38	 SCORE:1041590311.0	best result: 31
[INFO] [auto_tune] [2021-10-11 23:15:48,579] : No: 4	CYCLES: 55	 SCORE:1031235227.0	best result: 31
[INFO] [auto_tune] [2021-10-11 23:15:48,580] : No: 5	CYCLES: 30	 SCORE:986661388.0	best result: 30
[INFO] [auto_tune] [2021-10-11 23:15:48,580] : No: 6	CYCLES: 29	 SCORE:959139219.0	best result: 29
[INFO] [auto_tune] [2021-10-11 23:15:48,580] : No: 7	CYCLES: 61	 SCORE:945943893.0	best result: 29
[INFO] [auto_tune] [2021-10-11 23:15:48,580] : No: 8	CYCLES: 38	 SCORE:903979061.0	best result: 29
[INFO] [auto_tune] [2021-10-11 23:15:48,581] : No: 9	CYCLES: 66	 SCORE:860531044.0	best result: 29
[INFO] [auto_tune] [2021-10-11 23:15:48,581] : No: 10	CYCLES: 35	 SCORE:848663935.0	best result: 29
[INFO] [auto_tune] [2021-10-11 23:15:48,581] : No: 11	CYCLES: 43	 SCORE:793193185.0	best result: 29
[INFO] [auto_tune] [2021-10-11 23:15:48,582] : No: 12	CYCLES: 42	 SCORE:737566156.0	best result: 29
[INFO] [auto_tune] [2021-10-11 23:15:48,582] : No: 13	CYCLES: 76	 SCORE:689339762.0	best result: 29
[INFO] [auto_tune] [2021-10-11 23:15:48,582] : No: 14	CYCLES: 43	 SCORE:681782185.0	best result: 29
[INFO] [auto_tune] [2021-10-11 23:15:48,583] : No: 15	CYCLES: 37	 SCORE:653831138.0	best result: 29
[INFO] [auto_tune] [2021-10-11 23:15:48,583] : No: 16	CYCLES: 30	 SCORE:571822459.0	best result: 29
[INFO] [auto_tune] [2021-10-11 23:15:48,583] : No: 17	CYCLES: 29	 SCORE:562985661.0	best result: 29
[INFO] [auto_tune] [2021-10-11 23:15:48,584] : No: 18	CYCLES: 39	 SCORE:554136706.0	best result: 29
[INFO] [auto_tune] [2021-10-11 23:15:48,584] : No: 19	CYCLES: 29	 SCORE:545275569.0	best result: 29
[INFO] [auto_tune] [2021-10-11 23:15:48,584] : No: 20	CYCLES: 77	 SCORE:517659306.0	best result: 29
[INFO] [auto_tune] [2021-10-11 23:15:48,584] : No: 21	CYCLES: 39	 SCORE:513481951.0	best result: 29
[INFO] [auto_tune] [2021-10-11 23:15:48,585] : No: 22	CYCLES: 29	 SCORE:500786268.0	best result: 29
[INFO] [auto_tune] [2021-10-11 23:15:48,585] : No: 23	CYCLES: 30	 SCORE:491851506.0	best result: 29
[INFO] [auto_tune] [2021-10-11 23:15:48,585] : No: 24	CYCLES: 40	 SCORE:485292734.0	best result: 29
[INFO] [auto_tune] [2021-10-11 23:15:48,586] : No: 25	CYCLES: 41	 SCORE:482904386.0	best result: 29
[INFO] [auto_tune] [2021-10-11 23:15:48,586] : No: 26	CYCLES: 31	 SCORE:473944879.0	best result: 29
[INFO] [auto_tune] [2021-10-11 23:15:48,586] : No: 27	CYCLES: 44	 SCORE:437982483.0	best result: 29
[INFO] [auto_tune] [2021-10-11 23:15:48,586] : No: 28	CYCLES: 43	 SCORE:428960662.0	best result: 29
[INFO] [auto_tune] [2021-10-11 23:15:48,587] : No: 29	CYCLES: 44	 SCORE:392747704.0	best result: 29
[INFO] [auto_tune] [2021-10-11 23:15:48,587] : No: 30	CYCLES: 42	 SCORE:383662916.0	best result: 29
[INFO] [auto_tune] [2021-10-11 23:15:48,587] : No: 31	CYCLES: 32	 SCORE:356332408.0	best result: 29
[INFO] [auto_tune] [2021-10-11 23:15:48,588] : No: 32	CYCLES: 32	 SCORE:347196770.0	best result: 29
[INFO] [auto_tune] [2021-10-11 23:15:48,588] : No: 33	CYCLES: 99	 SCORE:345487607.0	best result: 29
[INFO] [auto_tune] [2021-10-11 23:15:48,588] : No: 34	CYCLES: 62	 SCORE:343745075.0	best result: 29
[INFO] [auto_tune] [2021-10-11 23:15:48,588] : No: 35	CYCLES: 48	 SCORE:328887129.0	best result: 29
[INFO] [auto_tune] [2021-10-11 23:15:48,589] : No: 36	CYCLES: 30	 SCORE:319713073.0	best result: 29
[INFO] [auto_tune] [2021-10-11 23:15:48,589] : No: 37	CYCLES: 51	 SCORE:315314631.0	best result: 29
[INFO] [auto_tune] [2021-10-11 23:15:48,589] : No: 38	CYCLES: 33	 SCORE:301326353.0	best result: 29
[INFO] [auto_tune] [2021-10-11 23:15:48,590] : No: 39	CYCLES: 74	 SCORE:286843681.0	best result: 29
[INFO] [auto_tune] [2021-10-11 23:15:48,590] : No: 40	CYCLES: 36	 SCORE:282887978.0	best result: 29
[INFO] [auto_tune] [2021-10-11 23:15:48,590] : No: 41	CYCLES: 56	 SCORE:264397728.0	best result: 29
[INFO] [auto_tune] [2021-10-11 23:15:48,590] : No: 42	CYCLES: 38	 SCORE:245855385.0	best result: 29
[INFO] [auto_tune] [2021-10-11 23:15:48,591] : No: 43	CYCLES: 83	 SCORE:229779920.0	best result: 29
[INFO] [auto_tune] [2021-10-11 23:15:48,591] : No: 44	CYCLES: 59	 SCORE:227260728.0	best result: 29
[INFO] [auto_tune] [2021-10-11 23:15:48,591] : No: 45	CYCLES: 40	 SCORE:217943712.0	best result: 29
[INFO] [auto_tune] [2021-10-11 23:15:48,592] : No: 46	CYCLES: 70	 SCORE:172553102.0	best result: 29
[INFO] [auto_tune] [2021-10-11 23:15:48,592] : No: 47	CYCLES: 72	 SCORE:171160650.0	best result: 29
[INFO] [auto_tune] [2021-10-11 23:15:48,592] : No: 48	CYCLES: 45	 SCORE:161764244.0	best result: 29
[INFO] [auto_tune] [2021-10-11 23:15:48,593] : No: 49	CYCLES: 105	 SCORE:115162535.0	best result: 29
[INFO] [auto_tune] [2021-10-11 23:15:48,593] : No: 50	CYCLES: 52	 SCORE:114581691.0	best result: 29
[INFO] [auto_tune] [2021-10-11 23:15:48,593] : No: 51	CYCLES: 106	 SCORE:105104877.0	best result: 29
[INFO] [auto_tune] [2021-10-11 23:15:48,593] : No: 52	CYCLES: 65	 SCORE:95614560.0	best result: 29
[INFO] [auto_tune] [2021-10-11 23:15:48,594] : No: 53	CYCLES: 78	 SCORE:76593306.0	best result: 29
[INFO] [auto_tune] [2021-10-11 23:15:48,594] : No: 54	CYCLES: 102	 SCORE:57517700.0	best result: 29
[INFO] [auto_tune] [2021-10-11 23:15:48,594] : No: 55	CYCLES: 35	 SCORE:50277939.0	best result: 29
[INFO] [auto_tune] [2021-10-11 23:15:48,595] : No: 56	CYCLES: 34	 SCORE:50227188.0	best result: 29
[INFO] [auto_tune] [2021-10-11 23:15:48,595] : No: 57	CYCLES: 37	 SCORE:50059637.0	best result: 29
[INFO] [auto_tune] [2021-10-11 23:15:48,595] : No: 58	CYCLES: 35	 SCORE:49998030.0	best result: 29
[INFO] [auto_tune] [2021-10-11 23:15:48,595] : No: 59	CYCLES: 57	 SCORE:49932645.0	best result: 29
[INFO] [auto_tune] [2021-10-11 23:15:48,596] : No: 60	CYCLES: 40	 SCORE:49864775.0	best result: 29
[INFO] [auto_tune] [2021-10-11 23:15:48,596] : No: 61	CYCLES: 37	 SCORE:49792566.0	best result: 29
[INFO] [auto_tune] [2021-10-11 23:15:48,596] : No: 62	CYCLES: 64	 SCORE:49715595.0	best result: 29
[INFO] [auto_tune] [2021-10-11 23:15:48,597] : No: 63	CYCLES: 42	 SCORE:49635334.0	best result: 29
[INFO] [auto_tune] [2021-10-11 23:15:48,597] : No: 64	CYCLES: 41	 SCORE:49458331.0	best result: 29
[INFO] [auto_tune] [2021-10-11 23:15:48,597] : No: 65	CYCLES: 67	 SCORE:49457597.0	best result: 29
[INFO] [auto_tune] [2021-10-11 23:15:48,597] : No: 66	CYCLES: 43	 SCORE:49257579.0	best result: 29
[INFO] [auto_tune] [2021-10-11 23:15:48,598] : No: 67	CYCLES: 41	 SCORE:49027952.0	best result: 29
[INFO] [auto_tune] [2021-10-11 23:15:48,598] : No: 68	CYCLES: 44	 SCORE:48762739.0	best result: 29
[INFO] [auto_tune] [2021-10-11 23:15:48,598] : No: 69	CYCLES: 79	 SCORE:48761623.0	best result: 29
[INFO] [auto_tune] [2021-10-11 23:15:48,599] : No: 70	CYCLES: 44	 SCORE:48614098.0	best result: 29
[INFO] [auto_tune] [2021-10-11 23:15:48,599] : No: 71	CYCLES: 40	 SCORE:48216328.0	best result: 29
[INFO] [auto_tune] [2021-10-11 23:15:48,599] : No: 72	CYCLES: 38	 SCORE:48152597.0	best result: 29
[INFO] [auto_tune] [2021-10-11 23:15:48,600] : No: 73	CYCLES: 39	 SCORE:48086918.0	best result: 29
[INFO] [auto_tune] [2021-10-11 23:15:48,600] : No: 74	CYCLES: 39	 SCORE:48019201.0	best result: 29
[INFO] [auto_tune] [2021-10-11 23:15:48,600] : No: 75	CYCLES: 43	 SCORE:47646438.0	best result: 29
[INFO] [auto_tune] [2021-10-11 23:15:48,600] : No: 76	CYCLES: 50	 SCORE:47645807.0	best result: 29
[INFO] [auto_tune] [2021-10-11 23:15:48,601] : No: 77	CYCLES: 89	 SCORE:47643913.0	best result: 29
[INFO] [auto_tune] [2021-10-11 23:15:48,601] : No: 78	CYCLES: 41	 SCORE:47564232.0	best result: 29
[INFO] [auto_tune] [2021-10-11 23:15:48,601] : No: 79	CYCLES: 44	 SCORE:47479162.0	best result: 29
[INFO] [auto_tune] [2021-10-11 23:15:48,602] : No: 80	CYCLES: 41	 SCORE:47391079.0	best result: 29
[INFO] [auto_tune] [2021-10-11 23:15:48,602] : No: 81	CYCLES: 53	 SCORE:47390379.0	best result: 29
[INFO] [auto_tune] [2021-10-11 23:15:48,602] : No: 82	CYCLES: 42	 SCORE:47005151.0	best result: 29
[INFO] [auto_tune] [2021-10-11 23:15:48,603] : No: 83	CYCLES: 42	 SCORE:46899291.0	best result: 29
[INFO] [auto_tune] [2021-10-11 23:15:48,603] : No: 84	CYCLES: 43	 SCORE:46431223.0	best result: 29
[INFO] [auto_tune] [2021-10-11 23:15:48,603] : No: 85	CYCLES: 46	 SCORE:46301607.0	best result: 29
[INFO] [auto_tune] [2021-10-11 23:15:48,603] : No: 86	CYCLES: 46	 SCORE:45876955.0	best result: 29
[INFO] [auto_tune] [2021-10-11 23:15:48,604] : No: 87	CYCLES: 47	 SCORE:45722063.0	best result: 29
[INFO] [auto_tune] [2021-10-11 23:15:48,604] : No: 88	CYCLES: 64	 SCORE:45558397.0	best result: 29
[INFO] [auto_tune] [2021-10-11 23:15:48,604] : No: 89	CYCLES: 127	 SCORE:45554501.0	best result: 29
[INFO] [auto_tune] [2021-10-11 23:15:48,605] : No: 90	CYCLES: 48	 SCORE:45389299.0	best result: 29
[INFO] [auto_tune] [2021-10-11 23:15:48,605] : No: 91	CYCLES: 50	 SCORE:45210261.0	best result: 29
[INFO] [auto_tune] [2021-10-11 23:15:48,605] : No: 92	CYCLES: 68	 SCORE:45020399.0	best result: 29
[INFO] [auto_tune] [2021-10-11 23:15:48,605] : No: 93	CYCLES: 54	 SCORE:44823494.0	best result: 29
[INFO] [auto_tune] [2021-10-11 23:15:48,606] : No: 94	CYCLES: 54	 SCORE:44393075.0	best result: 29
[INFO] [auto_tune] [2021-10-11 23:15:48,606] : No: 95	CYCLES: 76	 SCORE:44391299.0	best result: 29
[INFO] [auto_tune] [2021-10-11 23:15:48,606] : No: 96	CYCLES: 53	 SCORE:43911170.0	best result: 29
[INFO] [auto_tune] [2021-10-11 23:15:48,607] : No: 97	CYCLES: 61	 SCORE:43367956.0	best result: 29
[INFO] [auto_tune] [2021-10-11 23:15:48,607] : No: 98	CYCLES: 57	 SCORE:42750937.0	best result: 29
[INFO] [auto_tune] [2021-10-11 23:15:48,607] : No: 99	CYCLES: 83	 SCORE:42748364.0	best result: 29
[INFO] [auto_tune] [2021-10-11 23:15:48,607] : [959139219.0, 562985661.0, 545275569.0, 500786268.0, 986661388.0, 571822459.0, 491851506.0, 319713073.0, 1150988748.0, 1068997226.0]
[INFO] [auto_tune] [2021-10-11 23:16:20,405] : No: 0	CYCLES: 49	 RAFT:319713073.0	best result: 29
[INFO] [auto_tune] [2021-10-11 23:16:20,405] : No: 1	CYCLES: 38	 RAFT:545275569.0	best result: 29
[INFO] [auto_tune] [2021-10-11 23:16:20,406] : No: 2	CYCLES: 37	 RAFT:1068997226.0	best result: 29
[INFO] [auto_tune] [2021-10-11 23:16:20,406] : No: 3	CYCLES: 47	 RAFT:319713073.0	best result: 29
[INFO] [auto_tune] [2021-10-11 23:16:20,406] : No: 4	CYCLES: 33	 RAFT:562985661.0	best result: 29
[INFO] [auto_tune] [2021-10-11 23:16:20,407] : No: 5	CYCLES: 33	 RAFT:319713073.0	best result: 29
[INFO] [auto_tune] [2021-10-11 23:16:20,407] : No: 6	CYCLES: 31	 RAFT:1068997226.0	best result: 29
[INFO] [auto_tune] [2021-10-11 23:16:20,407] : No: 7	CYCLES: 29	 RAFT:1150988748.0	best result: 29
[INFO] [auto_tune] [2021-10-11 23:16:20,408] : No: 8	CYCLES: 40	 RAFT:491851506.0	best result: 29
[INFO] [auto_tune] [2021-10-11 23:16:20,408] : No: 9	CYCLES: 30	 RAFT:959139219.0	best result: 29
[INFO] [auto_tune] [2021-10-11 23:16:20,408] : No: 10	CYCLES: 34	 RAFT:319713073.0	best result: 29
[INFO] [auto_tune] [2021-10-11 23:16:20,408] : No: 11	CYCLES: 29	 RAFT:545275569.0	best result: 29
[INFO] [auto_tune] [2021-10-11 23:16:20,409] : No: 12	CYCLES: 32	 RAFT:1068997226.0	best result: 29
[INFO] [auto_tune] [2021-10-11 23:16:20,409] : No: 13	CYCLES: 36	 RAFT:986661388.0	best result: 29
[INFO] [auto_tune] [2021-10-11 23:16:20,409] : No: 14	CYCLES: 30	 RAFT:562985661.0	best result: 29
[INFO] [auto_tune] [2021-10-11 23:16:20,410] : No: 15	CYCLES: 35	 RAFT:986661388.0	best result: 29
[INFO] [auto_tune] [2021-10-11 23:16:20,410] : No: 16	CYCLES: 37	 RAFT:986661388.0	best result: 29
[INFO] [auto_tune] [2021-10-11 23:16:20,410] : No: 17	CYCLES: 33	 RAFT:319713073.0	best result: 29
[INFO] [auto_tune] [2021-10-11 23:16:20,410] : No: 18	CYCLES: 29	 RAFT:986661388.0	best result: 29
[INFO] [auto_tune] [2021-10-11 23:16:20,411] : No: 19	CYCLES: 28	 RAFT:959139219.0	best result: 28
[INFO] [auto_tune] [2021-10-11 23:16:20,411] : No: 20	CYCLES: 32	 RAFT:986661388.0	best result: 28
[INFO] [auto_tune] [2021-10-11 23:16:20,411] : No: 21	CYCLES: 48	 RAFT:319713073.0	best result: 28
[INFO] [auto_tune] [2021-10-11 23:16:20,412] : No: 22	CYCLES: 29	 RAFT:986661388.0	best result: 28
[INFO] [auto_tune] [2021-10-11 23:16:20,412] : No: 23	CYCLES: 36	 RAFT:959139219.0	best result: 28
[INFO] [auto_tune] [2021-10-11 23:16:20,412] : No: 24	CYCLES: 29	 RAFT:562985661.0	best result: 28
[INFO] [auto_tune] [2021-10-11 23:16:20,413] : No: 25	CYCLES: 30	 RAFT:959139219.0	best result: 28
[INFO] [auto_tune] [2021-10-11 23:16:20,413] : No: 26	CYCLES: 30	 RAFT:1150988748.0	best result: 28
[INFO] [auto_tune] [2021-10-11 23:16:20,413] : No: 27	CYCLES: 31	 RAFT:986661388.0	best result: 28
[INFO] [auto_tune] [2021-10-11 23:16:20,413] : No: 28	CYCLES: 37	 RAFT:959139219.0	best result: 28
[INFO] [auto_tune] [2021-10-11 23:16:20,414] : No: 29	CYCLES: 33	 RAFT:319713073.0	best result: 28
[INFO] [auto_tune] [2021-10-11 23:16:20,414] : No: 30	CYCLES: 36	 RAFT:959139219.0	best result: 28
[INFO] [auto_tune] [2021-10-11 23:16:20,414] : No: 31	CYCLES: 30	 RAFT:491851506.0	best result: 28
[INFO] [auto_tune] [2021-10-11 23:16:20,415] : No: 32	CYCLES: 28	 RAFT:959139219.0	best result: 28
[INFO] [auto_tune] [2021-10-11 23:16:20,415] : No: 33	CYCLES: 47	 RAFT:319713073.0	best result: 28
[INFO] [auto_tune] [2021-10-11 23:16:20,415] : No: 34	CYCLES: 29	 RAFT:571822459.0	best result: 28
[INFO] [auto_tune] [2021-10-11 23:16:20,415] : No: 35	CYCLES: 32	 RAFT:986661388.0	best result: 28
[INFO] [auto_tune] [2021-10-11 23:16:20,416] : No: 36	CYCLES: 31	 RAFT:319713073.0	best result: 28
[INFO] [auto_tune] [2021-10-11 23:16:20,416] : No: 37	CYCLES: 30	 RAFT:500786268.0	best result: 28
[INFO] [auto_tune] [2021-10-11 23:16:20,416] : No: 38	CYCLES: 37	 RAFT:986661388.0	best result: 28
[INFO] [auto_tune] [2021-10-11 23:16:20,417] : No: 39	CYCLES: 41	 RAFT:491851506.0	best result: 28
[INFO] [auto_tune] [2021-10-11 23:16:20,417] : No: 40	CYCLES: 27	 RAFT:319713073.0	best result: 27
[INFO] [auto_tune] [2021-10-11 23:16:20,417] : No: 41	CYCLES: 38	 RAFT:491851506.0	best result: 27
[INFO] [auto_tune] [2021-10-11 23:16:20,417] : No: 42	CYCLES: 34	 RAFT:1150988748.0	best result: 27
[INFO] [auto_tune] [2021-10-11 23:16:20,418] : No: 43	CYCLES: 30	 RAFT:986661388.0	best result: 27
[INFO] [auto_tune] [2021-10-11 23:16:20,418] : No: 44	CYCLES: 38	 RAFT:571822459.0	best result: 27
[INFO] [auto_tune] [2021-10-11 23:16:20,418] : No: 45	CYCLES: 34	 RAFT:959139219.0	best result: 27
[INFO] [auto_tune] [2021-10-11 23:16:20,419] : No: 46	CYCLES: 39	 RAFT:545275569.0	best result: 27
[INFO] [auto_tune] [2021-10-11 23:16:20,419] : No: 47	CYCLES: 31	 RAFT:1068997226.0	best result: 27
[INFO] [auto_tune] [2021-10-11 23:16:20,419] : No: 48	CYCLES: 27	 RAFT:959139219.0	best result: 27
[INFO] [auto_tune] [2021-10-11 23:16:20,420] : No: 49	CYCLES: 30	 RAFT:986661388.0	best result: 27
[INFO] [auto_tune] [2021-10-11 23:16:20,420] : [319713073.0, 959139219.0, 959139219.0, 959139219.0, 959139219.0, 562985661.0, 545275569.0, 500786268.0, 1150988748.0, 545275569.0]
[INFO] [auto_tune] [2021-10-11 23:16:20,420] : the account of feasibility is not enough,                 then batch_size is: 5000;
[INFO] [auto_tune] [2021-10-11 23:16:27,996] : No: 0	CYCLES: 32	 RAFT:1150988748.0	best result: 27
[INFO] [auto_tune] [2021-10-11 23:16:27,996] : No: 1	CYCLES: 30	 RAFT:959139219.0	best result: 27
[INFO] [auto_tune] [2021-10-11 23:16:27,996] : No: 2	CYCLES: 34	 RAFT:1150988748.0	best result: 27
[INFO] [auto_tune] [2021-10-11 23:16:27,997] : No: 3	CYCLES: 30	 RAFT:500786268.0	best result: 27
[INFO] [auto_tune] [2021-10-11 23:16:27,997] : No: 4	CYCLES: 29	 RAFT:545275569.0	best result: 27
[INFO] [auto_tune] [2021-10-11 23:16:27,997] : No: 5	CYCLES: 30	 RAFT:562985661.0	best result: 27
[INFO] [auto_tune] [2021-10-11 23:16:27,998] : No: 6	CYCLES: 29	 RAFT:500786268.0	best result: 27
[INFO] [auto_tune] [2021-10-11 23:16:27,998] : No: 7	CYCLES: 41	 RAFT:500786268.0	best result: 27
[INFO] [auto_tune] [2021-10-11 23:16:27,998] : No: 8	CYCLES: 31	 RAFT:959139219.0	best result: 27
[INFO] [auto_tune] [2021-10-11 23:16:27,998] : No: 9	CYCLES: 30	 RAFT:500786268.0	best result: 27
[INFO] [auto_tune] [2021-10-11 23:16:27,999] : No: 10	CYCLES: 36	 RAFT:1150988748.0	best result: 27
[INFO] [auto_tune] [2021-10-11 23:16:27,999] : No: 11	CYCLES: 41	 RAFT:500786268.0	best result: 27
[INFO] [auto_tune] [2021-10-11 23:16:27,999] : No: 12	CYCLES: 33	 RAFT:319713073.0	best result: 27
[INFO] [auto_tune] [2021-10-11 23:16:27,999] : [319713073.0, 959139219.0, 959139219.0, 959139219.0, 959139219.0, 562985661.0, 545275569.0, 500786268.0, 1150988748.0, 545275569.0]
[INFO] [auto_tune] [2021-10-11 23:17:00,797] : No: 0	CYCLES: 34	 RAFT:437982483.0	best result: 27
[INFO] [auto_tune] [2021-10-11 23:17:00,798] : No: 1	CYCLES: 58	 RAFT:217943712.0	best result: 27
[INFO] [auto_tune] [2021-10-11 23:17:00,798] : No: 2	CYCLES: 92	 RAFT:345487607.0	best result: 27
[INFO] [auto_tune] [2021-10-11 23:17:00,798] : No: 3	CYCLES: 67	 RAFT:860531044.0	best result: 27
[INFO] [auto_tune] [2021-10-11 23:17:00,799] : No: 4	CYCLES: 53	 RAFT:114581691.0	best result: 27
[INFO] [auto_tune] [2021-10-11 23:17:00,799] : No: 5	CYCLES: 121	 RAFT:345487607.0	best result: 27
[INFO] [auto_tune] [2021-10-11 23:17:00,799] : No: 6	CYCLES: 66	 RAFT:315314631.0	best result: 27
[INFO] [auto_tune] [2021-10-11 23:17:00,800] : No: 7	CYCLES: 55	 RAFT:1031235227.0	best result: 27
[INFO] [auto_tune] [2021-10-11 23:17:00,800] : No: 8	CYCLES: 66	 RAFT:171160650.0	best result: 27
[INFO] [auto_tune] [2021-10-11 23:17:00,800] : No: 9	CYCLES: 61	 RAFT:49715595.0	best result: 27
[INFO] [auto_tune] [2021-10-11 23:17:00,800] : No: 10	CYCLES: 106	 RAFT:115162535.0	best result: 27
[INFO] [auto_tune] [2021-10-11 23:17:00,801] : No: 11	CYCLES: 30	 RAFT:500786268.0	best result: 27
[INFO] [auto_tune] [2021-10-11 23:17:00,801] : No: 12	CYCLES: 122	 RAFT:31204131.0	best result: 27
[INFO] [auto_tune] [2021-10-11 23:17:00,801] : No: 13	CYCLES: 219	 RAFT:38387511.0	best result: 27
[INFO] [auto_tune] [2021-10-11 23:17:00,802] : No: 14	CYCLES: 44	 RAFT:48762739.0	best result: 27
[INFO] [auto_tune] [2021-10-11 23:17:00,802] : No: 15	CYCLES: 32	 RAFT:482904386.0	best result: 27
[INFO] [auto_tune] [2021-10-11 23:17:00,802] : No: 16	CYCLES: 40	 RAFT:737566156.0	best result: 27
[INFO] [auto_tune] [2021-10-11 23:17:00,803] : No: 17	CYCLES: 31	 RAFT:959139219.0	best result: 27
[INFO] [auto_tune] [2021-10-11 23:17:00,803] : No: 18	CYCLES: 29	 RAFT:328887129.0	best result: 27
[INFO] [auto_tune] [2021-10-11 23:17:00,803] : No: 19	CYCLES: 57	 RAFT:42409885.0	best result: 27
[INFO] [auto_tune] [2021-10-11 23:17:00,803] : No: 20	CYCLES: 31	 RAFT:473944879.0	best result: 27
[INFO] [auto_tune] [2021-10-11 23:17:00,804] : No: 21	CYCLES: 29	 RAFT:328887129.0	best result: 27
[INFO] [auto_tune] [2021-10-11 23:17:00,804] : No: 22	CYCLES: 38	 RAFT:282887978.0	best result: 27
[INFO] [auto_tune] [2021-10-11 23:17:00,804] : No: 23	CYCLES: 153	 RAFT:27489882.0	best result: 27
[INFO] [auto_tune] [2021-10-11 23:17:00,805] : No: 24	CYCLES: 63	 RAFT:229779920.0	best result: 27
[INFO] [auto_tune] [2021-10-11 23:17:00,805] : No: 25	CYCLES: 63	 RAFT:945943893.0	best result: 27
[INFO] [auto_tune] [2021-10-11 23:17:00,805] : No: 26	CYCLES: 40	 RAFT:473944879.0	best result: 27
[INFO] [auto_tune] [2021-10-11 23:17:00,805] : No: 27	CYCLES: 31	 RAFT:1178243114.0	best result: 27
[INFO] [auto_tune] [2021-10-11 23:17:00,806] : No: 28	CYCLES: 32	 RAFT:319713073.0	best result: 27
[INFO] [auto_tune] [2021-10-11 23:17:00,806] : No: 29	CYCLES: 30	 RAFT:571822459.0	best result: 27
[INFO] [auto_tune] [2021-10-11 23:17:00,806] : No: 30	CYCLES: 51	 RAFT:485292734.0	best result: 27
[INFO] [auto_tune] [2021-10-11 23:17:00,807] : No: 31	CYCLES: 62	 RAFT:945943893.0	best result: 27
[INFO] [auto_tune] [2021-10-11 23:17:00,807] : No: 32	CYCLES: 44	 RAFT:437982483.0	best result: 27
[INFO] [auto_tune] [2021-10-11 23:17:00,807] : No: 33	CYCLES: 58	 RAFT:229779920.0	best result: 27
[INFO] [auto_tune] [2021-10-11 23:17:00,808] : No: 34	CYCLES: 39	 RAFT:545275569.0	best result: 27
[INFO] [auto_tune] [2021-10-11 23:17:00,808] : No: 35	CYCLES: 218	 RAFT:22201892.0	best result: 27
[INFO] [auto_tune] [2021-10-11 23:17:00,808] : No: 36	CYCLES: 42	 RAFT:392747704.0	best result: 27
[INFO] [auto_tune] [2021-10-11 23:17:00,808] : No: 37	CYCLES: 33	 RAFT:848663935.0	best result: 27
[INFO] [auto_tune] [2021-10-11 23:17:00,809] : No: 38	CYCLES: 102	 RAFT:57517700.0	best result: 27
[INFO] [auto_tune] [2021-10-11 23:17:00,809] : No: 39	CYCLES: 35	 RAFT:562985661.0	best result: 27
[INFO] [auto_tune] [2021-10-11 23:17:00,809] : No: 40	CYCLES: 56	 RAFT:1031235227.0	best result: 27
[INFO] [auto_tune] [2021-10-11 23:17:00,810] : No: 41	CYCLES: 39	 RAFT:46431223.0	best result: 27
[INFO] [auto_tune] [2021-10-11 23:17:00,810] : No: 42	CYCLES: 99	 RAFT:40264076.0	best result: 27
[INFO] [auto_tune] [2021-10-11 23:17:00,810] : No: 43	CYCLES: 30	 RAFT:392747704.0	best result: 27
[INFO] [auto_tune] [2021-10-11 23:17:00,811] : No: 44	CYCLES: 84	 RAFT:47643913.0	best result: 27
[INFO] [auto_tune] [2021-10-11 23:17:00,811] : No: 45	CYCLES: 45	 RAFT:161764244.0	best result: 27
[INFO] [auto_tune] [2021-10-11 23:17:00,811] : No: 46	CYCLES: 28	 RAFT:437982483.0	best result: 27
[INFO] [auto_tune] [2021-10-11 23:17:00,812] : No: 47	CYCLES: 123	 RAFT:31204131.0	best result: 27
[INFO] [auto_tune] [2021-10-11 23:17:00,812] : No: 48	CYCLES: 162	 RAFT:27489882.0	best result: 27
[INFO] [auto_tune] [2021-10-11 23:17:00,812] : No: 49	CYCLES: 32	 RAFT:356332408.0	best result: 27
[INFO] [auto_tune] [2021-10-11 23:17:00,812] : [319713073.0, 959139219.0, 959139219.0, 959139219.0, 437982483.0, 959139219.0, 562985661.0, 545275569.0, 500786268.0, 1150988748.0]
[INFO] [auto_tune] [2021-10-11 23:17:00,812] : the account of feasibility is not enough,                 then batch_size is: 5000;
[INFO] [auto_tune] [2021-10-11 23:17:06,880] : No: 0	CYCLES: 31	 RAFT:562985661.0	best result: 27
[INFO] [auto_tune] [2021-10-11 23:17:06,880] : No: 1	CYCLES: 30	 RAFT:437982483.0	best result: 27
[INFO] [auto_tune] [2021-10-11 23:17:06,881] : No: 2	CYCLES: 40	 RAFT:500786268.0	best result: 27
[INFO] [auto_tune] [2021-10-11 23:17:06,881] : No: 3	CYCLES: 42	 RAFT:437982483.0	best result: 27
[INFO] [auto_tune] [2021-10-11 23:17:06,881] : No: 4	CYCLES: 30	 RAFT:545275569.0	best result: 27
[INFO] [auto_tune] [2021-10-11 23:17:06,881] : No: 5	CYCLES: 30	 RAFT:500786268.0	best result: 27
[INFO] [auto_tune] [2021-10-11 23:17:06,882] : No: 6	CYCLES: 30	 RAFT:500786268.0	best result: 27
[INFO] [auto_tune] [2021-10-11 23:17:06,882] : No: 7	CYCLES: 30	 RAFT:545275569.0	best result: 27
[INFO] [auto_tune] [2021-10-11 23:17:06,882] : No: 8	CYCLES: 40	 RAFT:500786268.0	best result: 27
[INFO] [auto_tune] [2021-10-11 23:17:06,882] : [319713073.0, 959139219.0, 959139219.0, 959139219.0, 437982483.0, 959139219.0, 562985661.0, 545275569.0, 500786268.0, 1150988748.0]
[INFO] [auto_tune] [2021-10-11 23:17:36,521] : No: 0	CYCLES: 53	 RAFT:114581691.0	best result: 27
[INFO] [auto_tune] [2021-10-11 23:17:36,522] : No: 1	CYCLES: 36	 RAFT:227260728.0	best result: 27
[INFO] [auto_tune] [2021-10-11 23:17:36,522] : No: 2	CYCLES: 38	 RAFT:48086918.0	best result: 27
[INFO] [auto_tune] [2021-10-11 23:17:36,522] : No: 3	CYCLES: 31	 RAFT:1178243114.0	best result: 27
[INFO] [auto_tune] [2021-10-11 23:17:36,523] : No: 4	CYCLES: 57	 RAFT:1031235227.0	best result: 27
[INFO] [auto_tune] [2021-10-11 23:17:36,523] : No: 5	CYCLES: 62	 RAFT:945943893.0	best result: 27
[INFO] [auto_tune] [2021-10-11 23:17:36,523] : No: 6	CYCLES: 38	 RAFT:48152597.0	best result: 27
[INFO] [auto_tune] [2021-10-11 23:17:36,524] : No: 7	CYCLES: 30	 RAFT:554136706.0	best result: 27
[INFO] [auto_tune] [2021-10-11 23:17:36,524] : No: 8	CYCLES: 123	 RAFT:76593306.0	best result: 27
[INFO] [auto_tune] [2021-10-11 23:17:36,524] : No: 9	CYCLES: 32	 RAFT:356332408.0	best result: 27
[INFO] [auto_tune] [2021-10-11 23:17:36,524] : No: 10	CYCLES: 38	 RAFT:545275569.0	best result: 27
[INFO] [auto_tune] [2021-10-11 23:17:36,525] : No: 11	CYCLES: 30	 RAFT:571822459.0	best result: 27
[INFO] [auto_tune] [2021-10-11 23:17:36,525] : No: 12	CYCLES: 43	 RAFT:681782185.0	best result: 27
[INFO] [auto_tune] [2021-10-11 23:17:36,525] : No: 13	CYCLES: 47	 RAFT:45210261.0	best result: 27
[INFO] [auto_tune] [2021-10-11 23:17:36,526] : No: 14	CYCLES: 41	 RAFT:903979061.0	best result: 27
[INFO] [auto_tune] [2021-10-11 23:17:36,526] : No: 15	CYCLES: 62	 RAFT:42409885.0	best result: 27
[INFO] [auto_tune] [2021-10-11 23:17:36,526] : No: 16	CYCLES: 50	 RAFT:301326353.0	best result: 27
[INFO] [auto_tune] [2021-10-11 23:17:36,526] : No: 17	CYCLES: 70	 RAFT:40268134.0	best result: 27
[INFO] [auto_tune] [2021-10-11 23:17:36,527] : No: 18	CYCLES: 38	 RAFT:653831138.0	best result: 27
[INFO] [auto_tune] [2021-10-11 23:17:36,527] : No: 19	CYCLES: 35	 RAFT:50059637.0	best result: 27
[INFO] [auto_tune] [2021-10-11 23:17:36,527] : No: 20	CYCLES: 43	 RAFT:47005151.0	best result: 27
[INFO] [auto_tune] [2021-10-11 23:17:36,528] : No: 21	CYCLES: 33	 RAFT:282887978.0	best result: 27
[INFO] [auto_tune] [2021-10-11 23:17:36,528] : No: 22	CYCLES: 32	 RAFT:1041590311.0	best result: 27
[INFO] [auto_tune] [2021-10-11 23:17:36,528] : No: 23	CYCLES: 35	 RAFT:227260728.0	best result: 27
[INFO] [auto_tune] [2021-10-11 23:17:36,529] : No: 24	CYCLES: 77	 RAFT:517659306.0	best result: 27
[INFO] [auto_tune] [2021-10-11 23:17:36,529] : No: 25	CYCLES: 56	 RAFT:1031235227.0	best result: 27
[INFO] [auto_tune] [2021-10-11 23:17:36,529] : No: 26	CYCLES: 88	 RAFT:229779920.0	best result: 27
[INFO] [auto_tune] [2021-10-11 23:17:36,529] : No: 27	CYCLES: 41	 RAFT:554136706.0	best result: 27
[INFO] [auto_tune] [2021-10-11 23:17:36,530] : No: 28	CYCLES: 72	 RAFT:48761623.0	best result: 27
[INFO] [auto_tune] [2021-10-11 23:17:36,530] : No: 29	CYCLES: 123	 RAFT:345487607.0	best result: 27
[INFO] [auto_tune] [2021-10-11 23:17:36,530] : No: 30	CYCLES: 35	 RAFT:282887978.0	best result: 27
[INFO] [auto_tune] [2021-10-11 23:17:36,531] : No: 31	CYCLES: 40	 RAFT:49257579.0	best result: 27
[INFO] [auto_tune] [2021-10-11 23:17:36,531] : No: 32	CYCLES: 133	 RAFT:36069705.0	best result: 27
[INFO] [auto_tune] [2021-10-11 23:17:36,531] : No: 33	CYCLES: 34	 RAFT:227260728.0	best result: 27
[INFO] [auto_tune] [2021-10-11 23:17:36,532] : No: 34	CYCLES: 31	 RAFT:482904386.0	best result: 27
[INFO] [auto_tune] [2021-10-11 23:17:36,532] : No: 35	CYCLES: 60	 RAFT:42409885.0	best result: 27
[INFO] [auto_tune] [2021-10-11 23:17:36,532] : No: 36	CYCLES: 30	 RAFT:959139219.0	best result: 27
[INFO] [auto_tune] [2021-10-11 23:17:36,532] : No: 37	CYCLES: 36	 RAFT:737566156.0	best result: 27
[INFO] [auto_tune] [2021-10-11 23:17:36,533] : No: 38	CYCLES: 101	 RAFT:105104877.0	best result: 27
[INFO] [auto_tune] [2021-10-11 23:17:36,533] : No: 39	CYCLES: 35	 RAFT:49998030.0	best result: 27
[INFO] [auto_tune] [2021-10-11 23:17:36,533] : No: 40	CYCLES: 96	 RAFT:36077033.0	best result: 27
[INFO] [auto_tune] [2021-10-11 23:17:36,534] : No: 41	CYCLES: 246	 RAFT:22201892.0	best result: 27
[INFO] [auto_tune] [2021-10-11 23:17:36,534] : No: 42	CYCLES: 32	 RAFT:437982483.0	best result: 27
[INFO] [auto_tune] [2021-10-11 23:17:36,534] : No: 43	CYCLES: 171	 RAFT:57517700.0	best result: 27
[INFO] [auto_tune] [2021-10-11 23:17:36,535] : No: 44	CYCLES: 60	 RAFT:945943893.0	best result: 27
[INFO] [auto_tune] [2021-10-11 23:17:36,535] : No: 45	CYCLES: 43	 RAFT:793193185.0	best result: 27
[INFO] [auto_tune] [2021-10-11 23:17:36,535] : No: 46	CYCLES: 32	 RAFT:482904386.0	best result: 27
[INFO] [auto_tune] [2021-10-11 23:17:36,535] : No: 47	CYCLES: 58	 RAFT:105104877.0	best result: 27
[INFO] [auto_tune] [2021-10-11 23:17:36,536] : No: 48	CYCLES: 40	 RAFT:491851506.0	best result: 27
[INFO] [auto_tune] [2021-10-11 23:17:36,536] : No: 49	CYCLES: 72	 RAFT:44391299.0	best result: 27
[INFO] [auto_tune] [2021-10-11 23:17:36,536] : [319713073.0, 959139219.0, 959139219.0, 959139219.0, 437982483.0, 959139219.0, 562985661.0, 545275569.0, 500786268.0, 1150988748.0]
[INFO] [auto_tune] [2021-10-11 23:17:36,536] : the account of feasibility is not enough,                 then batch_size is: 5000;
[INFO] [auto_tune] [2021-10-11 23:17:43,580] : No: 0	CYCLES: 31	 RAFT:959139219.0	best result: 27
[INFO] [auto_tune] [2021-10-11 23:17:43,580] : No: 1	CYCLES: 29	 RAFT:562985661.0	best result: 27
[INFO] [auto_tune] [2021-10-11 23:17:43,580] : No: 2	CYCLES: 31	 RAFT:545275569.0	best result: 27
[INFO] [auto_tune] [2021-10-11 23:17:43,581] : No: 3	CYCLES: 29	 RAFT:1150988748.0	best result: 27
[INFO] [auto_tune] [2021-10-11 23:17:43,581] : No: 4	CYCLES: 49	 RAFT:319713073.0	best result: 27
[INFO] [auto_tune] [2021-10-11 23:17:43,581] : No: 5	CYCLES: 30	 RAFT:319713073.0	best result: 27
[INFO] [auto_tune] [2021-10-11 23:17:43,581] : No: 6	CYCLES: 37	 RAFT:959139219.0	best result: 27
[INFO] [auto_tune] [2021-10-11 23:17:43,582] : No: 7	CYCLES: 31	 RAFT:437982483.0	best result: 27
[INFO] [auto_tune] [2021-10-11 23:17:43,582] : No: 8	CYCLES: 36	 RAFT:959139219.0	best result: 27
[INFO] [auto_tune] [2021-10-11 23:17:43,582] : No: 9	CYCLES: 31	 RAFT:500786268.0	best result: 27
[INFO] [auto_tune] [2021-10-11 23:17:43,582] : [319713073.0, 959139219.0, 959139219.0, 959139219.0, 437982483.0, 959139219.0, 562985661.0, 545275569.0, 500786268.0, 1150988748.0]
[INFO] [auto_tune] [2021-10-11 23:18:12,721] : No: 0	CYCLES: 128	 RAFT:76593306.0	best result: 27
[INFO] [auto_tune] [2021-10-11 23:18:12,721] : No: 1	CYCLES: 31	 RAFT:473944879.0	best result: 27
[INFO] [auto_tune] [2021-10-11 23:18:12,722] : No: 2	CYCLES: 42	 RAFT:47564232.0	best result: 27
[INFO] [auto_tune] [2021-10-11 23:18:12,722] : No: 3	CYCLES: 51	 RAFT:345487607.0	best result: 27
[INFO] [auto_tune] [2021-10-11 23:18:12,722] : No: 4	CYCLES: 43	 RAFT:47005151.0	best result: 27
[INFO] [auto_tune] [2021-10-11 23:18:12,723] : No: 5	CYCLES: 40	 RAFT:554136706.0	best result: 27
[INFO] [auto_tune] [2021-10-11 23:18:12,723] : No: 6	CYCLES: 33	 RAFT:347196770.0	best result: 27
[INFO] [auto_tune] [2021-10-11 23:18:12,723] : No: 7	CYCLES: 36	 RAFT:793193185.0	best result: 27
[INFO] [auto_tune] [2021-10-11 23:18:12,724] : No: 8	CYCLES: 31	 RAFT:428960662.0	best result: 27
[INFO] [auto_tune] [2021-10-11 23:18:12,724] : No: 9	CYCLES: 33	 RAFT:383662916.0	best result: 27
[INFO] [auto_tune] [2021-10-11 23:18:12,724] : No: 10	CYCLES: 39	 RAFT:545275569.0	best result: 27
[INFO] [auto_tune] [2021-10-11 23:18:12,724] : No: 11	CYCLES: 45	 RAFT:45722063.0	best result: 27
[INFO] [auto_tune] [2021-10-11 23:18:12,725] : No: 12	CYCLES: 55	 RAFT:1031235227.0	best result: 27
[INFO] [auto_tune] [2021-10-11 23:18:12,725] : No: 13	CYCLES: 32	 RAFT:392747704.0	best result: 27
[INFO] [auto_tune] [2021-10-11 23:18:12,725] : No: 14	CYCLES: 39	 RAFT:903979061.0	best result: 27
[INFO] [auto_tune] [2021-10-11 23:18:12,726] : No: 15	CYCLES: 40	 RAFT:49635334.0	best result: 27
[INFO] [auto_tune] [2021-10-11 23:18:12,726] : No: 16	CYCLES: 29	 RAFT:986661388.0	best result: 27
[INFO] [auto_tune] [2021-10-11 23:18:12,726] : No: 17	CYCLES: 35	 RAFT:347196770.0	best result: 27
[INFO] [auto_tune] [2021-10-11 23:18:12,726] : No: 18	CYCLES: 70	 RAFT:171160650.0	best result: 27
[INFO] [auto_tune] [2021-10-11 23:18:12,727] : No: 19	CYCLES: 31	 RAFT:500786268.0	best result: 27
[INFO] [auto_tune] [2021-10-11 23:18:12,727] : No: 20	CYCLES: 33	 RAFT:959139219.0	best result: 27
[INFO] [auto_tune] [2021-10-11 23:18:12,727] : No: 21	CYCLES: 38	 RAFT:1041590311.0	best result: 27
[INFO] [auto_tune] [2021-10-11 23:18:12,728] : No: 22	CYCLES: 31	 RAFT:482904386.0	best result: 27
[INFO] [auto_tune] [2021-10-11 23:18:12,728] : No: 23	CYCLES: 33	 RAFT:848663935.0	best result: 27
[INFO] [auto_tune] [2021-10-11 23:18:12,728] : No: 24	CYCLES: 29	 RAFT:428960662.0	best result: 27
[INFO] [auto_tune] [2021-10-11 23:18:12,729] : No: 25	CYCLES: 48	 RAFT:45210261.0	best result: 27
[INFO] [auto_tune] [2021-10-11 23:18:12,729] : No: 26	CYCLES: 39	 RAFT:437982483.0	best result: 27
[INFO] [auto_tune] [2021-10-11 23:18:12,729] : No: 27	CYCLES: 90	 RAFT:47643913.0	best result: 27
[INFO] [auto_tune] [2021-10-11 23:18:12,729] : No: 28	CYCLES: 68	 RAFT:39725254.0	best result: 27
[INFO] [auto_tune] [2021-10-11 23:18:12,730] : No: 29	CYCLES: 33	 RAFT:848663935.0	best result: 27
[INFO] [auto_tune] [2021-10-11 23:18:12,730] : No: 30	CYCLES: 53	 RAFT:245855385.0	best result: 27
[INFO] [auto_tune] [2021-10-11 23:18:12,730] : No: 31	CYCLES: 73	 RAFT:689339762.0	best result: 27
[INFO] [auto_tune] [2021-10-11 23:18:12,731] : No: 32	CYCLES: 35	 RAFT:50277939.0	best result: 27
[INFO] [auto_tune] [2021-10-11 23:18:12,731] : No: 33	CYCLES: 42	 RAFT:48019201.0	best result: 27
[INFO] [auto_tune] [2021-10-11 23:18:12,731] : No: 34	CYCLES: 77	 RAFT:517659306.0	best result: 27
[INFO] [auto_tune] [2021-10-11 23:18:12,732] : No: 35	CYCLES: 52	 RAFT:43911170.0	best result: 27
[INFO] [auto_tune] [2021-10-11 23:18:12,732] : No: 36	CYCLES: 45	 RAFT:161764244.0	best result: 27
[INFO] [auto_tune] [2021-10-11 23:18:12,732] : No: 37	CYCLES: 40	 RAFT:47646438.0	best result: 27
[INFO] [auto_tune] [2021-10-11 23:18:12,732] : No: 38	CYCLES: 39	 RAFT:49257579.0	best result: 27
[INFO] [auto_tune] [2021-10-11 23:18:12,733] : No: 39	CYCLES: 81	 RAFT:689339762.0	best result: 27
[INFO] [auto_tune] [2021-10-11 23:18:12,733] : No: 40	CYCLES: 35	 RAFT:554136706.0	best result: 27
[INFO] [auto_tune] [2021-10-11 23:18:12,733] : No: 41	CYCLES: 111	 RAFT:33956173.0	best result: 27
[INFO] [auto_tune] [2021-10-11 23:18:12,734] : No: 42	CYCLES: 103	 RAFT:57517700.0	best result: 27
[INFO] [auto_tune] [2021-10-11 23:18:12,734] : No: 43	CYCLES: 52	 RAFT:345487607.0	best result: 27
[INFO] [auto_tune] [2021-10-11 23:18:12,734] : No: 44	CYCLES: 61	 RAFT:45558397.0	best result: 27
[INFO] [auto_tune] [2021-10-11 23:18:12,734] : No: 45	CYCLES: 34	 RAFT:653831138.0	best result: 27
[INFO] [auto_tune] [2021-10-11 23:18:12,735] : No: 46	CYCLES: 41	 RAFT:171160650.0	best result: 27
[INFO] [auto_tune] [2021-10-11 23:18:12,735] : No: 47	CYCLES: 56	 RAFT:1031235227.0	best result: 27
[INFO] [auto_tune] [2021-10-11 23:18:12,735] : No: 48	CYCLES: 35	 RAFT:1178243114.0	best result: 27
[INFO] [auto_tune] [2021-10-11 23:18:12,736] : No: 49	CYCLES: 48	 RAFT:45389299.0	best result: 27
[INFO] [auto_tune] [2021-10-11 23:18:12,736] : [319713073.0, 959139219.0, 959139219.0, 959139219.0, 437982483.0, 959139219.0, 562985661.0, 545275569.0, 500786268.0, 1150988748.0]
[INFO] [auto_tune] [2021-10-11 23:18:12,736] : the account of feasibility is not enough,                 then batch_size is: 5000;
[INFO] [auto_tune] [2021-10-11 23:18:20,648] : No: 0	CYCLES: 37	 RAFT:959139219.0	best result: 27
[INFO] [auto_tune] [2021-10-11 23:18:20,648] : No: 1	CYCLES: 33	 RAFT:437982483.0	best result: 27
[INFO] [auto_tune] [2021-10-11 23:18:20,648] : No: 2	CYCLES: 33	 RAFT:319713073.0	best result: 27
[INFO] [auto_tune] [2021-10-11 23:18:20,649] : No: 3	CYCLES: 42	 RAFT:437982483.0	best result: 27
[INFO] [auto_tune] [2021-10-11 23:18:20,649] : No: 4	CYCLES: 31	 RAFT:1150988748.0	best result: 27
[INFO] [auto_tune] [2021-10-11 23:18:20,649] : No: 5	CYCLES: 30	 RAFT:545275569.0	best result: 27
[INFO] [auto_tune] [2021-10-11 23:18:20,649] : No: 6	CYCLES: 31	 RAFT:959139219.0	best result: 27
[INFO] [auto_tune] [2021-10-11 23:18:20,650] : No: 7	CYCLES: 31	 RAFT:319713073.0	best result: 27
[INFO] [auto_tune] [2021-10-11 23:18:20,650] : No: 8	CYCLES: 29	 RAFT:562985661.0	best result: 27
[INFO] [auto_tune] [2021-10-11 23:18:20,650] : No: 9	CYCLES: 37	 RAFT:562985661.0	best result: 27
[INFO] [auto_tune] [2021-10-11 23:18:20,650] : No: 10	CYCLES: 36	 RAFT:545275569.0	best result: 27
[INFO] [auto_tune] [2021-10-11 23:18:20,651] : No: 11	CYCLES: 31	 RAFT:500786268.0	best result: 27
[INFO] [auto_tune] [2021-10-11 23:18:20,651] : No: 12	CYCLES: 31	 RAFT:500786268.0	best result: 27
[INFO] [auto_tune] [2021-10-11 23:18:20,651] : No: 13	CYCLES: 34	 RAFT:319713073.0	best result: 27
[INFO] [auto_tune] [2021-10-11 23:18:20,652] : [319713073.0, 959139219.0, 959139219.0, 959139219.0, 437982483.0, 959139219.0, 562985661.0, 545275569.0, 500786268.0, 1150988748.0]
[INFO] [auto_tune] [2021-10-11 23:18:50,194] : No: 0	CYCLES: 137	 RAFT:115162535.0	best result: 27
[INFO] [auto_tune] [2021-10-11 23:18:50,194] : No: 1	CYCLES: 33	 RAFT:49792566.0	best result: 27
[INFO] [auto_tune] [2021-10-11 23:18:50,194] : No: 2	CYCLES: 150	 RAFT:38387511.0	best result: 27
[INFO] [auto_tune] [2021-10-11 23:18:50,195] : No: 3	CYCLES: 31	 RAFT:383662916.0	best result: 27
[INFO] [auto_tune] [2021-10-11 23:18:50,195] : No: 4	CYCLES: 52	 RAFT:345487607.0	best result: 27
[INFO] [auto_tune] [2021-10-11 23:18:50,195] : No: 5	CYCLES: 121	 RAFT:45554501.0	best result: 27
[INFO] [auto_tune] [2021-10-11 23:18:50,195] : No: 6	CYCLES: 136	 RAFT:27489882.0	best result: 27
[INFO] [auto_tune] [2021-10-11 23:18:50,196] : No: 7	CYCLES: 32	 RAFT:903979061.0	best result: 27
[INFO] [auto_tune] [2021-10-11 23:18:50,196] : No: 8	CYCLES: 35	 RAFT:47564232.0	best result: 27
[INFO] [auto_tune] [2021-10-11 23:18:50,196] : No: 9	CYCLES: 45	 RAFT:282887978.0	best result: 27
[INFO] [auto_tune] [2021-10-11 23:18:50,197] : No: 10	CYCLES: 36	 RAFT:47005151.0	best result: 27
[INFO] [auto_tune] [2021-10-11 23:18:50,197] : No: 11	CYCLES: 77	 RAFT:517659306.0	best result: 27
[INFO] [auto_tune] [2021-10-11 23:18:50,197] : No: 12	CYCLES: 77	 RAFT:517659306.0	best result: 27
[INFO] [auto_tune] [2021-10-11 23:18:50,198] : No: 13	CYCLES: 33	 RAFT:986661388.0	best result: 27
[INFO] [auto_tune] [2021-10-11 23:18:50,198] : No: 14	CYCLES: 189	 RAFT:22201892.0	best result: 27
[INFO] [auto_tune] [2021-10-11 23:18:50,198] : No: 15	CYCLES: 77	 RAFT:76593306.0	best result: 27
[INFO] [auto_tune] [2021-10-11 23:18:50,198] : No: 16	CYCLES: 33	 RAFT:282887978.0	best result: 27
[INFO] [auto_tune] [2021-10-11 23:18:50,199] : No: 17	CYCLES: 78	 RAFT:76593306.0	best result: 27
[INFO] [auto_tune] [2021-10-11 23:18:50,199] : No: 18	CYCLES: 30	 RAFT:319713073.0	best result: 27
[INFO] [auto_tune] [2021-10-11 23:18:50,199] : No: 19	CYCLES: 50	 RAFT:43367956.0	best result: 27
[INFO] [auto_tune] [2021-10-11 23:18:50,200] : No: 20	CYCLES: 31	 RAFT:1068997226.0	best result: 27
[INFO] [auto_tune] [2021-10-11 23:18:50,200] : No: 21	CYCLES: 33	 RAFT:1150988748.0	best result: 27
[INFO] [auto_tune] [2021-10-11 23:18:50,200] : No: 22	CYCLES: 66	 RAFT:315314631.0	best result: 27
[INFO] [auto_tune] [2021-10-11 23:18:50,201] : No: 23	CYCLES: 39	 RAFT:45210261.0	best result: 27
[INFO] [auto_tune] [2021-10-11 23:18:50,201] : No: 24	CYCLES: 33	 RAFT:282887978.0	best result: 27
[INFO] [auto_tune] [2021-10-11 23:18:50,201] : No: 25	CYCLES: 38	 RAFT:217943712.0	best result: 27
[INFO] [auto_tune] [2021-10-11 23:18:50,201] : No: 26	CYCLES: 86	 RAFT:35081104.0	best result: 27
[INFO] [auto_tune] [2021-10-11 23:18:50,202] : No: 27	CYCLES: 49	 RAFT:44393075.0	best result: 27
[INFO] [auto_tune] [2021-10-11 23:18:50,202] : No: 28	CYCLES: 29	 RAFT:562985661.0	best result: 27
[INFO] [auto_tune] [2021-10-11 23:18:50,202] : No: 29	CYCLES: 34	 RAFT:959139219.0	best result: 27
[INFO] [auto_tune] [2021-10-11 23:18:50,203] : No: 30	CYCLES: 48	 RAFT:245855385.0	best result: 27
[INFO] [auto_tune] [2021-10-11 23:18:50,203] : No: 31	CYCLES: 41	 RAFT:737566156.0	best result: 27
[INFO] [auto_tune] [2021-10-11 23:18:50,203] : No: 32	CYCLES: 29	 RAFT:959139219.0	best result: 27
[INFO] [auto_tune] [2021-10-11 23:18:50,204] : No: 33	CYCLES: 35	 RAFT:48152597.0	best result: 27
[INFO] [auto_tune] [2021-10-11 23:18:50,204] : No: 34	CYCLES: 115	 RAFT:76593306.0	best result: 27
[INFO] [auto_tune] [2021-10-11 23:18:50,204] : No: 35	CYCLES: 34	 RAFT:1178243114.0	best result: 27
[INFO] [auto_tune] [2021-10-11 23:18:50,204] : No: 36	CYCLES: 31	 RAFT:301326353.0	best result: 27
[INFO] [auto_tune] [2021-10-11 23:18:50,205] : No: 37	CYCLES: 42	 RAFT:347196770.0	best result: 27
[INFO] [auto_tune] [2021-10-11 23:18:50,205] : No: 38	CYCLES: 40	 RAFT:319713073.0	best result: 27
[INFO] [auto_tune] [2021-10-11 23:18:50,205] : No: 39	CYCLES: 38	 RAFT:227260728.0	best result: 27
[INFO] [auto_tune] [2021-10-11 23:18:50,206] : No: 40	CYCLES: 39	 RAFT:217943712.0	best result: 27
[INFO] [auto_tune] [2021-10-11 23:18:50,206] : No: 41	CYCLES: 34	 RAFT:245855385.0	best result: 27
[INFO] [auto_tune] [2021-10-11 23:18:50,206] : No: 42	CYCLES: 44	 RAFT:653831138.0	best result: 27
[INFO] [auto_tune] [2021-10-11 23:18:50,206] : No: 43	CYCLES: 31	 RAFT:328887129.0	best result: 27
[INFO] [auto_tune] [2021-10-11 23:18:50,207] : No: 44	CYCLES: 34	 RAFT:49792566.0	best result: 27
[INFO] [auto_tune] [2021-10-11 23:18:50,207] : No: 45	CYCLES: 66	 RAFT:860531044.0	best result: 27
[INFO] [auto_tune] [2021-10-11 23:18:50,207] : No: 46	CYCLES: 33	 RAFT:571822459.0	best result: 27
[INFO] [auto_tune] [2021-10-11 23:18:50,208] : No: 47	CYCLES: 30	 RAFT:571822459.0	best result: 27
[INFO] [auto_tune] [2021-10-11 23:18:50,208] : No: 48	CYCLES: 31	 RAFT:500786268.0	best result: 27
[INFO] [auto_tune] [2021-10-11 23:18:50,208] : No: 49	CYCLES: 39	 RAFT:513481951.0	best result: 27
[INFO] [auto_tune] [2021-10-11 23:18:50,209] : [319713073.0, 959139219.0, 959139219.0, 959139219.0, 437982483.0, 959139219.0, 562985661.0, 545275569.0, 500786268.0, 1150988748.0]
[INFO] [auto_tune] [2021-10-11 23:18:50,209] : the account of feasibility is not enough,                 then batch_size is: 5000;
[INFO] [auto_tune] [2021-10-11 23:18:58,523] : No: 0	CYCLES: 40	 RAFT:500786268.0	best result: 27
[INFO] [auto_tune] [2021-10-11 23:18:58,524] : No: 1	CYCLES: 29	 RAFT:437982483.0	best result: 27
[INFO] [auto_tune] [2021-10-11 23:18:58,524] : No: 2	CYCLES: 32	 RAFT:437982483.0	best result: 27
[INFO] [auto_tune] [2021-10-11 23:18:58,524] : No: 3	CYCLES: 31	 RAFT:545275569.0	best result: 27
[INFO] [auto_tune] [2021-10-11 23:18:58,525] : No: 4	CYCLES: 29	 RAFT:1150988748.0	best result: 27
[INFO] [auto_tune] [2021-10-11 23:18:58,525] : No: 5	CYCLES: 31	 RAFT:437982483.0	best result: 27
[INFO] [auto_tune] [2021-10-11 23:18:58,525] : No: 6	CYCLES: 29	 RAFT:437982483.0	best result: 27
[INFO] [auto_tune] [2021-10-11 23:18:58,526] : No: 7	CYCLES: 30	 RAFT:319713073.0	best result: 27
[INFO] [auto_tune] [2021-10-11 23:18:58,526] : No: 8	CYCLES: 49	 RAFT:319713073.0	best result: 27
[INFO] [auto_tune] [2021-10-11 23:18:58,526] : No: 9	CYCLES: 37	 RAFT:959139219.0	best result: 27
[INFO] [auto_tune] [2021-10-11 23:18:58,526] : No: 10	CYCLES: 31	 RAFT:1150988748.0	best result: 27
[INFO] [auto_tune] [2021-10-11 23:18:58,527] : [319713073.0, 959139219.0, 959139219.0, 959139219.0, 437982483.0, 959139219.0, 562985661.0, 545275569.0, 500786268.0, 1150988748.0]
[INFO] [auto_tune] [2021-10-11 23:19:30,593] : No: 0	CYCLES: 63	 RAFT:42409885.0	best result: 27
[INFO] [auto_tune] [2021-10-11 23:19:30,594] : No: 1	CYCLES: 35	 RAFT:301326353.0	best result: 27
[INFO] [auto_tune] [2021-10-11 23:19:30,594] : No: 2	CYCLES: 43	 RAFT:437982483.0	best result: 27
[INFO] [auto_tune] [2021-10-11 23:19:30,594] : No: 3	CYCLES: 82	 RAFT:42748364.0	best result: 27
[INFO] [auto_tune] [2021-10-11 23:19:30,595] : No: 4	CYCLES: 44	 RAFT:46899291.0	best result: 27
[INFO] [auto_tune] [2021-10-11 23:19:30,595] : No: 5	CYCLES: 92	 RAFT:345487607.0	best result: 27
[INFO] [auto_tune] [2021-10-11 23:19:30,595] : No: 6	CYCLES: 61	 RAFT:42750937.0	best result: 27
[INFO] [auto_tune] [2021-10-11 23:19:30,596] : No: 7	CYCLES: 30	 RAFT:482904386.0	best result: 27
[INFO] [auto_tune] [2021-10-11 23:19:30,596] : No: 8	CYCLES: 40	 RAFT:554136706.0	best result: 27
[INFO] [auto_tune] [2021-10-11 23:19:30,596] : No: 9	CYCLES: 29	 RAFT:1150988748.0	best result: 27
[INFO] [auto_tune] [2021-10-11 23:19:30,596] : No: 10	CYCLES: 129	 RAFT:76593306.0	best result: 27
[INFO] [auto_tune] [2021-10-11 23:19:30,597] : No: 11	CYCLES: 59	 RAFT:43367956.0	best result: 27
[INFO] [auto_tune] [2021-10-11 23:19:30,597] : No: 12	CYCLES: 37	 RAFT:986661388.0	best result: 27
[INFO] [auto_tune] [2021-10-11 23:19:30,597] : No: 13	CYCLES: 106	 RAFT:115162535.0	best result: 27
[INFO] [auto_tune] [2021-10-11 23:19:30,598] : No: 14	CYCLES: 29	 RAFT:491851506.0	best result: 27
[INFO] [auto_tune] [2021-10-11 23:19:30,598] : No: 15	CYCLES: 50	 RAFT:47645807.0	best result: 27
[INFO] [auto_tune] [2021-10-11 23:19:30,598] : No: 16	CYCLES: 58	 RAFT:245855385.0	best result: 27
[INFO] [auto_tune] [2021-10-11 23:19:30,598] : No: 17	CYCLES: 51	 RAFT:44823494.0	best result: 27
[INFO] [auto_tune] [2021-10-11 23:19:30,599] : No: 18	CYCLES: 31	 RAFT:319713073.0	best result: 27
[INFO] [auto_tune] [2021-10-11 23:19:30,599] : No: 19	CYCLES: 30	 RAFT:500786268.0	best result: 27
[INFO] [auto_tune] [2021-10-11 23:19:30,599] : No: 20	CYCLES: 32	 RAFT:793193185.0	best result: 27
[INFO] [auto_tune] [2021-10-11 23:19:30,600] : No: 21	CYCLES: 33	 RAFT:301326353.0	best result: 27
[INFO] [auto_tune] [2021-10-11 23:19:30,600] : No: 22	CYCLES: 31	 RAFT:482904386.0	best result: 27
[INFO] [auto_tune] [2021-10-11 23:19:30,600] : No: 23	CYCLES: 30	 RAFT:392747704.0	best result: 27
[INFO] [auto_tune] [2021-10-11 23:19:30,601] : No: 24	CYCLES: 108	 RAFT:35081104.0	best result: 27
[INFO] [auto_tune] [2021-10-11 23:19:30,601] : No: 25	CYCLES: 32	 RAFT:301326353.0	best result: 27
[INFO] [auto_tune] [2021-10-11 23:19:30,601] : No: 26	CYCLES: 150	 RAFT:38387511.0	best result: 27
[INFO] [auto_tune] [2021-10-11 23:19:30,601] : No: 27	CYCLES: 31	 RAFT:319713073.0	best result: 27
[INFO] [auto_tune] [2021-10-11 23:19:30,602] : No: 28	CYCLES: 59	 RAFT:105104877.0	best result: 27
[INFO] [auto_tune] [2021-10-11 23:19:30,602] : No: 29	CYCLES: 49	 RAFT:45210261.0	best result: 27
[INFO] [auto_tune] [2021-10-11 23:19:30,602] : No: 30	CYCLES: 42	 RAFT:47646438.0	best result: 27
[INFO] [auto_tune] [2021-10-11 23:19:30,603] : No: 31	CYCLES: 37	 RAFT:1041590311.0	best result: 27
[INFO] [auto_tune] [2021-10-11 23:19:30,603] : No: 32	CYCLES: 42	 RAFT:171160650.0	best result: 27
[INFO] [auto_tune] [2021-10-11 23:19:30,603] : No: 33	CYCLES: 32	 RAFT:328887129.0	best result: 27
[INFO] [auto_tune] [2021-10-11 23:19:30,603] : No: 34	CYCLES: 61	 RAFT:42409885.0	best result: 27
[INFO] [auto_tune] [2021-10-11 23:19:30,604] : No: 35	CYCLES: 36	 RAFT:49864775.0	best result: 27
[INFO] [auto_tune] [2021-10-11 23:19:30,604] : No: 36	CYCLES: 30	 RAFT:554136706.0	best result: 27
[INFO] [auto_tune] [2021-10-11 23:19:30,604] : No: 37	CYCLES: 31	 RAFT:428960662.0	best result: 27
[INFO] [auto_tune] [2021-10-11 23:19:30,605] : No: 38	CYCLES: 36	 RAFT:848663935.0	best result: 27
[INFO] [auto_tune] [2021-10-11 23:19:30,605] : No: 39	CYCLES: 40	 RAFT:171160650.0	best result: 27
[INFO] [auto_tune] [2021-10-11 23:19:30,605] : No: 40	CYCLES: 40	 RAFT:545275569.0	best result: 27
[INFO] [auto_tune] [2021-10-11 23:19:30,606] : No: 41	CYCLES: 36	 RAFT:264397728.0	best result: 27
[INFO] [auto_tune] [2021-10-11 23:19:30,606] : No: 42	CYCLES: 70	 RAFT:45020399.0	best result: 27
[INFO] [auto_tune] [2021-10-11 23:19:30,606] : No: 43	CYCLES: 52	 RAFT:47390379.0	best result: 27
[INFO] [auto_tune] [2021-10-11 23:19:30,606] : No: 44	CYCLES: 156	 RAFT:36069705.0	best result: 27
[INFO] [auto_tune] [2021-10-11 23:19:30,607] : No: 45	CYCLES: 29	 RAFT:1150988748.0	best result: 27
[INFO] [auto_tune] [2021-10-11 23:19:30,607] : No: 46	CYCLES: 61	 RAFT:945943893.0	best result: 27
[INFO] [auto_tune] [2021-10-11 23:19:30,607] : No: 47	CYCLES: 77	 RAFT:76593306.0	best result: 27
[INFO] [auto_tune] [2021-10-11 23:19:30,608] : No: 48	CYCLES: 38	 RAFT:49792566.0	best result: 27
[INFO] [auto_tune] [2021-10-11 23:19:30,608] : No: 49	CYCLES: 44	 RAFT:793193185.0	best result: 27
[INFO] [auto_tune] [2021-10-11 23:19:30,608] : [319713073.0, 959139219.0, 959139219.0, 959139219.0, 437982483.0, 959139219.0, 562985661.0, 545275569.0, 500786268.0, 1150988748.0]
[INFO] [auto_tune] [2021-10-11 23:19:30,608] : tunning总用时：0:04:39.583530
从这里开始auto_tune！
param:{'topi_args': {'x': {'ori_shape': [1, 3, 112, 112], 'ori_format': 'NCHW', 'dtype': 'float16'}, 'filter': {'ori_shape': [1, 3, 3, 3], 'ori_format': 'NCHW', 'dtype': 'float16'}, 'bias': None, 'offset_w': None, 'y': {'dtype': 'float16'}, 'strides': (1, 1, 1, 1), 'dilations': (1, 1, 1, 1), 'pads': (2, 2, 2, 2), 'data_format': 'NHWC', 'offset_x': 0, 'kernel_name': 'te_fused_op_depthwise_conv2d_a78f65ab5015ec92_0', 'op_type': 'depthwise_conv2d_forward', 'tune_mode': 'ATC', 'test_case': 'depthwise_conv2d_1_3_112_112_1_3_3_3_fp16_fp16_2_2_2_2_1_1_1_1_False', 'op_type_for_atc': 'fusion_op', 'json_str': '{"SocInfo":{"autoTilingMode":"GA","coreNum":"","coreType":"AiCore","l1Fusion":"false","l2Fusion":"false","l2Mode":"1","op_impl_mode":"high_performance","op_impl_mode_list":[],"socVersion":"Ascend310"},"fusion_op_name":"te_fused_op_depthwise_conv2d_a78f65ab5015ec92_0","l1_size":-1,"op_list":[{"name":"-1_0_trans_TransData_0","output_desc":[{"L1_addr_offset":0,"L1_fusion_type":-1,"L1_workspace_size":-1,"addr_type":0,"data_type":"float16","format":"NC1HWC0","name":"-1_0_trans_TransData_0","ori_format":"NHWC","ori_shape":[1,112,112,3],"shape":[1,1,112,112,16],"slice_offset":[],"split_index":0,"total_shape":[],"use_L1_workspace":0,"valid_shape":[]}],"type":"Data"},{"name":"-1_0_trans_TransData_2","output_desc":[{"L1_addr_offset":0,"L1_fusion_type":-1,"L1_workspace_size":-1,"addr_type":0,"data_type":"float16","format":"C1HWNCoC0","name":"-1_0_trans_TransData_2","ori_format":"NHWC","ori_shape":[1,3,3,3],"shape":[1,3,3,1,16,16],"slice_offset":[],"split_index":0,"total_shape":[],"use_L1_workspace":0,"valid_shape":[]}],"type":"Data"},{"name":"-1_0_DepthwiseConv2DOPT","output_desc":[{"data_type":0,"name":"-1_0_DepthwiseConv2DOPT","shape":"NULL"}],"type":"Data"},{"name":"-1_0_DepthwiseConv2DOPT","output_desc":[{"data_type":0,"name":"-1_0_DepthwiseConv2DOPT","shape":"NULL"}],"type":"Data"},{"func_name":"depthwise_conv2d","id":5,"input_desc":[{"L1_addr_offset":0,"L1_fusion_type":-1,"L1_workspace_size":-1,"addr_type":0,"data_type":"float16","name":"-1_0_trans_TransData_0","ori_format":"NHWC","ori_shape":[1,112,112,3],"shape":[1,1,112,112,16],"slice_offset":[],"split_index":0,"total_shape":[],"use_L1_workspace":0,"valid_shape":[]},{"L1_addr_offset":0,"L1_fusion_type":-1,"L1_workspace_size":-1,"addr_type":0,"data_type":"float16","name":"-1_0_trans_TransData_2","ori_format":"NHWC","ori_shape":[1,3,3,3],"shape":[1,3,3,1,16,16],"slice_offset":[],"split_index":0,"total_shape":[],"use_L1_workspace":0,"valid_shape":[]},{"data_type":0,"name":"-1_0_DepthwiseConv2DOPT","shape":"NULL"},{"data_type":0,"name":"-1_0_DepthwiseConv2DOPT","shape":"NULL"}],"module_name":"impl.depthwise_conv2d","name":"-1_0_DepthwiseConv2D","output_desc":[{"L1_addr_offset":0,"L1_fusion_type":-1,"L1_workspace_size":-1,"addr_type":0,"data_type":"float16","name":"-1_0_DepthwiseConv2D","ori_format":"NHWC","ori_shape":[1,114,114,3],"output_index":0,"shape":[1,1,114,114,16],"slice_offset":[],"split_index":0,"total_shape":[],"use_L1_workspace":0,"valid_shape":[]}],"pattern":"DepthwiseConvolution","prebuild_outs_attrs":{"kwds_args":{},"list_args":[{"L1_addr_offset":0,"L1_fusion_type":-1,"L1_workspace_size":-1,"addr_type":0,"dtype":"float16","format":"NC1HWC0","ori_format":"NHWC","ori_shape":[1,114,114,3],"shape":[1,1,114,114,16],"slice_offset":[],"split_index":0,"total_shape":[],"use_L1_workspace":0,"valid_shape":[]},[1,1,1,1],[1,1,1,1],[2,2,2,2],"NHWC",0]},"py_module_path":"/home/HwHiAiUser/Ascend/ascend-toolkit/20.0.0.RC1/x86_64-linux_gcc7.3.0/opp/op_impl/built-in/ai_core/tbe","type":"DepthwiseConv2D"}]}', 'fusion_op_name': 'te_fused_op_depthwise_conv2d_a78f65ab5015ec92_0', 'input_size_list': [401408, 4608], 'input_type_list': ['float16', 'float16'], 'input_file_list': ['float16@input.data', 'float16@input.data'], 'output_size_list': [415872], 'output_type_list': ['float16'], 'input_memory_type': [0, 0], 'output_memory_type': [0], 'input_l1_addr_list': [], 'output_l1_addr_list': [], 'l1_addr_input_flag': 0, 'slice_offset_list': [[], []], 'valid_shape_list': [[], []], 'platform': 1}, 'shape_args': {'A_shape': [1, 1, 112, 112, 16], 'B_shape': [16, 1, 3, 3, 16], 'C_shape': None, 'A_dtype': 'float16', 'B_dtype': 'float16', 'C_dtype': 'float16', 'mad_dtype': 'float32', 'padl': 2, 'padr': 2, 'padu': 2, 'padd': 2, 'padf': 0, 'padb': 0, 'strideH': 1, 'strideW': 1, 'strideD': 0, 'strideH_expand': 1, 'strideW_expand': 1, 'dilationH': 1, 'dilationW': 1, 'group': 1, 'fused_double_operand_num': 0, 'bias_flag': False, 'op_type': 'depthwise_conv2d_forward', 'platform': 1, 'kernel_name': 'te_fused_op_depthwise_conv2d_a78f65ab5015ec92_0', 'test_case': 'depthwise_conv2d_1_3_112_112_1_3_3_3_fp16_fp16_2_2_2_2_1_1_1_1_False', 'op_name': 'te_fused_op_depthwise_conv2d_a78f65ab5015ec92_0'}}
./repository_ascend310_depthwise_conv2d.json
ATC run success, welcome to the next use.
depthconv1-2循环
ATC start working now, please wait for a moment.
/usr/local/python3.7.5/lib/python3.7/site-packages/pandas/compat/__init__.py:120: UserWarning: Could not import the lzma module. Your installed Python is incomplete. Attempting to use lzma compression will result in a RuntimeError.
  warnings.warn(msg)
[INFO] [auto_tune] [2021-10-11 23:19:40,838] : tuner_index
[INFO] [auto_tune] [2021-10-11 23:19:40,838] : 4
[INFO] [auto_tune] [2021-10-11 23:19:40,852] : Start kernel te_fused_op_depthwise_conv2d_a78f65ab5015ec92_0 auto tuning.Total tuning round would be 30
[INFO] [auto_tune] [2021-10-11 23:19:40,852] : 5616
[INFO] [auto_tune] [2021-10-11 23:19:43,029] : 测试point:113
[INFO] [auto_tune] [2021-10-11 23:20:39,176] : No: 0	CYCLES: 31	 SCORE:1178243114.0	best result: 31
[INFO] [auto_tune] [2021-10-11 23:20:39,177] : No: 1	CYCLES: 32	 SCORE:1150988748.0	best result: 31
[INFO] [auto_tune] [2021-10-11 23:20:39,177] : No: 2	CYCLES: 32	 SCORE:1068997226.0	best result: 31
[INFO] [auto_tune] [2021-10-11 23:20:39,177] : No: 3	CYCLES: 32	 SCORE:1041590311.0	best result: 31
[INFO] [auto_tune] [2021-10-11 23:20:39,178] : No: 4	CYCLES: 54	 SCORE:1031235227.0	best result: 31
[INFO] [auto_tune] [2021-10-11 23:20:39,178] : No: 5	CYCLES: 32	 SCORE:986661388.0	best result: 31
[INFO] [auto_tune] [2021-10-11 23:20:39,178] : No: 6	CYCLES: 34	 SCORE:959139219.0	best result: 31
[INFO] [auto_tune] [2021-10-11 23:20:39,178] : No: 7	CYCLES: 60	 SCORE:945943893.0	best result: 31
[INFO] [auto_tune] [2021-10-11 23:20:39,179] : No: 8	CYCLES: 33	 SCORE:903979061.0	best result: 31
[INFO] [auto_tune] [2021-10-11 23:20:39,179] : No: 9	CYCLES: 66	 SCORE:860531044.0	best result: 31
[INFO] [auto_tune] [2021-10-11 23:20:39,179] : No: 10	CYCLES: 34	 SCORE:848663935.0	best result: 31
[INFO] [auto_tune] [2021-10-11 23:20:39,180] : No: 11	CYCLES: 35	 SCORE:793193185.0	best result: 31
[INFO] [auto_tune] [2021-10-11 23:20:39,180] : No: 12	CYCLES: 39	 SCORE:737566156.0	best result: 31
[INFO] [auto_tune] [2021-10-11 23:20:39,180] : No: 13	CYCLES: 75	 SCORE:689339762.0	best result: 31
[INFO] [auto_tune] [2021-10-11 23:20:39,180] : No: 14	CYCLES: 41	 SCORE:681782185.0	best result: 31
[INFO] [auto_tune] [2021-10-11 23:20:39,181] : No: 15	CYCLES: 40	 SCORE:653831138.0	best result: 31
[INFO] [auto_tune] [2021-10-11 23:20:39,181] : No: 16	CYCLES: 32	 SCORE:571822459.0	best result: 31
[INFO] [auto_tune] [2021-10-11 23:20:39,181] : No: 17	CYCLES: 33	 SCORE:562985661.0	best result: 31
[INFO] [auto_tune] [2021-10-11 23:20:39,182] : No: 18	CYCLES: 31	 SCORE:554136706.0	best result: 31
[INFO] [auto_tune] [2021-10-11 23:20:39,182] : No: 19	CYCLES: 33	 SCORE:545275569.0	best result: 31
[INFO] [auto_tune] [2021-10-11 23:20:39,182] : No: 20	CYCLES: 90	 SCORE:517659306.0	best result: 31
[INFO] [auto_tune] [2021-10-11 23:20:39,182] : No: 21	CYCLES: 40	 SCORE:513481951.0	best result: 31
[INFO] [auto_tune] [2021-10-11 23:20:39,183] : No: 22	CYCLES: 31	 SCORE:500786268.0	best result: 31
[INFO] [auto_tune] [2021-10-11 23:20:39,183] : No: 23	CYCLES: 30	 SCORE:491851506.0	best result: 30
[INFO] [auto_tune] [2021-10-11 23:20:39,183] : No: 24	CYCLES: 50	 SCORE:485292734.0	best result: 30
[INFO] [auto_tune] [2021-10-11 23:20:39,184] : No: 25	CYCLES: 31	 SCORE:482904386.0	best result: 30
[INFO] [auto_tune] [2021-10-11 23:20:39,184] : No: 26	CYCLES: 37	 SCORE:473944879.0	best result: 30
[INFO] [auto_tune] [2021-10-11 23:20:39,184] : No: 27	CYCLES: 30	 SCORE:437982483.0	best result: 30
[INFO] [auto_tune] [2021-10-11 23:20:39,184] : No: 28	CYCLES: 35	 SCORE:428960662.0	best result: 30
[INFO] [auto_tune] [2021-10-11 23:20:39,185] : No: 29	CYCLES: 31	 SCORE:392747704.0	best result: 30
[INFO] [auto_tune] [2021-10-11 23:20:39,185] : No: 30	CYCLES: 32	 SCORE:383662916.0	best result: 30
[INFO] [auto_tune] [2021-10-11 23:20:39,185] : No: 31	CYCLES: 41	 SCORE:356332408.0	best result: 30
[INFO] [auto_tune] [2021-10-11 23:20:39,185] : No: 32	CYCLES: 40	 SCORE:347196770.0	best result: 30
[INFO] [auto_tune] [2021-10-11 23:20:39,186] : No: 33	CYCLES: 143	 SCORE:345487607.0	best result: 30
[INFO] [auto_tune] [2021-10-11 23:20:39,186] : No: 34	CYCLES: 47	 SCORE:343745075.0	best result: 30
[INFO] [auto_tune] [2021-10-11 23:20:39,186] : No: 35	CYCLES: 32	 SCORE:328887129.0	best result: 30
[INFO] [auto_tune] [2021-10-11 23:20:39,187] : No: 36	CYCLES: 32	 SCORE:319713073.0	best result: 30
[INFO] [auto_tune] [2021-10-11 23:20:39,187] : No: 37	CYCLES: 69	 SCORE:315314631.0	best result: 30
[INFO] [auto_tune] [2021-10-11 23:20:39,187] : No: 38	CYCLES: 32	 SCORE:301326353.0	best result: 30
[INFO] [auto_tune] [2021-10-11 23:20:39,187] : No: 39	CYCLES: 55	 SCORE:286843681.0	best result: 30
[INFO] [auto_tune] [2021-10-11 23:20:39,188] : No: 40	CYCLES: 32	 SCORE:282887978.0	best result: 30
[INFO] [auto_tune] [2021-10-11 23:20:39,188] : No: 41	CYCLES: 47	 SCORE:264397728.0	best result: 30
[INFO] [auto_tune] [2021-10-11 23:20:39,188] : No: 42	CYCLES: 50	 SCORE:245855385.0	best result: 30
[INFO] [auto_tune] [2021-10-11 23:20:39,188] : No: 43	CYCLES: 78	 SCORE:229779920.0	best result: 30
[INFO] [auto_tune] [2021-10-11 23:20:39,189] : No: 44	CYCLES: 37	 SCORE:227260728.0	best result: 30
[INFO] [auto_tune] [2021-10-11 23:20:39,189] : No: 45	CYCLES: 51	 SCORE:217943712.0	best result: 30
[INFO] [auto_tune] [2021-10-11 23:20:39,189] : No: 46	CYCLES: 71	 SCORE:172553102.0	best result: 30
[INFO] [auto_tune] [2021-10-11 23:20:39,190] : No: 47	CYCLES: 65	 SCORE:171160650.0	best result: 30
[INFO] [auto_tune] [2021-10-11 23:20:39,190] : No: 48	CYCLES: 45	 SCORE:161764244.0	best result: 30
[INFO] [auto_tune] [2021-10-11 23:20:39,190] : No: 49	CYCLES: 104	 SCORE:115162535.0	best result: 30
[INFO] [auto_tune] [2021-10-11 23:20:39,190] : No: 50	CYCLES: 53	 SCORE:114581691.0	best result: 30
[INFO] [auto_tune] [2021-10-11 23:20:39,191] : No: 51	CYCLES: 58	 SCORE:105104877.0	best result: 30
[INFO] [auto_tune] [2021-10-11 23:20:39,191] : No: 52	CYCLES: 64	 SCORE:95614560.0	best result: 30
[INFO] [auto_tune] [2021-10-11 23:20:39,191] : No: 53	CYCLES: 79	 SCORE:76593306.0	best result: 30
[INFO] [auto_tune] [2021-10-11 23:20:39,192] : No: 54	CYCLES: 102	 SCORE:57517700.0	best result: 30
[INFO] [auto_tune] [2021-10-11 23:20:39,192] : No: 55	CYCLES: 34	 SCORE:50277939.0	best result: 30
[INFO] [auto_tune] [2021-10-11 23:20:39,192] : No: 56	CYCLES: 36	 SCORE:50227188.0	best result: 30
[INFO] [auto_tune] [2021-10-11 23:20:39,193] : No: 57	CYCLES: 36	 SCORE:50059637.0	best result: 30
[INFO] [auto_tune] [2021-10-11 23:20:39,193] : No: 58	CYCLES: 35	 SCORE:49998030.0	best result: 30
[INFO] [auto_tune] [2021-10-11 23:20:39,193] : No: 59	CYCLES: 61	 SCORE:49932645.0	best result: 30
[INFO] [auto_tune] [2021-10-11 23:20:39,193] : No: 60	CYCLES: 37	 SCORE:49864775.0	best result: 30
[INFO] [auto_tune] [2021-10-11 23:20:39,194] : No: 61	CYCLES: 38	 SCORE:49792566.0	best result: 30
[INFO] [auto_tune] [2021-10-11 23:20:39,194] : No: 62	CYCLES: 65	 SCORE:49715595.0	best result: 30
[INFO] [auto_tune] [2021-10-11 23:20:39,194] : No: 63	CYCLES: 41	 SCORE:49635334.0	best result: 30
[INFO] [auto_tune] [2021-10-11 23:20:39,194] : No: 64	CYCLES: 41	 SCORE:49458331.0	best result: 30
[INFO] [auto_tune] [2021-10-11 23:20:39,195] : No: 65	CYCLES: 73	 SCORE:49457597.0	best result: 30
[INFO] [auto_tune] [2021-10-11 23:20:39,195] : No: 66	CYCLES: 41	 SCORE:49257579.0	best result: 30
[INFO] [auto_tune] [2021-10-11 23:20:39,195] : No: 67	CYCLES: 43	 SCORE:49027952.0	best result: 30
[INFO] [auto_tune] [2021-10-11 23:20:39,196] : No: 68	CYCLES: 45	 SCORE:48762739.0	best result: 30
[INFO] [auto_tune] [2021-10-11 23:20:39,196] : No: 69	CYCLES: 91	 SCORE:48761623.0	best result: 30
[INFO] [auto_tune] [2021-10-11 23:20:39,196] : No: 70	CYCLES: 41	 SCORE:48614098.0	best result: 30
[INFO] [auto_tune] [2021-10-11 23:20:39,196] : No: 71	CYCLES: 36	 SCORE:48216328.0	best result: 30
[INFO] [auto_tune] [2021-10-11 23:20:39,197] : No: 72	CYCLES: 36	 SCORE:48152597.0	best result: 30
[INFO] [auto_tune] [2021-10-11 23:20:39,197] : No: 73	CYCLES: 36	 SCORE:48086918.0	best result: 30
[INFO] [auto_tune] [2021-10-11 23:20:39,197] : No: 74	CYCLES: 34	 SCORE:48019201.0	best result: 30
[INFO] [auto_tune] [2021-10-11 23:20:39,198] : No: 75	CYCLES: 37	 SCORE:47646438.0	best result: 30
[INFO] [auto_tune] [2021-10-11 23:20:39,198] : No: 76	CYCLES: 53	 SCORE:47645807.0	best result: 30
[INFO] [auto_tune] [2021-10-11 23:20:39,198] : No: 77	CYCLES: 105	 SCORE:47643913.0	best result: 30
[INFO] [auto_tune] [2021-10-11 23:20:39,198] : No: 78	CYCLES: 36	 SCORE:47564232.0	best result: 30
[INFO] [auto_tune] [2021-10-11 23:20:39,199] : No: 79	CYCLES: 37	 SCORE:47479162.0	best result: 30
[INFO] [auto_tune] [2021-10-11 23:20:39,199] : No: 80	CYCLES: 37	 SCORE:47391079.0	best result: 30
[INFO] [auto_tune] [2021-10-11 23:20:39,199] : No: 81	CYCLES: 50	 SCORE:47390379.0	best result: 30
[INFO] [auto_tune] [2021-10-11 23:20:39,199] : No: 82	CYCLES: 35	 SCORE:47005151.0	best result: 30
[INFO] [auto_tune] [2021-10-11 23:20:39,200] : No: 83	CYCLES: 41	 SCORE:46899291.0	best result: 30
[INFO] [auto_tune] [2021-10-11 23:20:39,200] : No: 84	CYCLES: 41	 SCORE:46431223.0	best result: 30
[INFO] [auto_tune] [2021-10-11 23:20:39,200] : No: 85	CYCLES: 42	 SCORE:46301607.0	best result: 30
[INFO] [auto_tune] [2021-10-11 23:20:39,201] : No: 86	CYCLES: 42	 SCORE:45876955.0	best result: 30
[INFO] [auto_tune] [2021-10-11 23:20:39,201] : No: 87	CYCLES: 44	 SCORE:45722063.0	best result: 30
[INFO] [auto_tune] [2021-10-11 23:20:39,201] : No: 88	CYCLES: 68	 SCORE:45558397.0	best result: 30
[INFO] [auto_tune] [2021-10-11 23:20:39,201] : No: 89	CYCLES: 155	 SCORE:45554501.0	best result: 30
[INFO] [auto_tune] [2021-10-11 23:20:39,202] : No: 90	CYCLES: 39	 SCORE:45389299.0	best result: 30
[INFO] [auto_tune] [2021-10-11 23:20:39,202] : No: 91	CYCLES: 47	 SCORE:45210261.0	best result: 30
[INFO] [auto_tune] [2021-10-11 23:20:39,202] : No: 92	CYCLES: 73	 SCORE:45020399.0	best result: 30
[INFO] [auto_tune] [2021-10-11 23:20:39,203] : No: 93	CYCLES: 47	 SCORE:44823494.0	best result: 30
[INFO] [auto_tune] [2021-10-11 23:20:39,203] : No: 94	CYCLES: 49	 SCORE:44393075.0	best result: 30
[INFO] [auto_tune] [2021-10-11 23:20:39,203] : No: 95	CYCLES: 81	 SCORE:44391299.0	best result: 30
[INFO] [auto_tune] [2021-10-11 23:20:39,203] : No: 96	CYCLES: 46	 SCORE:43911170.0	best result: 30
[INFO] [auto_tune] [2021-10-11 23:20:39,204] : No: 97	CYCLES: 53	 SCORE:43367956.0	best result: 30
[INFO] [auto_tune] [2021-10-11 23:20:39,204] : No: 98	CYCLES: 54	 SCORE:42750937.0	best result: 30
[INFO] [auto_tune] [2021-10-11 23:20:39,204] : No: 99	CYCLES: 80	 SCORE:42748364.0	best result: 30
[INFO] [auto_tune] [2021-10-11 23:20:39,204] : [491851506.0, 437982483.0, 1178243114.0, 554136706.0, 500786268.0, 482904386.0, 392747704.0, 1150988748.0, 1068997226.0, 1041590311.0]
[INFO] [auto_tune] [2021-10-11 23:21:06,089] : No: 0	CYCLES: 36	 RAFT:1178243114.0	best result: 30
[INFO] [auto_tune] [2021-10-11 23:21:06,090] : No: 1	CYCLES: 44	 RAFT:392747704.0	best result: 30
[INFO] [auto_tune] [2021-10-11 23:21:06,090] : No: 2	CYCLES: 45	 RAFT:392747704.0	best result: 30
[INFO] [auto_tune] [2021-10-11 23:21:06,090] : No: 3	CYCLES: 29	 RAFT:437982483.0	best result: 29
[INFO] [auto_tune] [2021-10-11 23:21:06,090] : No: 4	CYCLES: 30	 RAFT:482904386.0	best result: 29
[INFO] [auto_tune] [2021-10-11 23:21:06,091] : No: 5	CYCLES: 31	 RAFT:500786268.0	best result: 29
[INFO] [auto_tune] [2021-10-11 23:21:06,091] : No: 6	CYCLES: 31	 RAFT:1150988748.0	best result: 29
[INFO] [auto_tune] [2021-10-11 23:21:06,091] : No: 7	CYCLES: 41	 RAFT:491851506.0	best result: 29
[INFO] [auto_tune] [2021-10-11 23:21:06,092] : No: 8	CYCLES: 29	 RAFT:437982483.0	best result: 29
[INFO] [auto_tune] [2021-10-11 23:21:06,092] : No: 9	CYCLES: 32	 RAFT:1041590311.0	best result: 29
[INFO] [auto_tune] [2021-10-11 23:21:06,092] : No: 10	CYCLES: 30	 RAFT:482904386.0	best result: 29
[INFO] [auto_tune] [2021-10-11 23:21:06,093] : No: 11	CYCLES: 44	 RAFT:437982483.0	best result: 29
[INFO] [auto_tune] [2021-10-11 23:21:06,093] : No: 12	CYCLES: 31	 RAFT:491851506.0	best result: 29
[INFO] [auto_tune] [2021-10-11 23:21:06,093] : No: 13	CYCLES: 28	 RAFT:500786268.0	best result: 28
[INFO] [auto_tune] [2021-10-11 23:21:06,093] : No: 14	CYCLES: 36	 RAFT:1068997226.0	best result: 28
[INFO] [auto_tune] [2021-10-11 23:21:06,094] : No: 15	CYCLES: 33	 RAFT:1041590311.0	best result: 28
[INFO] [auto_tune] [2021-10-11 23:21:06,094] : No: 16	CYCLES: 39	 RAFT:554136706.0	best result: 28
[INFO] [auto_tune] [2021-10-11 23:21:06,094] : No: 17	CYCLES: 34	 RAFT:1150988748.0	best result: 28
[INFO] [auto_tune] [2021-10-11 23:21:06,094] : No: 18	CYCLES: 29	 RAFT:437982483.0	best result: 28
[INFO] [auto_tune] [2021-10-11 23:21:06,095] : No: 19	CYCLES: 29	 RAFT:392747704.0	best result: 28
[INFO] [auto_tune] [2021-10-11 23:21:06,095] : No: 20	CYCLES: 40	 RAFT:554136706.0	best result: 28
[INFO] [auto_tune] [2021-10-11 23:21:06,095] : No: 21	CYCLES: 30	 RAFT:437982483.0	best result: 28
[INFO] [auto_tune] [2021-10-11 23:21:06,096] : No: 22	CYCLES: 30	 RAFT:500786268.0	best result: 28
[INFO] [auto_tune] [2021-10-11 23:21:06,096] : No: 23	CYCLES: 39	 RAFT:554136706.0	best result: 28
[INFO] [auto_tune] [2021-10-11 23:21:06,096] : No: 24	CYCLES: 35	 RAFT:1178243114.0	best result: 28
[INFO] [auto_tune] [2021-10-11 23:21:06,096] : No: 25	CYCLES: 27	 RAFT:437982483.0	best result: 27
[INFO] [auto_tune] [2021-10-11 23:21:06,097] : No: 26	CYCLES: 42	 RAFT:437982483.0	best result: 27
[INFO] [auto_tune] [2021-10-11 23:21:06,097] : No: 27	CYCLES: 37	 RAFT:1068997226.0	best result: 27
[INFO] [auto_tune] [2021-10-11 23:21:06,097] : No: 28	CYCLES: 37	 RAFT:1041590311.0	best result: 27
[INFO] [auto_tune] [2021-10-11 23:21:06,098] : No: 29	CYCLES: 31	 RAFT:392747704.0	best result: 27
[INFO] [auto_tune] [2021-10-11 23:21:06,098] : No: 30	CYCLES: 32	 RAFT:491851506.0	best result: 27
[INFO] [auto_tune] [2021-10-11 23:21:06,098] : No: 31	CYCLES: 33	 RAFT:1068997226.0	best result: 27
[INFO] [auto_tune] [2021-10-11 23:21:06,098] : No: 32	CYCLES: 34	 RAFT:1150988748.0	best result: 27
[INFO] [auto_tune] [2021-10-11 23:21:06,099] : No: 33	CYCLES: 31	 RAFT:1068997226.0	best result: 27
[INFO] [auto_tune] [2021-10-11 23:21:06,099] : No: 34	CYCLES: 29	 RAFT:1150988748.0	best result: 27
[INFO] [auto_tune] [2021-10-11 23:21:06,099] : No: 35	CYCLES: 32	 RAFT:437982483.0	best result: 27
[INFO] [auto_tune] [2021-10-11 23:21:06,100] : No: 36	CYCLES: 41	 RAFT:482904386.0	best result: 27
[INFO] [auto_tune] [2021-10-11 23:21:06,100] : No: 37	CYCLES: 30	 RAFT:437982483.0	best result: 27
[INFO] [auto_tune] [2021-10-11 23:21:06,100] : No: 38	CYCLES: 30	 RAFT:1178243114.0	best result: 27
[INFO] [auto_tune] [2021-10-11 23:21:06,101] : No: 39	CYCLES: 45	 RAFT:392747704.0	best result: 27
[INFO] [auto_tune] [2021-10-11 23:21:06,101] : No: 40	CYCLES: 36	 RAFT:1041590311.0	best result: 27
[INFO] [auto_tune] [2021-10-11 23:21:06,101] : No: 41	CYCLES: 30	 RAFT:554136706.0	best result: 27
[INFO] [auto_tune] [2021-10-11 23:21:06,101] : No: 42	CYCLES: 29	 RAFT:554136706.0	best result: 27
[INFO] [auto_tune] [2021-10-11 23:21:06,102] : No: 43	CYCLES: 43	 RAFT:437982483.0	best result: 27
[INFO] [auto_tune] [2021-10-11 23:21:06,102] : No: 44	CYCLES: 40	 RAFT:500786268.0	best result: 27
[INFO] [auto_tune] [2021-10-11 23:21:06,102] : No: 45	CYCLES: 30	 RAFT:392747704.0	best result: 27
[INFO] [auto_tune] [2021-10-11 23:21:06,102] : No: 46	CYCLES: 29	 RAFT:1068997226.0	best result: 27
[INFO] [auto_tune] [2021-10-11 23:21:06,103] : No: 47	CYCLES: 30	 RAFT:392747704.0	best result: 27
[INFO] [auto_tune] [2021-10-11 23:21:06,103] : No: 48	CYCLES: 30	 RAFT:1178243114.0	best result: 27
[INFO] [auto_tune] [2021-10-11 23:21:06,103] : No: 49	CYCLES: 44	 RAFT:437982483.0	best result: 27
[INFO] [auto_tune] [2021-10-11 23:21:06,103] : [437982483.0, 500786268.0, 437982483.0, 437982483.0, 437982483.0, 392747704.0, 1150988748.0, 554136706.0, 1068997226.0, 491851506.0]
[INFO] [auto_tune] [2021-10-11 23:21:06,104] : the account of feasibility is not enough,                 then batch_size is: 5000;
[INFO] [auto_tune] [2021-10-11 23:21:12,907] : No: 0	CYCLES: 30	 RAFT:554136706.0	best result: 27
[INFO] [auto_tune] [2021-10-11 23:21:12,908] : No: 1	CYCLES: 30	 RAFT:392747704.0	best result: 27
[INFO] [auto_tune] [2021-10-11 23:21:12,908] : No: 2	CYCLES: 30	 RAFT:554136706.0	best result: 27
[INFO] [auto_tune] [2021-10-11 23:21:12,908] : No: 3	CYCLES: 36	 RAFT:1068997226.0	best result: 27
[INFO] [auto_tune] [2021-10-11 23:21:12,909] : No: 4	CYCLES: 34	 RAFT:1150988748.0	best result: 27
[INFO] [auto_tune] [2021-10-11 23:21:12,909] : No: 5	CYCLES: 28	 RAFT:554136706.0	best result: 27
[INFO] [auto_tune] [2021-10-11 23:21:12,909] : No: 6	CYCLES: 28	 RAFT:437982483.0	best result: 27
[INFO] [auto_tune] [2021-10-11 23:21:12,909] : No: 7	CYCLES: 30	 RAFT:392747704.0	best result: 27
[INFO] [auto_tune] [2021-10-11 23:21:12,910] : No: 8	CYCLES: 37	 RAFT:500786268.0	best result: 27
[INFO] [auto_tune] [2021-10-11 23:21:12,910] : No: 9	CYCLES: 30	 RAFT:437982483.0	best result: 27
[INFO] [auto_tune] [2021-10-11 23:21:12,910] : No: 10	CYCLES: 31	 RAFT:1150988748.0	best result: 27
[INFO] [auto_tune] [2021-10-11 23:21:12,910] : [437982483.0, 500786268.0, 554136706.0, 437982483.0, 437982483.0, 437982483.0, 437982483.0, 392747704.0, 1150988748.0, 554136706.0]
[INFO] [auto_tune] [2021-10-11 23:21:44,965] : No: 0	CYCLES: 33	 RAFT:959139219.0	best result: 27
[INFO] [auto_tune] [2021-10-11 23:21:44,965] : No: 1	CYCLES: 50	 RAFT:485292734.0	best result: 27
[INFO] [auto_tune] [2021-10-11 23:21:44,966] : No: 2	CYCLES: 35	 RAFT:1041590311.0	best result: 27
[INFO] [auto_tune] [2021-10-11 23:21:44,966] : No: 3	CYCLES: 29	 RAFT:986661388.0	best result: 27
[INFO] [auto_tune] [2021-10-11 23:21:44,966] : No: 4	CYCLES: 30	 RAFT:554136706.0	best result: 27
[INFO] [auto_tune] [2021-10-11 23:21:44,967] : No: 5	CYCLES: 44	 RAFT:48614098.0	best result: 27
[INFO] [auto_tune] [2021-10-11 23:21:44,967] : No: 6	CYCLES: 29	 RAFT:491851506.0	best result: 27
[INFO] [auto_tune] [2021-10-11 23:21:44,967] : No: 7	CYCLES: 77	 RAFT:517659306.0	best result: 27
[INFO] [auto_tune] [2021-10-11 23:21:44,967] : No: 8	CYCLES: 31	 RAFT:491851506.0	best result: 27
[INFO] [auto_tune] [2021-10-11 23:21:44,968] : No: 9	CYCLES: 33	 RAFT:245855385.0	best result: 27
[INFO] [auto_tune] [2021-10-11 23:21:44,968] : No: 10	CYCLES: 94	 RAFT:105104877.0	best result: 27
[INFO] [auto_tune] [2021-10-11 23:21:44,968] : No: 11	CYCLES: 30	 RAFT:1150988748.0	best result: 27
[INFO] [auto_tune] [2021-10-11 23:21:44,969] : No: 12	CYCLES: 106	 RAFT:115162535.0	best result: 27
[INFO] [auto_tune] [2021-10-11 23:21:44,969] : No: 13	CYCLES: 28	 RAFT:428960662.0	best result: 27
[INFO] [auto_tune] [2021-10-11 23:21:44,969] : No: 14	CYCLES: 41	 RAFT:347196770.0	best result: 27
[INFO] [auto_tune] [2021-10-11 23:21:44,969] : No: 15	CYCLES: 53	 RAFT:47390379.0	best result: 27
[INFO] [auto_tune] [2021-10-11 23:21:44,970] : No: 16	CYCLES: 34	 RAFT:50227188.0	best result: 27
[INFO] [auto_tune] [2021-10-11 23:21:44,970] : No: 17	CYCLES: 35	 RAFT:491851506.0	best result: 27
[INFO] [auto_tune] [2021-10-11 23:21:44,970] : No: 18	CYCLES: 31	 RAFT:500786268.0	best result: 27
[INFO] [auto_tune] [2021-10-11 23:21:44,970] : No: 19	CYCLES: 205	 RAFT:22201892.0	best result: 27
[INFO] [auto_tune] [2021-10-11 23:21:44,971] : No: 20	CYCLES: 113	 RAFT:31204131.0	best result: 27
[INFO] [auto_tune] [2021-10-11 23:21:44,971] : No: 21	CYCLES: 41	 RAFT:49458331.0	best result: 27
[INFO] [auto_tune] [2021-10-11 23:21:44,971] : No: 22	CYCLES: 29	 RAFT:959139219.0	best result: 27
[INFO] [auto_tune] [2021-10-11 23:21:44,972] : No: 23	CYCLES: 77	 RAFT:76593306.0	best result: 27
[INFO] [auto_tune] [2021-10-11 23:21:44,972] : No: 24	CYCLES: 59	 RAFT:105104877.0	best result: 27
[INFO] [auto_tune] [2021-10-11 23:21:44,972] : No: 25	CYCLES: 30	 RAFT:383662916.0	best result: 27
[INFO] [auto_tune] [2021-10-11 23:21:44,973] : No: 26	CYCLES: 97	 RAFT:35081104.0	best result: 27
[INFO] [auto_tune] [2021-10-11 23:21:44,973] : No: 27	CYCLES: 29	 RAFT:491851506.0	best result: 27
[INFO] [auto_tune] [2021-10-11 23:21:44,973] : No: 28	CYCLES: 41	 RAFT:848663935.0	best result: 27
[INFO] [auto_tune] [2021-10-11 23:21:44,973] : No: 29	CYCLES: 77	 RAFT:76593306.0	best result: 27
[INFO] [auto_tune] [2021-10-11 23:21:44,974] : No: 30	CYCLES: 55	 RAFT:286843681.0	best result: 27
[INFO] [auto_tune] [2021-10-11 23:21:44,974] : No: 31	CYCLES: 44	 RAFT:319713073.0	best result: 27
[INFO] [auto_tune] [2021-10-11 23:21:44,974] : No: 32	CYCLES: 73	 RAFT:172553102.0	best result: 27
[INFO] [auto_tune] [2021-10-11 23:21:44,975] : No: 33	CYCLES: 71	 RAFT:172553102.0	best result: 27
[INFO] [auto_tune] [2021-10-11 23:21:44,975] : No: 34	CYCLES: 38	 RAFT:49792566.0	best result: 27
[INFO] [auto_tune] [2021-10-11 23:21:44,975] : No: 35	CYCLES: 36	 RAFT:1068997226.0	best result: 27
[INFO] [auto_tune] [2021-10-11 23:21:44,976] : No: 36	CYCLES: 37	 RAFT:227260728.0	best result: 27
[INFO] [auto_tune] [2021-10-11 23:21:44,976] : No: 37	CYCLES: 74	 RAFT:689339762.0	best result: 27
[INFO] [auto_tune] [2021-10-11 23:21:44,976] : No: 38	CYCLES: 47	 RAFT:45389299.0	best result: 27
[INFO] [auto_tune] [2021-10-11 23:21:44,977] : No: 39	CYCLES: 42	 RAFT:161764244.0	best result: 27
[INFO] [auto_tune] [2021-10-11 23:21:44,977] : No: 40	CYCLES: 39	 RAFT:217943712.0	best result: 27
[INFO] [auto_tune] [2021-10-11 23:21:44,977] : No: 41	CYCLES: 37	 RAFT:681782185.0	best result: 27
[INFO] [auto_tune] [2021-10-11 23:21:44,977] : No: 42	CYCLES: 41	 RAFT:793193185.0	best result: 27
[INFO] [auto_tune] [2021-10-11 23:21:44,978] : No: 43	CYCLES: 72	 RAFT:689339762.0	best result: 27
[INFO] [auto_tune] [2021-10-11 23:21:44,978] : No: 44	CYCLES: 153	 RAFT:36069705.0	best result: 27
[INFO] [auto_tune] [2021-10-11 23:21:44,978] : No: 45	CYCLES: 48	 RAFT:44823494.0	best result: 27
[INFO] [auto_tune] [2021-10-11 23:21:44,979] : No: 46	CYCLES: 40	 RAFT:47479162.0	best result: 27
[INFO] [auto_tune] [2021-10-11 23:21:44,979] : No: 47	CYCLES: 40	 RAFT:485292734.0	best result: 27
[INFO] [auto_tune] [2021-10-11 23:21:44,979] : No: 48	CYCLES: 97	 RAFT:105104877.0	best result: 27
[INFO] [auto_tune] [2021-10-11 23:21:44,979] : No: 49	CYCLES: 57	 RAFT:42750937.0	best result: 27
[INFO] [auto_tune] [2021-10-11 23:21:44,980] : [437982483.0, 500786268.0, 554136706.0, 437982483.0, 428960662.0, 437982483.0, 437982483.0, 437982483.0, 392747704.0, 1150988748.0]
[INFO] [auto_tune] [2021-10-11 23:21:44,980] : the account of feasibility is not enough,                 then batch_size is: 5000;
[INFO] [auto_tune] [2021-10-11 23:21:52,324] : No: 0	CYCLES: 32	 RAFT:437982483.0	best result: 27
[INFO] [auto_tune] [2021-10-11 23:21:52,324] : No: 1	CYCLES: 29	 RAFT:554136706.0	best result: 27
[INFO] [auto_tune] [2021-10-11 23:21:52,324] : No: 2	CYCLES: 39	 RAFT:428960662.0	best result: 27
[INFO] [auto_tune] [2021-10-11 23:21:52,325] : No: 3	CYCLES: 39	 RAFT:437982483.0	best result: 27
[INFO] [auto_tune] [2021-10-11 23:21:52,325] : No: 4	CYCLES: 30	 RAFT:1150988748.0	best result: 27
[INFO] [auto_tune] [2021-10-11 23:21:52,325] : No: 5	CYCLES: 40	 RAFT:428960662.0	best result: 27
[INFO] [auto_tune] [2021-10-11 23:21:52,325] : No: 6	CYCLES: 30	 RAFT:428960662.0	best result: 27
[INFO] [auto_tune] [2021-10-11 23:21:52,326] : No: 7	CYCLES: 39	 RAFT:428960662.0	best result: 27
[INFO] [auto_tune] [2021-10-11 23:21:52,326] : No: 8	CYCLES: 28	 RAFT:437982483.0	best result: 27
[INFO] [auto_tune] [2021-10-11 23:21:52,326] : No: 9	CYCLES: 30	 RAFT:428960662.0	best result: 27
[INFO] [auto_tune] [2021-10-11 23:21:52,327] : No: 10	CYCLES: 31	 RAFT:500786268.0	best result: 27
[INFO] [auto_tune] [2021-10-11 23:21:52,327] : No: 11	CYCLES: 31	 RAFT:428960662.0	best result: 27
[INFO] [auto_tune] [2021-10-11 23:21:52,327] : [437982483.0, 500786268.0, 554136706.0, 437982483.0, 428960662.0, 437982483.0, 437982483.0, 437982483.0, 437982483.0, 392747704.0]
[INFO] [auto_tune] [2021-10-11 23:22:24,022] : No: 0	CYCLES: 34	 RAFT:959139219.0	best result: 27
[INFO] [auto_tune] [2021-10-11 23:22:24,022] : No: 1	CYCLES: 104	 RAFT:105104877.0	best result: 27
[INFO] [auto_tune] [2021-10-11 23:22:24,022] : No: 2	CYCLES: 43	 RAFT:392747704.0	best result: 27
[INFO] [auto_tune] [2021-10-11 23:22:24,023] : No: 3	CYCLES: 38	 RAFT:959139219.0	best result: 27
[INFO] [auto_tune] [2021-10-11 23:22:24,023] : No: 4	CYCLES: 31	 RAFT:437982483.0	best result: 27
[INFO] [auto_tune] [2021-10-11 23:22:24,023] : No: 5	CYCLES: 42	 RAFT:161764244.0	best result: 27
[INFO] [auto_tune] [2021-10-11 23:22:24,023] : No: 6	CYCLES: 64	 RAFT:229779920.0	best result: 27
[INFO] [auto_tune] [2021-10-11 23:22:24,024] : No: 7	CYCLES: 39	 RAFT:903979061.0	best result: 27
[INFO] [auto_tune] [2021-10-11 23:22:24,024] : No: 8	CYCLES: 234	 RAFT:22201892.0	best result: 27
[INFO] [auto_tune] [2021-10-11 23:22:24,024] : No: 9	CYCLES: 30	 RAFT:437982483.0	best result: 27
[INFO] [auto_tune] [2021-10-11 23:22:24,025] : No: 10	CYCLES: 45	 RAFT:48614098.0	best result: 27
[INFO] [auto_tune] [2021-10-11 23:22:24,025] : No: 11	CYCLES: 42	 RAFT:46899291.0	best result: 27
[INFO] [auto_tune] [2021-10-11 23:22:24,025] : No: 12	CYCLES: 48	 RAFT:513481951.0	best result: 27
[INFO] [auto_tune] [2021-10-11 23:22:24,026] : No: 13	CYCLES: 31	 RAFT:500786268.0	best result: 27
[INFO] [auto_tune] [2021-10-11 23:22:24,026] : No: 14	CYCLES: 62	 RAFT:343745075.0	best result: 27
[INFO] [auto_tune] [2021-10-11 23:22:24,026] : No: 15	CYCLES: 63	 RAFT:95614560.0	best result: 27
[INFO] [auto_tune] [2021-10-11 23:22:24,026] : No: 16	CYCLES: 38	 RAFT:653831138.0	best result: 27
[INFO] [auto_tune] [2021-10-11 23:22:24,027] : No: 17	CYCLES: 52	 RAFT:47390379.0	best result: 27
[INFO] [auto_tune] [2021-10-11 23:22:24,027] : No: 18	CYCLES: 32	 RAFT:328887129.0	best result: 27
[INFO] [auto_tune] [2021-10-11 23:22:24,027] : No: 19	CYCLES: 41	 RAFT:47479162.0	best result: 27
[INFO] [auto_tune] [2021-10-11 23:22:24,028] : No: 20	CYCLES: 33	 RAFT:848663935.0	best result: 27
[INFO] [auto_tune] [2021-10-11 23:22:24,028] : No: 21	CYCLES: 41	 RAFT:49257579.0	best result: 27
[INFO] [auto_tune] [2021-10-11 23:22:24,028] : No: 22	CYCLES: 30	 RAFT:428960662.0	best result: 27
[INFO] [auto_tune] [2021-10-11 23:22:24,028] : No: 23	CYCLES: 29	 RAFT:959139219.0	best result: 27
[INFO] [auto_tune] [2021-10-11 23:22:24,029] : No: 24	CYCLES: 105	 RAFT:115162535.0	best result: 27
[INFO] [auto_tune] [2021-10-11 23:22:24,029] : No: 25	CYCLES: 34	 RAFT:245855385.0	best result: 27
[INFO] [auto_tune] [2021-10-11 23:22:24,029] : No: 26	CYCLES: 46	 RAFT:343745075.0	best result: 27
[INFO] [auto_tune] [2021-10-11 23:22:24,030] : No: 27	CYCLES: 99	 RAFT:45554501.0	best result: 27
[INFO] [auto_tune] [2021-10-11 23:22:24,030] : No: 28	CYCLES: 31	 RAFT:1041590311.0	best result: 27
[INFO] [auto_tune] [2021-10-11 23:22:24,030] : No: 29	CYCLES: 58	 RAFT:1031235227.0	best result: 27
[INFO] [auto_tune] [2021-10-11 23:22:24,030] : No: 30	CYCLES: 74	 RAFT:689339762.0	best result: 27
[INFO] [auto_tune] [2021-10-11 23:22:24,031] : No: 31	CYCLES: 40	 RAFT:46431223.0	best result: 27
[INFO] [auto_tune] [2021-10-11 23:22:24,031] : No: 32	CYCLES: 39	 RAFT:48152597.0	best result: 27
[INFO] [auto_tune] [2021-10-11 23:22:24,031] : No: 33	CYCLES: 104	 RAFT:40264076.0	best result: 27
[INFO] [auto_tune] [2021-10-11 23:22:24,032] : No: 34	CYCLES: 230	 RAFT:38387511.0	best result: 27
[INFO] [auto_tune] [2021-10-11 23:22:24,032] : No: 35	CYCLES: 64	 RAFT:95614560.0	best result: 27
[INFO] [auto_tune] [2021-10-11 23:22:24,032] : No: 36	CYCLES: 44	 RAFT:46431223.0	best result: 27
[INFO] [auto_tune] [2021-10-11 23:22:24,032] : No: 37	CYCLES: 138	 RAFT:45554501.0	best result: 27
[INFO] [auto_tune] [2021-10-11 23:22:24,033] : No: 38	CYCLES: 57	 RAFT:1031235227.0	best result: 27
[INFO] [auto_tune] [2021-10-11 23:22:24,033] : No: 39	CYCLES: 29	 RAFT:571822459.0	best result: 27
[INFO] [auto_tune] [2021-10-11 23:22:24,033] : No: 40	CYCLES: 101	 RAFT:40264076.0	best result: 27
[INFO] [auto_tune] [2021-10-11 23:22:24,034] : No: 41	CYCLES: 48	 RAFT:47390379.0	best result: 27
[INFO] [auto_tune] [2021-10-11 23:22:24,034] : No: 42	CYCLES: 36	 RAFT:1178243114.0	best result: 27
[INFO] [auto_tune] [2021-10-11 23:22:24,034] : No: 43	CYCLES: 36	 RAFT:48216328.0	best result: 27
[INFO] [auto_tune] [2021-10-11 23:22:24,034] : No: 44	CYCLES: 31	 RAFT:319713073.0	best result: 27
[INFO] [auto_tune] [2021-10-11 23:22:24,035] : No: 45	CYCLES: 151	 RAFT:38387511.0	best result: 27
[INFO] [auto_tune] [2021-10-11 23:22:24,035] : No: 46	CYCLES: 49	 RAFT:45210261.0	best result: 27
[INFO] [auto_tune] [2021-10-11 23:22:24,035] : No: 47	CYCLES: 36	 RAFT:986661388.0	best result: 27
[INFO] [auto_tune] [2021-10-11 23:22:24,036] : No: 48	CYCLES: 39	 RAFT:571822459.0	best result: 27
[INFO] [auto_tune] [2021-10-11 23:22:24,036] : No: 49	CYCLES: 58	 RAFT:42409885.0	best result: 27
[INFO] [auto_tune] [2021-10-11 23:22:24,036] : [437982483.0, 500786268.0, 554136706.0, 437982483.0, 428960662.0, 437982483.0, 437982483.0, 437982483.0, 437982483.0, 392747704.0]
[INFO] [auto_tune] [2021-10-11 23:22:24,036] : the account of feasibility is not enough,                 then batch_size is: 5000;
[INFO] [auto_tune] [2021-10-11 23:22:30,296] : No: 0	CYCLES: 29	 RAFT:428960662.0	best result: 27
[INFO] [auto_tune] [2021-10-11 23:22:30,297] : No: 1	CYCLES: 42	 RAFT:428960662.0	best result: 27
[INFO] [auto_tune] [2021-10-11 23:22:30,297] : No: 2	CYCLES: 30	 RAFT:428960662.0	best result: 27
[INFO] [auto_tune] [2021-10-11 23:22:30,297] : No: 3	CYCLES: 31	 RAFT:437982483.0	best result: 27
[INFO] [auto_tune] [2021-10-11 23:22:30,297] : No: 4	CYCLES: 29	 RAFT:392747704.0	best result: 27
[INFO] [auto_tune] [2021-10-11 23:22:30,298] : No: 5	CYCLES: 29	 RAFT:392747704.0	best result: 27
[INFO] [auto_tune] [2021-10-11 23:22:30,298] : No: 6	CYCLES: 29	 RAFT:554136706.0	best result: 27
[INFO] [auto_tune] [2021-10-11 23:22:30,298] : No: 7	CYCLES: 28	 RAFT:437982483.0	best result: 27
[INFO] [auto_tune] [2021-10-11 23:22:30,299] : No: 8	CYCLES: 33	 RAFT:428960662.0	best result: 27
[INFO] [auto_tune] [2021-10-11 23:22:30,299] : [437982483.0, 500786268.0, 554136706.0, 437982483.0, 428960662.0, 437982483.0, 437982483.0, 437982483.0, 437982483.0, 437982483.0]
[INFO] [auto_tune] [2021-10-11 23:23:00,265] : No: 0	CYCLES: 71	 RAFT:40268134.0	best result: 27
[INFO] [auto_tune] [2021-10-11 23:23:00,266] : No: 1	CYCLES: 35	 RAFT:356332408.0	best result: 27
[INFO] [auto_tune] [2021-10-11 23:23:00,266] : No: 2	CYCLES: 49	 RAFT:282887978.0	best result: 27
[INFO] [auto_tune] [2021-10-11 23:23:00,266] : No: 3	CYCLES: 29	 RAFT:545275569.0	best result: 27
[INFO] [auto_tune] [2021-10-11 23:23:00,266] : No: 4	CYCLES: 31	 RAFT:482904386.0	best result: 27
[INFO] [auto_tune] [2021-10-11 23:23:00,267] : No: 5	CYCLES: 96	 RAFT:345487607.0	best result: 27
[INFO] [auto_tune] [2021-10-11 23:23:00,267] : No: 6	CYCLES: 42	 RAFT:428960662.0	best result: 27
[INFO] [auto_tune] [2021-10-11 23:23:00,267] : No: 7	CYCLES: 118	 RAFT:45554501.0	best result: 27
[INFO] [auto_tune] [2021-10-11 23:23:00,268] : No: 8	CYCLES: 38	 RAFT:959139219.0	best result: 27
[INFO] [auto_tune] [2021-10-11 23:23:00,268] : No: 9	CYCLES: 72	 RAFT:40268134.0	best result: 27
[INFO] [auto_tune] [2021-10-11 23:23:00,268] : No: 10	CYCLES: 43	 RAFT:383662916.0	best result: 27
[INFO] [auto_tune] [2021-10-11 23:23:00,268] : No: 11	CYCLES: 40	 RAFT:513481951.0	best result: 27
[INFO] [auto_tune] [2021-10-11 23:23:00,269] : No: 12	CYCLES: 72	 RAFT:48761623.0	best result: 27
[INFO] [auto_tune] [2021-10-11 23:23:00,269] : No: 13	CYCLES: 151	 RAFT:38387511.0	best result: 27
[INFO] [auto_tune] [2021-10-11 23:23:00,269] : No: 14	CYCLES: 61	 RAFT:945943893.0	best result: 27
[INFO] [auto_tune] [2021-10-11 23:23:00,270] : No: 15	CYCLES: 54	 RAFT:264397728.0	best result: 27
[INFO] [auto_tune] [2021-10-11 23:23:00,270] : No: 16	CYCLES: 102	 RAFT:35081104.0	best result: 27
[INFO] [auto_tune] [2021-10-11 23:23:00,270] : No: 17	CYCLES: 40	 RAFT:171160650.0	best result: 27
[INFO] [auto_tune] [2021-10-11 23:23:00,271] : No: 18	CYCLES: 36	 RAFT:227260728.0	best result: 27
[INFO] [auto_tune] [2021-10-11 23:23:00,271] : No: 19	CYCLES: 48	 RAFT:45210261.0	best result: 27
[INFO] [auto_tune] [2021-10-11 23:23:00,271] : No: 20	CYCLES: 35	 RAFT:848663935.0	best result: 27
[INFO] [auto_tune] [2021-10-11 23:23:00,272] : No: 21	CYCLES: 48	 RAFT:319713073.0	best result: 27
[INFO] [auto_tune] [2021-10-11 23:23:00,272] : No: 22	CYCLES: 32	 RAFT:491851506.0	best result: 27
[INFO] [auto_tune] [2021-10-11 23:23:00,272] : No: 23	CYCLES: 35	 RAFT:1150988748.0	best result: 27
[INFO] [auto_tune] [2021-10-11 23:23:00,272] : No: 24	CYCLES: 63	 RAFT:229779920.0	best result: 27
[INFO] [auto_tune] [2021-10-11 23:23:00,273] : No: 25	CYCLES: 48	 RAFT:653831138.0	best result: 27
[INFO] [auto_tune] [2021-10-11 23:23:00,273] : No: 26	CYCLES: 53	 RAFT:47390379.0	best result: 27
[INFO] [auto_tune] [2021-10-11 23:23:00,273] : No: 27	CYCLES: 48	 RAFT:347196770.0	best result: 27
[INFO] [auto_tune] [2021-10-11 23:23:00,274] : No: 28	CYCLES: 40	 RAFT:513481951.0	best result: 27
[INFO] [auto_tune] [2021-10-11 23:23:00,274] : No: 29	CYCLES: 95	 RAFT:36077033.0	best result: 27
[INFO] [auto_tune] [2021-10-11 23:23:00,274] : No: 30	CYCLES: 41	 RAFT:49027952.0	best result: 27
[INFO] [auto_tune] [2021-10-11 23:23:00,274] : No: 31	CYCLES: 46	 RAFT:45389299.0	best result: 27
[INFO] [auto_tune] [2021-10-11 23:23:00,275] : No: 32	CYCLES: 31	 RAFT:1041590311.0	best result: 27
[INFO] [auto_tune] [2021-10-11 23:23:00,275] : No: 33	CYCLES: 72	 RAFT:689339762.0	best result: 27
[INFO] [auto_tune] [2021-10-11 23:23:00,275] : No: 34	CYCLES: 67	 RAFT:45020399.0	best result: 27
[INFO] [auto_tune] [2021-10-11 23:23:00,276] : No: 35	CYCLES: 52	 RAFT:301326353.0	best result: 27
[INFO] [auto_tune] [2021-10-11 23:23:00,276] : No: 36	CYCLES: 39	 RAFT:48216328.0	best result: 27
[INFO] [auto_tune] [2021-10-11 23:23:00,276] : No: 37	CYCLES: 164	 RAFT:57517700.0	best result: 27
[INFO] [auto_tune] [2021-10-11 23:23:00,276] : No: 38	CYCLES: 42	 RAFT:49027952.0	best result: 27
[INFO] [auto_tune] [2021-10-11 23:23:00,277] : No: 39	CYCLES: 82	 RAFT:229779920.0	best result: 27
[INFO] [auto_tune] [2021-10-11 23:23:00,277] : No: 40	CYCLES: 32	 RAFT:328887129.0	best result: 27
[INFO] [auto_tune] [2021-10-11 23:23:00,277] : No: 41	CYCLES: 140	 RAFT:31204131.0	best result: 27
[INFO] [auto_tune] [2021-10-11 23:23:00,278] : No: 42	CYCLES: 33	 RAFT:848663935.0	best result: 27
[INFO] [auto_tune] [2021-10-11 23:23:00,278] : No: 43	CYCLES: 72	 RAFT:689339762.0	best result: 27
[INFO] [auto_tune] [2021-10-11 23:23:00,278] : No: 44	CYCLES: 30	 RAFT:482904386.0	best result: 27
[INFO] [auto_tune] [2021-10-11 23:23:00,278] : No: 45	CYCLES: 41	 RAFT:500786268.0	best result: 27
[INFO] [auto_tune] [2021-10-11 23:23:00,279] : No: 46	CYCLES: 37	 RAFT:986661388.0	best result: 27
[INFO] [auto_tune] [2021-10-11 23:23:00,279] : No: 47	CYCLES: 66	 RAFT:860531044.0	best result: 27
[INFO] [auto_tune] [2021-10-11 23:23:00,279] : No: 48	CYCLES: 85	 RAFT:47643913.0	best result: 27
[INFO] [auto_tune] [2021-10-11 23:23:00,280] : No: 49	CYCLES: 156	 RAFT:36069705.0	best result: 27
[INFO] [auto_tune] [2021-10-11 23:23:00,280] : [437982483.0, 500786268.0, 554136706.0, 437982483.0, 428960662.0, 437982483.0, 437982483.0, 437982483.0, 437982483.0, 437982483.0]
[INFO] [auto_tune] [2021-10-11 23:23:00,280] : the account of feasibility is not enough,                 then batch_size is: 5000;
[INFO] [auto_tune] [2021-10-11 23:23:04,719] : No: 0	CYCLES: 39	 RAFT:554136706.0	best result: 27
[INFO] [auto_tune] [2021-10-11 23:23:04,720] : No: 1	CYCLES: 28	 RAFT:437982483.0	best result: 27
[INFO] [auto_tune] [2021-10-11 23:23:04,720] : No: 2	CYCLES: 29	 RAFT:554136706.0	best result: 27
[INFO] [auto_tune] [2021-10-11 23:23:04,720] : No: 3	CYCLES: 31	 RAFT:428960662.0	best result: 27
[INFO] [auto_tune] [2021-10-11 23:23:04,721] : No: 4	CYCLES: 43	 RAFT:437982483.0	best result: 27
[INFO] [auto_tune] [2021-10-11 23:23:04,721] : [437982483.0, 500786268.0, 554136706.0, 437982483.0, 428960662.0, 437982483.0, 437982483.0, 437982483.0, 437982483.0, 437982483.0]
[INFO] [auto_tune] [2021-10-11 23:23:37,889] : No: 0	CYCLES: 40	 RAFT:485292734.0	best result: 27
[INFO] [auto_tune] [2021-10-11 23:23:37,889] : No: 1	CYCLES: 55	 RAFT:43367956.0	best result: 27
[INFO] [auto_tune] [2021-10-11 23:23:37,890] : No: 2	CYCLES: 60	 RAFT:945943893.0	best result: 27
[INFO] [auto_tune] [2021-10-11 23:23:37,890] : No: 3	CYCLES: 117	 RAFT:345487607.0	best result: 27
[INFO] [auto_tune] [2021-10-11 23:23:37,890] : No: 4	CYCLES: 29	 RAFT:986661388.0	best result: 27
[INFO] [auto_tune] [2021-10-11 23:23:37,891] : No: 5	CYCLES: 72	 RAFT:689339762.0	best result: 27
[INFO] [auto_tune] [2021-10-11 23:23:37,891] : No: 6	CYCLES: 32	 RAFT:653831138.0	best result: 27
[INFO] [auto_tune] [2021-10-11 23:23:37,891] : No: 7	CYCLES: 59	 RAFT:217943712.0	best result: 27
[INFO] [auto_tune] [2021-10-11 23:23:37,891] : No: 8	CYCLES: 29	 RAFT:986661388.0	best result: 27
[INFO] [auto_tune] [2021-10-11 23:23:37,892] : No: 9	CYCLES: 53	 RAFT:286843681.0	best result: 27
[INFO] [auto_tune] [2021-10-11 23:23:37,892] : No: 10	CYCLES: 72	 RAFT:689339762.0	best result: 27
[INFO] [auto_tune] [2021-10-11 23:23:37,892] : No: 11	CYCLES: 77	 RAFT:76593306.0	best result: 27
[INFO] [auto_tune] [2021-10-11 23:23:37,893] : No: 12	CYCLES: 74	 RAFT:689339762.0	best result: 27
[INFO] [auto_tune] [2021-10-11 23:23:37,893] : No: 13	CYCLES: 44	 RAFT:48614098.0	best result: 27
[INFO] [auto_tune] [2021-10-11 23:23:37,893] : No: 14	CYCLES: 36	 RAFT:50277939.0	best result: 27
[INFO] [auto_tune] [2021-10-11 23:23:37,893] : No: 15	CYCLES: 61	 RAFT:45558397.0	best result: 27
[INFO] [auto_tune] [2021-10-11 23:23:37,894] : No: 16	CYCLES: 77	 RAFT:76593306.0	best result: 27
[INFO] [auto_tune] [2021-10-11 23:23:37,894] : No: 17	CYCLES: 36	 RAFT:1041590311.0	best result: 27
[INFO] [auto_tune] [2021-10-11 23:23:37,894] : No: 18	CYCLES: 29	 RAFT:328887129.0	best result: 27
[INFO] [auto_tune] [2021-10-11 23:23:37,895] : No: 19	CYCLES: 45	 RAFT:45722063.0	best result: 27
[INFO] [auto_tune] [2021-10-11 23:23:37,895] : No: 20	CYCLES: 72	 RAFT:40268134.0	best result: 27
[INFO] [auto_tune] [2021-10-11 23:23:37,895] : No: 21	CYCLES: 40	 RAFT:49257579.0	best result: 27
[INFO] [auto_tune] [2021-10-11 23:23:37,895] : No: 22	CYCLES: 76	 RAFT:517659306.0	best result: 27
[INFO] [auto_tune] [2021-10-11 23:23:37,896] : No: 23	CYCLES: 240	 RAFT:38387511.0	best result: 27
[INFO] [auto_tune] [2021-10-11 23:23:37,896] : No: 24	CYCLES: 37	 RAFT:48216328.0	best result: 27
[INFO] [auto_tune] [2021-10-11 23:23:37,896] : No: 25	CYCLES: 32	 RAFT:356332408.0	best result: 27
[INFO] [auto_tune] [2021-10-11 23:23:37,897] : No: 26	CYCLES: 32	 RAFT:347196770.0	best result: 27
[INFO] [auto_tune] [2021-10-11 23:23:37,897] : No: 27	CYCLES: 227	 RAFT:38387511.0	best result: 27
[INFO] [auto_tune] [2021-10-11 23:23:37,897] : No: 28	CYCLES: 71	 RAFT:39725254.0	best result: 27
[INFO] [auto_tune] [2021-10-11 23:23:37,897] : No: 29	CYCLES: 65	 RAFT:229779920.0	best result: 27
[INFO] [auto_tune] [2021-10-11 23:23:37,898] : No: 30	CYCLES: 58	 RAFT:229779920.0	best result: 27
[INFO] [auto_tune] [2021-10-11 23:23:37,898] : No: 31	CYCLES: 45	 RAFT:46431223.0	best result: 27
[INFO] [auto_tune] [2021-10-11 23:23:37,898] : No: 32	CYCLES: 127	 RAFT:115162535.0	best result: 27
[INFO] [auto_tune] [2021-10-11 23:23:37,899] : No: 33	CYCLES: 143	 RAFT:38387511.0	best result: 27
[INFO] [auto_tune] [2021-10-11 23:23:37,899] : No: 34	CYCLES: 64	 RAFT:229779920.0	best result: 27
[INFO] [auto_tune] [2021-10-11 23:23:37,899] : No: 35	CYCLES: 42	 RAFT:482904386.0	best result: 27
[INFO] [auto_tune] [2021-10-11 23:23:37,900] : No: 36	CYCLES: 38	 RAFT:903979061.0	best result: 27
[INFO] [auto_tune] [2021-10-11 23:23:37,900] : No: 37	CYCLES: 64	 RAFT:95614560.0	best result: 27
[INFO] [auto_tune] [2021-10-11 23:23:37,900] : No: 38	CYCLES: 33	 RAFT:264397728.0	best result: 27
[INFO] [auto_tune] [2021-10-11 23:23:37,900] : No: 39	CYCLES: 31	 RAFT:347196770.0	best result: 27
[INFO] [auto_tune] [2021-10-11 23:23:37,901] : No: 40	CYCLES: 71	 RAFT:689339762.0	best result: 27
[INFO] [auto_tune] [2021-10-11 23:23:37,901] : No: 41	CYCLES: 33	 RAFT:653831138.0	best result: 27
[INFO] [auto_tune] [2021-10-11 23:23:37,901] : No: 42	CYCLES: 104	 RAFT:115162535.0	best result: 27
[INFO] [auto_tune] [2021-10-11 23:23:37,902] : No: 43	CYCLES: 63	 RAFT:49715595.0	best result: 27
[INFO] [auto_tune] [2021-10-11 23:23:37,902] : No: 44	CYCLES: 42	 RAFT:161764244.0	best result: 27
[INFO] [auto_tune] [2021-10-11 23:23:37,902] : No: 45	CYCLES: 36	 RAFT:245855385.0	best result: 27
[INFO] [auto_tune] [2021-10-11 23:23:37,902] : No: 46	CYCLES: 41	 RAFT:392747704.0	best result: 27
[INFO] [auto_tune] [2021-10-11 23:23:37,903] : No: 47	CYCLES: 41	 RAFT:681782185.0	best result: 27
[INFO] [auto_tune] [2021-10-11 23:23:37,903] : No: 48	CYCLES: 72	 RAFT:44391299.0	best result: 27
[INFO] [auto_tune] [2021-10-11 23:23:37,903] : No: 49	CYCLES: 40	 RAFT:545275569.0	best result: 27
[INFO] [auto_tune] [2021-10-11 23:23:37,904] : [437982483.0, 500786268.0, 554136706.0, 437982483.0, 428960662.0, 437982483.0, 437982483.0, 437982483.0, 437982483.0, 437982483.0]
[INFO] [auto_tune] [2021-10-11 23:23:37,904] : the account of feasibility is not enough,                 then batch_size is: 5000;
[INFO] [auto_tune] [2021-10-11 23:23:43,420] : No: 0	CYCLES: 31	 RAFT:437982483.0	best result: 27
[INFO] [auto_tune] [2021-10-11 23:23:43,420] : No: 1	CYCLES: 43	 RAFT:437982483.0	best result: 27
[INFO] [auto_tune] [2021-10-11 23:23:43,421] : No: 2	CYCLES: 30	 RAFT:554136706.0	best result: 27
[INFO] [auto_tune] [2021-10-11 23:23:43,421] : No: 3	CYCLES: 31	 RAFT:500786268.0	best result: 27
[INFO] [auto_tune] [2021-10-11 23:23:43,421] : No: 4	CYCLES: 42	 RAFT:428960662.0	best result: 27
[INFO] [auto_tune] [2021-10-11 23:23:43,422] : No: 5	CYCLES: 40	 RAFT:500786268.0	best result: 27
[INFO] [auto_tune] [2021-10-11 23:23:43,422] : No: 6	CYCLES: 31	 RAFT:437982483.0	best result: 27
[INFO] [auto_tune] [2021-10-11 23:23:43,422] : No: 7	CYCLES: 28	 RAFT:437982483.0	best result: 27
[INFO] [auto_tune] [2021-10-11 23:23:43,422] : [437982483.0, 500786268.0, 554136706.0, 437982483.0, 428960662.0, 437982483.0, 437982483.0, 437982483.0, 437982483.0, 437982483.0]
[INFO] [auto_tune] [2021-10-11 23:24:15,197] : No: 0	CYCLES: 40	 RAFT:485292734.0	best result: 27
[INFO] [auto_tune] [2021-10-11 23:24:15,198] : No: 1	CYCLES: 75	 RAFT:517659306.0	best result: 27
[INFO] [auto_tune] [2021-10-11 23:24:15,198] : No: 2	CYCLES: 31	 RAFT:491851506.0	best result: 27
[INFO] [auto_tune] [2021-10-11 23:24:15,198] : No: 3	CYCLES: 31	 RAFT:986661388.0	best result: 27
[INFO] [auto_tune] [2021-10-11 23:24:15,199] : No: 4	CYCLES: 44	 RAFT:47005151.0	best result: 27
[INFO] [auto_tune] [2021-10-11 23:24:15,199] : No: 5	CYCLES: 38	 RAFT:227260728.0	best result: 27
[INFO] [auto_tune] [2021-10-11 23:24:15,199] : No: 6	CYCLES: 32	 RAFT:653831138.0	best result: 27
[INFO] [auto_tune] [2021-10-11 23:24:15,200] : No: 7	CYCLES: 44	 RAFT:793193185.0	best result: 27
[INFO] [auto_tune] [2021-10-11 23:24:15,200] : No: 8	CYCLES: 54	 RAFT:114581691.0	best result: 27
[INFO] [auto_tune] [2021-10-11 23:24:15,200] : No: 9	CYCLES: 49	 RAFT:45210261.0	best result: 27
[INFO] [auto_tune] [2021-10-11 23:24:15,200] : No: 10	CYCLES: 73	 RAFT:40268134.0	best result: 27
[INFO] [auto_tune] [2021-10-11 23:24:15,201] : No: 11	CYCLES: 74	 RAFT:689339762.0	best result: 27
[INFO] [auto_tune] [2021-10-11 23:24:15,201] : No: 12	CYCLES: 67	 RAFT:860531044.0	best result: 27
[INFO] [auto_tune] [2021-10-11 23:24:15,201] : No: 13	CYCLES: 77	 RAFT:161764244.0	best result: 27
[INFO] [auto_tune] [2021-10-11 23:24:15,202] : No: 14	CYCLES: 41	 RAFT:49257579.0	best result: 27
[INFO] [auto_tune] [2021-10-11 23:24:15,202] : No: 15	CYCLES: 97	 RAFT:114581691.0	best result: 27
[INFO] [auto_tune] [2021-10-11 23:24:15,202] : No: 16	CYCLES: 44	 RAFT:428960662.0	best result: 27
[INFO] [auto_tune] [2021-10-11 23:24:15,202] : No: 17	CYCLES: 41	 RAFT:513481951.0	best result: 27
[INFO] [auto_tune] [2021-10-11 23:24:15,203] : No: 18	CYCLES: 91	 RAFT:42748364.0	best result: 27
[INFO] [auto_tune] [2021-10-11 23:24:15,203] : No: 19	CYCLES: 34	 RAFT:328887129.0	best result: 27
[INFO] [auto_tune] [2021-10-11 23:24:15,203] : No: 20	CYCLES: 39	 RAFT:513481951.0	best result: 27
[INFO] [auto_tune] [2021-10-11 23:24:15,204] : No: 21	CYCLES: 33	 RAFT:1068997226.0	best result: 27
[INFO] [auto_tune] [2021-10-11 23:24:15,204] : No: 22	CYCLES: 72	 RAFT:689339762.0	best result: 27
[INFO] [auto_tune] [2021-10-11 23:24:15,204] : No: 23	CYCLES: 41	 RAFT:47646438.0	best result: 27
[INFO] [auto_tune] [2021-10-11 23:24:15,204] : No: 24	CYCLES: 31	 RAFT:328887129.0	best result: 27
[INFO] [auto_tune] [2021-10-11 23:24:15,205] : No: 25	CYCLES: 41	 RAFT:793193185.0	best result: 27
[INFO] [auto_tune] [2021-10-11 23:24:15,205] : No: 26	CYCLES: 54	 RAFT:114581691.0	best result: 27
[INFO] [auto_tune] [2021-10-11 23:24:15,205] : No: 27	CYCLES: 40	 RAFT:49635334.0	best result: 27
[INFO] [auto_tune] [2021-10-11 23:24:15,205] : No: 28	CYCLES: 36	 RAFT:49998030.0	best result: 27
[INFO] [auto_tune] [2021-10-11 23:24:15,206] : No: 29	CYCLES: 93	 RAFT:345487607.0	best result: 27
[INFO] [auto_tune] [2021-10-11 23:24:15,206] : No: 30	CYCLES: 50	 RAFT:315314631.0	best result: 27
[INFO] [auto_tune] [2021-10-11 23:24:15,206] : No: 31	CYCLES: 106	 RAFT:115162535.0	best result: 27
[INFO] [auto_tune] [2021-10-11 23:24:15,207] : No: 32	CYCLES: 66	 RAFT:229779920.0	best result: 27
[INFO] [auto_tune] [2021-10-11 23:24:15,207] : No: 33	CYCLES: 28	 RAFT:562985661.0	best result: 27
[INFO] [auto_tune] [2021-10-11 23:24:15,207] : No: 34	CYCLES: 32	 RAFT:473944879.0	best result: 27
[INFO] [auto_tune] [2021-10-11 23:24:15,207] : No: 35	CYCLES: 61	 RAFT:945943893.0	best result: 27
[INFO] [auto_tune] [2021-10-11 23:24:15,208] : No: 36	CYCLES: 64	 RAFT:42409885.0	best result: 27
[INFO] [auto_tune] [2021-10-11 23:24:15,208] : No: 37	CYCLES: 78	 RAFT:39725254.0	best result: 27
[INFO] [auto_tune] [2021-10-11 23:24:15,208] : No: 38	CYCLES: 47	 RAFT:343745075.0	best result: 27
[INFO] [auto_tune] [2021-10-11 23:24:15,209] : No: 39	CYCLES: 51	 RAFT:301326353.0	best result: 27
[INFO] [auto_tune] [2021-10-11 23:24:15,209] : No: 40	CYCLES: 43	 RAFT:793193185.0	best result: 27
[INFO] [auto_tune] [2021-10-11 23:24:15,209] : No: 41	CYCLES: 38	 RAFT:959139219.0	best result: 27
[INFO] [auto_tune] [2021-10-11 23:24:15,209] : No: 42	CYCLES: 124	 RAFT:45554501.0	best result: 27
[INFO] [auto_tune] [2021-10-11 23:24:15,210] : No: 43	CYCLES: 32	 RAFT:245855385.0	best result: 27
[INFO] [auto_tune] [2021-10-11 23:24:15,210] : No: 44	CYCLES: 43	 RAFT:49257579.0	best result: 27
[INFO] [auto_tune] [2021-10-11 23:24:15,210] : No: 45	CYCLES: 31	 RAFT:1068997226.0	best result: 27
[INFO] [auto_tune] [2021-10-11 23:24:15,211] : No: 46	CYCLES: 32	 RAFT:986661388.0	best result: 27
[INFO] [auto_tune] [2021-10-11 23:24:15,211] : No: 47	CYCLES: 172	 RAFT:27489882.0	best result: 27
[INFO] [auto_tune] [2021-10-11 23:24:15,211] : No: 48	CYCLES: 72	 RAFT:48761623.0	best result: 27
[INFO] [auto_tune] [2021-10-11 23:24:15,212] : No: 49	CYCLES: 49	 RAFT:328887129.0	best result: 27
[INFO] [auto_tune] [2021-10-11 23:24:15,212] : [437982483.0, 500786268.0, 554136706.0, 437982483.0, 428960662.0, 437982483.0, 437982483.0, 437982483.0, 437982483.0, 562985661.0]
[INFO] [auto_tune] [2021-10-11 23:24:15,212] : tunning总用时：0:04:34.359707
从这里开始auto_tune！
param:{'topi_args': {'x': {'ori_shape': [1, 3, 112, 112], 'ori_format': 'NCHW', 'dtype': 'float16'}, 'filter': {'ori_shape': [1, 3, 3, 3], 'ori_format': 'NCHW', 'dtype': 'float16'}, 'bias': None, 'offset_w': None, 'y': {'dtype': 'float16'}, 'strides': (1, 1, 1, 1), 'dilations': (1, 1, 1, 1), 'pads': (2, 2, 2, 2), 'data_format': 'NHWC', 'offset_x': 0, 'kernel_name': 'te_fused_op_depthwise_conv2d_a78f65ab5015ec92_0', 'op_type': 'depthwise_conv2d_forward', 'tune_mode': 'ATC', 'test_case': 'depthwise_conv2d_1_3_112_112_1_3_3_3_fp16_fp16_2_2_2_2_1_1_1_1_False', 'op_type_for_atc': 'fusion_op', 'json_str': '{"SocInfo":{"autoTilingMode":"GA","coreNum":"","coreType":"AiCore","l1Fusion":"false","l2Fusion":"false","l2Mode":"1","op_impl_mode":"high_performance","op_impl_mode_list":[],"socVersion":"Ascend310"},"fusion_op_name":"te_fused_op_depthwise_conv2d_a78f65ab5015ec92_0","l1_size":-1,"op_list":[{"name":"-1_0_trans_TransData_0","output_desc":[{"L1_addr_offset":0,"L1_fusion_type":-1,"L1_workspace_size":-1,"addr_type":0,"data_type":"float16","format":"NC1HWC0","name":"-1_0_trans_TransData_0","ori_format":"NHWC","ori_shape":[1,112,112,3],"shape":[1,1,112,112,16],"slice_offset":[],"split_index":0,"total_shape":[],"use_L1_workspace":0,"valid_shape":[]}],"type":"Data"},{"name":"-1_0_trans_TransData_2","output_desc":[{"L1_addr_offset":0,"L1_fusion_type":-1,"L1_workspace_size":-1,"addr_type":0,"data_type":"float16","format":"C1HWNCoC0","name":"-1_0_trans_TransData_2","ori_format":"NHWC","ori_shape":[1,3,3,3],"shape":[1,3,3,1,16,16],"slice_offset":[],"split_index":0,"total_shape":[],"use_L1_workspace":0,"valid_shape":[]}],"type":"Data"},{"name":"-1_0_DepthwiseConv2DOPT","output_desc":[{"data_type":0,"name":"-1_0_DepthwiseConv2DOPT","shape":"NULL"}],"type":"Data"},{"name":"-1_0_DepthwiseConv2DOPT","output_desc":[{"data_type":0,"name":"-1_0_DepthwiseConv2DOPT","shape":"NULL"}],"type":"Data"},{"func_name":"depthwise_conv2d","id":5,"input_desc":[{"L1_addr_offset":0,"L1_fusion_type":-1,"L1_workspace_size":-1,"addr_type":0,"data_type":"float16","name":"-1_0_trans_TransData_0","ori_format":"NHWC","ori_shape":[1,112,112,3],"shape":[1,1,112,112,16],"slice_offset":[],"split_index":0,"total_shape":[],"use_L1_workspace":0,"valid_shape":[]},{"L1_addr_offset":0,"L1_fusion_type":-1,"L1_workspace_size":-1,"addr_type":0,"data_type":"float16","name":"-1_0_trans_TransData_2","ori_format":"NHWC","ori_shape":[1,3,3,3],"shape":[1,3,3,1,16,16],"slice_offset":[],"split_index":0,"total_shape":[],"use_L1_workspace":0,"valid_shape":[]},{"data_type":0,"name":"-1_0_DepthwiseConv2DOPT","shape":"NULL"},{"data_type":0,"name":"-1_0_DepthwiseConv2DOPT","shape":"NULL"}],"module_name":"impl.depthwise_conv2d","name":"-1_0_DepthwiseConv2D","output_desc":[{"L1_addr_offset":0,"L1_fusion_type":-1,"L1_workspace_size":-1,"addr_type":0,"data_type":"float16","name":"-1_0_DepthwiseConv2D","ori_format":"NHWC","ori_shape":[1,114,114,3],"output_index":0,"shape":[1,1,114,114,16],"slice_offset":[],"split_index":0,"total_shape":[],"use_L1_workspace":0,"valid_shape":[]}],"pattern":"DepthwiseConvolution","prebuild_outs_attrs":{"kwds_args":{},"list_args":[{"L1_addr_offset":0,"L1_fusion_type":-1,"L1_workspace_size":-1,"addr_type":0,"dtype":"float16","format":"NC1HWC0","ori_format":"NHWC","ori_shape":[1,114,114,3],"shape":[1,1,114,114,16],"slice_offset":[],"split_index":0,"total_shape":[],"use_L1_workspace":0,"valid_shape":[]},[1,1,1,1],[1,1,1,1],[2,2,2,2],"NHWC",0]},"py_module_path":"/home/HwHiAiUser/Ascend/ascend-toolkit/20.0.0.RC1/x86_64-linux_gcc7.3.0/opp/op_impl/built-in/ai_core/tbe","type":"DepthwiseConv2D"}]}', 'fusion_op_name': 'te_fused_op_depthwise_conv2d_a78f65ab5015ec92_0', 'input_size_list': [401408, 4608], 'input_type_list': ['float16', 'float16'], 'input_file_list': ['float16@input.data', 'float16@input.data'], 'output_size_list': [415872], 'output_type_list': ['float16'], 'input_memory_type': [0, 0], 'output_memory_type': [0], 'input_l1_addr_list': [], 'output_l1_addr_list': [], 'l1_addr_input_flag': 0, 'slice_offset_list': [[], []], 'valid_shape_list': [[], []], 'platform': 1}, 'shape_args': {'A_shape': [1, 1, 112, 112, 16], 'B_shape': [16, 1, 3, 3, 16], 'C_shape': None, 'A_dtype': 'float16', 'B_dtype': 'float16', 'C_dtype': 'float16', 'mad_dtype': 'float32', 'padl': 2, 'padr': 2, 'padu': 2, 'padd': 2, 'padf': 0, 'padb': 0, 'strideH': 1, 'strideW': 1, 'strideD': 0, 'strideH_expand': 1, 'strideW_expand': 1, 'dilationH': 1, 'dilationW': 1, 'group': 1, 'fused_double_operand_num': 0, 'bias_flag': False, 'op_type': 'depthwise_conv2d_forward', 'platform': 1, 'kernel_name': 'te_fused_op_depthwise_conv2d_a78f65ab5015ec92_0', 'test_case': 'depthwise_conv2d_1_3_112_112_1_3_3_3_fp16_fp16_2_2_2_2_1_1_1_1_False', 'op_name': 'te_fused_op_depthwise_conv2d_a78f65ab5015ec92_0'}}
./repository_ascend310_depthwise_conv2d.json
ATC run success, welcome to the next use.
depthconv1-3循环
ATC start working now, please wait for a moment.
/usr/local/python3.7.5/lib/python3.7/site-packages/pandas/compat/__init__.py:120: UserWarning: Could not import the lzma module. Your installed Python is incomplete. Attempting to use lzma compression will result in a RuntimeError.
  warnings.warn(msg)
[INFO] [auto_tune] [2021-10-11 23:24:25,047] : tuner_index
[INFO] [auto_tune] [2021-10-11 23:24:25,047] : 4
[INFO] [auto_tune] [2021-10-11 23:24:25,061] : Start kernel te_fused_op_depthwise_conv2d_a78f65ab5015ec92_0 auto tuning.Total tuning round would be 30
[INFO] [auto_tune] [2021-10-11 23:24:25,062] : 5616
[INFO] [auto_tune] [2021-10-11 23:24:27,221] : 测试point:113
[INFO] [auto_tune] [2021-10-11 23:25:21,764] : No: 0	CYCLES: 31	 SCORE:1178243114.0	best result: 31
[INFO] [auto_tune] [2021-10-11 23:25:21,764] : No: 1	CYCLES: 30	 SCORE:1150988748.0	best result: 30
[INFO] [auto_tune] [2021-10-11 23:25:21,765] : No: 2	CYCLES: 31	 SCORE:1068997226.0	best result: 30
[INFO] [auto_tune] [2021-10-11 23:25:21,765] : No: 3	CYCLES: 31	 SCORE:1041590311.0	best result: 30
[INFO] [auto_tune] [2021-10-11 23:25:21,765] : No: 4	CYCLES: 58	 SCORE:1031235227.0	best result: 30
[INFO] [auto_tune] [2021-10-11 23:25:21,765] : No: 5	CYCLES: 30	 SCORE:986661388.0	best result: 30
[INFO] [auto_tune] [2021-10-11 23:25:21,766] : No: 6	CYCLES: 31	 SCORE:959139219.0	best result: 30
[INFO] [auto_tune] [2021-10-11 23:25:21,766] : No: 7	CYCLES: 62	 SCORE:945943893.0	best result: 30
[INFO] [auto_tune] [2021-10-11 23:25:21,766] : No: 8	CYCLES: 33	 SCORE:903979061.0	best result: 30
[INFO] [auto_tune] [2021-10-11 23:25:21,767] : No: 9	CYCLES: 68	 SCORE:860531044.0	best result: 30
[INFO] [auto_tune] [2021-10-11 23:25:21,767] : No: 10	CYCLES: 40	 SCORE:848663935.0	best result: 30
[INFO] [auto_tune] [2021-10-11 23:25:21,767] : No: 11	CYCLES: 31	 SCORE:793193185.0	best result: 30
[INFO] [auto_tune] [2021-10-11 23:25:21,767] : No: 12	CYCLES: 36	 SCORE:737566156.0	best result: 30
[INFO] [auto_tune] [2021-10-11 23:25:21,768] : No: 13	CYCLES: 75	 SCORE:689339762.0	best result: 30
[INFO] [auto_tune] [2021-10-11 23:25:21,768] : No: 14	CYCLES: 38	 SCORE:681782185.0	best result: 30
[INFO] [auto_tune] [2021-10-11 23:25:21,768] : No: 15	CYCLES: 35	 SCORE:653831138.0	best result: 30
[INFO] [auto_tune] [2021-10-11 23:25:21,768] : No: 16	CYCLES: 29	 SCORE:571822459.0	best result: 29
[INFO] [auto_tune] [2021-10-11 23:25:21,769] : No: 17	CYCLES: 39	 SCORE:562985661.0	best result: 29
[INFO] [auto_tune] [2021-10-11 23:25:21,769] : No: 18	CYCLES: 38	 SCORE:554136706.0	best result: 29
[INFO] [auto_tune] [2021-10-11 23:25:21,769] : No: 19	CYCLES: 28	 SCORE:545275569.0	best result: 28
[INFO] [auto_tune] [2021-10-11 23:25:21,770] : No: 20	CYCLES: 76	 SCORE:517659306.0	best result: 28
[INFO] [auto_tune] [2021-10-11 23:25:21,770] : No: 21	CYCLES: 51	 SCORE:513481951.0	best result: 28
[INFO] [auto_tune] [2021-10-11 23:25:21,770] : No: 22	CYCLES: 29	 SCORE:500786268.0	best result: 28
[INFO] [auto_tune] [2021-10-11 23:25:21,770] : No: 23	CYCLES: 30	 SCORE:491851506.0	best result: 28
[INFO] [auto_tune] [2021-10-11 23:25:21,771] : No: 24	CYCLES: 40	 SCORE:485292734.0	best result: 28
[INFO] [auto_tune] [2021-10-11 23:25:21,771] : No: 25	CYCLES: 32	 SCORE:482904386.0	best result: 28
[INFO] [auto_tune] [2021-10-11 23:25:21,771] : No: 26	CYCLES: 30	 SCORE:473944879.0	best result: 28
[INFO] [auto_tune] [2021-10-11 23:25:21,772] : No: 27	CYCLES: 31	 SCORE:437982483.0	best result: 28
[INFO] [auto_tune] [2021-10-11 23:25:21,772] : No: 28	CYCLES: 31	 SCORE:428960662.0	best result: 28
[INFO] [auto_tune] [2021-10-11 23:25:21,772] : No: 29	CYCLES: 45	 SCORE:392747704.0	best result: 28
[INFO] [auto_tune] [2021-10-11 23:25:21,772] : No: 30	CYCLES: 29	 SCORE:383662916.0	best result: 28
[INFO] [auto_tune] [2021-10-11 23:25:21,773] : No: 31	CYCLES: 33	 SCORE:356332408.0	best result: 28
[INFO] [auto_tune] [2021-10-11 23:25:21,773] : No: 32	CYCLES: 47	 SCORE:347196770.0	best result: 28
[INFO] [auto_tune] [2021-10-11 23:25:21,773] : No: 33	CYCLES: 52	 SCORE:345487607.0	best result: 28
[INFO] [auto_tune] [2021-10-11 23:25:21,773] : No: 34	CYCLES: 46	 SCORE:343745075.0	best result: 28
[INFO] [auto_tune] [2021-10-11 23:25:21,774] : No: 35	CYCLES: 49	 SCORE:328887129.0	best result: 28
[INFO] [auto_tune] [2021-10-11 23:25:21,774] : No: 36	CYCLES: 50	 SCORE:319713073.0	best result: 28
[INFO] [auto_tune] [2021-10-11 23:25:21,774] : No: 37	CYCLES: 67	 SCORE:315314631.0	best result: 28
[INFO] [auto_tune] [2021-10-11 23:25:21,775] : No: 38	CYCLES: 33	 SCORE:301326353.0	best result: 28
[INFO] [auto_tune] [2021-10-11 23:25:21,775] : No: 39	CYCLES: 56	 SCORE:286843681.0	best result: 28
[INFO] [auto_tune] [2021-10-11 23:25:21,775] : No: 40	CYCLES: 34	 SCORE:282887978.0	best result: 28
[INFO] [auto_tune] [2021-10-11 23:25:21,775] : No: 41	CYCLES: 56	 SCORE:264397728.0	best result: 28
[INFO] [auto_tune] [2021-10-11 23:25:21,776] : No: 42	CYCLES: 56	 SCORE:245855385.0	best result: 28
[INFO] [auto_tune] [2021-10-11 23:25:21,776] : No: 43	CYCLES: 66	 SCORE:229779920.0	best result: 28
[INFO] [auto_tune] [2021-10-11 23:25:21,776] : No: 44	CYCLES: 36	 SCORE:227260728.0	best result: 28
[INFO] [auto_tune] [2021-10-11 23:25:21,777] : No: 45	CYCLES: 39	 SCORE:217943712.0	best result: 28
[INFO] [auto_tune] [2021-10-11 23:25:21,777] : No: 46	CYCLES: 70	 SCORE:172553102.0	best result: 28
[INFO] [auto_tune] [2021-10-11 23:25:21,777] : No: 47	CYCLES: 42	 SCORE:171160650.0	best result: 28
[INFO] [auto_tune] [2021-10-11 23:25:21,777] : No: 48	CYCLES: 45	 SCORE:161764244.0	best result: 28
[INFO] [auto_tune] [2021-10-11 23:25:21,778] : No: 49	CYCLES: 147	 SCORE:115162535.0	best result: 28
[INFO] [auto_tune] [2021-10-11 23:25:21,778] : No: 50	CYCLES: 97	 SCORE:114581691.0	best result: 28
[INFO] [auto_tune] [2021-10-11 23:25:21,778] : No: 51	CYCLES: 58	 SCORE:105104877.0	best result: 28
[INFO] [auto_tune] [2021-10-11 23:25:21,779] : No: 52	CYCLES: 63	 SCORE:95614560.0	best result: 28
[INFO] [auto_tune] [2021-10-11 23:25:21,779] : No: 53	CYCLES: 77	 SCORE:76593306.0	best result: 28
[INFO] [auto_tune] [2021-10-11 23:25:21,779] : No: 54	CYCLES: 102	 SCORE:57517700.0	best result: 28
[INFO] [auto_tune] [2021-10-11 23:25:21,779] : No: 55	CYCLES: 41	 SCORE:50277939.0	best result: 28
[INFO] [auto_tune] [2021-10-11 23:25:21,780] : No: 56	CYCLES: 35	 SCORE:50227188.0	best result: 28
[INFO] [auto_tune] [2021-10-11 23:25:21,780] : No: 57	CYCLES: 37	 SCORE:50059637.0	best result: 28
[INFO] [auto_tune] [2021-10-11 23:25:21,780] : No: 58	CYCLES: 36	 SCORE:49998030.0	best result: 28
[INFO] [auto_tune] [2021-10-11 23:25:21,781] : No: 59	CYCLES: 57	 SCORE:49932645.0	best result: 28
[INFO] [auto_tune] [2021-10-11 23:25:21,781] : No: 60	CYCLES: 36	 SCORE:49864775.0	best result: 28
[INFO] [auto_tune] [2021-10-11 23:25:21,781] : No: 61	CYCLES: 37	 SCORE:49792566.0	best result: 28
[INFO] [auto_tune] [2021-10-11 23:25:21,781] : No: 62	CYCLES: 62	 SCORE:49715595.0	best result: 28
[INFO] [auto_tune] [2021-10-11 23:25:21,782] : No: 63	CYCLES: 39	 SCORE:49635334.0	best result: 28
[INFO] [auto_tune] [2021-10-11 23:25:21,782] : No: 64	CYCLES: 41	 SCORE:49458331.0	best result: 28
[INFO] [auto_tune] [2021-10-11 23:25:21,782] : No: 65	CYCLES: 68	 SCORE:49457597.0	best result: 28
[INFO] [auto_tune] [2021-10-11 23:25:21,782] : No: 66	CYCLES: 42	 SCORE:49257579.0	best result: 28
[INFO] [auto_tune] [2021-10-11 23:25:21,783] : No: 67	CYCLES: 44	 SCORE:49027952.0	best result: 28
[INFO] [auto_tune] [2021-10-11 23:25:21,783] : No: 68	CYCLES: 44	 SCORE:48762739.0	best result: 28
[INFO] [auto_tune] [2021-10-11 23:25:21,783] : No: 69	CYCLES: 80	 SCORE:48761623.0	best result: 28
[INFO] [auto_tune] [2021-10-11 23:25:21,784] : No: 70	CYCLES: 46	 SCORE:48614098.0	best result: 28
[INFO] [auto_tune] [2021-10-11 23:25:21,784] : No: 71	CYCLES: 40	 SCORE:48216328.0	best result: 28
[INFO] [auto_tune] [2021-10-11 23:25:21,784] : No: 72	CYCLES: 39	 SCORE:48152597.0	best result: 28
[INFO] [auto_tune] [2021-10-11 23:25:21,784] : No: 73	CYCLES: 39	 SCORE:48086918.0	best result: 28
[INFO] [auto_tune] [2021-10-11 23:25:21,785] : No: 74	CYCLES: 40	 SCORE:48019201.0	best result: 28
[INFO] [auto_tune] [2021-10-11 23:25:21,785] : No: 75	CYCLES: 42	 SCORE:47646438.0	best result: 28
[INFO] [auto_tune] [2021-10-11 23:25:21,785] : No: 76	CYCLES: 50	 SCORE:47645807.0	best result: 28
[INFO] [auto_tune] [2021-10-11 23:25:21,785] : No: 77	CYCLES: 89	 SCORE:47643913.0	best result: 28
[INFO] [auto_tune] [2021-10-11 23:25:21,786] : No: 78	CYCLES: 41	 SCORE:47564232.0	best result: 28
[INFO] [auto_tune] [2021-10-11 23:25:21,786] : No: 79	CYCLES: 43	 SCORE:47479162.0	best result: 28
[INFO] [auto_tune] [2021-10-11 23:25:21,786] : No: 80	CYCLES: 42	 SCORE:47391079.0	best result: 28
[INFO] [auto_tune] [2021-10-11 23:25:21,787] : No: 81	CYCLES: 53	 SCORE:47390379.0	best result: 28
[INFO] [auto_tune] [2021-10-11 23:25:21,787] : No: 82	CYCLES: 43	 SCORE:47005151.0	best result: 28
[INFO] [auto_tune] [2021-10-11 23:25:21,787] : No: 83	CYCLES: 46	 SCORE:46899291.0	best result: 28
[INFO] [auto_tune] [2021-10-11 23:25:21,787] : No: 84	CYCLES: 44	 SCORE:46431223.0	best result: 28
[INFO] [auto_tune] [2021-10-11 23:25:21,788] : No: 85	CYCLES: 47	 SCORE:46301607.0	best result: 28
[INFO] [auto_tune] [2021-10-11 23:25:21,788] : No: 86	CYCLES: 50	 SCORE:45876955.0	best result: 28
[INFO] [auto_tune] [2021-10-11 23:25:21,788] : No: 87	CYCLES: 48	 SCORE:45722063.0	best result: 28
[INFO] [auto_tune] [2021-10-11 23:25:21,789] : No: 88	CYCLES: 64	 SCORE:45558397.0	best result: 28
[INFO] [auto_tune] [2021-10-11 23:25:21,789] : No: 89	CYCLES: 126	 SCORE:45554501.0	best result: 28
[INFO] [auto_tune] [2021-10-11 23:25:21,789] : No: 90	CYCLES: 50	 SCORE:45389299.0	best result: 28
[INFO] [auto_tune] [2021-10-11 23:25:21,789] : No: 91	CYCLES: 51	 SCORE:45210261.0	best result: 28
[INFO] [auto_tune] [2021-10-11 23:25:21,790] : No: 92	CYCLES: 68	 SCORE:45020399.0	best result: 28
[INFO] [auto_tune] [2021-10-11 23:25:21,790] : No: 93	CYCLES: 53	 SCORE:44823494.0	best result: 28
[INFO] [auto_tune] [2021-10-11 23:25:21,790] : No: 94	CYCLES: 54	 SCORE:44393075.0	best result: 28
[INFO] [auto_tune] [2021-10-11 23:25:21,790] : No: 95	CYCLES: 76	 SCORE:44391299.0	best result: 28
[INFO] [auto_tune] [2021-10-11 23:25:21,791] : No: 96	CYCLES: 54	 SCORE:43911170.0	best result: 28
[INFO] [auto_tune] [2021-10-11 23:25:21,791] : No: 97	CYCLES: 60	 SCORE:43367956.0	best result: 28
[INFO] [auto_tune] [2021-10-11 23:25:21,791] : No: 98	CYCLES: 61	 SCORE:42750937.0	best result: 28
[INFO] [auto_tune] [2021-10-11 23:25:21,792] : No: 99	CYCLES: 82	 SCORE:42748364.0	best result: 28
[INFO] [auto_tune] [2021-10-11 23:25:21,792] : [545275569.0, 571822459.0, 500786268.0, 383662916.0, 1150988748.0, 986661388.0, 491851506.0, 473944879.0, 1178243114.0, 1068997226.0]
[INFO] [auto_tune] [2021-10-11 23:25:50,233] : No: 0	CYCLES: 41	 RAFT:500786268.0	best result: 28
[INFO] [auto_tune] [2021-10-11 23:25:50,234] : No: 1	CYCLES: 31	 RAFT:1150988748.0	best result: 28
[INFO] [auto_tune] [2021-10-11 23:25:50,234] : No: 2	CYCLES: 39	 RAFT:545275569.0	best result: 28
[INFO] [auto_tune] [2021-10-11 23:25:50,234] : No: 3	CYCLES: 32	 RAFT:473944879.0	best result: 28
[INFO] [auto_tune] [2021-10-11 23:25:50,234] : No: 4	CYCLES: 39	 RAFT:500786268.0	best result: 28
[INFO] [auto_tune] [2021-10-11 23:25:50,235] : No: 5	CYCLES: 31	 RAFT:986661388.0	best result: 28
[INFO] [auto_tune] [2021-10-11 23:25:50,235] : No: 6	CYCLES: 40	 RAFT:473944879.0	best result: 28
[INFO] [auto_tune] [2021-10-11 23:25:50,235] : No: 7	CYCLES: 36	 RAFT:1068997226.0	best result: 28
[INFO] [auto_tune] [2021-10-11 23:25:50,236] : No: 8	CYCLES: 29	 RAFT:500786268.0	best result: 28
[INFO] [auto_tune] [2021-10-11 23:25:50,236] : No: 9	CYCLES: 30	 RAFT:1178243114.0	best result: 28
[INFO] [auto_tune] [2021-10-11 23:25:50,236] : No: 10	CYCLES: 31	 RAFT:473944879.0	best result: 28
[INFO] [auto_tune] [2021-10-11 23:25:50,236] : No: 11	CYCLES: 29	 RAFT:986661388.0	best result: 28
[INFO] [auto_tune] [2021-10-11 23:25:50,237] : No: 12	CYCLES: 36	 RAFT:1068997226.0	best result: 28
[INFO] [auto_tune] [2021-10-11 23:25:50,237] : No: 13	CYCLES: 31	 RAFT:986661388.0	best result: 28
[INFO] [auto_tune] [2021-10-11 23:25:50,237] : No: 14	CYCLES: 34	 RAFT:1178243114.0	best result: 28
[INFO] [auto_tune] [2021-10-11 23:25:50,238] : No: 15	CYCLES: 38	 RAFT:545275569.0	best result: 28
[INFO] [auto_tune] [2021-10-11 23:25:50,238] : No: 16	CYCLES: 34	 RAFT:1178243114.0	best result: 28
[INFO] [auto_tune] [2021-10-11 23:25:50,238] : No: 17	CYCLES: 32	 RAFT:1178243114.0	best result: 28
[INFO] [auto_tune] [2021-10-11 23:25:50,238] : No: 18	CYCLES: 29	 RAFT:571822459.0	best result: 28
[INFO] [auto_tune] [2021-10-11 23:25:50,239] : No: 19	CYCLES: 37	 RAFT:986661388.0	best result: 28
[INFO] [auto_tune] [2021-10-11 23:25:50,239] : No: 20	CYCLES: 38	 RAFT:571822459.0	best result: 28
[INFO] [auto_tune] [2021-10-11 23:25:50,239] : No: 21	CYCLES: 30	 RAFT:1178243114.0	best result: 28
[INFO] [auto_tune] [2021-10-11 23:25:50,240] : No: 22	CYCLES: 31	 RAFT:986661388.0	best result: 28
[INFO] [auto_tune] [2021-10-11 23:25:50,240] : No: 23	CYCLES: 33	 RAFT:473944879.0	best result: 28
[INFO] [auto_tune] [2021-10-11 23:25:50,240] : No: 24	CYCLES: 36	 RAFT:986661388.0	best result: 28
[INFO] [auto_tune] [2021-10-11 23:25:50,240] : No: 25	CYCLES: 29	 RAFT:491851506.0	best result: 28
[INFO] [auto_tune] [2021-10-11 23:25:50,241] : No: 26	CYCLES: 29	 RAFT:986661388.0	best result: 28
[INFO] [auto_tune] [2021-10-11 23:25:50,241] : No: 27	CYCLES: 30	 RAFT:491851506.0	best result: 28
[INFO] [auto_tune] [2021-10-11 23:25:50,241] : No: 28	CYCLES: 29	 RAFT:1150988748.0	best result: 28
[INFO] [auto_tune] [2021-10-11 23:25:50,241] : No: 29	CYCLES: 30	 RAFT:986661388.0	best result: 28
[INFO] [auto_tune] [2021-10-11 23:25:50,242] : No: 30	CYCLES: 41	 RAFT:491851506.0	best result: 28
[INFO] [auto_tune] [2021-10-11 23:25:50,242] : No: 31	CYCLES: 39	 RAFT:571822459.0	best result: 28
[INFO] [auto_tune] [2021-10-11 23:25:50,242] : No: 32	CYCLES: 36	 RAFT:986661388.0	best result: 28
[INFO] [auto_tune] [2021-10-11 23:25:50,243] : No: 33	CYCLES: 41	 RAFT:473944879.0	best result: 28
[INFO] [auto_tune] [2021-10-11 23:25:50,243] : No: 34	CYCLES: 32	 RAFT:986661388.0	best result: 28
[INFO] [auto_tune] [2021-10-11 23:25:50,243] : No: 35	CYCLES: 31	 RAFT:500786268.0	best result: 28
[INFO] [auto_tune] [2021-10-11 23:25:50,243] : No: 36	CYCLES: 31	 RAFT:1068997226.0	best result: 28
[INFO] [auto_tune] [2021-10-11 23:25:50,244] : No: 37	CYCLES: 37	 RAFT:1178243114.0	best result: 28
[INFO] [auto_tune] [2021-10-11 23:25:50,244] : No: 38	CYCLES: 31	 RAFT:1178243114.0	best result: 28
[INFO] [auto_tune] [2021-10-11 23:25:50,244] : No: 39	CYCLES: 29	 RAFT:491851506.0	best result: 28
[INFO] [auto_tune] [2021-10-11 23:25:50,245] : No: 40	CYCLES: 41	 RAFT:491851506.0	best result: 28
[INFO] [auto_tune] [2021-10-11 23:25:50,245] : No: 41	CYCLES: 31	 RAFT:491851506.0	best result: 28
[INFO] [auto_tune] [2021-10-11 23:25:50,245] : No: 42	CYCLES: 36	 RAFT:986661388.0	best result: 28
[INFO] [auto_tune] [2021-10-11 23:25:50,245] : No: 43	CYCLES: 32	 RAFT:383662916.0	best result: 28
[INFO] [auto_tune] [2021-10-11 23:25:50,246] : No: 44	CYCLES: 30	 RAFT:986661388.0	best result: 28
[INFO] [auto_tune] [2021-10-11 23:25:50,246] : No: 45	CYCLES: 39	 RAFT:545275569.0	best result: 28
[INFO] [auto_tune] [2021-10-11 23:25:50,246] : No: 46	CYCLES: 31	 RAFT:500786268.0	best result: 28
[INFO] [auto_tune] [2021-10-11 23:25:50,246] : No: 47	CYCLES: 30	 RAFT:571822459.0	best result: 28
[INFO] [auto_tune] [2021-10-11 23:25:50,247] : No: 48	CYCLES: 30	 RAFT:491851506.0	best result: 28
[INFO] [auto_tune] [2021-10-11 23:25:50,247] : No: 49	CYCLES: 31	 RAFT:1178243114.0	best result: 28
[INFO] [auto_tune] [2021-10-11 23:25:50,247] : [545275569.0, 571822459.0, 500786268.0, 383662916.0, 500786268.0, 986661388.0, 571822459.0, 491851506.0, 986661388.0, 1150988748.0]
[INFO] [auto_tune] [2021-10-11 23:25:50,247] : the account of feasibility is not enough,                 then batch_size is: 5000;
[INFO] [auto_tune] [2021-10-11 23:25:56,627] : No: 0	CYCLES: 32	 RAFT:383662916.0	best result: 28
[INFO] [auto_tune] [2021-10-11 23:25:56,628] : No: 1	CYCLES: 31	 RAFT:986661388.0	best result: 28
[INFO] [auto_tune] [2021-10-11 23:25:56,628] : No: 2	CYCLES: 37	 RAFT:571822459.0	best result: 28
[INFO] [auto_tune] [2021-10-11 23:25:56,628] : No: 3	CYCLES: 31	 RAFT:500786268.0	best result: 28
[INFO] [auto_tune] [2021-10-11 23:25:56,628] : No: 4	CYCLES: 33	 RAFT:1150988748.0	best result: 28
[INFO] [auto_tune] [2021-10-11 23:25:56,629] : No: 5	CYCLES: 35	 RAFT:986661388.0	best result: 28
[INFO] [auto_tune] [2021-10-11 23:25:56,629] : No: 6	CYCLES: 38	 RAFT:500786268.0	best result: 28
[INFO] [auto_tune] [2021-10-11 23:25:56,629] : No: 7	CYCLES: 36	 RAFT:986661388.0	best result: 28
[INFO] [auto_tune] [2021-10-11 23:25:56,630] : No: 8	CYCLES: 31	 RAFT:1150988748.0	best result: 28
[INFO] [auto_tune] [2021-10-11 23:25:56,630] : No: 9	CYCLES: 30	 RAFT:545275569.0	best result: 28
[INFO] [auto_tune] [2021-10-11 23:25:56,630] : [545275569.0, 571822459.0, 500786268.0, 383662916.0, 500786268.0, 986661388.0, 571822459.0, 491851506.0, 986661388.0, 1150988748.0]
[INFO] [auto_tune] [2021-10-11 23:26:27,105] : No: 0	CYCLES: 38	 RAFT:48152597.0	best result: 28
[INFO] [auto_tune] [2021-10-11 23:26:27,105] : No: 1	CYCLES: 40	 RAFT:47391079.0	best result: 28
[INFO] [auto_tune] [2021-10-11 23:26:27,106] : No: 2	CYCLES: 95	 RAFT:36077033.0	best result: 28
[INFO] [auto_tune] [2021-10-11 23:26:27,106] : No: 3	CYCLES: 35	 RAFT:49792566.0	best result: 28
[INFO] [auto_tune] [2021-10-11 23:26:27,106] : No: 4	CYCLES: 44	 RAFT:383662916.0	best result: 28
[INFO] [auto_tune] [2021-10-11 23:26:27,107] : No: 5	CYCLES: 39	 RAFT:986661388.0	best result: 28
[INFO] [auto_tune] [2021-10-11 23:26:27,107] : No: 6	CYCLES: 31	 RAFT:1150988748.0	best result: 28
[INFO] [auto_tune] [2021-10-11 23:26:27,107] : No: 7	CYCLES: 229	 RAFT:22201892.0	best result: 28
[INFO] [auto_tune] [2021-10-11 23:26:27,108] : No: 8	CYCLES: 62	 RAFT:229779920.0	best result: 28
[INFO] [auto_tune] [2021-10-11 23:26:27,108] : No: 9	CYCLES: 169	 RAFT:57517700.0	best result: 28
[INFO] [auto_tune] [2021-10-11 23:26:27,108] : No: 10	CYCLES: 43	 RAFT:48762739.0	best result: 28
[INFO] [auto_tune] [2021-10-11 23:26:27,109] : No: 11	CYCLES: 41	 RAFT:49027952.0	best result: 28
[INFO] [auto_tune] [2021-10-11 23:26:27,109] : No: 12	CYCLES: 72	 RAFT:48761623.0	best result: 28
[INFO] [auto_tune] [2021-10-11 23:26:27,109] : No: 13	CYCLES: 73	 RAFT:39725254.0	best result: 28
[INFO] [auto_tune] [2021-10-11 23:26:27,109] : No: 14	CYCLES: 35	 RAFT:737566156.0	best result: 28
[INFO] [auto_tune] [2021-10-11 23:26:27,111] : No: 15	CYCLES: 66	 RAFT:860531044.0	best result: 28
[INFO] [auto_tune] [2021-10-11 23:26:27,112] : No: 16	CYCLES: 61	 RAFT:42409885.0	best result: 28
[INFO] [auto_tune] [2021-10-11 23:26:27,113] : No: 17	CYCLES: 72	 RAFT:44391299.0	best result: 28
[INFO] [auto_tune] [2021-10-11 23:26:27,113] : No: 18	CYCLES: 38	 RAFT:562985661.0	best result: 28
[INFO] [auto_tune] [2021-10-11 23:26:27,114] : No: 19	CYCLES: 54	 RAFT:286843681.0	best result: 28
[INFO] [auto_tune] [2021-10-11 23:26:27,114] : No: 20	CYCLES: 74	 RAFT:39725254.0	best result: 28
[INFO] [auto_tune] [2021-10-11 23:26:27,115] : No: 21	CYCLES: 41	 RAFT:171160650.0	best result: 28
[INFO] [auto_tune] [2021-10-11 23:26:27,115] : No: 22	CYCLES: 31	 RAFT:473944879.0	best result: 28
[INFO] [auto_tune] [2021-10-11 23:26:27,116] : No: 23	CYCLES: 72	 RAFT:689339762.0	best result: 28
[INFO] [auto_tune] [2021-10-11 23:26:27,116] : No: 24	CYCLES: 100	 RAFT:105104877.0	best result: 28
[INFO] [auto_tune] [2021-10-11 23:26:27,117] : No: 25	CYCLES: 67	 RAFT:860531044.0	best result: 28
[INFO] [auto_tune] [2021-10-11 23:26:27,117] : No: 26	CYCLES: 30	 RAFT:1150988748.0	best result: 28
[INFO] [auto_tune] [2021-10-11 23:26:27,118] : No: 27	CYCLES: 134	 RAFT:31204131.0	best result: 28
[INFO] [auto_tune] [2021-10-11 23:26:27,118] : No: 28	CYCLES: 129	 RAFT:76593306.0	best result: 28
[INFO] [auto_tune] [2021-10-11 23:26:27,119] : No: 29	CYCLES: 61	 RAFT:945943893.0	best result: 28
[INFO] [auto_tune] [2021-10-11 23:26:27,119] : No: 30	CYCLES: 31	 RAFT:301326353.0	best result: 28
[INFO] [auto_tune] [2021-10-11 23:26:27,120] : No: 31	CYCLES: 41	 RAFT:485292734.0	best result: 28
[INFO] [auto_tune] [2021-10-11 23:26:27,121] : No: 32	CYCLES: 103	 RAFT:57517700.0	best result: 28
[INFO] [auto_tune] [2021-10-11 23:26:27,121] : No: 33	CYCLES: 29	 RAFT:482904386.0	best result: 28
[INFO] [auto_tune] [2021-10-11 23:26:27,122] : No: 34	CYCLES: 32	 RAFT:959139219.0	best result: 28
[INFO] [auto_tune] [2021-10-11 23:26:27,122] : No: 35	CYCLES: 51	 RAFT:47390379.0	best result: 28
[INFO] [auto_tune] [2021-10-11 23:26:27,124] : No: 36	CYCLES: 28	 RAFT:554136706.0	best result: 28
[INFO] [auto_tune] [2021-10-11 23:26:27,124] : No: 37	CYCLES: 78	 RAFT:76593306.0	best result: 28
[INFO] [auto_tune] [2021-10-11 23:26:27,124] : No: 38	CYCLES: 63	 RAFT:45558397.0	best result: 28
[INFO] [auto_tune] [2021-10-11 23:26:27,125] : No: 39	CYCLES: 31	 RAFT:500786268.0	best result: 28
[INFO] [auto_tune] [2021-10-11 23:26:27,125] : No: 40	CYCLES: 39	 RAFT:485292734.0	best result: 28
[INFO] [auto_tune] [2021-10-11 23:26:27,125] : No: 41	CYCLES: 77	 RAFT:48761623.0	best result: 28
[INFO] [auto_tune] [2021-10-11 23:26:27,126] : No: 42	CYCLES: 34	 RAFT:1178243114.0	best result: 28
[INFO] [auto_tune] [2021-10-11 23:26:27,126] : No: 43	CYCLES: 31	 RAFT:903979061.0	best result: 28
[INFO] [auto_tune] [2021-10-11 23:26:27,126] : No: 44	CYCLES: 41	 RAFT:737566156.0	best result: 28
[INFO] [auto_tune] [2021-10-11 23:26:27,126] : No: 45	CYCLES: 48	 RAFT:45876955.0	best result: 28
[INFO] [auto_tune] [2021-10-11 23:26:27,127] : No: 46	CYCLES: 144	 RAFT:38387511.0	best result: 28
[INFO] [auto_tune] [2021-10-11 23:26:27,127] : No: 47	CYCLES: 31	 RAFT:793193185.0	best result: 28
[INFO] [auto_tune] [2021-10-11 23:26:27,127] : No: 48	CYCLES: 127	 RAFT:45554501.0	best result: 28
[INFO] [auto_tune] [2021-10-11 23:26:27,128] : No: 49	CYCLES: 36	 RAFT:50059637.0	best result: 28
[INFO] [auto_tune] [2021-10-11 23:26:27,128] : [545275569.0, 554136706.0, 571822459.0, 500786268.0, 383662916.0, 500786268.0, 986661388.0, 571822459.0, 491851506.0, 986661388.0]
[INFO] [auto_tune] [2021-10-11 23:26:27,128] : the account of feasibility is not enough,                 then batch_size is: 5000;
[INFO] [auto_tune] [2021-10-11 23:26:34,508] : No: 0	CYCLES: 44	 RAFT:383662916.0	best result: 28
[INFO] [auto_tune] [2021-10-11 23:26:34,508] : No: 1	CYCLES: 35	 RAFT:545275569.0	best result: 28
[INFO] [auto_tune] [2021-10-11 23:26:34,508] : No: 2	CYCLES: 29	 RAFT:554136706.0	best result: 28
[INFO] [auto_tune] [2021-10-11 23:26:34,508] : No: 3	CYCLES: 36	 RAFT:986661388.0	best result: 28
[INFO] [auto_tune] [2021-10-11 23:26:34,509] : No: 4	CYCLES: 38	 RAFT:986661388.0	best result: 28
[INFO] [auto_tune] [2021-10-11 23:26:34,509] : No: 5	CYCLES: 32	 RAFT:383662916.0	best result: 28
[INFO] [auto_tune] [2021-10-11 23:26:34,509] : No: 6	CYCLES: 37	 RAFT:986661388.0	best result: 28
[INFO] [auto_tune] [2021-10-11 23:26:34,510] : No: 7	CYCLES: 32	 RAFT:545275569.0	best result: 28
[INFO] [auto_tune] [2021-10-11 23:26:34,510] : No: 8	CYCLES: 37	 RAFT:491851506.0	best result: 28
[INFO] [auto_tune] [2021-10-11 23:26:34,510] : No: 9	CYCLES: 31	 RAFT:383662916.0	best result: 28
[INFO] [auto_tune] [2021-10-11 23:26:34,510] : No: 10	CYCLES: 35	 RAFT:545275569.0	best result: 28
[INFO] [auto_tune] [2021-10-11 23:26:34,511] : No: 11	CYCLES: 38	 RAFT:491851506.0	best result: 28
[INFO] [auto_tune] [2021-10-11 23:26:34,511] : [545275569.0, 554136706.0, 571822459.0, 500786268.0, 383662916.0, 500786268.0, 986661388.0, 571822459.0, 491851506.0, 986661388.0]
[INFO] [auto_tune] [2021-10-11 23:27:06,901] : No: 0	CYCLES: 239	 RAFT:38387511.0	best result: 28
[INFO] [auto_tune] [2021-10-11 23:27:06,902] : No: 1	CYCLES: 72	 RAFT:48761623.0	best result: 28
[INFO] [auto_tune] [2021-10-11 23:27:06,902] : No: 2	CYCLES: 37	 RAFT:545275569.0	best result: 28
[INFO] [auto_tune] [2021-10-11 23:27:06,902] : No: 3	CYCLES: 32	 RAFT:986661388.0	best result: 28
[INFO] [auto_tune] [2021-10-11 23:27:06,903] : No: 4	CYCLES: 31	 RAFT:562985661.0	best result: 28
[INFO] [auto_tune] [2021-10-11 23:27:06,903] : No: 5	CYCLES: 29	 RAFT:959139219.0	best result: 28
[INFO] [auto_tune] [2021-10-11 23:27:06,903] : No: 6	CYCLES: 46	 RAFT:45876955.0	best result: 28
[INFO] [auto_tune] [2021-10-11 23:27:06,903] : No: 7	CYCLES: 66	 RAFT:860531044.0	best result: 28
[INFO] [auto_tune] [2021-10-11 23:27:06,904] : No: 8	CYCLES: 29	 RAFT:437982483.0	best result: 28
[INFO] [auto_tune] [2021-10-11 23:27:06,904] : No: 9	CYCLES: 32	 RAFT:319713073.0	best result: 28
[INFO] [auto_tune] [2021-10-11 23:27:06,904] : No: 10	CYCLES: 62	 RAFT:343745075.0	best result: 28
[INFO] [auto_tune] [2021-10-11 23:27:06,905] : No: 11	CYCLES: 67	 RAFT:49457597.0	best result: 28
[INFO] [auto_tune] [2021-10-11 23:27:06,905] : No: 12	CYCLES: 84	 RAFT:36077033.0	best result: 28
[INFO] [auto_tune] [2021-10-11 23:27:06,905] : No: 13	CYCLES: 44	 RAFT:45722063.0	best result: 28
[INFO] [auto_tune] [2021-10-11 23:27:06,905] : No: 14	CYCLES: 30	 RAFT:437982483.0	best result: 28
[INFO] [auto_tune] [2021-10-11 23:27:06,906] : No: 15	CYCLES: 35	 RAFT:49792566.0	best result: 28
[INFO] [auto_tune] [2021-10-11 23:27:06,906] : No: 16	CYCLES: 93	 RAFT:36077033.0	best result: 28
[INFO] [auto_tune] [2021-10-11 23:27:06,906] : No: 17	CYCLES: 74	 RAFT:44391299.0	best result: 28
[INFO] [auto_tune] [2021-10-11 23:27:06,906] : No: 18	CYCLES: 29	 RAFT:545275569.0	best result: 28
[INFO] [auto_tune] [2021-10-11 23:27:06,907] : No: 19	CYCLES: 59	 RAFT:42750937.0	best result: 28
[INFO] [auto_tune] [2021-10-11 23:27:06,907] : No: 20	CYCLES: 46	 RAFT:653831138.0	best result: 28
[INFO] [auto_tune] [2021-10-11 23:27:06,907] : No: 21	CYCLES: 33	 RAFT:848663935.0	best result: 28
[INFO] [auto_tune] [2021-10-11 23:27:06,908] : No: 22	CYCLES: 28	 RAFT:571822459.0	best result: 28
[INFO] [auto_tune] [2021-10-11 23:27:06,908] : No: 23	CYCLES: 69	 RAFT:39725254.0	best result: 28
[INFO] [auto_tune] [2021-10-11 23:27:06,908] : No: 24	CYCLES: 41	 RAFT:793193185.0	best result: 28
[INFO] [auto_tune] [2021-10-11 23:27:06,908] : No: 25	CYCLES: 37	 RAFT:737566156.0	best result: 28
[INFO] [auto_tune] [2021-10-11 23:27:06,909] : No: 26	CYCLES: 32	 RAFT:1068997226.0	best result: 28
[INFO] [auto_tune] [2021-10-11 23:27:06,909] : No: 27	CYCLES: 52	 RAFT:47390379.0	best result: 28
[INFO] [auto_tune] [2021-10-11 23:27:06,909] : No: 28	CYCLES: 32	 RAFT:959139219.0	best result: 28
[INFO] [auto_tune] [2021-10-11 23:27:06,910] : No: 29	CYCLES: 65	 RAFT:945943893.0	best result: 28
[INFO] [auto_tune] [2021-10-11 23:27:06,910] : No: 30	CYCLES: 37	 RAFT:227260728.0	best result: 28
[INFO] [auto_tune] [2021-10-11 23:27:06,910] : No: 31	CYCLES: 45	 RAFT:319713073.0	best result: 28
[INFO] [auto_tune] [2021-10-11 23:27:06,910] : No: 32	CYCLES: 41	 RAFT:161764244.0	best result: 28
[INFO] [auto_tune] [2021-10-11 23:27:06,911] : No: 33	CYCLES: 54	 RAFT:114581691.0	best result: 28
[INFO] [auto_tune] [2021-10-11 23:27:06,911] : No: 34	CYCLES: 86	 RAFT:42748364.0	best result: 28
[INFO] [auto_tune] [2021-10-11 23:27:06,911] : No: 35	CYCLES: 129	 RAFT:36069705.0	best result: 28
[INFO] [auto_tune] [2021-10-11 23:27:06,912] : No: 36	CYCLES: 43	 RAFT:46899291.0	best result: 28
[INFO] [auto_tune] [2021-10-11 23:27:06,912] : No: 37	CYCLES: 204	 RAFT:38387511.0	best result: 28
[INFO] [auto_tune] [2021-10-11 23:27:06,912] : No: 38	CYCLES: 52	 RAFT:47390379.0	best result: 28
[INFO] [auto_tune] [2021-10-11 23:27:06,912] : No: 39	CYCLES: 35	 RAFT:49864775.0	best result: 28
[INFO] [auto_tune] [2021-10-11 23:27:06,913] : No: 40	CYCLES: 37	 RAFT:681782185.0	best result: 28
[INFO] [auto_tune] [2021-10-11 23:27:06,913] : No: 41	CYCLES: 32	 RAFT:653831138.0	best result: 28
[INFO] [auto_tune] [2021-10-11 23:27:06,913] : No: 42	CYCLES: 43	 RAFT:653831138.0	best result: 28
[INFO] [auto_tune] [2021-10-11 23:27:06,913] : No: 43	CYCLES: 55	 RAFT:315314631.0	best result: 28
[INFO] [auto_tune] [2021-10-11 23:27:06,914] : No: 44	CYCLES: 61	 RAFT:945943893.0	best result: 28
[INFO] [auto_tune] [2021-10-11 23:27:06,914] : No: 45	CYCLES: 96	 RAFT:105104877.0	best result: 28
[INFO] [auto_tune] [2021-10-11 23:27:06,914] : No: 46	CYCLES: 37	 RAFT:681782185.0	best result: 28
[INFO] [auto_tune] [2021-10-11 23:27:06,915] : No: 47	CYCLES: 37	 RAFT:48019201.0	best result: 28
[INFO] [auto_tune] [2021-10-11 23:27:06,915] : No: 48	CYCLES: 92	 RAFT:345487607.0	best result: 28
[INFO] [auto_tune] [2021-10-11 23:27:06,915] : No: 49	CYCLES: 41	 RAFT:793193185.0	best result: 28
[INFO] [auto_tune] [2021-10-11 23:27:06,915] : [545275569.0, 554136706.0, 571822459.0, 571822459.0, 500786268.0, 383662916.0, 500786268.0, 986661388.0, 571822459.0, 491851506.0]
[INFO] [auto_tune] [2021-10-11 23:27:06,915] : the account of feasibility is not enough,                 then batch_size is: 5000;
[INFO] [auto_tune] [2021-10-11 23:27:13,216] : No: 0	CYCLES: 37	 RAFT:554136706.0	best result: 28
[INFO] [auto_tune] [2021-10-11 23:27:13,216] : No: 1	CYCLES: 42	 RAFT:383662916.0	best result: 28
[INFO] [auto_tune] [2021-10-11 23:27:13,216] : No: 2	CYCLES: 31	 RAFT:383662916.0	best result: 28
[INFO] [auto_tune] [2021-10-11 23:27:13,217] : No: 3	CYCLES: 32	 RAFT:986661388.0	best result: 28
[INFO] [auto_tune] [2021-10-11 23:27:13,217] : No: 4	CYCLES: 32	 RAFT:554136706.0	best result: 28
[INFO] [auto_tune] [2021-10-11 23:27:13,217] : No: 5	CYCLES: 35	 RAFT:986661388.0	best result: 28
[INFO] [auto_tune] [2021-10-11 23:27:13,218] : No: 6	CYCLES: 31	 RAFT:554136706.0	best result: 28
[INFO] [auto_tune] [2021-10-11 23:27:13,218] : No: 7	CYCLES: 31	 RAFT:383662916.0	best result: 28
[INFO] [auto_tune] [2021-10-11 23:27:13,218] : No: 8	CYCLES: 39	 RAFT:500786268.0	best result: 28
[INFO] [auto_tune] [2021-10-11 23:27:13,218] : No: 9	CYCLES: 32	 RAFT:986661388.0	best result: 28
[INFO] [auto_tune] [2021-10-11 23:27:13,218] : [545275569.0, 554136706.0, 571822459.0, 571822459.0, 500786268.0, 383662916.0, 500786268.0, 986661388.0, 571822459.0, 491851506.0]
[INFO] [auto_tune] [2021-10-11 23:27:45,045] : No: 0	CYCLES: 42	 RAFT:171160650.0	best result: 28
[INFO] [auto_tune] [2021-10-11 23:27:45,045] : No: 1	CYCLES: 63	 RAFT:95614560.0	best result: 28
[INFO] [auto_tune] [2021-10-11 23:27:45,046] : No: 2	CYCLES: 53	 RAFT:47390379.0	best result: 28
[INFO] [auto_tune] [2021-10-11 23:27:45,046] : No: 3	CYCLES: 249	 RAFT:22201892.0	best result: 28
[INFO] [auto_tune] [2021-10-11 23:27:45,046] : No: 4	CYCLES: 59	 RAFT:43367956.0	best result: 28
[INFO] [auto_tune] [2021-10-11 23:27:45,047] : No: 5	CYCLES: 31	 RAFT:473944879.0	best result: 28
[INFO] [auto_tune] [2021-10-11 23:27:45,047] : No: 6	CYCLES: 44	 RAFT:48762739.0	best result: 28
[INFO] [auto_tune] [2021-10-11 23:27:45,047] : No: 7	CYCLES: 79	 RAFT:76593306.0	best result: 28
[INFO] [auto_tune] [2021-10-11 23:27:45,047] : No: 8	CYCLES: 41	 RAFT:47479162.0	best result: 28
[INFO] [auto_tune] [2021-10-11 23:27:45,048] : No: 9	CYCLES: 33	 RAFT:347196770.0	best result: 28
[INFO] [auto_tune] [2021-10-11 23:27:45,048] : No: 10	CYCLES: 40	 RAFT:485292734.0	best result: 28
[INFO] [auto_tune] [2021-10-11 23:27:45,048] : No: 11	CYCLES: 145	 RAFT:36069705.0	best result: 28
[INFO] [auto_tune] [2021-10-11 23:27:45,049] : No: 12	CYCLES: 39	 RAFT:49864775.0	best result: 28
[INFO] [auto_tune] [2021-10-11 23:27:45,049] : No: 13	CYCLES: 123	 RAFT:345487607.0	best result: 28
[INFO] [auto_tune] [2021-10-11 23:27:45,049] : No: 14	CYCLES: 37	 RAFT:217943712.0	best result: 28
[INFO] [auto_tune] [2021-10-11 23:27:45,049] : No: 15	CYCLES: 51	 RAFT:44823494.0	best result: 28
[INFO] [auto_tune] [2021-10-11 23:27:45,050] : No: 16	CYCLES: 46	 RAFT:343745075.0	best result: 28
[INFO] [auto_tune] [2021-10-11 23:27:45,050] : No: 17	CYCLES: 50	 RAFT:47645807.0	best result: 28
[INFO] [auto_tune] [2021-10-11 23:27:45,050] : No: 18	CYCLES: 49	 RAFT:45210261.0	best result: 28
[INFO] [auto_tune] [2021-10-11 23:27:45,050] : No: 19	CYCLES: 43	 RAFT:46301607.0	best result: 28
[INFO] [auto_tune] [2021-10-11 23:27:45,051] : No: 20	CYCLES: 135	 RAFT:36069705.0	best result: 28
[INFO] [auto_tune] [2021-10-11 23:27:45,051] : No: 21	CYCLES: 45	 RAFT:793193185.0	best result: 28
[INFO] [auto_tune] [2021-10-11 23:27:45,051] : No: 22	CYCLES: 114	 RAFT:33956173.0	best result: 28
[INFO] [auto_tune] [2021-10-11 23:27:45,052] : No: 23	CYCLES: 32	 RAFT:328887129.0	best result: 28
[INFO] [auto_tune] [2021-10-11 23:27:45,052] : No: 24	CYCLES: 54	 RAFT:282887978.0	best result: 28
[INFO] [auto_tune] [2021-10-11 23:27:45,052] : No: 25	CYCLES: 32	 RAFT:301326353.0	best result: 28
[INFO] [auto_tune] [2021-10-11 23:27:45,053] : No: 26	CYCLES: 89	 RAFT:47643913.0	best result: 28
[INFO] [auto_tune] [2021-10-11 23:27:45,053] : No: 27	CYCLES: 34	 RAFT:50227188.0	best result: 28
[INFO] [auto_tune] [2021-10-11 23:27:45,053] : No: 28	CYCLES: 122	 RAFT:345487607.0	best result: 28
[INFO] [auto_tune] [2021-10-11 23:27:45,053] : No: 29	CYCLES: 43	 RAFT:161764244.0	best result: 28
[INFO] [auto_tune] [2021-10-11 23:27:45,054] : No: 30	CYCLES: 34	 RAFT:1150988748.0	best result: 28
[INFO] [auto_tune] [2021-10-11 23:27:45,054] : No: 31	CYCLES: 136	 RAFT:115162535.0	best result: 28
[INFO] [auto_tune] [2021-10-11 23:27:45,054] : No: 32	CYCLES: 143	 RAFT:38387511.0	best result: 28
[INFO] [auto_tune] [2021-10-11 23:27:45,055] : No: 33	CYCLES: 54	 RAFT:286843681.0	best result: 28
[INFO] [auto_tune] [2021-10-11 23:27:45,055] : No: 34	CYCLES: 89	 RAFT:42748364.0	best result: 28
[INFO] [auto_tune] [2021-10-11 23:27:45,055] : No: 35	CYCLES: 88	 RAFT:229779920.0	best result: 28
[INFO] [auto_tune] [2021-10-11 23:27:45,055] : No: 36	CYCLES: 51	 RAFT:47390379.0	best result: 28
[INFO] [auto_tune] [2021-10-11 23:27:45,056] : No: 37	CYCLES: 52	 RAFT:44823494.0	best result: 28
[INFO] [auto_tune] [2021-10-11 23:27:45,056] : No: 38	CYCLES: 32	 RAFT:903979061.0	best result: 28
[INFO] [auto_tune] [2021-10-11 23:27:45,056] : No: 39	CYCLES: 40	 RAFT:47479162.0	best result: 28
[INFO] [auto_tune] [2021-10-11 23:27:45,057] : No: 40	CYCLES: 34	 RAFT:245855385.0	best result: 28
[INFO] [auto_tune] [2021-10-11 23:27:45,057] : No: 41	CYCLES: 78	 RAFT:689339762.0	best result: 28
[INFO] [auto_tune] [2021-10-11 23:27:45,057] : No: 42	CYCLES: 60	 RAFT:217943712.0	best result: 28
[INFO] [auto_tune] [2021-10-11 23:27:45,057] : No: 43	CYCLES: 41	 RAFT:47005151.0	best result: 28
[INFO] [auto_tune] [2021-10-11 23:27:45,058] : No: 44	CYCLES: 30	 RAFT:328887129.0	best result: 28
[INFO] [auto_tune] [2021-10-11 23:27:45,058] : No: 45	CYCLES: 65	 RAFT:229779920.0	best result: 28
[INFO] [auto_tune] [2021-10-11 23:27:45,058] : No: 46	CYCLES: 70	 RAFT:172553102.0	best result: 28
[INFO] [auto_tune] [2021-10-11 23:27:45,058] : No: 47	CYCLES: 106	 RAFT:105104877.0	best result: 28
[INFO] [auto_tune] [2021-10-11 23:27:45,059] : No: 48	CYCLES: 30	 RAFT:500786268.0	best result: 28
[INFO] [auto_tune] [2021-10-11 23:27:45,059] : No: 49	CYCLES: 101	 RAFT:114581691.0	best result: 28
[INFO] [auto_tune] [2021-10-11 23:27:45,059] : [545275569.0, 554136706.0, 571822459.0, 571822459.0, 500786268.0, 383662916.0, 500786268.0, 986661388.0, 571822459.0, 491851506.0]
[INFO] [auto_tune] [2021-10-11 23:27:45,059] : the account of feasibility is not enough,                 then batch_size is: 5000;
[INFO] [auto_tune] [2021-10-11 23:27:54,492] : No: 0	CYCLES: 30	 RAFT:545275569.0	best result: 28
[INFO] [auto_tune] [2021-10-11 23:27:54,492] : No: 1	CYCLES: 31	 RAFT:571822459.0	best result: 28
[INFO] [auto_tune] [2021-10-11 23:27:54,493] : No: 2	CYCLES: 31	 RAFT:986661388.0	best result: 28
[INFO] [auto_tune] [2021-10-11 23:27:54,493] : No: 3	CYCLES: 30	 RAFT:571822459.0	best result: 28
[INFO] [auto_tune] [2021-10-11 23:27:54,493] : No: 4	CYCLES: 36	 RAFT:986661388.0	best result: 28
[INFO] [auto_tune] [2021-10-11 23:27:54,493] : No: 5	CYCLES: 29	 RAFT:545275569.0	best result: 28
[INFO] [auto_tune] [2021-10-11 23:27:54,494] : No: 6	CYCLES: 30	 RAFT:986661388.0	best result: 28
[INFO] [auto_tune] [2021-10-11 23:27:54,494] : No: 7	CYCLES: 31	 RAFT:986661388.0	best result: 28
[INFO] [auto_tune] [2021-10-11 23:27:54,494] : No: 8	CYCLES: 31	 RAFT:500786268.0	best result: 28
[INFO] [auto_tune] [2021-10-11 23:27:54,495] : No: 9	CYCLES: 30	 RAFT:571822459.0	best result: 28
[INFO] [auto_tune] [2021-10-11 23:27:54,495] : No: 10	CYCLES: 30	 RAFT:986661388.0	best result: 28
[INFO] [auto_tune] [2021-10-11 23:27:54,495] : No: 11	CYCLES: 30	 RAFT:491851506.0	best result: 28
[INFO] [auto_tune] [2021-10-11 23:27:54,496] : No: 12	CYCLES: 30	 RAFT:545275569.0	best result: 28
[INFO] [auto_tune] [2021-10-11 23:27:54,496] : No: 13	CYCLES: 34	 RAFT:986661388.0	best result: 28
[INFO] [auto_tune] [2021-10-11 23:27:54,496] : No: 14	CYCLES: 30	 RAFT:571822459.0	best result: 28
[INFO] [auto_tune] [2021-10-11 23:27:54,496] : [545275569.0, 554136706.0, 571822459.0, 571822459.0, 500786268.0, 383662916.0, 500786268.0, 986661388.0, 571822459.0, 491851506.0]
[INFO] [auto_tune] [2021-10-11 23:28:25,389] : No: 0	CYCLES: 48	 RAFT:319713073.0	best result: 28
[INFO] [auto_tune] [2021-10-11 23:28:25,390] : No: 1	CYCLES: 76	 RAFT:517659306.0	best result: 28
[INFO] [auto_tune] [2021-10-11 23:28:25,390] : No: 2	CYCLES: 46	 RAFT:356332408.0	best result: 28
[INFO] [auto_tune] [2021-10-11 23:28:25,390] : No: 3	CYCLES: 39	 RAFT:217943712.0	best result: 28
[INFO] [auto_tune] [2021-10-11 23:28:25,391] : No: 4	CYCLES: 35	 RAFT:50277939.0	best result: 28
[INFO] [auto_tune] [2021-10-11 23:28:25,391] : No: 5	CYCLES: 42	 RAFT:161764244.0	best result: 28
[INFO] [auto_tune] [2021-10-11 23:28:25,391] : No: 6	CYCLES: 32	 RAFT:793193185.0	best result: 28
[INFO] [auto_tune] [2021-10-11 23:28:25,391] : No: 7	CYCLES: 125	 RAFT:76593306.0	best result: 28
[INFO] [auto_tune] [2021-10-11 23:28:25,392] : No: 8	CYCLES: 45	 RAFT:343745075.0	best result: 28
[INFO] [auto_tune] [2021-10-11 23:28:25,392] : No: 9	CYCLES: 86	 RAFT:517659306.0	best result: 28
[INFO] [auto_tune] [2021-10-11 23:28:25,392] : No: 10	CYCLES: 43	 RAFT:681782185.0	best result: 28
[INFO] [auto_tune] [2021-10-11 23:28:25,393] : No: 11	CYCLES: 76	 RAFT:517659306.0	best result: 28
[INFO] [auto_tune] [2021-10-11 23:28:25,393] : No: 12	CYCLES: 35	 RAFT:227260728.0	best result: 28
[INFO] [auto_tune] [2021-10-11 23:28:25,393] : No: 13	CYCLES: 60	 RAFT:945943893.0	best result: 28
[INFO] [auto_tune] [2021-10-11 23:28:25,393] : No: 14	CYCLES: 28	 RAFT:959139219.0	best result: 28
[INFO] [auto_tune] [2021-10-11 23:28:25,394] : No: 15	CYCLES: 29	 RAFT:428960662.0	best result: 28
[INFO] [auto_tune] [2021-10-11 23:28:25,394] : No: 16	CYCLES: 143	 RAFT:38387511.0	best result: 28
[INFO] [auto_tune] [2021-10-11 23:28:25,394] : No: 17	CYCLES: 36	 RAFT:49998030.0	best result: 28
[INFO] [auto_tune] [2021-10-11 23:28:25,394] : No: 18	CYCLES: 77	 RAFT:76593306.0	best result: 28
[INFO] [auto_tune] [2021-10-11 23:28:25,395] : No: 19	CYCLES: 43	 RAFT:46431223.0	best result: 28
[INFO] [auto_tune] [2021-10-11 23:28:25,395] : No: 20	CYCLES: 40	 RAFT:49257579.0	best result: 28
[INFO] [auto_tune] [2021-10-11 23:28:25,395] : No: 21	CYCLES: 43	 RAFT:49257579.0	best result: 28
[INFO] [auto_tune] [2021-10-11 23:28:25,396] : No: 22	CYCLES: 31	 RAFT:473944879.0	best result: 28
[INFO] [auto_tune] [2021-10-11 23:28:25,396] : No: 23	CYCLES: 36	 RAFT:571822459.0	best result: 28
[INFO] [auto_tune] [2021-10-11 23:28:25,396] : No: 24	CYCLES: 57	 RAFT:49932645.0	best result: 28
[INFO] [auto_tune] [2021-10-11 23:28:25,396] : No: 25	CYCLES: 40	 RAFT:46899291.0	best result: 28
[INFO] [auto_tune] [2021-10-11 23:28:25,397] : No: 26	CYCLES: 51	 RAFT:44823494.0	best result: 28
[INFO] [auto_tune] [2021-10-11 23:28:25,397] : No: 27	CYCLES: 103	 RAFT:172553102.0	best result: 28
[INFO] [auto_tune] [2021-10-11 23:28:25,397] : No: 28	CYCLES: 78	 RAFT:76593306.0	best result: 28
[INFO] [auto_tune] [2021-10-11 23:28:25,398] : No: 29	CYCLES: 29	 RAFT:554136706.0	best result: 28
[INFO] [auto_tune] [2021-10-11 23:28:25,398] : No: 30	CYCLES: 31	 RAFT:319713073.0	best result: 28
[INFO] [auto_tune] [2021-10-11 23:28:25,398] : No: 31	CYCLES: 44	 RAFT:45389299.0	best result: 28
[INFO] [auto_tune] [2021-10-11 23:28:25,398] : No: 32	CYCLES: 63	 RAFT:45558397.0	best result: 28
[INFO] [auto_tune] [2021-10-11 23:28:25,399] : No: 33	CYCLES: 30	 RAFT:1150988748.0	best result: 28
[INFO] [auto_tune] [2021-10-11 23:28:25,399] : No: 34	CYCLES: 43	 RAFT:437982483.0	best result: 28
[INFO] [auto_tune] [2021-10-11 23:28:25,399] : No: 35	CYCLES: 74	 RAFT:286843681.0	best result: 28
[INFO] [auto_tune] [2021-10-11 23:28:25,400] : No: 36	CYCLES: 31	 RAFT:1041590311.0	best result: 28
[INFO] [auto_tune] [2021-10-11 23:28:25,400] : No: 37	CYCLES: 128	 RAFT:345487607.0	best result: 28
[INFO] [auto_tune] [2021-10-11 23:28:25,400] : No: 38	CYCLES: 168	 RAFT:57517700.0	best result: 28
[INFO] [auto_tune] [2021-10-11 23:28:25,400] : No: 39	CYCLES: 31	 RAFT:319713073.0	best result: 28
[INFO] [auto_tune] [2021-10-11 23:28:25,401] : No: 40	CYCLES: 43	 RAFT:437982483.0	best result: 28
[INFO] [auto_tune] [2021-10-11 23:28:25,401] : No: 41	CYCLES: 33	 RAFT:282887978.0	best result: 28
[INFO] [auto_tune] [2021-10-11 23:28:25,401] : No: 42	CYCLES: 144	 RAFT:38387511.0	best result: 28
[INFO] [auto_tune] [2021-10-11 23:28:25,401] : No: 43	CYCLES: 88	 RAFT:114581691.0	best result: 28
[INFO] [auto_tune] [2021-10-11 23:28:25,402] : No: 44	CYCLES: 38	 RAFT:545275569.0	best result: 28
[INFO] [auto_tune] [2021-10-11 23:28:25,402] : No: 45	CYCLES: 31	 RAFT:328887129.0	best result: 28
[INFO] [auto_tune] [2021-10-11 23:28:25,402] : No: 46	CYCLES: 37	 RAFT:681782185.0	best result: 28
[INFO] [auto_tune] [2021-10-11 23:28:25,403] : No: 47	CYCLES: 150	 RAFT:57517700.0	best result: 28
[INFO] [auto_tune] [2021-10-11 23:28:25,403] : No: 48	CYCLES: 30	 RAFT:491851506.0	best result: 28
[INFO] [auto_tune] [2021-10-11 23:28:25,403] : No: 49	CYCLES: 36	 RAFT:1068997226.0	best result: 28
[INFO] [auto_tune] [2021-10-11 23:28:25,403] : [545275569.0, 554136706.0, 571822459.0, 959139219.0, 571822459.0, 500786268.0, 383662916.0, 500786268.0, 986661388.0, 571822459.0]
[INFO] [auto_tune] [2021-10-11 23:28:25,403] : the account of feasibility is not enough,                 then batch_size is: 5000;
[INFO] [auto_tune] [2021-10-11 23:28:32,059] : No: 0	CYCLES: 39	 RAFT:986661388.0	best result: 28
[INFO] [auto_tune] [2021-10-11 23:28:32,060] : No: 1	CYCLES: 37	 RAFT:986661388.0	best result: 28
[INFO] [auto_tune] [2021-10-11 23:28:32,060] : No: 2	CYCLES: 37	 RAFT:986661388.0	best result: 28
[INFO] [auto_tune] [2021-10-11 23:28:32,060] : No: 3	CYCLES: 37	 RAFT:554136706.0	best result: 28
[INFO] [auto_tune] [2021-10-11 23:28:32,061] : No: 4	CYCLES: 31	 RAFT:959139219.0	best result: 28
[INFO] [auto_tune] [2021-10-11 23:28:32,061] : No: 5	CYCLES: 33	 RAFT:383662916.0	best result: 28
[INFO] [auto_tune] [2021-10-11 23:28:32,061] : No: 6	CYCLES: 30	 RAFT:959139219.0	best result: 28
[INFO] [auto_tune] [2021-10-11 23:28:32,062] : No: 7	CYCLES: 29	 RAFT:959139219.0	best result: 28
[INFO] [auto_tune] [2021-10-11 23:28:32,062] : [545275569.0, 554136706.0, 571822459.0, 959139219.0, 571822459.0, 500786268.0, 383662916.0, 500786268.0, 986661388.0, 571822459.0]
[INFO] [auto_tune] [2021-10-11 23:29:03,513] : No: 0	CYCLES: 37	 RAFT:959139219.0	best result: 28
[INFO] [auto_tune] [2021-10-11 23:29:03,514] : No: 1	CYCLES: 42	 RAFT:793193185.0	best result: 28
[INFO] [auto_tune] [2021-10-11 23:29:03,514] : No: 2	CYCLES: 40	 RAFT:392747704.0	best result: 28
[INFO] [auto_tune] [2021-10-11 23:29:03,514] : No: 3	CYCLES: 60	 RAFT:217943712.0	best result: 28
[INFO] [auto_tune] [2021-10-11 23:29:03,514] : No: 4	CYCLES: 31	 RAFT:500786268.0	best result: 28
[INFO] [auto_tune] [2021-10-11 23:29:03,515] : No: 5	CYCLES: 217	 RAFT:22201892.0	best result: 28
[INFO] [auto_tune] [2021-10-11 23:29:03,515] : No: 6	CYCLES: 27	 RAFT:428960662.0	best result: 27
[INFO] [auto_tune] [2021-10-11 23:29:03,515] : No: 7	CYCLES: 51	 RAFT:485292734.0	best result: 27
[INFO] [auto_tune] [2021-10-11 23:29:03,516] : No: 8	CYCLES: 77	 RAFT:517659306.0	best result: 27
[INFO] [auto_tune] [2021-10-11 23:29:03,516] : No: 9	CYCLES: 64	 RAFT:95614560.0	best result: 27
[INFO] [auto_tune] [2021-10-11 23:29:03,516] : No: 10	CYCLES: 67	 RAFT:161764244.0	best result: 27
[INFO] [auto_tune] [2021-10-11 23:29:03,517] : No: 11	CYCLES: 41	 RAFT:46301607.0	best result: 27
[INFO] [auto_tune] [2021-10-11 23:29:03,517] : No: 12	CYCLES: 47	 RAFT:44823494.0	best result: 27
[INFO] [auto_tune] [2021-10-11 23:29:03,517] : No: 13	CYCLES: 34	 RAFT:50227188.0	best result: 27
[INFO] [auto_tune] [2021-10-11 23:29:03,517] : No: 14	CYCLES: 37	 RAFT:571822459.0	best result: 27
[INFO] [auto_tune] [2021-10-11 23:29:03,518] : No: 15	CYCLES: 43	 RAFT:681782185.0	best result: 27
[INFO] [auto_tune] [2021-10-11 23:29:03,518] : No: 16	CYCLES: 71	 RAFT:689339762.0	best result: 27
[INFO] [auto_tune] [2021-10-11 23:29:03,518] : No: 17	CYCLES: 40	 RAFT:392747704.0	best result: 27
[INFO] [auto_tune] [2021-10-11 23:29:03,518] : No: 18	CYCLES: 35	 RAFT:793193185.0	best result: 27
[INFO] [auto_tune] [2021-10-11 23:29:03,519] : No: 19	CYCLES: 30	 RAFT:562985661.0	best result: 27
[INFO] [auto_tune] [2021-10-11 23:29:03,519] : No: 20	CYCLES: 35	 RAFT:245855385.0	best result: 27
[INFO] [auto_tune] [2021-10-11 23:29:03,519] : No: 21	CYCLES: 52	 RAFT:47390379.0	best result: 27
[INFO] [auto_tune] [2021-10-11 23:29:03,520] : No: 22	CYCLES: 97	 RAFT:345487607.0	best result: 27
[INFO] [auto_tune] [2021-10-11 23:29:03,520] : No: 23	CYCLES: 34	 RAFT:653831138.0	best result: 27
[INFO] [auto_tune] [2021-10-11 23:29:03,520] : No: 24	CYCLES: 36	 RAFT:217943712.0	best result: 27
[INFO] [auto_tune] [2021-10-11 23:29:03,520] : No: 25	CYCLES: 74	 RAFT:689339762.0	best result: 27
[INFO] [auto_tune] [2021-10-11 23:29:03,521] : No: 26	CYCLES: 44	 RAFT:343745075.0	best result: 27
[INFO] [auto_tune] [2021-10-11 23:29:03,521] : No: 27	CYCLES: 40	 RAFT:793193185.0	best result: 27
[INFO] [auto_tune] [2021-10-11 23:29:03,521] : No: 28	CYCLES: 78	 RAFT:76593306.0	best result: 27
[INFO] [auto_tune] [2021-10-11 23:29:03,522] : No: 29	CYCLES: 50	 RAFT:264397728.0	best result: 27
[INFO] [auto_tune] [2021-10-11 23:29:03,522] : No: 30	CYCLES: 29	 RAFT:319713073.0	best result: 27
[INFO] [auto_tune] [2021-10-11 23:29:03,522] : No: 31	CYCLES: 38	 RAFT:46899291.0	best result: 27
[INFO] [auto_tune] [2021-10-11 23:29:03,522] : No: 32	CYCLES: 62	 RAFT:945943893.0	best result: 27
[INFO] [auto_tune] [2021-10-11 23:29:03,523] : No: 33	CYCLES: 38	 RAFT:653831138.0	best result: 27
[INFO] [auto_tune] [2021-10-11 23:29:03,523] : No: 34	CYCLES: 34	 RAFT:245855385.0	best result: 27
[INFO] [auto_tune] [2021-10-11 23:29:03,523] : No: 35	CYCLES: 53	 RAFT:114581691.0	best result: 27
[INFO] [auto_tune] [2021-10-11 23:29:03,524] : No: 36	CYCLES: 51	 RAFT:485292734.0	best result: 27
[INFO] [auto_tune] [2021-10-11 23:29:03,524] : No: 37	CYCLES: 72	 RAFT:689339762.0	best result: 27
[INFO] [auto_tune] [2021-10-11 23:29:03,524] : No: 38	CYCLES: 33	 RAFT:1178243114.0	best result: 27
[INFO] [auto_tune] [2021-10-11 23:29:03,524] : No: 39	CYCLES: 35	 RAFT:1068997226.0	best result: 27
[INFO] [auto_tune] [2021-10-11 23:29:03,525] : No: 40	CYCLES: 44	 RAFT:653831138.0	best result: 27
[INFO] [auto_tune] [2021-10-11 23:29:03,525] : No: 41	CYCLES: 31	 RAFT:1041590311.0	best result: 27
[INFO] [auto_tune] [2021-10-11 23:29:03,525] : No: 42	CYCLES: 40	 RAFT:737566156.0	best result: 27
[INFO] [auto_tune] [2021-10-11 23:29:03,526] : No: 43	CYCLES: 39	 RAFT:485292734.0	best result: 27
[INFO] [auto_tune] [2021-10-11 23:29:03,526] : No: 44	CYCLES: 39	 RAFT:848663935.0	best result: 27
[INFO] [auto_tune] [2021-10-11 23:29:03,526] : No: 45	CYCLES: 52	 RAFT:43367956.0	best result: 27
[INFO] [auto_tune] [2021-10-11 23:29:03,526] : No: 46	CYCLES: 39	 RAFT:437982483.0	best result: 27
[INFO] [auto_tune] [2021-10-11 23:29:03,527] : No: 47	CYCLES: 32	 RAFT:1150988748.0	best result: 27
[INFO] [auto_tune] [2021-10-11 23:29:03,527] : No: 48	CYCLES: 38	 RAFT:428960662.0	best result: 27
[INFO] [auto_tune] [2021-10-11 23:29:03,527] : No: 49	CYCLES: 64	 RAFT:49715595.0	best result: 27
[INFO] [auto_tune] [2021-10-11 23:29:03,527] : [428960662.0, 545275569.0, 554136706.0, 571822459.0, 959139219.0, 571822459.0, 500786268.0, 383662916.0, 500786268.0, 986661388.0]
[INFO] [auto_tune] [2021-10-11 23:29:03,528] : tunning总用时：0:04:38.465835
从这里开始auto_tune！
param:{'topi_args': {'x': {'ori_shape': [1, 3, 112, 112], 'ori_format': 'NCHW', 'dtype': 'float16'}, 'filter': {'ori_shape': [1, 3, 3, 3], 'ori_format': 'NCHW', 'dtype': 'float16'}, 'bias': None, 'offset_w': None, 'y': {'dtype': 'float16'}, 'strides': (1, 1, 1, 1), 'dilations': (1, 1, 1, 1), 'pads': (2, 2, 2, 2), 'data_format': 'NHWC', 'offset_x': 0, 'kernel_name': 'te_fused_op_depthwise_conv2d_a78f65ab5015ec92_0', 'op_type': 'depthwise_conv2d_forward', 'tune_mode': 'ATC', 'test_case': 'depthwise_conv2d_1_3_112_112_1_3_3_3_fp16_fp16_2_2_2_2_1_1_1_1_False', 'op_type_for_atc': 'fusion_op', 'json_str': '{"SocInfo":{"autoTilingMode":"GA","coreNum":"","coreType":"AiCore","l1Fusion":"false","l2Fusion":"false","l2Mode":"1","op_impl_mode":"high_performance","op_impl_mode_list":[],"socVersion":"Ascend310"},"fusion_op_name":"te_fused_op_depthwise_conv2d_a78f65ab5015ec92_0","l1_size":-1,"op_list":[{"name":"-1_0_trans_TransData_0","output_desc":[{"L1_addr_offset":0,"L1_fusion_type":-1,"L1_workspace_size":-1,"addr_type":0,"data_type":"float16","format":"NC1HWC0","name":"-1_0_trans_TransData_0","ori_format":"NHWC","ori_shape":[1,112,112,3],"shape":[1,1,112,112,16],"slice_offset":[],"split_index":0,"total_shape":[],"use_L1_workspace":0,"valid_shape":[]}],"type":"Data"},{"name":"-1_0_trans_TransData_2","output_desc":[{"L1_addr_offset":0,"L1_fusion_type":-1,"L1_workspace_size":-1,"addr_type":0,"data_type":"float16","format":"C1HWNCoC0","name":"-1_0_trans_TransData_2","ori_format":"NHWC","ori_shape":[1,3,3,3],"shape":[1,3,3,1,16,16],"slice_offset":[],"split_index":0,"total_shape":[],"use_L1_workspace":0,"valid_shape":[]}],"type":"Data"},{"name":"-1_0_DepthwiseConv2DOPT","output_desc":[{"data_type":0,"name":"-1_0_DepthwiseConv2DOPT","shape":"NULL"}],"type":"Data"},{"name":"-1_0_DepthwiseConv2DOPT","output_desc":[{"data_type":0,"name":"-1_0_DepthwiseConv2DOPT","shape":"NULL"}],"type":"Data"},{"func_name":"depthwise_conv2d","id":5,"input_desc":[{"L1_addr_offset":0,"L1_fusion_type":-1,"L1_workspace_size":-1,"addr_type":0,"data_type":"float16","name":"-1_0_trans_TransData_0","ori_format":"NHWC","ori_shape":[1,112,112,3],"shape":[1,1,112,112,16],"slice_offset":[],"split_index":0,"total_shape":[],"use_L1_workspace":0,"valid_shape":[]},{"L1_addr_offset":0,"L1_fusion_type":-1,"L1_workspace_size":-1,"addr_type":0,"data_type":"float16","name":"-1_0_trans_TransData_2","ori_format":"NHWC","ori_shape":[1,3,3,3],"shape":[1,3,3,1,16,16],"slice_offset":[],"split_index":0,"total_shape":[],"use_L1_workspace":0,"valid_shape":[]},{"data_type":0,"name":"-1_0_DepthwiseConv2DOPT","shape":"NULL"},{"data_type":0,"name":"-1_0_DepthwiseConv2DOPT","shape":"NULL"}],"module_name":"impl.depthwise_conv2d","name":"-1_0_DepthwiseConv2D","output_desc":[{"L1_addr_offset":0,"L1_fusion_type":-1,"L1_workspace_size":-1,"addr_type":0,"data_type":"float16","name":"-1_0_DepthwiseConv2D","ori_format":"NHWC","ori_shape":[1,114,114,3],"output_index":0,"shape":[1,1,114,114,16],"slice_offset":[],"split_index":0,"total_shape":[],"use_L1_workspace":0,"valid_shape":[]}],"pattern":"DepthwiseConvolution","prebuild_outs_attrs":{"kwds_args":{},"list_args":[{"L1_addr_offset":0,"L1_fusion_type":-1,"L1_workspace_size":-1,"addr_type":0,"dtype":"float16","format":"NC1HWC0","ori_format":"NHWC","ori_shape":[1,114,114,3],"shape":[1,1,114,114,16],"slice_offset":[],"split_index":0,"total_shape":[],"use_L1_workspace":0,"valid_shape":[]},[1,1,1,1],[1,1,1,1],[2,2,2,2],"NHWC",0]},"py_module_path":"/home/HwHiAiUser/Ascend/ascend-toolkit/20.0.0.RC1/x86_64-linux_gcc7.3.0/opp/op_impl/built-in/ai_core/tbe","type":"DepthwiseConv2D"}]}', 'fusion_op_name': 'te_fused_op_depthwise_conv2d_a78f65ab5015ec92_0', 'input_size_list': [401408, 4608], 'input_type_list': ['float16', 'float16'], 'input_file_list': ['float16@input.data', 'float16@input.data'], 'output_size_list': [415872], 'output_type_list': ['float16'], 'input_memory_type': [0, 0], 'output_memory_type': [0], 'input_l1_addr_list': [], 'output_l1_addr_list': [], 'l1_addr_input_flag': 0, 'slice_offset_list': [[], []], 'valid_shape_list': [[], []], 'platform': 1}, 'shape_args': {'A_shape': [1, 1, 112, 112, 16], 'B_shape': [16, 1, 3, 3, 16], 'C_shape': None, 'A_dtype': 'float16', 'B_dtype': 'float16', 'C_dtype': 'float16', 'mad_dtype': 'float32', 'padl': 2, 'padr': 2, 'padu': 2, 'padd': 2, 'padf': 0, 'padb': 0, 'strideH': 1, 'strideW': 1, 'strideD': 0, 'strideH_expand': 1, 'strideW_expand': 1, 'dilationH': 1, 'dilationW': 1, 'group': 1, 'fused_double_operand_num': 0, 'bias_flag': False, 'op_type': 'depthwise_conv2d_forward', 'platform': 1, 'kernel_name': 'te_fused_op_depthwise_conv2d_a78f65ab5015ec92_0', 'test_case': 'depthwise_conv2d_1_3_112_112_1_3_3_3_fp16_fp16_2_2_2_2_1_1_1_1_False', 'op_name': 'te_fused_op_depthwise_conv2d_a78f65ab5015ec92_0'}}
./repository_ascend310_depthwise_conv2d.json
ATC run success, welcome to the next use.
depthconv1-4循环
ATC start working now, please wait for a moment.
/usr/local/python3.7.5/lib/python3.7/site-packages/pandas/compat/__init__.py:120: UserWarning: Could not import the lzma module. Your installed Python is incomplete. Attempting to use lzma compression will result in a RuntimeError.
  warnings.warn(msg)
[INFO] [auto_tune] [2021-10-11 23:29:13,346] : tuner_index
[INFO] [auto_tune] [2021-10-11 23:29:13,346] : 4
[INFO] [auto_tune] [2021-10-11 23:29:13,360] : Start kernel te_fused_op_depthwise_conv2d_a78f65ab5015ec92_0 auto tuning.Total tuning round would be 30
[INFO] [auto_tune] [2021-10-11 23:29:13,360] : 5616
[INFO] [auto_tune] [2021-10-11 23:29:15,550] : 测试point:113
[INFO] [auto_tune] [2021-10-11 23:30:09,056] : No: 0	CYCLES: 33	 SCORE:1178243114.0	best result: 33
[INFO] [auto_tune] [2021-10-11 23:30:09,057] : No: 1	CYCLES: 33	 SCORE:1150988748.0	best result: 33
[INFO] [auto_tune] [2021-10-11 23:30:09,057] : No: 2	CYCLES: 36	 SCORE:1068997226.0	best result: 33
[INFO] [auto_tune] [2021-10-11 23:30:09,057] : No: 3	CYCLES: 33	 SCORE:1041590311.0	best result: 33
[INFO] [auto_tune] [2021-10-11 23:30:09,058] : No: 4	CYCLES: 54	 SCORE:1031235227.0	best result: 33
[INFO] [auto_tune] [2021-10-11 23:30:09,058] : No: 5	CYCLES: 31	 SCORE:986661388.0	best result: 31
[INFO] [auto_tune] [2021-10-11 23:30:09,058] : No: 6	CYCLES: 36	 SCORE:959139219.0	best result: 31
[INFO] [auto_tune] [2021-10-11 23:30:09,058] : No: 7	CYCLES: 60	 SCORE:945943893.0	best result: 31
[INFO] [auto_tune] [2021-10-11 23:30:09,059] : No: 8	CYCLES: 33	 SCORE:903979061.0	best result: 31
[INFO] [auto_tune] [2021-10-11 23:30:09,059] : No: 9	CYCLES: 67	 SCORE:860531044.0	best result: 31
[INFO] [auto_tune] [2021-10-11 23:30:09,059] : No: 10	CYCLES: 34	 SCORE:848663935.0	best result: 31
[INFO] [auto_tune] [2021-10-11 23:30:09,060] : No: 11	CYCLES: 35	 SCORE:793193185.0	best result: 31
[INFO] [auto_tune] [2021-10-11 23:30:09,060] : No: 12	CYCLES: 35	 SCORE:737566156.0	best result: 31
[INFO] [auto_tune] [2021-10-11 23:30:09,060] : No: 13	CYCLES: 72	 SCORE:689339762.0	best result: 31
[INFO] [auto_tune] [2021-10-11 23:30:09,060] : No: 14	CYCLES: 38	 SCORE:681782185.0	best result: 31
[INFO] [auto_tune] [2021-10-11 23:30:09,061] : No: 15	CYCLES: 32	 SCORE:653831138.0	best result: 31
[INFO] [auto_tune] [2021-10-11 23:30:09,061] : No: 16	CYCLES: 30	 SCORE:571822459.0	best result: 30
[INFO] [auto_tune] [2021-10-11 23:30:09,061] : No: 17	CYCLES: 29	 SCORE:562985661.0	best result: 29
[INFO] [auto_tune] [2021-10-11 23:30:09,062] : No: 18	CYCLES: 37	 SCORE:554136706.0	best result: 29
[INFO] [auto_tune] [2021-10-11 23:30:09,062] : No: 19	CYCLES: 38	 SCORE:545275569.0	best result: 29
[INFO] [auto_tune] [2021-10-11 23:30:09,062] : No: 20	CYCLES: 76	 SCORE:517659306.0	best result: 29
[INFO] [auto_tune] [2021-10-11 23:30:09,062] : No: 21	CYCLES: 40	 SCORE:513481951.0	best result: 29
[INFO] [auto_tune] [2021-10-11 23:30:09,063] : No: 22	CYCLES: 41	 SCORE:500786268.0	best result: 29
[INFO] [auto_tune] [2021-10-11 23:30:09,063] : No: 23	CYCLES: 40	 SCORE:491851506.0	best result: 29
[INFO] [auto_tune] [2021-10-11 23:30:09,063] : No: 24	CYCLES: 40	 SCORE:485292734.0	best result: 29
[INFO] [auto_tune] [2021-10-11 23:30:09,064] : No: 25	CYCLES: 30	 SCORE:482904386.0	best result: 29
[INFO] [auto_tune] [2021-10-11 23:30:09,064] : No: 26	CYCLES: 30	 SCORE:473944879.0	best result: 29
[INFO] [auto_tune] [2021-10-11 23:30:09,064] : No: 27	CYCLES: 43	 SCORE:437982483.0	best result: 29
[INFO] [auto_tune] [2021-10-11 23:30:09,065] : No: 28	CYCLES: 30	 SCORE:428960662.0	best result: 29
[INFO] [auto_tune] [2021-10-11 23:30:09,065] : No: 29	CYCLES: 29	 SCORE:392747704.0	best result: 29
[INFO] [auto_tune] [2021-10-11 23:30:09,065] : No: 30	CYCLES: 45	 SCORE:383662916.0	best result: 29
[INFO] [auto_tune] [2021-10-11 23:30:09,065] : No: 31	CYCLES: 32	 SCORE:356332408.0	best result: 29
[INFO] [auto_tune] [2021-10-11 23:30:09,066] : No: 32	CYCLES: 32	 SCORE:347196770.0	best result: 29
[INFO] [auto_tune] [2021-10-11 23:30:09,066] : No: 33	CYCLES: 93	 SCORE:345487607.0	best result: 29
[INFO] [auto_tune] [2021-10-11 23:30:09,066] : No: 34	CYCLES: 63	 SCORE:343745075.0	best result: 29
[INFO] [auto_tune] [2021-10-11 23:30:09,067] : No: 35	CYCLES: 31	 SCORE:328887129.0	best result: 29
[INFO] [auto_tune] [2021-10-11 23:30:09,067] : No: 36	CYCLES: 46	 SCORE:319713073.0	best result: 29
[INFO] [auto_tune] [2021-10-11 23:30:09,067] : No: 37	CYCLES: 67	 SCORE:315314631.0	best result: 29
[INFO] [auto_tune] [2021-10-11 23:30:09,068] : No: 38	CYCLES: 33	 SCORE:301326353.0	best result: 29
[INFO] [auto_tune] [2021-10-11 23:30:09,068] : No: 39	CYCLES: 53	 SCORE:286843681.0	best result: 29
[INFO] [auto_tune] [2021-10-11 23:30:09,068] : No: 40	CYCLES: 53	 SCORE:282887978.0	best result: 29
[INFO] [auto_tune] [2021-10-11 23:30:09,068] : No: 41	CYCLES: 53	 SCORE:264397728.0	best result: 29
[INFO] [auto_tune] [2021-10-11 23:30:09,069] : No: 42	CYCLES: 33	 SCORE:245855385.0	best result: 29
[INFO] [auto_tune] [2021-10-11 23:30:09,069] : No: 43	CYCLES: 63	 SCORE:229779920.0	best result: 29
[INFO] [auto_tune] [2021-10-11 23:30:09,069] : No: 44	CYCLES: 36	 SCORE:227260728.0	best result: 29
[INFO] [auto_tune] [2021-10-11 23:30:09,070] : No: 45	CYCLES: 41	 SCORE:217943712.0	best result: 29
[INFO] [auto_tune] [2021-10-11 23:30:09,070] : No: 46	CYCLES: 71	 SCORE:172553102.0	best result: 29
[INFO] [auto_tune] [2021-10-11 23:30:09,070] : No: 47	CYCLES: 69	 SCORE:171160650.0	best result: 29
[INFO] [auto_tune] [2021-10-11 23:30:09,070] : No: 48	CYCLES: 45	 SCORE:161764244.0	best result: 29
[INFO] [auto_tune] [2021-10-11 23:30:09,071] : No: 49	CYCLES: 104	 SCORE:115162535.0	best result: 29
[INFO] [auto_tune] [2021-10-11 23:30:09,071] : No: 50	CYCLES: 54	 SCORE:114581691.0	best result: 29
[INFO] [auto_tune] [2021-10-11 23:30:09,071] : No: 51	CYCLES: 58	 SCORE:105104877.0	best result: 29
[INFO] [auto_tune] [2021-10-11 23:30:09,072] : No: 52	CYCLES: 63	 SCORE:95614560.0	best result: 29
[INFO] [auto_tune] [2021-10-11 23:30:09,072] : No: 53	CYCLES: 78	 SCORE:76593306.0	best result: 29
[INFO] [auto_tune] [2021-10-11 23:30:09,072] : No: 54	CYCLES: 103	 SCORE:57517700.0	best result: 29
[INFO] [auto_tune] [2021-10-11 23:30:09,073] : No: 55	CYCLES: 35	 SCORE:50277939.0	best result: 29
[INFO] [auto_tune] [2021-10-11 23:30:09,073] : No: 56	CYCLES: 35	 SCORE:50227188.0	best result: 29
[INFO] [auto_tune] [2021-10-11 23:30:09,073] : No: 57	CYCLES: 37	 SCORE:50059637.0	best result: 29
[INFO] [auto_tune] [2021-10-11 23:30:09,073] : No: 58	CYCLES: 35	 SCORE:49998030.0	best result: 29
[INFO] [auto_tune] [2021-10-11 23:30:09,074] : No: 59	CYCLES: 57	 SCORE:49932645.0	best result: 29
[INFO] [auto_tune] [2021-10-11 23:30:09,074] : No: 60	CYCLES: 36	 SCORE:49864775.0	best result: 29
[INFO] [auto_tune] [2021-10-11 23:30:09,074] : No: 61	CYCLES: 37	 SCORE:49792566.0	best result: 29
[INFO] [auto_tune] [2021-10-11 23:30:09,075] : No: 62	CYCLES: 62	 SCORE:49715595.0	best result: 29
[INFO] [auto_tune] [2021-10-11 23:30:09,075] : No: 63	CYCLES: 39	 SCORE:49635334.0	best result: 29
[INFO] [auto_tune] [2021-10-11 23:30:09,075] : No: 64	CYCLES: 41	 SCORE:49458331.0	best result: 29
[INFO] [auto_tune] [2021-10-11 23:30:09,075] : No: 65	CYCLES: 68	 SCORE:49457597.0	best result: 29
[INFO] [auto_tune] [2021-10-11 23:30:09,076] : No: 66	CYCLES: 40	 SCORE:49257579.0	best result: 29
[INFO] [auto_tune] [2021-10-11 23:30:09,076] : No: 67	CYCLES: 41	 SCORE:49027952.0	best result: 29
[INFO] [auto_tune] [2021-10-11 23:30:09,076] : No: 68	CYCLES: 44	 SCORE:48762739.0	best result: 29
[INFO] [auto_tune] [2021-10-11 23:30:09,077] : No: 69	CYCLES: 76	 SCORE:48761623.0	best result: 29
[INFO] [auto_tune] [2021-10-11 23:30:09,077] : No: 70	CYCLES: 44	 SCORE:48614098.0	best result: 29
[INFO] [auto_tune] [2021-10-11 23:30:09,077] : No: 71	CYCLES: 38	 SCORE:48216328.0	best result: 29
[INFO] [auto_tune] [2021-10-11 23:30:09,077] : No: 72	CYCLES: 38	 SCORE:48152597.0	best result: 29
[INFO] [auto_tune] [2021-10-11 23:30:09,078] : No: 73	CYCLES: 36	 SCORE:48086918.0	best result: 29
[INFO] [auto_tune] [2021-10-11 23:30:09,078] : No: 74	CYCLES: 38	 SCORE:48019201.0	best result: 29
[INFO] [auto_tune] [2021-10-11 23:30:09,078] : No: 75	CYCLES: 40	 SCORE:47646438.0	best result: 29
[INFO] [auto_tune] [2021-10-11 23:30:09,079] : No: 76	CYCLES: 50	 SCORE:47645807.0	best result: 29
[INFO] [auto_tune] [2021-10-11 23:30:09,079] : No: 77	CYCLES: 87	 SCORE:47643913.0	best result: 29
[INFO] [auto_tune] [2021-10-11 23:30:09,079] : No: 78	CYCLES: 40	 SCORE:47564232.0	best result: 29
[INFO] [auto_tune] [2021-10-11 23:30:09,079] : No: 79	CYCLES: 40	 SCORE:47479162.0	best result: 29
[INFO] [auto_tune] [2021-10-11 23:30:09,080] : No: 80	CYCLES: 40	 SCORE:47391079.0	best result: 29
[INFO] [auto_tune] [2021-10-11 23:30:09,080] : No: 81	CYCLES: 52	 SCORE:47390379.0	best result: 29
[INFO] [auto_tune] [2021-10-11 23:30:09,080] : No: 82	CYCLES: 42	 SCORE:47005151.0	best result: 29
[INFO] [auto_tune] [2021-10-11 23:30:09,081] : No: 83	CYCLES: 41	 SCORE:46899291.0	best result: 29
[INFO] [auto_tune] [2021-10-11 23:30:09,081] : No: 84	CYCLES: 42	 SCORE:46431223.0	best result: 29
[INFO] [auto_tune] [2021-10-11 23:30:09,081] : No: 85	CYCLES: 44	 SCORE:46301607.0	best result: 29
[INFO] [auto_tune] [2021-10-11 23:30:09,082] : No: 86	CYCLES: 46	 SCORE:45876955.0	best result: 29
[INFO] [auto_tune] [2021-10-11 23:30:09,082] : No: 87	CYCLES: 47	 SCORE:45722063.0	best result: 29
[INFO] [auto_tune] [2021-10-11 23:30:09,082] : No: 88	CYCLES: 64	 SCORE:45558397.0	best result: 29
[INFO] [auto_tune] [2021-10-11 23:30:09,082] : No: 89	CYCLES: 131	 SCORE:45554501.0	best result: 29
[INFO] [auto_tune] [2021-10-11 23:30:09,083] : No: 90	CYCLES: 47	 SCORE:45389299.0	best result: 29
[INFO] [auto_tune] [2021-10-11 23:30:09,083] : No: 91	CYCLES: 46	 SCORE:45210261.0	best result: 29
[INFO] [auto_tune] [2021-10-11 23:30:09,083] : No: 92	CYCLES: 67	 SCORE:45020399.0	best result: 29
[INFO] [auto_tune] [2021-10-11 23:30:09,084] : No: 93	CYCLES: 50	 SCORE:44823494.0	best result: 29
[INFO] [auto_tune] [2021-10-11 23:30:09,084] : No: 94	CYCLES: 54	 SCORE:44393075.0	best result: 29
[INFO] [auto_tune] [2021-10-11 23:30:09,084] : No: 95	CYCLES: 75	 SCORE:44391299.0	best result: 29
[INFO] [auto_tune] [2021-10-11 23:30:09,085] : No: 96	CYCLES: 53	 SCORE:43911170.0	best result: 29
[INFO] [auto_tune] [2021-10-11 23:30:09,085] : No: 97	CYCLES: 55	 SCORE:43367956.0	best result: 29
[INFO] [auto_tune] [2021-10-11 23:30:09,085] : No: 98	CYCLES: 57	 SCORE:42750937.0	best result: 29
[INFO] [auto_tune] [2021-10-11 23:30:09,085] : No: 99	CYCLES: 79	 SCORE:42748364.0	best result: 29
[INFO] [auto_tune] [2021-10-11 23:30:09,085] : [562985661.0, 392747704.0, 571822459.0, 482904386.0, 473944879.0, 428960662.0, 986661388.0, 328887129.0, 653831138.0, 356332408.0]
[INFO] [auto_tune] [2021-10-11 23:30:41,141] : No: 0	CYCLES: 40	 RAFT:571822459.0	best result: 29
[INFO] [auto_tune] [2021-10-11 23:30:41,142] : No: 1	CYCLES: 31	 RAFT:482904386.0	best result: 29
[INFO] [auto_tune] [2021-10-11 23:30:41,142] : No: 2	CYCLES: 33	 RAFT:653831138.0	best result: 29
[INFO] [auto_tune] [2021-10-11 23:30:41,142] : No: 3	CYCLES: 31	 RAFT:356332408.0	best result: 29
[INFO] [auto_tune] [2021-10-11 23:30:41,143] : No: 4	CYCLES: 33	 RAFT:328887129.0	best result: 29
[INFO] [auto_tune] [2021-10-11 23:30:41,143] : No: 5	CYCLES: 29	 RAFT:986661388.0	best result: 29
[INFO] [auto_tune] [2021-10-11 23:30:41,143] : No: 6	CYCLES: 30	 RAFT:473944879.0	best result: 29
[INFO] [auto_tune] [2021-10-11 23:30:41,144] : No: 7	CYCLES: 32	 RAFT:428960662.0	best result: 29
[INFO] [auto_tune] [2021-10-11 23:30:41,144] : No: 8	CYCLES: 42	 RAFT:653831138.0	best result: 29
[INFO] [auto_tune] [2021-10-11 23:30:41,144] : No: 9	CYCLES: 43	 RAFT:653831138.0	best result: 29
[INFO] [auto_tune] [2021-10-11 23:30:41,144] : No: 10	CYCLES: 39	 RAFT:653831138.0	best result: 29
[INFO] [auto_tune] [2021-10-11 23:30:41,145] : No: 11	CYCLES: 29	 RAFT:473944879.0	best result: 29
[INFO] [auto_tune] [2021-10-11 23:30:41,145] : No: 12	CYCLES: 34	 RAFT:328887129.0	best result: 29
[INFO] [auto_tune] [2021-10-11 23:30:41,145] : No: 13	CYCLES: 32	 RAFT:328887129.0	best result: 29
[INFO] [auto_tune] [2021-10-11 23:30:41,146] : No: 14	CYCLES: 38	 RAFT:562985661.0	best result: 29
[INFO] [auto_tune] [2021-10-11 23:30:41,146] : No: 15	CYCLES: 47	 RAFT:328887129.0	best result: 29
[INFO] [auto_tune] [2021-10-11 23:30:41,146] : No: 16	CYCLES: 41	 RAFT:562985661.0	best result: 29
[INFO] [auto_tune] [2021-10-11 23:30:41,146] : No: 17	CYCLES: 29	 RAFT:571822459.0	best result: 29
[INFO] [auto_tune] [2021-10-11 23:30:41,147] : No: 18	CYCLES: 42	 RAFT:428960662.0	best result: 29
[INFO] [auto_tune] [2021-10-11 23:30:41,147] : No: 19	CYCLES: 32	 RAFT:328887129.0	best result: 29
[INFO] [auto_tune] [2021-10-11 23:30:41,147] : No: 20	CYCLES: 40	 RAFT:473944879.0	best result: 29
[INFO] [auto_tune] [2021-10-11 23:30:41,148] : No: 21	CYCLES: 38	 RAFT:562985661.0	best result: 29
[INFO] [auto_tune] [2021-10-11 23:30:41,148] : No: 22	CYCLES: 40	 RAFT:482904386.0	best result: 29
[INFO] [auto_tune] [2021-10-11 23:30:41,148] : No: 23	CYCLES: 29	 RAFT:571822459.0	best result: 29
[INFO] [auto_tune] [2021-10-11 23:30:41,148] : No: 24	CYCLES: 38	 RAFT:986661388.0	best result: 29
[INFO] [auto_tune] [2021-10-11 23:30:41,149] : No: 25	CYCLES: 29	 RAFT:986661388.0	best result: 29
[INFO] [auto_tune] [2021-10-11 23:30:41,149] : No: 26	CYCLES: 32	 RAFT:328887129.0	best result: 29
[INFO] [auto_tune] [2021-10-11 23:30:41,149] : No: 27	CYCLES: 28	 RAFT:562985661.0	best result: 28
[INFO] [auto_tune] [2021-10-11 23:30:41,150] : No: 28	CYCLES: 31	 RAFT:328887129.0	best result: 28
[INFO] [auto_tune] [2021-10-11 23:30:41,150] : No: 29	CYCLES: 31	 RAFT:986661388.0	best result: 28
[INFO] [auto_tune] [2021-10-11 23:30:41,150] : No: 30	CYCLES: 29	 RAFT:482904386.0	best result: 28
[INFO] [auto_tune] [2021-10-11 23:30:41,150] : No: 31	CYCLES: 48	 RAFT:328887129.0	best result: 28
[INFO] [auto_tune] [2021-10-11 23:30:41,151] : No: 32	CYCLES: 30	 RAFT:428960662.0	best result: 28
[INFO] [auto_tune] [2021-10-11 23:30:41,151] : No: 33	CYCLES: 37	 RAFT:986661388.0	best result: 28
[INFO] [auto_tune] [2021-10-11 23:30:41,151] : No: 34	CYCLES: 30	 RAFT:392747704.0	best result: 28
[INFO] [auto_tune] [2021-10-11 23:30:41,152] : No: 35	CYCLES: 30	 RAFT:482904386.0	best result: 28
[INFO] [auto_tune] [2021-10-11 23:30:41,152] : No: 36	CYCLES: 28	 RAFT:428960662.0	best result: 28
[INFO] [auto_tune] [2021-10-11 23:30:41,152] : No: 37	CYCLES: 44	 RAFT:392747704.0	best result: 28
[INFO] [auto_tune] [2021-10-11 23:30:41,153] : No: 38	CYCLES: 42	 RAFT:428960662.0	best result: 28
[INFO] [auto_tune] [2021-10-11 23:30:41,153] : No: 39	CYCLES: 42	 RAFT:653831138.0	best result: 28
[INFO] [auto_tune] [2021-10-11 23:30:41,153] : No: 40	CYCLES: 42	 RAFT:428960662.0	best result: 28
[INFO] [auto_tune] [2021-10-11 23:30:41,153] : No: 41	CYCLES: 29	 RAFT:986661388.0	best result: 28
[INFO] [auto_tune] [2021-10-11 23:30:41,154] : No: 42	CYCLES: 29	 RAFT:571822459.0	best result: 28
[INFO] [auto_tune] [2021-10-11 23:30:41,154] : No: 43	CYCLES: 29	 RAFT:428960662.0	best result: 28
[INFO] [auto_tune] [2021-10-11 23:30:41,154] : No: 44	CYCLES: 28	 RAFT:428960662.0	best result: 28
[INFO] [auto_tune] [2021-10-11 23:30:41,155] : No: 45	CYCLES: 29	 RAFT:482904386.0	best result: 28
[INFO] [auto_tune] [2021-10-11 23:30:41,155] : No: 46	CYCLES: 34	 RAFT:986661388.0	best result: 28
[INFO] [auto_tune] [2021-10-11 23:30:41,155] : No: 47	CYCLES: 30	 RAFT:328887129.0	best result: 28
[INFO] [auto_tune] [2021-10-11 23:30:41,156] : No: 48	CYCLES: 40	 RAFT:473944879.0	best result: 28
[INFO] [auto_tune] [2021-10-11 23:30:41,156] : No: 49	CYCLES: 44	 RAFT:392747704.0	best result: 28
[INFO] [auto_tune] [2021-10-11 23:30:41,156] : [562985661.0, 428960662.0, 428960662.0, 562985661.0, 392747704.0, 986661388.0, 473944879.0, 571822459.0, 571822459.0, 986661388.0]
[INFO] [auto_tune] [2021-10-11 23:30:41,156] : the account of feasibility is not enough,                 then batch_size is: 5000;
[INFO] [auto_tune] [2021-10-11 23:30:46,276] : No: 0	CYCLES: 30	 RAFT:473944879.0	best result: 28
[INFO] [auto_tune] [2021-10-11 23:30:46,276] : No: 1	CYCLES: 41	 RAFT:428960662.0	best result: 28
[INFO] [auto_tune] [2021-10-11 23:30:46,276] : No: 2	CYCLES: 31	 RAFT:428960662.0	best result: 28
[INFO] [auto_tune] [2021-10-11 23:30:46,277] : No: 3	CYCLES: 31	 RAFT:986661388.0	best result: 28
[INFO] [auto_tune] [2021-10-11 23:30:46,277] : No: 4	CYCLES: 40	 RAFT:473944879.0	best result: 28
[INFO] [auto_tune] [2021-10-11 23:30:46,277] : No: 5	CYCLES: 31	 RAFT:986661388.0	best result: 28
[INFO] [auto_tune] [2021-10-11 23:30:46,278] : No: 6	CYCLES: 29	 RAFT:571822459.0	best result: 28
[INFO] [auto_tune] [2021-10-11 23:30:46,278] : [562985661.0, 428960662.0, 428960662.0, 562985661.0, 392747704.0, 986661388.0, 473944879.0, 571822459.0, 571822459.0, 986661388.0]
[INFO] [auto_tune] [2021-10-11 23:31:15,965] : No: 0	CYCLES: 52	 RAFT:301326353.0	best result: 28
[INFO] [auto_tune] [2021-10-11 23:31:15,965] : No: 1	CYCLES: 63	 RAFT:45558397.0	best result: 28
[INFO] [auto_tune] [2021-10-11 23:31:15,966] : No: 2	CYCLES: 43	 RAFT:171160650.0	best result: 28
[INFO] [auto_tune] [2021-10-11 23:31:15,966] : No: 3	CYCLES: 50	 RAFT:45389299.0	best result: 28
[INFO] [auto_tune] [2021-10-11 23:31:15,966] : No: 4	CYCLES: 43	 RAFT:49027952.0	best result: 28
[INFO] [auto_tune] [2021-10-11 23:31:15,967] : No: 5	CYCLES: 38	 RAFT:562985661.0	best result: 28
[INFO] [auto_tune] [2021-10-11 23:31:15,967] : No: 6	CYCLES: 62	 RAFT:945943893.0	best result: 28
[INFO] [auto_tune] [2021-10-11 23:31:15,967] : No: 7	CYCLES: 34	 RAFT:437982483.0	best result: 28
[INFO] [auto_tune] [2021-10-11 23:31:15,968] : No: 8	CYCLES: 72	 RAFT:286843681.0	best result: 28
[INFO] [auto_tune] [2021-10-11 23:31:15,968] : No: 9	CYCLES: 54	 RAFT:114581691.0	best result: 28
[INFO] [auto_tune] [2021-10-11 23:31:15,968] : No: 10	CYCLES: 47	 RAFT:45210261.0	best result: 28
[INFO] [auto_tune] [2021-10-11 23:31:15,968] : No: 11	CYCLES: 49	 RAFT:315314631.0	best result: 28
[INFO] [auto_tune] [2021-10-11 23:31:15,969] : No: 12	CYCLES: 33	 RAFT:737566156.0	best result: 28
[INFO] [auto_tune] [2021-10-11 23:31:15,969] : No: 13	CYCLES: 30	 RAFT:554136706.0	best result: 28
[INFO] [auto_tune] [2021-10-11 23:31:15,969] : No: 14	CYCLES: 35	 RAFT:50277939.0	best result: 28
[INFO] [auto_tune] [2021-10-11 23:31:15,970] : No: 15	CYCLES: 101	 RAFT:105104877.0	best result: 28
[INFO] [auto_tune] [2021-10-11 23:31:15,970] : No: 16	CYCLES: 30	 RAFT:554136706.0	best result: 28
[INFO] [auto_tune] [2021-10-11 23:31:15,970] : No: 17	CYCLES: 80	 RAFT:229779920.0	best result: 28
[INFO] [auto_tune] [2021-10-11 23:31:15,970] : No: 18	CYCLES: 43	 RAFT:392747704.0	best result: 28
[INFO] [auto_tune] [2021-10-11 23:31:15,971] : No: 19	CYCLES: 63	 RAFT:42409885.0	best result: 28
[INFO] [auto_tune] [2021-10-11 23:31:15,971] : No: 20	CYCLES: 29	 RAFT:428960662.0	best result: 28
[INFO] [auto_tune] [2021-10-11 23:31:15,971] : No: 21	CYCLES: 33	 RAFT:562985661.0	best result: 28
[INFO] [auto_tune] [2021-10-11 23:31:15,972] : No: 22	CYCLES: 42	 RAFT:437982483.0	best result: 28
[INFO] [auto_tune] [2021-10-11 23:31:15,972] : No: 23	CYCLES: 103	 RAFT:115162535.0	best result: 28
[INFO] [auto_tune] [2021-10-11 23:31:15,972] : No: 24	CYCLES: 29	 RAFT:562985661.0	best result: 28
[INFO] [auto_tune] [2021-10-11 23:31:15,973] : No: 25	CYCLES: 52	 RAFT:286843681.0	best result: 28
[INFO] [auto_tune] [2021-10-11 23:31:15,973] : No: 26	CYCLES: 64	 RAFT:229779920.0	best result: 28
[INFO] [auto_tune] [2021-10-11 23:31:15,973] : No: 27	CYCLES: 31	 RAFT:482904386.0	best result: 28
[INFO] [auto_tune] [2021-10-11 23:31:15,973] : No: 28	CYCLES: 33	 RAFT:848663935.0	best result: 28
[INFO] [auto_tune] [2021-10-11 23:31:15,974] : No: 29	CYCLES: 43	 RAFT:653831138.0	best result: 28
[INFO] [auto_tune] [2021-10-11 23:31:15,974] : No: 30	CYCLES: 36	 RAFT:49792566.0	best result: 28
[INFO] [auto_tune] [2021-10-11 23:31:15,974] : No: 31	CYCLES: 38	 RAFT:545275569.0	best result: 28
[INFO] [auto_tune] [2021-10-11 23:31:15,975] : No: 32	CYCLES: 51	 RAFT:345487607.0	best result: 28
[INFO] [auto_tune] [2021-10-11 23:31:15,975] : No: 33	CYCLES: 32	 RAFT:301326353.0	best result: 28
[INFO] [auto_tune] [2021-10-11 23:31:15,975] : No: 34	CYCLES: 45	 RAFT:653831138.0	best result: 28
[INFO] [auto_tune] [2021-10-11 23:31:15,975] : No: 35	CYCLES: 79	 RAFT:76593306.0	best result: 28
[INFO] [auto_tune] [2021-10-11 23:31:15,976] : No: 36	CYCLES: 35	 RAFT:793193185.0	best result: 28
[INFO] [auto_tune] [2021-10-11 23:31:15,976] : No: 37	CYCLES: 57	 RAFT:1031235227.0	best result: 28
[INFO] [auto_tune] [2021-10-11 23:31:15,976] : No: 38	CYCLES: 33	 RAFT:301326353.0	best result: 28
[INFO] [auto_tune] [2021-10-11 23:31:15,977] : No: 39	CYCLES: 32	 RAFT:848663935.0	best result: 28
[INFO] [auto_tune] [2021-10-11 23:31:15,977] : No: 40	CYCLES: 44	 RAFT:383662916.0	best result: 28
[INFO] [auto_tune] [2021-10-11 23:31:15,977] : No: 41	CYCLES: 30	 RAFT:986661388.0	best result: 28
[INFO] [auto_tune] [2021-10-11 23:31:15,978] : No: 42	CYCLES: 30	 RAFT:437982483.0	best result: 28
[INFO] [auto_tune] [2021-10-11 23:31:15,978] : No: 43	CYCLES: 62	 RAFT:49715595.0	best result: 28
[INFO] [auto_tune] [2021-10-11 23:31:15,978] : No: 44	CYCLES: 53	 RAFT:44823494.0	best result: 28
[INFO] [auto_tune] [2021-10-11 23:31:15,978] : No: 45	CYCLES: 36	 RAFT:959139219.0	best result: 28
[INFO] [auto_tune] [2021-10-11 23:31:15,979] : No: 46	CYCLES: 58	 RAFT:105104877.0	best result: 28
[INFO] [auto_tune] [2021-10-11 23:31:15,979] : No: 47	CYCLES: 41	 RAFT:49027952.0	best result: 28
[INFO] [auto_tune] [2021-10-11 23:31:15,979] : No: 48	CYCLES: 29	 RAFT:554136706.0	best result: 28
[INFO] [auto_tune] [2021-10-11 23:31:15,980] : No: 49	CYCLES: 65	 RAFT:95614560.0	best result: 28
[INFO] [auto_tune] [2021-10-11 23:31:15,980] : [562985661.0, 428960662.0, 428960662.0, 562985661.0, 392747704.0, 986661388.0, 473944879.0, 571822459.0, 571822459.0, 986661388.0]
[INFO] [auto_tune] [2021-10-11 23:31:15,980] : the account of feasibility is not enough,                 then batch_size is: 5000;
[INFO] [auto_tune] [2021-10-11 23:31:24,664] : No: 0	CYCLES: 37	 RAFT:562985661.0	best result: 28
[INFO] [auto_tune] [2021-10-11 23:31:24,664] : No: 1	CYCLES: 30	 RAFT:428960662.0	best result: 28
[INFO] [auto_tune] [2021-10-11 23:31:24,664] : No: 2	CYCLES: 36	 RAFT:571822459.0	best result: 28
[INFO] [auto_tune] [2021-10-11 23:31:24,665] : No: 3	CYCLES: 32	 RAFT:428960662.0	best result: 28
[INFO] [auto_tune] [2021-10-11 23:31:24,665] : No: 4	CYCLES: 37	 RAFT:571822459.0	best result: 28
[INFO] [auto_tune] [2021-10-11 23:31:24,665] : No: 5	CYCLES: 33	 RAFT:562985661.0	best result: 28
[INFO] [auto_tune] [2021-10-11 23:31:24,665] : No: 6	CYCLES: 30	 RAFT:571822459.0	best result: 28
[INFO] [auto_tune] [2021-10-11 23:31:24,666] : No: 7	CYCLES: 36	 RAFT:571822459.0	best result: 28
[INFO] [auto_tune] [2021-10-11 23:31:24,666] : No: 8	CYCLES: 37	 RAFT:986661388.0	best result: 28
[INFO] [auto_tune] [2021-10-11 23:31:24,666] : No: 9	CYCLES: 30	 RAFT:571822459.0	best result: 28
[INFO] [auto_tune] [2021-10-11 23:31:24,667] : No: 10	CYCLES: 28	 RAFT:986661388.0	best result: 28
[INFO] [auto_tune] [2021-10-11 23:31:24,667] : No: 11	CYCLES: 30	 RAFT:986661388.0	best result: 28
[INFO] [auto_tune] [2021-10-11 23:31:24,667] : [562985661.0, 428960662.0, 428960662.0, 986661388.0, 562985661.0, 392747704.0, 986661388.0, 473944879.0, 571822459.0, 571822459.0]
[INFO] [auto_tune] [2021-10-11 23:31:54,722] : No: 0	CYCLES: 40	 RAFT:653831138.0	best result: 28
[INFO] [auto_tune] [2021-10-11 23:31:54,722] : No: 1	CYCLES: 72	 RAFT:689339762.0	best result: 28
[INFO] [auto_tune] [2021-10-11 23:31:54,722] : No: 2	CYCLES: 44	 RAFT:485292734.0	best result: 28
[INFO] [auto_tune] [2021-10-11 23:31:54,723] : No: 3	CYCLES: 40	 RAFT:848663935.0	best result: 28
[INFO] [auto_tune] [2021-10-11 23:31:54,723] : No: 4	CYCLES: 54	 RAFT:114581691.0	best result: 28
[INFO] [auto_tune] [2021-10-11 23:31:54,723] : No: 5	CYCLES: 41	 RAFT:737566156.0	best result: 28
[INFO] [auto_tune] [2021-10-11 23:31:54,724] : No: 6	CYCLES: 99	 RAFT:172553102.0	best result: 28
[INFO] [auto_tune] [2021-10-11 23:31:54,724] : No: 7	CYCLES: 37	 RAFT:473944879.0	best result: 28
[INFO] [auto_tune] [2021-10-11 23:31:54,724] : No: 8	CYCLES: 72	 RAFT:689339762.0	best result: 28
[INFO] [auto_tune] [2021-10-11 23:31:54,725] : No: 9	CYCLES: 38	 RAFT:513481951.0	best result: 28
[INFO] [auto_tune] [2021-10-11 23:31:54,725] : No: 10	CYCLES: 36	 RAFT:227260728.0	best result: 28
[INFO] [auto_tune] [2021-10-11 23:31:54,725] : No: 11	CYCLES: 38	 RAFT:653831138.0	best result: 28
[INFO] [auto_tune] [2021-10-11 23:31:54,725] : No: 12	CYCLES: 55	 RAFT:1031235227.0	best result: 28
[INFO] [auto_tune] [2021-10-11 23:31:54,726] : No: 13	CYCLES: 54	 RAFT:286843681.0	best result: 28
[INFO] [auto_tune] [2021-10-11 23:31:54,726] : No: 14	CYCLES: 33	 RAFT:1041590311.0	best result: 28
[INFO] [auto_tune] [2021-10-11 23:31:54,726] : No: 15	CYCLES: 35	 RAFT:737566156.0	best result: 28
[INFO] [auto_tune] [2021-10-11 23:31:54,727] : No: 16	CYCLES: 41	 RAFT:47005151.0	best result: 28
[INFO] [auto_tune] [2021-10-11 23:31:54,727] : No: 17	CYCLES: 29	 RAFT:473944879.0	best result: 28
[INFO] [auto_tune] [2021-10-11 23:31:54,727] : No: 18	CYCLES: 29	 RAFT:428960662.0	best result: 28
[INFO] [auto_tune] [2021-10-11 23:31:54,727] : No: 19	CYCLES: 39	 RAFT:473944879.0	best result: 28
[INFO] [auto_tune] [2021-10-11 23:31:54,728] : No: 20	CYCLES: 41	 RAFT:848663935.0	best result: 28
[INFO] [auto_tune] [2021-10-11 23:31:54,728] : No: 21	CYCLES: 52	 RAFT:485292734.0	best result: 28
[INFO] [auto_tune] [2021-10-11 23:31:54,728] : No: 22	CYCLES: 67	 RAFT:860531044.0	best result: 28
[INFO] [auto_tune] [2021-10-11 23:31:54,729] : No: 23	CYCLES: 40	 RAFT:485292734.0	best result: 28
[INFO] [auto_tune] [2021-10-11 23:31:54,729] : No: 24	CYCLES: 53	 RAFT:114581691.0	best result: 28
[INFO] [auto_tune] [2021-10-11 23:31:54,729] : No: 25	CYCLES: 30	 RAFT:392747704.0	best result: 28
[INFO] [auto_tune] [2021-10-11 23:31:54,729] : No: 26	CYCLES: 38	 RAFT:737566156.0	best result: 28
[INFO] [auto_tune] [2021-10-11 23:31:54,730] : No: 27	CYCLES: 42	 RAFT:737566156.0	best result: 28
[INFO] [auto_tune] [2021-10-11 23:31:54,730] : No: 28	CYCLES: 103	 RAFT:57517700.0	best result: 28
[INFO] [auto_tune] [2021-10-11 23:31:54,730] : No: 29	CYCLES: 34	 RAFT:264397728.0	best result: 28
[INFO] [auto_tune] [2021-10-11 23:31:54,731] : No: 30	CYCLES: 61	 RAFT:227260728.0	best result: 28
[INFO] [auto_tune] [2021-10-11 23:31:54,731] : No: 31	CYCLES: 46	 RAFT:45210261.0	best result: 28
[INFO] [auto_tune] [2021-10-11 23:31:54,731] : No: 32	CYCLES: 74	 RAFT:689339762.0	best result: 28
[INFO] [auto_tune] [2021-10-11 23:31:54,732] : No: 33	CYCLES: 239	 RAFT:38387511.0	best result: 28
[INFO] [auto_tune] [2021-10-11 23:31:54,732] : No: 34	CYCLES: 31	 RAFT:428960662.0	best result: 28
[INFO] [auto_tune] [2021-10-11 23:31:54,732] : No: 35	CYCLES: 50	 RAFT:44823494.0	best result: 28
[INFO] [auto_tune] [2021-10-11 23:31:54,732] : No: 36	CYCLES: 61	 RAFT:42409885.0	best result: 28
[INFO] [auto_tune] [2021-10-11 23:31:54,733] : No: 37	CYCLES: 35	 RAFT:50277939.0	best result: 28
[INFO] [auto_tune] [2021-10-11 23:31:54,733] : No: 38	CYCLES: 44	 RAFT:513481951.0	best result: 28
[INFO] [auto_tune] [2021-10-11 23:31:54,733] : No: 39	CYCLES: 30	 RAFT:482904386.0	best result: 28
[INFO] [auto_tune] [2021-10-11 23:31:54,734] : No: 40	CYCLES: 44	 RAFT:161764244.0	best result: 28
[INFO] [auto_tune] [2021-10-11 23:31:54,734] : No: 41	CYCLES: 63	 RAFT:229779920.0	best result: 28
[INFO] [auto_tune] [2021-10-11 23:31:54,734] : No: 42	CYCLES: 40	 RAFT:653831138.0	best result: 28
[INFO] [auto_tune] [2021-10-11 23:31:54,734] : No: 43	CYCLES: 31	 RAFT:959139219.0	best result: 28
[INFO] [auto_tune] [2021-10-11 23:31:54,735] : No: 44	CYCLES: 74	 RAFT:39725254.0	best result: 28
[INFO] [auto_tune] [2021-10-11 23:31:54,735] : No: 45	CYCLES: 48	 RAFT:513481951.0	best result: 28
[INFO] [auto_tune] [2021-10-11 23:31:54,735] : No: 46	CYCLES: 32	 RAFT:328887129.0	best result: 28
[INFO] [auto_tune] [2021-10-11 23:31:54,736] : No: 47	CYCLES: 94	 RAFT:345487607.0	best result: 28
[INFO] [auto_tune] [2021-10-11 23:31:54,736] : No: 48	CYCLES: 52	 RAFT:345487607.0	best result: 28
[INFO] [auto_tune] [2021-10-11 23:31:54,736] : No: 49	CYCLES: 66	 RAFT:45020399.0	best result: 28
[INFO] [auto_tune] [2021-10-11 23:31:54,736] : [562985661.0, 428960662.0, 428960662.0, 986661388.0, 562985661.0, 392747704.0, 986661388.0, 473944879.0, 571822459.0, 571822459.0]
[INFO] [auto_tune] [2021-10-11 23:31:54,737] : the account of feasibility is not enough,                 then batch_size is: 5000;
[INFO] [auto_tune] [2021-10-11 23:32:00,968] : No: 0	CYCLES: 30	 RAFT:571822459.0	best result: 28
[INFO] [auto_tune] [2021-10-11 23:32:00,968] : No: 1	CYCLES: 30	 RAFT:473944879.0	best result: 28
[INFO] [auto_tune] [2021-10-11 23:32:00,969] : No: 2	CYCLES: 36	 RAFT:986661388.0	best result: 28
[INFO] [auto_tune] [2021-10-11 23:32:00,969] : No: 3	CYCLES: 31	 RAFT:986661388.0	best result: 28
[INFO] [auto_tune] [2021-10-11 23:32:00,969] : No: 4	CYCLES: 31	 RAFT:473944879.0	best result: 28
[INFO] [auto_tune] [2021-10-11 23:32:00,969] : No: 5	CYCLES: 32	 RAFT:428960662.0	best result: 28
[INFO] [auto_tune] [2021-10-11 23:32:00,970] : No: 6	CYCLES: 31	 RAFT:473944879.0	best result: 28
[INFO] [auto_tune] [2021-10-11 23:32:00,970] : No: 7	CYCLES: 29	 RAFT:562985661.0	best result: 28
[INFO] [auto_tune] [2021-10-11 23:32:00,970] : No: 8	CYCLES: 31	 RAFT:428960662.0	best result: 28
[INFO] [auto_tune] [2021-10-11 23:32:00,971] : No: 9	CYCLES: 33	 RAFT:392747704.0	best result: 28
[INFO] [auto_tune] [2021-10-11 23:32:00,971] : [562985661.0, 428960662.0, 428960662.0, 986661388.0, 562985661.0, 392747704.0, 986661388.0, 473944879.0, 571822459.0, 571822459.0]
[INFO] [auto_tune] [2021-10-11 23:32:31,829] : No: 0	CYCLES: 146	 RAFT:36069705.0	best result: 28
[INFO] [auto_tune] [2021-10-11 23:32:31,830] : No: 1	CYCLES: 42	 RAFT:653831138.0	best result: 28
[INFO] [auto_tune] [2021-10-11 23:32:31,830] : No: 2	CYCLES: 37	 RAFT:545275569.0	best result: 28
[INFO] [auto_tune] [2021-10-11 23:32:31,830] : No: 3	CYCLES: 32	 RAFT:328887129.0	best result: 28
[INFO] [auto_tune] [2021-10-11 23:32:31,831] : No: 4	CYCLES: 50	 RAFT:47645807.0	best result: 28
[INFO] [auto_tune] [2021-10-11 23:32:31,831] : No: 5	CYCLES: 33	 RAFT:245855385.0	best result: 28
[INFO] [auto_tune] [2021-10-11 23:32:31,831] : No: 6	CYCLES: 72	 RAFT:48761623.0	best result: 28
[INFO] [auto_tune] [2021-10-11 23:32:31,832] : No: 7	CYCLES: 53	 RAFT:114581691.0	best result: 28
[INFO] [auto_tune] [2021-10-11 23:32:31,832] : No: 8	CYCLES: 30	 RAFT:571822459.0	best result: 28
[INFO] [auto_tune] [2021-10-11 23:32:31,832] : No: 9	CYCLES: 30	 RAFT:392747704.0	best result: 28
[INFO] [auto_tune] [2021-10-11 23:32:31,833] : No: 10	CYCLES: 29	 RAFT:959139219.0	best result: 28
[INFO] [auto_tune] [2021-10-11 23:32:31,833] : No: 11	CYCLES: 151	 RAFT:38387511.0	best result: 28
[INFO] [auto_tune] [2021-10-11 23:32:31,833] : No: 12	CYCLES: 39	 RAFT:217943712.0	best result: 28
[INFO] [auto_tune] [2021-10-11 23:32:31,833] : No: 13	CYCLES: 124	 RAFT:31204131.0	best result: 28
[INFO] [auto_tune] [2021-10-11 23:32:31,834] : No: 14	CYCLES: 31	 RAFT:491851506.0	best result: 28
[INFO] [auto_tune] [2021-10-11 23:32:31,834] : No: 15	CYCLES: 45	 RAFT:653831138.0	best result: 28
[INFO] [auto_tune] [2021-10-11 23:32:31,834] : No: 16	CYCLES: 48	 RAFT:328887129.0	best result: 28
[INFO] [auto_tune] [2021-10-11 23:32:31,835] : No: 17	CYCLES: 166	 RAFT:27489882.0	best result: 28
[INFO] [auto_tune] [2021-10-11 23:32:31,835] : No: 18	CYCLES: 74	 RAFT:161764244.0	best result: 28
[INFO] [auto_tune] [2021-10-11 23:32:31,835] : No: 19	CYCLES: 39	 RAFT:49635334.0	best result: 28
[INFO] [auto_tune] [2021-10-11 23:32:31,836] : No: 20	CYCLES: 31	 RAFT:356332408.0	best result: 28
[INFO] [auto_tune] [2021-10-11 23:32:31,836] : No: 21	CYCLES: 39	 RAFT:903979061.0	best result: 28
[INFO] [auto_tune] [2021-10-11 23:32:31,836] : No: 22	CYCLES: 33	 RAFT:264397728.0	best result: 28
[INFO] [auto_tune] [2021-10-11 23:32:31,836] : No: 23	CYCLES: 43	 RAFT:793193185.0	best result: 28
[INFO] [auto_tune] [2021-10-11 23:32:31,837] : No: 24	CYCLES: 41	 RAFT:737566156.0	best result: 28
[INFO] [auto_tune] [2021-10-11 23:32:31,837] : No: 25	CYCLES: 31	 RAFT:328887129.0	best result: 28
[INFO] [auto_tune] [2021-10-11 23:32:31,837] : No: 26	CYCLES: 78	 RAFT:229779920.0	best result: 28
[INFO] [auto_tune] [2021-10-11 23:32:31,838] : No: 27	CYCLES: 32	 RAFT:491851506.0	best result: 28
[INFO] [auto_tune] [2021-10-11 23:32:31,838] : No: 28	CYCLES: 35	 RAFT:959139219.0	best result: 28
[INFO] [auto_tune] [2021-10-11 23:32:31,838] : No: 29	CYCLES: 88	 RAFT:47643913.0	best result: 28
[INFO] [auto_tune] [2021-10-11 23:32:31,838] : No: 30	CYCLES: 32	 RAFT:986661388.0	best result: 28
[INFO] [auto_tune] [2021-10-11 23:32:31,839] : No: 31	CYCLES: 42	 RAFT:46301607.0	best result: 28
[INFO] [auto_tune] [2021-10-11 23:32:31,839] : No: 32	CYCLES: 77	 RAFT:517659306.0	best result: 28
[INFO] [auto_tune] [2021-10-11 23:32:31,839] : No: 33	CYCLES: 99	 RAFT:345487607.0	best result: 28
[INFO] [auto_tune] [2021-10-11 23:32:31,840] : No: 34	CYCLES: 51	 RAFT:345487607.0	best result: 28
[INFO] [auto_tune] [2021-10-11 23:32:31,840] : No: 35	CYCLES: 31	 RAFT:903979061.0	best result: 28
[INFO] [auto_tune] [2021-10-11 23:32:31,840] : No: 36	CYCLES: 32	 RAFT:328887129.0	best result: 28
[INFO] [auto_tune] [2021-10-11 23:32:31,841] : No: 37	CYCLES: 44	 RAFT:383662916.0	best result: 28
[INFO] [auto_tune] [2021-10-11 23:32:31,841] : No: 38	CYCLES: 31	 RAFT:1178243114.0	best result: 28
[INFO] [auto_tune] [2021-10-11 23:32:31,841] : No: 39	CYCLES: 53	 RAFT:282887978.0	best result: 28
[INFO] [auto_tune] [2021-10-11 23:32:31,841] : No: 40	CYCLES: 33	 RAFT:793193185.0	best result: 28
[INFO] [auto_tune] [2021-10-11 23:32:31,842] : No: 41	CYCLES: 62	 RAFT:49715595.0	best result: 28
[INFO] [auto_tune] [2021-10-11 23:32:31,842] : No: 42	CYCLES: 31	 RAFT:986661388.0	best result: 28
[INFO] [auto_tune] [2021-10-11 23:32:31,842] : No: 43	CYCLES: 40	 RAFT:848663935.0	best result: 28
[INFO] [auto_tune] [2021-10-11 23:32:31,843] : No: 44	CYCLES: 61	 RAFT:42409885.0	best result: 28
[INFO] [auto_tune] [2021-10-11 23:32:31,843] : No: 45	CYCLES: 43	 RAFT:47005151.0	best result: 28
[INFO] [auto_tune] [2021-10-11 23:32:31,843] : No: 46	CYCLES: 42	 RAFT:437982483.0	best result: 28
[INFO] [auto_tune] [2021-10-11 23:32:31,843] : No: 47	CYCLES: 36	 RAFT:986661388.0	best result: 28
[INFO] [auto_tune] [2021-10-11 23:32:31,844] : No: 48	CYCLES: 41	 RAFT:428960662.0	best result: 28
[INFO] [auto_tune] [2021-10-11 23:32:31,844] : No: 49	CYCLES: 64	 RAFT:343745075.0	best result: 28
[INFO] [auto_tune] [2021-10-11 23:32:31,844] : [562985661.0, 428960662.0, 428960662.0, 986661388.0, 562985661.0, 392747704.0, 986661388.0, 473944879.0, 571822459.0, 571822459.0]
[INFO] [auto_tune] [2021-10-11 23:32:31,844] : the account of feasibility is not enough,                 then batch_size is: 5000;
[INFO] [auto_tune] [2021-10-11 23:32:38,183] : No: 0	CYCLES: 31	 RAFT:986661388.0	best result: 28
[INFO] [auto_tune] [2021-10-11 23:32:38,184] : No: 1	CYCLES: 30	 RAFT:571822459.0	best result: 28
[INFO] [auto_tune] [2021-10-11 23:32:38,184] : No: 2	CYCLES: 35	 RAFT:986661388.0	best result: 28
[INFO] [auto_tune] [2021-10-11 23:32:38,184] : No: 3	CYCLES: 29	 RAFT:571822459.0	best result: 28
[INFO] [auto_tune] [2021-10-11 23:32:38,185] : No: 4	CYCLES: 41	 RAFT:392747704.0	best result: 28
[INFO] [auto_tune] [2021-10-11 23:32:38,185] : No: 5	CYCLES: 31	 RAFT:986661388.0	best result: 28
[INFO] [auto_tune] [2021-10-11 23:32:38,185] : No: 6	CYCLES: 29	 RAFT:562985661.0	best result: 28
[INFO] [auto_tune] [2021-10-11 23:32:38,186] : No: 7	CYCLES: 31	 RAFT:571822459.0	best result: 28
[INFO] [auto_tune] [2021-10-11 23:32:38,186] : No: 8	CYCLES: 30	 RAFT:562985661.0	best result: 28
[INFO] [auto_tune] [2021-10-11 23:32:38,186] : [562985661.0, 428960662.0, 428960662.0, 986661388.0, 562985661.0, 392747704.0, 986661388.0, 473944879.0, 571822459.0, 571822459.0]
[INFO] [auto_tune] [2021-10-11 23:33:08,865] : No: 0	CYCLES: 41	 RAFT:485292734.0	best result: 28
[INFO] [auto_tune] [2021-10-11 23:33:08,866] : No: 1	CYCLES: 43	 RAFT:793193185.0	best result: 28
[INFO] [auto_tune] [2021-10-11 23:33:08,866] : No: 2	CYCLES: 71	 RAFT:40268134.0	best result: 28
[INFO] [auto_tune] [2021-10-11 23:33:08,866] : No: 3	CYCLES: 45	 RAFT:161764244.0	best result: 28
[INFO] [auto_tune] [2021-10-11 23:33:08,867] : No: 4	CYCLES: 30	 RAFT:986661388.0	best result: 28
[INFO] [auto_tune] [2021-10-11 23:33:08,867] : No: 5	CYCLES: 72	 RAFT:689339762.0	best result: 28
[INFO] [auto_tune] [2021-10-11 23:33:08,867] : No: 6	CYCLES: 40	 RAFT:47564232.0	best result: 28
[INFO] [auto_tune] [2021-10-11 23:33:08,868] : No: 7	CYCLES: 31	 RAFT:1041590311.0	best result: 28
[INFO] [auto_tune] [2021-10-11 23:33:08,868] : No: 8	CYCLES: 47	 RAFT:45876955.0	best result: 28
[INFO] [auto_tune] [2021-10-11 23:33:08,868] : No: 9	CYCLES: 30	 RAFT:1068997226.0	best result: 28
[INFO] [auto_tune] [2021-10-11 23:33:08,868] : No: 10	CYCLES: 52	 RAFT:345487607.0	best result: 28
[INFO] [auto_tune] [2021-10-11 23:33:08,869] : No: 11	CYCLES: 68	 RAFT:315314631.0	best result: 28
[INFO] [auto_tune] [2021-10-11 23:33:08,869] : No: 12	CYCLES: 31	 RAFT:986661388.0	best result: 28
[INFO] [auto_tune] [2021-10-11 23:33:08,869] : No: 13	CYCLES: 52	 RAFT:282887978.0	best result: 28
[INFO] [auto_tune] [2021-10-11 23:33:08,870] : No: 14	CYCLES: 85	 RAFT:47643913.0	best result: 28
[INFO] [auto_tune] [2021-10-11 23:33:08,870] : No: 15	CYCLES: 42	 RAFT:46899291.0	best result: 28
[INFO] [auto_tune] [2021-10-11 23:33:08,870] : No: 16	CYCLES: 47	 RAFT:343745075.0	best result: 28
[INFO] [auto_tune] [2021-10-11 23:33:08,870] : No: 17	CYCLES: 58	 RAFT:105104877.0	best result: 28
[INFO] [auto_tune] [2021-10-11 23:33:08,871] : No: 18	CYCLES: 38	 RAFT:217943712.0	best result: 28
[INFO] [auto_tune] [2021-10-11 23:33:08,871] : No: 19	CYCLES: 41	 RAFT:500786268.0	best result: 28
[INFO] [auto_tune] [2021-10-11 23:33:08,871] : No: 20	CYCLES: 244	 RAFT:22201892.0	best result: 28
[INFO] [auto_tune] [2021-10-11 23:33:08,872] : No: 21	CYCLES: 30	 RAFT:491851506.0	best result: 28
[INFO] [auto_tune] [2021-10-11 23:33:08,872] : No: 22	CYCLES: 43	 RAFT:161764244.0	best result: 28
[INFO] [auto_tune] [2021-10-11 23:33:08,872] : No: 23	CYCLES: 31	 RAFT:428960662.0	best result: 28
[INFO] [auto_tune] [2021-10-11 23:33:08,873] : No: 24	CYCLES: 36	 RAFT:554136706.0	best result: 28
[INFO] [auto_tune] [2021-10-11 23:33:08,873] : No: 25	CYCLES: 73	 RAFT:689339762.0	best result: 28
[INFO] [auto_tune] [2021-10-11 23:33:08,873] : No: 26	CYCLES: 39	 RAFT:1041590311.0	best result: 28
[INFO] [auto_tune] [2021-10-11 23:33:08,873] : No: 27	CYCLES: 74	 RAFT:689339762.0	best result: 28
[INFO] [auto_tune] [2021-10-11 23:33:08,874] : No: 28	CYCLES: 35	 RAFT:1150988748.0	best result: 28
[INFO] [auto_tune] [2021-10-11 23:33:08,874] : No: 29	CYCLES: 54	 RAFT:43911170.0	best result: 28
[INFO] [auto_tune] [2021-10-11 23:33:08,874] : No: 30	CYCLES: 31	 RAFT:1068997226.0	best result: 28
[INFO] [auto_tune] [2021-10-11 23:33:08,875] : No: 31	CYCLES: 31	 RAFT:437982483.0	best result: 28
[INFO] [auto_tune] [2021-10-11 23:33:08,875] : No: 32	CYCLES: 42	 RAFT:46899291.0	best result: 28
[INFO] [auto_tune] [2021-10-11 23:33:08,875] : No: 33	CYCLES: 40	 RAFT:47564232.0	best result: 28
[INFO] [auto_tune] [2021-10-11 23:33:08,875] : No: 34	CYCLES: 38	 RAFT:562985661.0	best result: 28
[INFO] [auto_tune] [2021-10-11 23:33:08,876] : No: 35	CYCLES: 31	 RAFT:301326353.0	best result: 28
[INFO] [auto_tune] [2021-10-11 23:33:08,876] : No: 36	CYCLES: 31	 RAFT:959139219.0	best result: 28
[INFO] [auto_tune] [2021-10-11 23:33:08,877] : No: 37	CYCLES: 40	 RAFT:47391079.0	best result: 28
[INFO] [auto_tune] [2021-10-11 23:33:08,877] : No: 38	CYCLES: 37	 RAFT:986661388.0	best result: 28
[INFO] [auto_tune] [2021-10-11 23:33:08,878] : No: 39	CYCLES: 36	 RAFT:49998030.0	best result: 28
[INFO] [auto_tune] [2021-10-11 23:33:08,878] : No: 40	CYCLES: 41	 RAFT:48152597.0	best result: 28
[INFO] [auto_tune] [2021-10-11 23:33:08,878] : No: 41	CYCLES: 33	 RAFT:653831138.0	best result: 28
[INFO] [auto_tune] [2021-10-11 23:33:08,879] : No: 42	CYCLES: 57	 RAFT:1031235227.0	best result: 28
[INFO] [auto_tune] [2021-10-11 23:33:08,879] : No: 43	CYCLES: 39	 RAFT:217943712.0	best result: 28
[INFO] [auto_tune] [2021-10-11 23:33:08,879] : No: 44	CYCLES: 269	 RAFT:229779920.0	best result: 28
[INFO] [auto_tune] [2021-10-11 23:33:08,879] : No: 45	CYCLES: 62	 RAFT:49715595.0	best result: 28
[INFO] [auto_tune] [2021-10-11 23:33:08,880] : No: 46	CYCLES: 36	 RAFT:227260728.0	best result: 28
[INFO] [auto_tune] [2021-10-11 23:33:08,880] : No: 47	CYCLES: 28	 RAFT:571822459.0	best result: 28
[INFO] [auto_tune] [2021-10-11 23:33:08,880] : No: 48	CYCLES: 33	 RAFT:903979061.0	best result: 28
[INFO] [auto_tune] [2021-10-11 23:33:08,881] : No: 49	CYCLES: 38	 RAFT:681782185.0	best result: 28
[INFO] [auto_tune] [2021-10-11 23:33:08,881] : [562985661.0, 428960662.0, 428960662.0, 986661388.0, 571822459.0, 562985661.0, 392747704.0, 986661388.0, 473944879.0, 571822459.0]
[INFO] [auto_tune] [2021-10-11 23:33:08,881] : the account of feasibility is not enough,                 then batch_size is: 5000;
[INFO] [auto_tune] [2021-10-11 23:33:13,919] : No: 0	CYCLES: 38	 RAFT:562985661.0	best result: 28
[INFO] [auto_tune] [2021-10-11 23:33:13,920] : No: 1	CYCLES: 38	 RAFT:473944879.0	best result: 28
[INFO] [auto_tune] [2021-10-11 23:33:13,920] : No: 2	CYCLES: 30	 RAFT:986661388.0	best result: 28
[INFO] [auto_tune] [2021-10-11 23:33:13,920] : No: 3	CYCLES: 38	 RAFT:473944879.0	best result: 28
[INFO] [auto_tune] [2021-10-11 23:33:13,921] : No: 4	CYCLES: 30	 RAFT:428960662.0	best result: 28
[INFO] [auto_tune] [2021-10-11 23:33:13,921] : No: 5	CYCLES: 33	 RAFT:428960662.0	best result: 28
[INFO] [auto_tune] [2021-10-11 23:33:13,921] : No: 6	CYCLES: 30	 RAFT:562985661.0	best result: 28
[INFO] [auto_tune] [2021-10-11 23:33:13,922] : [562985661.0, 428960662.0, 428960662.0, 986661388.0, 571822459.0, 562985661.0, 392747704.0, 986661388.0, 473944879.0, 571822459.0]
[INFO] [auto_tune] [2021-10-11 23:33:46,301] : No: 0	CYCLES: 143	 RAFT:36069705.0	best result: 28
[INFO] [auto_tune] [2021-10-11 23:33:46,302] : No: 1	CYCLES: 52	 RAFT:345487607.0	best result: 28
[INFO] [auto_tune] [2021-10-11 23:33:46,302] : No: 2	CYCLES: 30	 RAFT:491851506.0	best result: 28
[INFO] [auto_tune] [2021-10-11 23:33:46,302] : No: 3	CYCLES: 47	 RAFT:343745075.0	best result: 28
[INFO] [auto_tune] [2021-10-11 23:33:46,303] : No: 4	CYCLES: 51	 RAFT:44393075.0	best result: 28
[INFO] [auto_tune] [2021-10-11 23:33:46,303] : No: 5	CYCLES: 39	 RAFT:217943712.0	best result: 28
[INFO] [auto_tune] [2021-10-11 23:33:46,303] : No: 6	CYCLES: 28	 RAFT:428960662.0	best result: 28
[INFO] [auto_tune] [2021-10-11 23:33:46,304] : No: 7	CYCLES: 35	 RAFT:571822459.0	best result: 28
[INFO] [auto_tune] [2021-10-11 23:33:46,304] : No: 8	CYCLES: 54	 RAFT:114581691.0	best result: 28
[INFO] [auto_tune] [2021-10-11 23:33:46,304] : No: 9	CYCLES: 38	 RAFT:47391079.0	best result: 28
[INFO] [auto_tune] [2021-10-11 23:33:46,304] : No: 10	CYCLES: 36	 RAFT:554136706.0	best result: 28
[INFO] [auto_tune] [2021-10-11 23:33:46,305] : No: 11	CYCLES: 63	 RAFT:95614560.0	best result: 28
[INFO] [auto_tune] [2021-10-11 23:33:46,305] : No: 12	CYCLES: 39	 RAFT:46301607.0	best result: 28
[INFO] [auto_tune] [2021-10-11 23:33:46,305] : No: 13	CYCLES: 89	 RAFT:229779920.0	best result: 28
[INFO] [auto_tune] [2021-10-11 23:33:46,306] : No: 14	CYCLES: 29	 RAFT:986661388.0	best result: 28
[INFO] [auto_tune] [2021-10-11 23:33:46,306] : No: 15	CYCLES: 87	 RAFT:114581691.0	best result: 28
[INFO] [auto_tune] [2021-10-11 23:33:46,306] : No: 16	CYCLES: 39	 RAFT:46899291.0	best result: 28
[INFO] [auto_tune] [2021-10-11 23:33:46,306] : No: 17	CYCLES: 37	 RAFT:986661388.0	best result: 28
[INFO] [auto_tune] [2021-10-11 23:33:46,307] : No: 18	CYCLES: 54	 RAFT:485292734.0	best result: 28
[INFO] [auto_tune] [2021-10-11 23:33:46,307] : No: 19	CYCLES: 76	 RAFT:517659306.0	best result: 28
[INFO] [auto_tune] [2021-10-11 23:33:46,307] : No: 20	CYCLES: 94	 RAFT:105104877.0	best result: 28
[INFO] [auto_tune] [2021-10-11 23:33:46,308] : No: 21	CYCLES: 35	 RAFT:245855385.0	best result: 28
[INFO] [auto_tune] [2021-10-11 23:33:46,308] : No: 22	CYCLES: 156	 RAFT:36069705.0	best result: 28
[INFO] [auto_tune] [2021-10-11 23:33:46,308] : No: 23	CYCLES: 52	 RAFT:264397728.0	best result: 28
[INFO] [auto_tune] [2021-10-11 23:33:46,308] : No: 24	CYCLES: 58	 RAFT:105104877.0	best result: 28
[INFO] [auto_tune] [2021-10-11 23:33:46,309] : No: 25	CYCLES: 36	 RAFT:48152597.0	best result: 28
[INFO] [auto_tune] [2021-10-11 23:33:46,309] : No: 26	CYCLES: 37	 RAFT:217943712.0	best result: 28
[INFO] [auto_tune] [2021-10-11 23:33:46,309] : No: 27	CYCLES: 57	 RAFT:315314631.0	best result: 28
[INFO] [auto_tune] [2021-10-11 23:33:46,310] : No: 28	CYCLES: 90	 RAFT:517659306.0	best result: 28
[INFO] [auto_tune] [2021-10-11 23:33:46,310] : No: 29	CYCLES: 46	 RAFT:161764244.0	best result: 28
[INFO] [auto_tune] [2021-10-11 23:33:46,310] : No: 30	CYCLES: 29	 RAFT:959139219.0	best result: 28
[INFO] [auto_tune] [2021-10-11 23:33:46,310] : No: 31	CYCLES: 40	 RAFT:513481951.0	best result: 28
[INFO] [auto_tune] [2021-10-11 23:33:46,311] : No: 32	CYCLES: 37	 RAFT:50059637.0	best result: 28
[INFO] [auto_tune] [2021-10-11 23:33:46,311] : No: 33	CYCLES: 157	 RAFT:57517700.0	best result: 28
[INFO] [auto_tune] [2021-10-11 23:33:46,311] : No: 34	CYCLES: 34	 RAFT:848663935.0	best result: 28
[INFO] [auto_tune] [2021-10-11 23:33:46,312] : No: 35	CYCLES: 77	 RAFT:286843681.0	best result: 28
[INFO] [auto_tune] [2021-10-11 23:33:46,312] : No: 36	CYCLES: 72	 RAFT:172553102.0	best result: 28
[INFO] [auto_tune] [2021-10-11 23:33:46,312] : No: 37	CYCLES: 73	 RAFT:49457597.0	best result: 28
[INFO] [auto_tune] [2021-10-11 23:33:46,313] : No: 38	CYCLES: 78	 RAFT:229779920.0	best result: 28
[INFO] [auto_tune] [2021-10-11 23:33:46,313] : No: 39	CYCLES: 45	 RAFT:48762739.0	best result: 28
[INFO] [auto_tune] [2021-10-11 23:33:46,313] : No: 40	CYCLES: 34	 RAFT:50277939.0	best result: 28
[INFO] [auto_tune] [2021-10-11 23:33:46,313] : No: 41	CYCLES: 231	 RAFT:49635334.0	best result: 28
[INFO] [auto_tune] [2021-10-11 23:33:46,314] : No: 42	CYCLES: 38	 RAFT:986661388.0	best result: 28
[INFO] [auto_tune] [2021-10-11 23:33:46,314] : No: 43	CYCLES: 41	 RAFT:392747704.0	best result: 28
[INFO] [auto_tune] [2021-10-11 23:33:46,314] : No: 44	CYCLES: 31	 RAFT:562985661.0	best result: 28
[INFO] [auto_tune] [2021-10-11 23:33:46,315] : No: 45	CYCLES: 36	 RAFT:959139219.0	best result: 28
[INFO] [auto_tune] [2021-10-11 23:33:46,315] : No: 46	CYCLES: 28	 RAFT:428960662.0	best result: 28
[INFO] [auto_tune] [2021-10-11 23:33:46,315] : No: 47	CYCLES: 57	 RAFT:217943712.0	best result: 28
[INFO] [auto_tune] [2021-10-11 23:33:46,316] : No: 48	CYCLES: 39	 RAFT:217943712.0	best result: 28
[INFO] [auto_tune] [2021-10-11 23:33:46,316] : No: 49	CYCLES: 31	 RAFT:319713073.0	best result: 28
[INFO] [auto_tune] [2021-10-11 23:33:46,316] : [562985661.0, 428960662.0, 428960662.0, 986661388.0, 571822459.0, 428960662.0, 428960662.0, 562985661.0, 392747704.0, 986661388.0]
[INFO] [auto_tune] [2021-10-11 23:33:46,316] : tunning总用时：0:04:32.955726
从这里开始auto_tune！
param:{'topi_args': {'x': {'ori_shape': [1, 3, 112, 112], 'ori_format': 'NCHW', 'dtype': 'float16'}, 'filter': {'ori_shape': [1, 3, 3, 3], 'ori_format': 'NCHW', 'dtype': 'float16'}, 'bias': None, 'offset_w': None, 'y': {'dtype': 'float16'}, 'strides': (1, 1, 1, 1), 'dilations': (1, 1, 1, 1), 'pads': (2, 2, 2, 2), 'data_format': 'NHWC', 'offset_x': 0, 'kernel_name': 'te_fused_op_depthwise_conv2d_a78f65ab5015ec92_0', 'op_type': 'depthwise_conv2d_forward', 'tune_mode': 'ATC', 'test_case': 'depthwise_conv2d_1_3_112_112_1_3_3_3_fp16_fp16_2_2_2_2_1_1_1_1_False', 'op_type_for_atc': 'fusion_op', 'json_str': '{"SocInfo":{"autoTilingMode":"GA","coreNum":"","coreType":"AiCore","l1Fusion":"false","l2Fusion":"false","l2Mode":"1","op_impl_mode":"high_performance","op_impl_mode_list":[],"socVersion":"Ascend310"},"fusion_op_name":"te_fused_op_depthwise_conv2d_a78f65ab5015ec92_0","l1_size":-1,"op_list":[{"name":"-1_0_trans_TransData_0","output_desc":[{"L1_addr_offset":0,"L1_fusion_type":-1,"L1_workspace_size":-1,"addr_type":0,"data_type":"float16","format":"NC1HWC0","name":"-1_0_trans_TransData_0","ori_format":"NHWC","ori_shape":[1,112,112,3],"shape":[1,1,112,112,16],"slice_offset":[],"split_index":0,"total_shape":[],"use_L1_workspace":0,"valid_shape":[]}],"type":"Data"},{"name":"-1_0_trans_TransData_2","output_desc":[{"L1_addr_offset":0,"L1_fusion_type":-1,"L1_workspace_size":-1,"addr_type":0,"data_type":"float16","format":"C1HWNCoC0","name":"-1_0_trans_TransData_2","ori_format":"NHWC","ori_shape":[1,3,3,3],"shape":[1,3,3,1,16,16],"slice_offset":[],"split_index":0,"total_shape":[],"use_L1_workspace":0,"valid_shape":[]}],"type":"Data"},{"name":"-1_0_DepthwiseConv2DOPT","output_desc":[{"data_type":0,"name":"-1_0_DepthwiseConv2DOPT","shape":"NULL"}],"type":"Data"},{"name":"-1_0_DepthwiseConv2DOPT","output_desc":[{"data_type":0,"name":"-1_0_DepthwiseConv2DOPT","shape":"NULL"}],"type":"Data"},{"func_name":"depthwise_conv2d","id":5,"input_desc":[{"L1_addr_offset":0,"L1_fusion_type":-1,"L1_workspace_size":-1,"addr_type":0,"data_type":"float16","name":"-1_0_trans_TransData_0","ori_format":"NHWC","ori_shape":[1,112,112,3],"shape":[1,1,112,112,16],"slice_offset":[],"split_index":0,"total_shape":[],"use_L1_workspace":0,"valid_shape":[]},{"L1_addr_offset":0,"L1_fusion_type":-1,"L1_workspace_size":-1,"addr_type":0,"data_type":"float16","name":"-1_0_trans_TransData_2","ori_format":"NHWC","ori_shape":[1,3,3,3],"shape":[1,3,3,1,16,16],"slice_offset":[],"split_index":0,"total_shape":[],"use_L1_workspace":0,"valid_shape":[]},{"data_type":0,"name":"-1_0_DepthwiseConv2DOPT","shape":"NULL"},{"data_type":0,"name":"-1_0_DepthwiseConv2DOPT","shape":"NULL"}],"module_name":"impl.depthwise_conv2d","name":"-1_0_DepthwiseConv2D","output_desc":[{"L1_addr_offset":0,"L1_fusion_type":-1,"L1_workspace_size":-1,"addr_type":0,"data_type":"float16","name":"-1_0_DepthwiseConv2D","ori_format":"NHWC","ori_shape":[1,114,114,3],"output_index":0,"shape":[1,1,114,114,16],"slice_offset":[],"split_index":0,"total_shape":[],"use_L1_workspace":0,"valid_shape":[]}],"pattern":"DepthwiseConvolution","prebuild_outs_attrs":{"kwds_args":{},"list_args":[{"L1_addr_offset":0,"L1_fusion_type":-1,"L1_workspace_size":-1,"addr_type":0,"dtype":"float16","format":"NC1HWC0","ori_format":"NHWC","ori_shape":[1,114,114,3],"shape":[1,1,114,114,16],"slice_offset":[],"split_index":0,"total_shape":[],"use_L1_workspace":0,"valid_shape":[]},[1,1,1,1],[1,1,1,1],[2,2,2,2],"NHWC",0]},"py_module_path":"/home/HwHiAiUser/Ascend/ascend-toolkit/20.0.0.RC1/x86_64-linux_gcc7.3.0/opp/op_impl/built-in/ai_core/tbe","type":"DepthwiseConv2D"}]}', 'fusion_op_name': 'te_fused_op_depthwise_conv2d_a78f65ab5015ec92_0', 'input_size_list': [401408, 4608], 'input_type_list': ['float16', 'float16'], 'input_file_list': ['float16@input.data', 'float16@input.data'], 'output_size_list': [415872], 'output_type_list': ['float16'], 'input_memory_type': [0, 0], 'output_memory_type': [0], 'input_l1_addr_list': [], 'output_l1_addr_list': [], 'l1_addr_input_flag': 0, 'slice_offset_list': [[], []], 'valid_shape_list': [[], []], 'platform': 1}, 'shape_args': {'A_shape': [1, 1, 112, 112, 16], 'B_shape': [16, 1, 3, 3, 16], 'C_shape': None, 'A_dtype': 'float16', 'B_dtype': 'float16', 'C_dtype': 'float16', 'mad_dtype': 'float32', 'padl': 2, 'padr': 2, 'padu': 2, 'padd': 2, 'padf': 0, 'padb': 0, 'strideH': 1, 'strideW': 1, 'strideD': 0, 'strideH_expand': 1, 'strideW_expand': 1, 'dilationH': 1, 'dilationW': 1, 'group': 1, 'fused_double_operand_num': 0, 'bias_flag': False, 'op_type': 'depthwise_conv2d_forward', 'platform': 1, 'kernel_name': 'te_fused_op_depthwise_conv2d_a78f65ab5015ec92_0', 'test_case': 'depthwise_conv2d_1_3_112_112_1_3_3_3_fp16_fp16_2_2_2_2_1_1_1_1_False', 'op_name': 'te_fused_op_depthwise_conv2d_a78f65ab5015ec92_0'}}
./repository_ascend310_depthwise_conv2d.json
ATC run success, welcome to the next use.
depthconv1-5循环
ATC start working now, please wait for a moment.
/usr/local/python3.7.5/lib/python3.7/site-packages/pandas/compat/__init__.py:120: UserWarning: Could not import the lzma module. Your installed Python is incomplete. Attempting to use lzma compression will result in a RuntimeError.
  warnings.warn(msg)
[INFO] [auto_tune] [2021-10-11 23:33:55,854] : tuner_index
[INFO] [auto_tune] [2021-10-11 23:33:55,855] : 4
[INFO] [auto_tune] [2021-10-11 23:33:55,869] : Start kernel te_fused_op_depthwise_conv2d_a78f65ab5015ec92_0 auto tuning.Total tuning round would be 30
[INFO] [auto_tune] [2021-10-11 23:33:55,869] : 5616
[INFO] [auto_tune] [2021-10-11 23:33:58,067] : 测试point:113
[INFO] [auto_tune] [2021-10-11 23:34:54,105] : No: 0	CYCLES: 31	 SCORE:1178243114.0	best result: 31
[INFO] [auto_tune] [2021-10-11 23:34:54,105] : No: 1	CYCLES: 36	 SCORE:1150988748.0	best result: 31
[INFO] [auto_tune] [2021-10-11 23:34:54,105] : No: 2	CYCLES: 33	 SCORE:1068997226.0	best result: 31
[INFO] [auto_tune] [2021-10-11 23:34:54,106] : No: 3	CYCLES: 32	 SCORE:1041590311.0	best result: 31
[INFO] [auto_tune] [2021-10-11 23:34:54,106] : No: 4	CYCLES: 55	 SCORE:1031235227.0	best result: 31
[INFO] [auto_tune] [2021-10-11 23:34:54,106] : No: 5	CYCLES: 32	 SCORE:986661388.0	best result: 31
[INFO] [auto_tune] [2021-10-11 23:34:54,107] : No: 6	CYCLES: 28	 SCORE:959139219.0	best result: 28
[INFO] [auto_tune] [2021-10-11 23:34:54,107] : No: 7	CYCLES: 61	 SCORE:945943893.0	best result: 28
[INFO] [auto_tune] [2021-10-11 23:34:54,107] : No: 8	CYCLES: 38	 SCORE:903979061.0	best result: 28
[INFO] [auto_tune] [2021-10-11 23:34:54,107] : No: 9	CYCLES: 66	 SCORE:860531044.0	best result: 28
[INFO] [auto_tune] [2021-10-11 23:34:54,108] : No: 10	CYCLES: 34	 SCORE:848663935.0	best result: 28
[INFO] [auto_tune] [2021-10-11 23:34:54,108] : No: 11	CYCLES: 31	 SCORE:793193185.0	best result: 28
[INFO] [auto_tune] [2021-10-11 23:34:54,108] : No: 12	CYCLES: 36	 SCORE:737566156.0	best result: 28
[INFO] [auto_tune] [2021-10-11 23:34:54,109] : No: 13	CYCLES: 72	 SCORE:689339762.0	best result: 28
[INFO] [auto_tune] [2021-10-11 23:34:54,109] : No: 14	CYCLES: 43	 SCORE:681782185.0	best result: 28
[INFO] [auto_tune] [2021-10-11 23:34:54,109] : No: 15	CYCLES: 33	 SCORE:653831138.0	best result: 28
[INFO] [auto_tune] [2021-10-11 23:34:54,109] : No: 16	CYCLES: 30	 SCORE:571822459.0	best result: 28
[INFO] [auto_tune] [2021-10-11 23:34:54,110] : No: 17	CYCLES: 31	 SCORE:562985661.0	best result: 28
[INFO] [auto_tune] [2021-10-11 23:34:54,110] : No: 18	CYCLES: 31	 SCORE:554136706.0	best result: 28
[INFO] [auto_tune] [2021-10-11 23:34:54,110] : No: 19	CYCLES: 30	 SCORE:545275569.0	best result: 28
[INFO] [auto_tune] [2021-10-11 23:34:54,111] : No: 20	CYCLES: 87	 SCORE:517659306.0	best result: 28
[INFO] [auto_tune] [2021-10-11 23:34:54,111] : No: 21	CYCLES: 39	 SCORE:513481951.0	best result: 28
[INFO] [auto_tune] [2021-10-11 23:34:54,111] : No: 22	CYCLES: 29	 SCORE:500786268.0	best result: 28
[INFO] [auto_tune] [2021-10-11 23:34:54,112] : No: 23	CYCLES: 31	 SCORE:491851506.0	best result: 28
[INFO] [auto_tune] [2021-10-11 23:34:54,112] : No: 24	CYCLES: 40	 SCORE:485292734.0	best result: 28
[INFO] [auto_tune] [2021-10-11 23:34:54,112] : No: 25	CYCLES: 40	 SCORE:482904386.0	best result: 28
[INFO] [auto_tune] [2021-10-11 23:34:54,112] : No: 26	CYCLES: 31	 SCORE:473944879.0	best result: 28
[INFO] [auto_tune] [2021-10-11 23:34:54,113] : No: 27	CYCLES: 33	 SCORE:437982483.0	best result: 28
[INFO] [auto_tune] [2021-10-11 23:34:54,113] : No: 28	CYCLES: 30	 SCORE:428960662.0	best result: 28
[INFO] [auto_tune] [2021-10-11 23:34:54,113] : No: 29	CYCLES: 32	 SCORE:392747704.0	best result: 28
[INFO] [auto_tune] [2021-10-11 23:34:54,113] : No: 30	CYCLES: 31	 SCORE:383662916.0	best result: 28
[INFO] [auto_tune] [2021-10-11 23:34:54,114] : No: 31	CYCLES: 33	 SCORE:356332408.0	best result: 28
[INFO] [auto_tune] [2021-10-11 23:34:54,114] : No: 32	CYCLES: 48	 SCORE:347196770.0	best result: 28
[INFO] [auto_tune] [2021-10-11 23:34:54,114] : No: 33	CYCLES: 91	 SCORE:345487607.0	best result: 28
[INFO] [auto_tune] [2021-10-11 23:34:54,115] : No: 34	CYCLES: 47	 SCORE:343745075.0	best result: 28
[INFO] [auto_tune] [2021-10-11 23:34:54,115] : No: 35	CYCLES: 31	 SCORE:328887129.0	best result: 28
[INFO] [auto_tune] [2021-10-11 23:34:54,115] : No: 36	CYCLES: 30	 SCORE:319713073.0	best result: 28
[INFO] [auto_tune] [2021-10-11 23:34:54,115] : No: 37	CYCLES: 49	 SCORE:315314631.0	best result: 28
[INFO] [auto_tune] [2021-10-11 23:34:54,116] : No: 38	CYCLES: 33	 SCORE:301326353.0	best result: 28
[INFO] [auto_tune] [2021-10-11 23:34:54,116] : No: 39	CYCLES: 53	 SCORE:286843681.0	best result: 28
[INFO] [auto_tune] [2021-10-11 23:34:54,116] : No: 40	CYCLES: 33	 SCORE:282887978.0	best result: 28
[INFO] [auto_tune] [2021-10-11 23:34:54,117] : No: 41	CYCLES: 53	 SCORE:264397728.0	best result: 28
[INFO] [auto_tune] [2021-10-11 23:34:54,117] : No: 42	CYCLES: 34	 SCORE:245855385.0	best result: 28
[INFO] [auto_tune] [2021-10-11 23:34:54,117] : No: 43	CYCLES: 58	 SCORE:229779920.0	best result: 28
[INFO] [auto_tune] [2021-10-11 23:34:54,117] : No: 44	CYCLES: 37	 SCORE:227260728.0	best result: 28
[INFO] [auto_tune] [2021-10-11 23:34:54,118] : No: 45	CYCLES: 58	 SCORE:217943712.0	best result: 28
[INFO] [auto_tune] [2021-10-11 23:34:54,118] : No: 46	CYCLES: 71	 SCORE:172553102.0	best result: 28
[INFO] [auto_tune] [2021-10-11 23:34:54,118] : No: 47	CYCLES: 69	 SCORE:171160650.0	best result: 28
[INFO] [auto_tune] [2021-10-11 23:34:54,119] : No: 48	CYCLES: 72	 SCORE:161764244.0	best result: 28
[INFO] [auto_tune] [2021-10-11 23:34:54,119] : No: 49	CYCLES: 106	 SCORE:115162535.0	best result: 28
[INFO] [auto_tune] [2021-10-11 23:34:54,119] : No: 50	CYCLES: 95	 SCORE:114581691.0	best result: 28
[INFO] [auto_tune] [2021-10-11 23:34:54,120] : No: 51	CYCLES: 102	 SCORE:105104877.0	best result: 28
[INFO] [auto_tune] [2021-10-11 23:34:54,120] : No: 52	CYCLES: 65	 SCORE:95614560.0	best result: 28
[INFO] [auto_tune] [2021-10-11 23:34:54,120] : No: 53	CYCLES: 122	 SCORE:76593306.0	best result: 28
[INFO] [auto_tune] [2021-10-11 23:34:54,121] : No: 54	CYCLES: 102	 SCORE:57517700.0	best result: 28
[INFO] [auto_tune] [2021-10-11 23:34:54,121] : No: 55	CYCLES: 35	 SCORE:50277939.0	best result: 28
[INFO] [auto_tune] [2021-10-11 23:34:54,121] : No: 56	CYCLES: 35	 SCORE:50227188.0	best result: 28
[INFO] [auto_tune] [2021-10-11 23:34:54,121] : No: 57	CYCLES: 37	 SCORE:50059637.0	best result: 28
[INFO] [auto_tune] [2021-10-11 23:34:54,122] : No: 58	CYCLES: 36	 SCORE:49998030.0	best result: 28
[INFO] [auto_tune] [2021-10-11 23:34:54,122] : No: 59	CYCLES: 56	 SCORE:49932645.0	best result: 28
[INFO] [auto_tune] [2021-10-11 23:34:54,122] : No: 60	CYCLES: 37	 SCORE:49864775.0	best result: 28
[INFO] [auto_tune] [2021-10-11 23:34:54,123] : No: 61	CYCLES: 36	 SCORE:49792566.0	best result: 28
[INFO] [auto_tune] [2021-10-11 23:34:54,123] : No: 62	CYCLES: 61	 SCORE:49715595.0	best result: 28
[INFO] [auto_tune] [2021-10-11 23:34:54,123] : No: 63	CYCLES: 40	 SCORE:49635334.0	best result: 28
[INFO] [auto_tune] [2021-10-11 23:34:54,123] : No: 64	CYCLES: 41	 SCORE:49458331.0	best result: 28
[INFO] [auto_tune] [2021-10-11 23:34:54,124] : No: 65	CYCLES: 67	 SCORE:49457597.0	best result: 28
[INFO] [auto_tune] [2021-10-11 23:34:54,124] : No: 66	CYCLES: 43	 SCORE:49257579.0	best result: 28
[INFO] [auto_tune] [2021-10-11 23:34:54,124] : No: 67	CYCLES: 42	 SCORE:49027952.0	best result: 28
[INFO] [auto_tune] [2021-10-11 23:34:54,125] : No: 68	CYCLES: 45	 SCORE:48762739.0	best result: 28
[INFO] [auto_tune] [2021-10-11 23:34:54,125] : No: 69	CYCLES: 81	 SCORE:48761623.0	best result: 28
[INFO] [auto_tune] [2021-10-11 23:34:54,125] : No: 70	CYCLES: 44	 SCORE:48614098.0	best result: 28
[INFO] [auto_tune] [2021-10-11 23:34:54,125] : No: 71	CYCLES: 38	 SCORE:48216328.0	best result: 28
[INFO] [auto_tune] [2021-10-11 23:34:54,126] : No: 72	CYCLES: 40	 SCORE:48152597.0	best result: 28
[INFO] [auto_tune] [2021-10-11 23:34:54,126] : No: 73	CYCLES: 39	 SCORE:48086918.0	best result: 28
[INFO] [auto_tune] [2021-10-11 23:34:54,126] : No: 74	CYCLES: 38	 SCORE:48019201.0	best result: 28
[INFO] [auto_tune] [2021-10-11 23:34:54,127] : No: 75	CYCLES: 41	 SCORE:47646438.0	best result: 28
[INFO] [auto_tune] [2021-10-11 23:34:54,127] : No: 76	CYCLES: 50	 SCORE:47645807.0	best result: 28
[INFO] [auto_tune] [2021-10-11 23:34:54,127] : No: 77	CYCLES: 90	 SCORE:47643913.0	best result: 28
[INFO] [auto_tune] [2021-10-11 23:34:54,127] : No: 78	CYCLES: 41	 SCORE:47564232.0	best result: 28
[INFO] [auto_tune] [2021-10-11 23:34:54,128] : No: 79	CYCLES: 42	 SCORE:47479162.0	best result: 28
[INFO] [auto_tune] [2021-10-11 23:34:54,128] : No: 80	CYCLES: 42	 SCORE:47391079.0	best result: 28
[INFO] [auto_tune] [2021-10-11 23:34:54,128] : No: 81	CYCLES: 51	 SCORE:47390379.0	best result: 28
[INFO] [auto_tune] [2021-10-11 23:34:54,129] : No: 82	CYCLES: 43	 SCORE:47005151.0	best result: 28
[INFO] [auto_tune] [2021-10-11 23:34:54,129] : No: 83	CYCLES: 40	 SCORE:46899291.0	best result: 28
[INFO] [auto_tune] [2021-10-11 23:34:54,129] : No: 84	CYCLES: 46	 SCORE:46431223.0	best result: 28
[INFO] [auto_tune] [2021-10-11 23:34:54,129] : No: 85	CYCLES: 46	 SCORE:46301607.0	best result: 28
[INFO] [auto_tune] [2021-10-11 23:34:54,130] : No: 86	CYCLES: 49	 SCORE:45876955.0	best result: 28
[INFO] [auto_tune] [2021-10-11 23:34:54,130] : No: 87	CYCLES: 49	 SCORE:45722063.0	best result: 28
[INFO] [auto_tune] [2021-10-11 23:34:54,130] : No: 88	CYCLES: 64	 SCORE:45558397.0	best result: 28
[INFO] [auto_tune] [2021-10-11 23:34:54,131] : No: 89	CYCLES: 97	 SCORE:45554501.0	best result: 28
[INFO] [auto_tune] [2021-10-11 23:34:54,131] : No: 90	CYCLES: 50	 SCORE:45389299.0	best result: 28
[INFO] [auto_tune] [2021-10-11 23:34:54,131] : No: 91	CYCLES: 48	 SCORE:45210261.0	best result: 28
[INFO] [auto_tune] [2021-10-11 23:34:54,132] : No: 92	CYCLES: 70	 SCORE:45020399.0	best result: 28
[INFO] [auto_tune] [2021-10-11 23:34:54,132] : No: 93	CYCLES: 52	 SCORE:44823494.0	best result: 28
[INFO] [auto_tune] [2021-10-11 23:34:54,132] : No: 94	CYCLES: 56	 SCORE:44393075.0	best result: 28
[INFO] [auto_tune] [2021-10-11 23:34:54,132] : No: 95	CYCLES: 75	 SCORE:44391299.0	best result: 28
[INFO] [auto_tune] [2021-10-11 23:34:54,133] : No: 96	CYCLES: 55	 SCORE:43911170.0	best result: 28
[INFO] [auto_tune] [2021-10-11 23:34:54,133] : No: 97	CYCLES: 56	 SCORE:43367956.0	best result: 28
[INFO] [auto_tune] [2021-10-11 23:34:54,133] : No: 98	CYCLES: 62	 SCORE:42750937.0	best result: 28
[INFO] [auto_tune] [2021-10-11 23:34:54,133] : No: 99	CYCLES: 93	 SCORE:42748364.0	best result: 28
[INFO] [auto_tune] [2021-10-11 23:34:54,134] : [959139219.0, 500786268.0, 571822459.0, 545275569.0, 428960662.0, 319713073.0, 1178243114.0, 793193185.0, 562985661.0, 554136706.0]
[INFO] [auto_tune] [2021-10-11 23:35:24,249] : No: 0	CYCLES: 30	 RAFT:428960662.0	best result: 28
[INFO] [auto_tune] [2021-10-11 23:35:24,250] : No: 1	CYCLES: 42	 RAFT:428960662.0	best result: 28
[INFO] [auto_tune] [2021-10-11 23:35:24,250] : No: 2	CYCLES: 38	 RAFT:545275569.0	best result: 28
[INFO] [auto_tune] [2021-10-11 23:35:24,250] : No: 3	CYCLES: 30	 RAFT:959139219.0	best result: 28
[INFO] [auto_tune] [2021-10-11 23:35:24,250] : No: 4	CYCLES: 43	 RAFT:793193185.0	best result: 28
[INFO] [auto_tune] [2021-10-11 23:35:24,251] : No: 5	CYCLES: 29	 RAFT:554136706.0	best result: 28
[INFO] [auto_tune] [2021-10-11 23:35:24,251] : No: 6	CYCLES: 37	 RAFT:1178243114.0	best result: 28
[INFO] [auto_tune] [2021-10-11 23:35:24,251] : No: 7	CYCLES: 39	 RAFT:545275569.0	best result: 28
[INFO] [auto_tune] [2021-10-11 23:35:24,252] : No: 8	CYCLES: 36	 RAFT:959139219.0	best result: 28
[INFO] [auto_tune] [2021-10-11 23:35:24,252] : No: 9	CYCLES: 32	 RAFT:319713073.0	best result: 28
[INFO] [auto_tune] [2021-10-11 23:35:24,252] : No: 10	CYCLES: 41	 RAFT:500786268.0	best result: 28
[INFO] [auto_tune] [2021-10-11 23:35:24,252] : No: 11	CYCLES: 33	 RAFT:319713073.0	best result: 28
[INFO] [auto_tune] [2021-10-11 23:35:24,253] : No: 12	CYCLES: 35	 RAFT:1178243114.0	best result: 28
[INFO] [auto_tune] [2021-10-11 23:35:24,253] : No: 13	CYCLES: 48	 RAFT:319713073.0	best result: 28
[INFO] [auto_tune] [2021-10-11 23:35:24,253] : No: 14	CYCLES: 30	 RAFT:319713073.0	best result: 28
[INFO] [auto_tune] [2021-10-11 23:35:24,254] : No: 15	CYCLES: 40	 RAFT:562985661.0	best result: 28
[INFO] [auto_tune] [2021-10-11 23:35:24,254] : No: 16	CYCLES: 40	 RAFT:793193185.0	best result: 28
[INFO] [auto_tune] [2021-10-11 23:35:24,254] : No: 17	CYCLES: 32	 RAFT:959139219.0	best result: 28
[INFO] [auto_tune] [2021-10-11 23:35:24,254] : No: 18	CYCLES: 49	 RAFT:319713073.0	best result: 28
[INFO] [auto_tune] [2021-10-11 23:35:24,255] : No: 19	CYCLES: 42	 RAFT:554136706.0	best result: 28
[INFO] [auto_tune] [2021-10-11 23:35:24,255] : No: 20	CYCLES: 30	 RAFT:959139219.0	best result: 28
[INFO] [auto_tune] [2021-10-11 23:35:24,255] : No: 21	CYCLES: 31	 RAFT:500786268.0	best result: 28
[INFO] [auto_tune] [2021-10-11 23:35:24,256] : No: 22	CYCLES: 28	 RAFT:545275569.0	best result: 28
[INFO] [auto_tune] [2021-10-11 23:35:24,256] : No: 23	CYCLES: 43	 RAFT:428960662.0	best result: 28
[INFO] [auto_tune] [2021-10-11 23:35:24,256] : No: 24	CYCLES: 35	 RAFT:793193185.0	best result: 28
[INFO] [auto_tune] [2021-10-11 23:35:24,256] : No: 25	CYCLES: 32	 RAFT:793193185.0	best result: 28
[INFO] [auto_tune] [2021-10-11 23:35:24,257] : No: 26	CYCLES: 40	 RAFT:793193185.0	best result: 28
[INFO] [auto_tune] [2021-10-11 23:35:24,257] : No: 27	CYCLES: 42	 RAFT:428960662.0	best result: 28
[INFO] [auto_tune] [2021-10-11 23:35:24,257] : No: 28	CYCLES: 30	 RAFT:959139219.0	best result: 28
[INFO] [auto_tune] [2021-10-11 23:35:24,258] : No: 29	CYCLES: 36	 RAFT:959139219.0	best result: 28
[INFO] [auto_tune] [2021-10-11 23:35:24,258] : No: 30	CYCLES: 42	 RAFT:428960662.0	best result: 28
[INFO] [auto_tune] [2021-10-11 23:35:24,258] : No: 31	CYCLES: 30	 RAFT:1178243114.0	best result: 28
[INFO] [auto_tune] [2021-10-11 23:35:24,258] : No: 32	CYCLES: 38	 RAFT:562985661.0	best result: 28
[INFO] [auto_tune] [2021-10-11 23:35:24,259] : No: 33	CYCLES: 32	 RAFT:319713073.0	best result: 28
[INFO] [auto_tune] [2021-10-11 23:35:24,259] : No: 34	CYCLES: 38	 RAFT:793193185.0	best result: 28
[INFO] [auto_tune] [2021-10-11 23:35:24,259] : No: 35	CYCLES: 48	 RAFT:319713073.0	best result: 28
[INFO] [auto_tune] [2021-10-11 23:35:24,260] : No: 36	CYCLES: 38	 RAFT:554136706.0	best result: 28
[INFO] [auto_tune] [2021-10-11 23:35:24,260] : No: 37	CYCLES: 31	 RAFT:1178243114.0	best result: 28
[INFO] [auto_tune] [2021-10-11 23:35:24,260] : No: 38	CYCLES: 28	 RAFT:500786268.0	best result: 28
[INFO] [auto_tune] [2021-10-11 23:35:24,260] : No: 39	CYCLES: 38	 RAFT:562985661.0	best result: 28
[INFO] [auto_tune] [2021-10-11 23:35:24,261] : No: 40	CYCLES: 32	 RAFT:319713073.0	best result: 28
[INFO] [auto_tune] [2021-10-11 23:35:24,261] : No: 41	CYCLES: 43	 RAFT:793193185.0	best result: 28
[INFO] [auto_tune] [2021-10-11 23:35:24,261] : No: 42	CYCLES: 30	 RAFT:319713073.0	best result: 28
[INFO] [auto_tune] [2021-10-11 23:35:24,262] : No: 43	CYCLES: 28	 RAFT:428960662.0	best result: 28
[INFO] [auto_tune] [2021-10-11 23:35:24,262] : No: 44	CYCLES: 29	 RAFT:571822459.0	best result: 28
[INFO] [auto_tune] [2021-10-11 23:35:24,262] : No: 45	CYCLES: 43	 RAFT:428960662.0	best result: 28
[INFO] [auto_tune] [2021-10-11 23:35:24,262] : No: 46	CYCLES: 39	 RAFT:571822459.0	best result: 28
[INFO] [auto_tune] [2021-10-11 23:35:24,263] : No: 47	CYCLES: 31	 RAFT:545275569.0	best result: 28
[INFO] [auto_tune] [2021-10-11 23:35:24,263] : No: 48	CYCLES: 30	 RAFT:959139219.0	best result: 28
[INFO] [auto_tune] [2021-10-11 23:35:24,263] : No: 49	CYCLES: 28	 RAFT:545275569.0	best result: 28
[INFO] [auto_tune] [2021-10-11 23:35:24,263] : [959139219.0, 545275569.0, 500786268.0, 428960662.0, 545275569.0, 500786268.0, 554136706.0, 571822459.0, 571822459.0, 545275569.0]
[INFO] [auto_tune] [2021-10-11 23:35:24,263] : the account of feasibility is not enough,                 then batch_size is: 5000;
[INFO] [auto_tune] [2021-10-11 23:35:29,631] : No: 0	CYCLES: 39	 RAFT:554136706.0	best result: 28
[INFO] [auto_tune] [2021-10-11 23:35:29,632] : No: 1	CYCLES: 29	 RAFT:500786268.0	best result: 28
[INFO] [auto_tune] [2021-10-11 23:35:29,632] : No: 2	CYCLES: 39	 RAFT:571822459.0	best result: 28
[INFO] [auto_tune] [2021-10-11 23:35:29,632] : No: 3	CYCLES: 30	 RAFT:571822459.0	best result: 28
[INFO] [auto_tune] [2021-10-11 23:35:29,633] : No: 4	CYCLES: 41	 RAFT:500786268.0	best result: 28
[INFO] [auto_tune] [2021-10-11 23:35:29,633] : No: 5	CYCLES: 30	 RAFT:959139219.0	best result: 28
[INFO] [auto_tune] [2021-10-11 23:35:29,633] : No: 6	CYCLES: 27	 RAFT:428960662.0	best result: 27
[INFO] [auto_tune] [2021-10-11 23:35:29,633] : [428960662.0, 959139219.0, 545275569.0, 500786268.0, 428960662.0, 545275569.0, 500786268.0, 554136706.0, 571822459.0, 500786268.0]
[INFO] [auto_tune] [2021-10-11 23:36:01,885] : No: 0	CYCLES: 40	 RAFT:473944879.0	best result: 27
[INFO] [auto_tune] [2021-10-11 23:36:01,886] : No: 1	CYCLES: 41	 RAFT:653831138.0	best result: 27
[INFO] [auto_tune] [2021-10-11 23:36:01,886] : No: 2	CYCLES: 32	 RAFT:500786268.0	best result: 27
[INFO] [auto_tune] [2021-10-11 23:36:01,886] : No: 3	CYCLES: 93	 RAFT:345487607.0	best result: 27
[INFO] [auto_tune] [2021-10-11 23:36:01,887] : No: 4	CYCLES: 58	 RAFT:105104877.0	best result: 27
[INFO] [auto_tune] [2021-10-11 23:36:01,887] : No: 5	CYCLES: 37	 RAFT:47005151.0	best result: 27
[INFO] [auto_tune] [2021-10-11 23:36:01,887] : No: 6	CYCLES: 28	 RAFT:959139219.0	best result: 27
[INFO] [auto_tune] [2021-10-11 23:36:01,888] : No: 7	CYCLES: 37	 RAFT:47005151.0	best result: 27
[INFO] [auto_tune] [2021-10-11 23:36:01,888] : No: 8	CYCLES: 44	 RAFT:264397728.0	best result: 27
[INFO] [auto_tune] [2021-10-11 23:36:01,888] : No: 9	CYCLES: 78	 RAFT:36077033.0	best result: 27
[INFO] [auto_tune] [2021-10-11 23:36:01,889] : No: 10	CYCLES: 151	 RAFT:38387511.0	best result: 27
[INFO] [auto_tune] [2021-10-11 23:36:01,889] : No: 11	CYCLES: 37	 RAFT:264397728.0	best result: 27
[INFO] [auto_tune] [2021-10-11 23:36:01,889] : No: 12	CYCLES: 38	 RAFT:737566156.0	best result: 27
[INFO] [auto_tune] [2021-10-11 23:36:01,890] : No: 13	CYCLES: 33	 RAFT:903979061.0	best result: 27
[INFO] [auto_tune] [2021-10-11 23:36:01,890] : No: 14	CYCLES: 35	 RAFT:301326353.0	best result: 27
[INFO] [auto_tune] [2021-10-11 23:36:01,890] : No: 15	CYCLES: 35	 RAFT:793193185.0	best result: 27
[INFO] [auto_tune] [2021-10-11 23:36:01,890] : No: 16	CYCLES: 30	 RAFT:959139219.0	best result: 27
[INFO] [auto_tune] [2021-10-11 23:36:01,891] : No: 17	CYCLES: 40	 RAFT:319713073.0	best result: 27
[INFO] [auto_tune] [2021-10-11 23:36:01,891] : No: 18	CYCLES: 29	 RAFT:571822459.0	best result: 27
[INFO] [auto_tune] [2021-10-11 23:36:01,891] : No: 19	CYCLES: 111	 RAFT:31204131.0	best result: 27
[INFO] [auto_tune] [2021-10-11 23:36:01,892] : No: 20	CYCLES: 57	 RAFT:1031235227.0	best result: 27
[INFO] [auto_tune] [2021-10-11 23:36:01,892] : No: 21	CYCLES: 56	 RAFT:1031235227.0	best result: 27
[INFO] [auto_tune] [2021-10-11 23:36:01,892] : No: 22	CYCLES: 76	 RAFT:48761623.0	best result: 27
[INFO] [auto_tune] [2021-10-11 23:36:01,892] : No: 23	CYCLES: 40	 RAFT:653831138.0	best result: 27
[INFO] [auto_tune] [2021-10-11 23:36:01,893] : No: 24	CYCLES: 43	 RAFT:161764244.0	best result: 27
[INFO] [auto_tune] [2021-10-11 23:36:01,893] : No: 25	CYCLES: 78	 RAFT:76593306.0	best result: 27
[INFO] [auto_tune] [2021-10-11 23:36:01,893] : No: 26	CYCLES: 55	 RAFT:47645807.0	best result: 27
[INFO] [auto_tune] [2021-10-11 23:36:01,894] : No: 27	CYCLES: 39	 RAFT:45389299.0	best result: 27
[INFO] [auto_tune] [2021-10-11 23:36:01,894] : No: 28	CYCLES: 150	 RAFT:38387511.0	best result: 27
[INFO] [auto_tune] [2021-10-11 23:36:01,894] : No: 29	CYCLES: 36	 RAFT:49792566.0	best result: 27
[INFO] [auto_tune] [2021-10-11 23:36:01,894] : No: 30	CYCLES: 34	 RAFT:392747704.0	best result: 27
[INFO] [auto_tune] [2021-10-11 23:36:01,895] : No: 31	CYCLES: 41	 RAFT:737566156.0	best result: 27
[INFO] [auto_tune] [2021-10-11 23:36:01,895] : No: 32	CYCLES: 54	 RAFT:264397728.0	best result: 27
[INFO] [auto_tune] [2021-10-11 23:36:01,895] : No: 33	CYCLES: 52	 RAFT:42750937.0	best result: 27
[INFO] [auto_tune] [2021-10-11 23:36:01,896] : No: 34	CYCLES: 43	 RAFT:47005151.0	best result: 27
[INFO] [auto_tune] [2021-10-11 23:36:01,896] : No: 35	CYCLES: 74	 RAFT:689339762.0	best result: 27
[INFO] [auto_tune] [2021-10-11 23:36:01,896] : No: 36	CYCLES: 29	 RAFT:554136706.0	best result: 27
[INFO] [auto_tune] [2021-10-11 23:36:01,897] : No: 37	CYCLES: 36	 RAFT:437982483.0	best result: 27
[INFO] [auto_tune] [2021-10-11 23:36:01,897] : No: 38	CYCLES: 73	 RAFT:161764244.0	best result: 27
[INFO] [auto_tune] [2021-10-11 23:36:01,897] : No: 39	CYCLES: 72	 RAFT:689339762.0	best result: 27
[INFO] [auto_tune] [2021-10-11 23:36:01,897] : No: 40	CYCLES: 95	 RAFT:36077033.0	best result: 27
[INFO] [auto_tune] [2021-10-11 23:36:01,898] : No: 41	CYCLES: 29	 RAFT:545275569.0	best result: 27
[INFO] [auto_tune] [2021-10-11 23:36:01,898] : No: 42	CYCLES: 104	 RAFT:115162535.0	best result: 27
[INFO] [auto_tune] [2021-10-11 23:36:01,898] : No: 43	CYCLES: 41	 RAFT:48614098.0	best result: 27
[INFO] [auto_tune] [2021-10-11 23:36:01,899] : No: 44	CYCLES: 51	 RAFT:301326353.0	best result: 27
[INFO] [auto_tune] [2021-10-11 23:36:01,899] : No: 45	CYCLES: 143	 RAFT:38387511.0	best result: 27
[INFO] [auto_tune] [2021-10-11 23:36:01,899] : No: 46	CYCLES: 36	 RAFT:50059637.0	best result: 27
[INFO] [auto_tune] [2021-10-11 23:36:01,899] : No: 47	CYCLES: 33	 RAFT:48086918.0	best result: 27
[INFO] [auto_tune] [2021-10-11 23:36:01,900] : No: 48	CYCLES: 221	 RAFT:38387511.0	best result: 27
[INFO] [auto_tune] [2021-10-11 23:36:01,900] : No: 49	CYCLES: 66	 RAFT:315314631.0	best result: 27
[INFO] [auto_tune] [2021-10-11 23:36:01,900] : [428960662.0, 959139219.0, 545275569.0, 500786268.0, 428960662.0, 545275569.0, 959139219.0, 500786268.0, 554136706.0, 571822459.0]
[INFO] [auto_tune] [2021-10-11 23:36:01,900] : the account of feasibility is not enough,                 then batch_size is: 5000;
[INFO] [auto_tune] [2021-10-11 23:36:08,727] : No: 0	CYCLES: 31	 RAFT:554136706.0	best result: 27
[INFO] [auto_tune] [2021-10-11 23:36:08,728] : No: 1	CYCLES: 31	 RAFT:500786268.0	best result: 27
[INFO] [auto_tune] [2021-10-11 23:36:08,728] : No: 2	CYCLES: 29	 RAFT:959139219.0	best result: 27
[INFO] [auto_tune] [2021-10-11 23:36:08,728] : No: 3	CYCLES: 30	 RAFT:959139219.0	best result: 27
[INFO] [auto_tune] [2021-10-11 23:36:08,729] : No: 4	CYCLES: 31	 RAFT:554136706.0	best result: 27
[INFO] [auto_tune] [2021-10-11 23:36:08,729] : No: 5	CYCLES: 31	 RAFT:545275569.0	best result: 27
[INFO] [auto_tune] [2021-10-11 23:36:08,729] : No: 6	CYCLES: 29	 RAFT:545275569.0	best result: 27
[INFO] [auto_tune] [2021-10-11 23:36:08,729] : No: 7	CYCLES: 30	 RAFT:959139219.0	best result: 27
[INFO] [auto_tune] [2021-10-11 23:36:08,730] : No: 8	CYCLES: 35	 RAFT:428960662.0	best result: 27
[INFO] [auto_tune] [2021-10-11 23:36:08,730] : [428960662.0, 959139219.0, 545275569.0, 500786268.0, 428960662.0, 545275569.0, 959139219.0, 500786268.0, 554136706.0, 571822459.0]
[INFO] [auto_tune] [2021-10-11 23:36:42,765] : No: 0	CYCLES: 42	 RAFT:681782185.0	best result: 27
[INFO] [auto_tune] [2021-10-11 23:36:42,766] : No: 1	CYCLES: 143	 RAFT:38387511.0	best result: 27
[INFO] [auto_tune] [2021-10-11 23:36:42,766] : No: 2	CYCLES: 99	 RAFT:40264076.0	best result: 27
[INFO] [auto_tune] [2021-10-11 23:36:42,766] : No: 3	CYCLES: 43	 RAFT:48762739.0	best result: 27
[INFO] [auto_tune] [2021-10-11 23:36:42,766] : No: 4	CYCLES: 61	 RAFT:171160650.0	best result: 27
[INFO] [auto_tune] [2021-10-11 23:36:42,767] : No: 5	CYCLES: 39	 RAFT:45210261.0	best result: 27
[INFO] [auto_tune] [2021-10-11 23:36:42,767] : No: 6	CYCLES: 36	 RAFT:428960662.0	best result: 27
[INFO] [auto_tune] [2021-10-11 23:36:42,767] : No: 7	CYCLES: 36	 RAFT:49792566.0	best result: 27
[INFO] [auto_tune] [2021-10-11 23:36:42,768] : No: 8	CYCLES: 104	 RAFT:115162535.0	best result: 27
[INFO] [auto_tune] [2021-10-11 23:36:42,768] : No: 9	CYCLES: 31	 RAFT:482904386.0	best result: 27
[INFO] [auto_tune] [2021-10-11 23:36:42,768] : No: 10	CYCLES: 35	 RAFT:50059637.0	best result: 27
[INFO] [auto_tune] [2021-10-11 23:36:42,769] : No: 11	CYCLES: 42	 RAFT:161764244.0	best result: 27
[INFO] [auto_tune] [2021-10-11 23:36:42,769] : No: 12	CYCLES: 32	 RAFT:347196770.0	best result: 27
[INFO] [auto_tune] [2021-10-11 23:36:42,769] : No: 13	CYCLES: 79	 RAFT:76593306.0	best result: 27
[INFO] [auto_tune] [2021-10-11 23:36:42,769] : No: 14	CYCLES: 38	 RAFT:903979061.0	best result: 27
[INFO] [auto_tune] [2021-10-11 23:36:42,770] : No: 15	CYCLES: 39	 RAFT:217943712.0	best result: 27
[INFO] [auto_tune] [2021-10-11 23:36:42,770] : No: 16	CYCLES: 45	 RAFT:48614098.0	best result: 27
[INFO] [auto_tune] [2021-10-11 23:36:42,770] : No: 17	CYCLES: 40	 RAFT:737566156.0	best result: 27
[INFO] [auto_tune] [2021-10-11 23:36:42,771] : No: 18	CYCLES: 74	 RAFT:689339762.0	best result: 27
[INFO] [auto_tune] [2021-10-11 23:36:42,771] : No: 19	CYCLES: 32	 RAFT:545275569.0	best result: 27
[INFO] [auto_tune] [2021-10-11 23:36:42,771] : No: 20	CYCLES: 78	 RAFT:42748364.0	best result: 27
[INFO] [auto_tune] [2021-10-11 23:36:42,771] : No: 21	CYCLES: 35	 RAFT:437982483.0	best result: 27
[INFO] [auto_tune] [2021-10-11 23:36:42,772] : No: 22	CYCLES: 126	 RAFT:31204131.0	best result: 27
[INFO] [auto_tune] [2021-10-11 23:36:42,772] : No: 23	CYCLES: 31	 RAFT:328887129.0	best result: 27
[INFO] [auto_tune] [2021-10-11 23:36:42,772] : No: 24	CYCLES: 49	 RAFT:513481951.0	best result: 27
[INFO] [auto_tune] [2021-10-11 23:36:42,773] : No: 25	CYCLES: 212	 RAFT:22201892.0	best result: 27
[INFO] [auto_tune] [2021-10-11 23:36:42,773] : No: 26	CYCLES: 45	 RAFT:328887129.0	best result: 27
[INFO] [auto_tune] [2021-10-11 23:36:42,773] : No: 27	CYCLES: 94	 RAFT:345487607.0	best result: 27
[INFO] [auto_tune] [2021-10-11 23:36:42,773] : No: 28	CYCLES: 32	 RAFT:264397728.0	best result: 27
[INFO] [auto_tune] [2021-10-11 23:36:42,774] : No: 29	CYCLES: 33	 RAFT:50277939.0	best result: 27
[INFO] [auto_tune] [2021-10-11 23:36:42,774] : No: 30	CYCLES: 39	 RAFT:513481951.0	best result: 27
[INFO] [auto_tune] [2021-10-11 23:36:42,774] : No: 31	CYCLES: 47	 RAFT:43911170.0	best result: 27
[INFO] [auto_tune] [2021-10-11 23:36:42,775] : No: 32	CYCLES: 65	 RAFT:39725254.0	best result: 27
[INFO] [auto_tune] [2021-10-11 23:36:42,775] : No: 33	CYCLES: 56	 RAFT:217943712.0	best result: 27
[INFO] [auto_tune] [2021-10-11 23:36:42,775] : No: 34	CYCLES: 32	 RAFT:653831138.0	best result: 27
[INFO] [auto_tune] [2021-10-11 23:36:42,776] : No: 35	CYCLES: 41	 RAFT:485292734.0	best result: 27
[INFO] [auto_tune] [2021-10-11 23:36:42,776] : No: 36	CYCLES: 45	 RAFT:44823494.0	best result: 27
[INFO] [auto_tune] [2021-10-11 23:36:42,776] : No: 37	CYCLES: 30	 RAFT:437982483.0	best result: 27
[INFO] [auto_tune] [2021-10-11 23:36:42,776] : No: 38	CYCLES: 69	 RAFT:161764244.0	best result: 27
[INFO] [auto_tune] [2021-10-11 23:36:42,777] : No: 39	CYCLES: 31	 RAFT:986661388.0	best result: 27
[INFO] [auto_tune] [2021-10-11 23:36:42,777] : No: 40	CYCLES: 149	 RAFT:36069705.0	best result: 27
[INFO] [auto_tune] [2021-10-11 23:36:42,777] : No: 41	CYCLES: 32	 RAFT:319713073.0	best result: 27
[INFO] [auto_tune] [2021-10-11 23:36:42,778] : No: 42	CYCLES: 61	 RAFT:945943893.0	best result: 27
[INFO] [auto_tune] [2021-10-11 23:36:42,778] : No: 43	CYCLES: 131	 RAFT:115162535.0	best result: 27
[INFO] [auto_tune] [2021-10-11 23:36:42,778] : No: 44	CYCLES: 110	 RAFT:95614560.0	best result: 27
[INFO] [auto_tune] [2021-10-11 23:36:42,778] : No: 45	CYCLES: 200	 RAFT:38387511.0	best result: 27
[INFO] [auto_tune] [2021-10-11 23:36:42,779] : No: 46	CYCLES: 36	 RAFT:1041590311.0	best result: 27
[INFO] [auto_tune] [2021-10-11 23:36:42,779] : No: 47	CYCLES: 31	 RAFT:653831138.0	best result: 27
[INFO] [auto_tune] [2021-10-11 23:36:42,779] : No: 48	CYCLES: 56	 RAFT:286843681.0	best result: 27
[INFO] [auto_tune] [2021-10-11 23:36:42,780] : No: 49	CYCLES: 34	 RAFT:48019201.0	best result: 27
[INFO] [auto_tune] [2021-10-11 23:36:42,780] : [428960662.0, 959139219.0, 545275569.0, 500786268.0, 428960662.0, 545275569.0, 959139219.0, 500786268.0, 554136706.0, 571822459.0]
[INFO] [auto_tune] [2021-10-11 23:36:42,780] : the account of feasibility is not enough,                 then batch_size is: 5000;
[INFO] [auto_tune] [2021-10-11 23:36:51,452] : No: 0	CYCLES: 33	 RAFT:428960662.0	best result: 27
[INFO] [auto_tune] [2021-10-11 23:36:51,452] : No: 1	CYCLES: 28	 RAFT:428960662.0	best result: 27
[INFO] [auto_tune] [2021-10-11 23:36:51,452] : No: 2	CYCLES: 31	 RAFT:959139219.0	best result: 27
[INFO] [auto_tune] [2021-10-11 23:36:51,453] : No: 3	CYCLES: 31	 RAFT:959139219.0	best result: 27
[INFO] [auto_tune] [2021-10-11 23:36:51,453] : No: 4	CYCLES: 32	 RAFT:428960662.0	best result: 27
[INFO] [auto_tune] [2021-10-11 23:36:51,453] : No: 5	CYCLES: 29	 RAFT:959139219.0	best result: 27
[INFO] [auto_tune] [2021-10-11 23:36:51,453] : No: 6	CYCLES: 31	 RAFT:428960662.0	best result: 27
[INFO] [auto_tune] [2021-10-11 23:36:51,454] : No: 7	CYCLES: 41	 RAFT:428960662.0	best result: 27
[INFO] [auto_tune] [2021-10-11 23:36:51,454] : No: 8	CYCLES: 40	 RAFT:428960662.0	best result: 27
[INFO] [auto_tune] [2021-10-11 23:36:51,454] : No: 9	CYCLES: 30	 RAFT:554136706.0	best result: 27
[INFO] [auto_tune] [2021-10-11 23:36:51,455] : No: 10	CYCLES: 27	 RAFT:959139219.0	best result: 27
[INFO] [auto_tune] [2021-10-11 23:36:51,455] : No: 11	CYCLES: 31	 RAFT:554136706.0	best result: 27
[INFO] [auto_tune] [2021-10-11 23:36:51,455] : [428960662.0, 959139219.0, 959139219.0, 545275569.0, 500786268.0, 428960662.0, 545275569.0, 959139219.0, 428960662.0, 500786268.0]
[INFO] [auto_tune] [2021-10-11 23:37:23,905] : No: 0	CYCLES: 41	 RAFT:513481951.0	best result: 27
[INFO] [auto_tune] [2021-10-11 23:37:23,905] : No: 1	CYCLES: 76	 RAFT:76593306.0	best result: 27
[INFO] [auto_tune] [2021-10-11 23:37:23,906] : No: 2	CYCLES: 33	 RAFT:328887129.0	best result: 27
[INFO] [auto_tune] [2021-10-11 23:37:23,906] : No: 3	CYCLES: 37	 RAFT:383662916.0	best result: 27
[INFO] [auto_tune] [2021-10-11 23:37:23,906] : No: 4	CYCLES: 143	 RAFT:38387511.0	best result: 27
[INFO] [auto_tune] [2021-10-11 23:37:23,907] : No: 5	CYCLES: 104	 RAFT:115162535.0	best result: 27
[INFO] [auto_tune] [2021-10-11 23:37:23,907] : No: 6	CYCLES: 122	 RAFT:115162535.0	best result: 27
[INFO] [auto_tune] [2021-10-11 23:37:23,907] : No: 7	CYCLES: 33	 RAFT:392747704.0	best result: 27
[INFO] [auto_tune] [2021-10-11 23:37:23,907] : No: 8	CYCLES: 39	 RAFT:848663935.0	best result: 27
[INFO] [auto_tune] [2021-10-11 23:37:23,908] : No: 9	CYCLES: 63	 RAFT:161764244.0	best result: 27
[INFO] [auto_tune] [2021-10-11 23:37:23,908] : No: 10	CYCLES: 72	 RAFT:689339762.0	best result: 27
[INFO] [auto_tune] [2021-10-11 23:37:23,908] : No: 11	CYCLES: 129	 RAFT:45554501.0	best result: 27
[INFO] [auto_tune] [2021-10-11 23:37:23,909] : No: 12	CYCLES: 36	 RAFT:793193185.0	best result: 27
[INFO] [auto_tune] [2021-10-11 23:37:23,909] : No: 13	CYCLES: 58	 RAFT:49932645.0	best result: 27
[INFO] [auto_tune] [2021-10-11 23:37:23,909] : No: 14	CYCLES: 76	 RAFT:42748364.0	best result: 27
[INFO] [auto_tune] [2021-10-11 23:37:23,909] : No: 15	CYCLES: 36	 RAFT:959139219.0	best result: 27
[INFO] [auto_tune] [2021-10-11 23:37:23,910] : No: 16	CYCLES: 204	 RAFT:38387511.0	best result: 27
[INFO] [auto_tune] [2021-10-11 23:37:23,910] : No: 17	CYCLES: 39	 RAFT:793193185.0	best result: 27
[INFO] [auto_tune] [2021-10-11 23:37:23,910] : No: 18	CYCLES: 30	 RAFT:328887129.0	best result: 27
[INFO] [auto_tune] [2021-10-11 23:37:23,911] : No: 19	CYCLES: 47	 RAFT:43367956.0	best result: 27
[INFO] [auto_tune] [2021-10-11 23:37:23,911] : No: 20	CYCLES: 40	 RAFT:319713073.0	best result: 27
[INFO] [auto_tune] [2021-10-11 23:37:23,911] : No: 21	CYCLES: 35	 RAFT:491851506.0	best result: 27
[INFO] [auto_tune] [2021-10-11 23:37:23,912] : No: 22	CYCLES: 32	 RAFT:482904386.0	best result: 27
[INFO] [auto_tune] [2021-10-11 23:37:23,912] : No: 23	CYCLES: 35	 RAFT:47479162.0	best result: 27
[INFO] [auto_tune] [2021-10-11 23:37:23,912] : No: 24	CYCLES: 41	 RAFT:437982483.0	best result: 27
[INFO] [auto_tune] [2021-10-11 23:37:23,912] : No: 25	CYCLES: 31	 RAFT:319713073.0	best result: 27
[INFO] [auto_tune] [2021-10-11 23:37:23,913] : No: 26	CYCLES: 76	 RAFT:229779920.0	best result: 27
[INFO] [auto_tune] [2021-10-11 23:37:23,913] : No: 27	CYCLES: 90	 RAFT:47643913.0	best result: 27
[INFO] [auto_tune] [2021-10-11 23:37:23,913] : No: 28	CYCLES: 33	 RAFT:301326353.0	best result: 27
[INFO] [auto_tune] [2021-10-11 23:37:23,914] : No: 29	CYCLES: 33	 RAFT:48086918.0	best result: 27
[INFO] [auto_tune] [2021-10-11 23:37:23,914] : No: 30	CYCLES: 91	 RAFT:345487607.0	best result: 27
[INFO] [auto_tune] [2021-10-11 23:37:23,914] : No: 31	CYCLES: 36	 RAFT:264397728.0	best result: 27
[INFO] [auto_tune] [2021-10-11 23:37:23,915] : No: 32	CYCLES: 58	 RAFT:229779920.0	best result: 27
[INFO] [auto_tune] [2021-10-11 23:37:23,915] : No: 33	CYCLES: 29	 RAFT:562985661.0	best result: 27
[INFO] [auto_tune] [2021-10-11 23:37:23,915] : No: 34	CYCLES: 32	 RAFT:328887129.0	best result: 27
[INFO] [auto_tune] [2021-10-11 23:37:23,916] : No: 35	CYCLES: 47	 RAFT:282887978.0	best result: 27
[INFO] [auto_tune] [2021-10-11 23:37:23,916] : No: 36	CYCLES: 38	 RAFT:48019201.0	best result: 27
[INFO] [auto_tune] [2021-10-11 23:37:23,916] : No: 37	CYCLES: 34	 RAFT:264397728.0	best result: 27
[INFO] [auto_tune] [2021-10-11 23:37:23,916] : No: 38	CYCLES: 34	 RAFT:301326353.0	best result: 27
[INFO] [auto_tune] [2021-10-11 23:37:23,917] : No: 39	CYCLES: 30	 RAFT:392747704.0	best result: 27
[INFO] [auto_tune] [2021-10-11 23:37:23,917] : No: 40	CYCLES: 45	 RAFT:347196770.0	best result: 27
[INFO] [auto_tune] [2021-10-11 23:37:23,917] : No: 41	CYCLES: 39	 RAFT:513481951.0	best result: 27
[INFO] [auto_tune] [2021-10-11 23:37:23,917] : No: 42	CYCLES: 29	 RAFT:571822459.0	best result: 27
[INFO] [auto_tune] [2021-10-11 23:37:23,918] : No: 43	CYCLES: 30	 RAFT:347196770.0	best result: 27
[INFO] [auto_tune] [2021-10-11 23:37:23,918] : No: 44	CYCLES: 51	 RAFT:345487607.0	best result: 27
[INFO] [auto_tune] [2021-10-11 23:37:23,918] : No: 45	CYCLES: 46	 RAFT:264397728.0	best result: 27
[INFO] [auto_tune] [2021-10-11 23:37:23,919] : No: 46	CYCLES: 52	 RAFT:485292734.0	best result: 27
[INFO] [auto_tune] [2021-10-11 23:37:23,919] : No: 47	CYCLES: 33	 RAFT:46899291.0	best result: 27
[INFO] [auto_tune] [2021-10-11 23:37:23,919] : No: 48	CYCLES: 60	 RAFT:217943712.0	best result: 27
[INFO] [auto_tune] [2021-10-11 23:37:23,920] : No: 49	CYCLES: 90	 RAFT:42748364.0	best result: 27
[INFO] [auto_tune] [2021-10-11 23:37:23,920] : [428960662.0, 959139219.0, 959139219.0, 545275569.0, 500786268.0, 428960662.0, 545275569.0, 959139219.0, 428960662.0, 500786268.0]
[INFO] [auto_tune] [2021-10-11 23:37:23,920] : the account of feasibility is not enough,                 then batch_size is: 5000;
[INFO] [auto_tune] [2021-10-11 23:37:29,819] : No: 0	CYCLES: 45	 RAFT:428960662.0	best result: 27
[INFO] [auto_tune] [2021-10-11 23:37:29,820] : No: 1	CYCLES: 32	 RAFT:500786268.0	best result: 27
[INFO] [auto_tune] [2021-10-11 23:37:29,820] : No: 2	CYCLES: 37	 RAFT:959139219.0	best result: 27
[INFO] [auto_tune] [2021-10-11 23:37:29,820] : No: 3	CYCLES: 42	 RAFT:428960662.0	best result: 27
[INFO] [auto_tune] [2021-10-11 23:37:29,821] : No: 4	CYCLES: 43	 RAFT:428960662.0	best result: 27
[INFO] [auto_tune] [2021-10-11 23:37:29,821] : No: 5	CYCLES: 40	 RAFT:500786268.0	best result: 27
[INFO] [auto_tune] [2021-10-11 23:37:29,821] : No: 6	CYCLES: 39	 RAFT:545275569.0	best result: 27
[INFO] [auto_tune] [2021-10-11 23:37:29,822] : No: 7	CYCLES: 38	 RAFT:959139219.0	best result: 27
[INFO] [auto_tune] [2021-10-11 23:37:29,822] : [428960662.0, 959139219.0, 959139219.0, 545275569.0, 500786268.0, 428960662.0, 545275569.0, 959139219.0, 428960662.0, 500786268.0]
[INFO] [auto_tune] [2021-10-11 23:38:01,413] : No: 0	CYCLES: 42	 RAFT:491851506.0	best result: 27
[INFO] [auto_tune] [2021-10-11 23:38:01,414] : No: 1	CYCLES: 54	 RAFT:264397728.0	best result: 27
[INFO] [auto_tune] [2021-10-11 23:38:01,414] : No: 2	CYCLES: 31	 RAFT:1041590311.0	best result: 27
[INFO] [auto_tune] [2021-10-11 23:38:01,414] : No: 3	CYCLES: 58	 RAFT:229779920.0	best result: 27
[INFO] [auto_tune] [2021-10-11 23:38:01,415] : No: 4	CYCLES: 39	 RAFT:513481951.0	best result: 27
[INFO] [auto_tune] [2021-10-11 23:38:01,415] : No: 5	CYCLES: 52	 RAFT:282887978.0	best result: 27
[INFO] [auto_tune] [2021-10-11 23:38:01,415] : No: 6	CYCLES: 32	 RAFT:793193185.0	best result: 27
[INFO] [auto_tune] [2021-10-11 23:38:01,416] : No: 7	CYCLES: 71	 RAFT:171160650.0	best result: 27
[INFO] [auto_tune] [2021-10-11 23:38:01,416] : No: 8	CYCLES: 46	 RAFT:356332408.0	best result: 27
[INFO] [auto_tune] [2021-10-11 23:38:01,416] : No: 9	CYCLES: 46	 RAFT:45389299.0	best result: 27
[INFO] [auto_tune] [2021-10-11 23:38:01,416] : No: 10	CYCLES: 36	 RAFT:1041590311.0	best result: 27
[INFO] [auto_tune] [2021-10-11 23:38:01,417] : No: 11	CYCLES: 40	 RAFT:482904386.0	best result: 27
[INFO] [auto_tune] [2021-10-11 23:38:01,417] : No: 12	CYCLES: 98	 RAFT:345487607.0	best result: 27
[INFO] [auto_tune] [2021-10-11 23:38:01,417] : No: 13	CYCLES: 32	 RAFT:482904386.0	best result: 27
[INFO] [auto_tune] [2021-10-11 23:38:01,418] : No: 14	CYCLES: 35	 RAFT:49864775.0	best result: 27
[INFO] [auto_tune] [2021-10-11 23:38:01,418] : No: 15	CYCLES: 31	 RAFT:319713073.0	best result: 27
[INFO] [auto_tune] [2021-10-11 23:38:01,418] : No: 16	CYCLES: 41	 RAFT:49027952.0	best result: 27
[INFO] [auto_tune] [2021-10-11 23:38:01,418] : No: 17	CYCLES: 38	 RAFT:653831138.0	best result: 27
[INFO] [auto_tune] [2021-10-11 23:38:01,419] : No: 18	CYCLES: 47	 RAFT:319713073.0	best result: 27
[INFO] [auto_tune] [2021-10-11 23:38:01,419] : No: 19	CYCLES: 38	 RAFT:49998030.0	best result: 27
[INFO] [auto_tune] [2021-10-11 23:38:01,419] : No: 20	CYCLES: 86	 RAFT:517659306.0	best result: 27
[INFO] [auto_tune] [2021-10-11 23:38:01,420] : No: 21	CYCLES: 93	 RAFT:114581691.0	best result: 27
[INFO] [auto_tune] [2021-10-11 23:38:01,420] : No: 22	CYCLES: 40	 RAFT:171160650.0	best result: 27
[INFO] [auto_tune] [2021-10-11 23:38:01,420] : No: 23	CYCLES: 41	 RAFT:428960662.0	best result: 27
[INFO] [auto_tune] [2021-10-11 23:38:01,421] : No: 24	CYCLES: 43	 RAFT:47005151.0	best result: 27
[INFO] [auto_tune] [2021-10-11 23:38:01,421] : No: 25	CYCLES: 63	 RAFT:229779920.0	best result: 27
[INFO] [auto_tune] [2021-10-11 23:38:01,421] : No: 26	CYCLES: 41	 RAFT:47005151.0	best result: 27
[INFO] [auto_tune] [2021-10-11 23:38:01,421] : No: 27	CYCLES: 101	 RAFT:172553102.0	best result: 27
[INFO] [auto_tune] [2021-10-11 23:38:01,422] : No: 28	CYCLES: 38	 RAFT:48019201.0	best result: 27
[INFO] [auto_tune] [2021-10-11 23:38:01,422] : No: 29	CYCLES: 51	 RAFT:345487607.0	best result: 27
[INFO] [auto_tune] [2021-10-11 23:38:01,422] : No: 30	CYCLES: 40	 RAFT:485292734.0	best result: 27
[INFO] [auto_tune] [2021-10-11 23:38:01,423] : No: 31	CYCLES: 58	 RAFT:229779920.0	best result: 27
[INFO] [auto_tune] [2021-10-11 23:38:01,423] : No: 32	CYCLES: 104	 RAFT:115162535.0	best result: 27
[INFO] [auto_tune] [2021-10-11 23:38:01,423] : No: 33	CYCLES: 40	 RAFT:500786268.0	best result: 27
[INFO] [auto_tune] [2021-10-11 23:38:01,423] : No: 34	CYCLES: 72	 RAFT:689339762.0	best result: 27
[INFO] [auto_tune] [2021-10-11 23:38:01,424] : No: 35	CYCLES: 77	 RAFT:48761623.0	best result: 27
[INFO] [auto_tune] [2021-10-11 23:38:01,424] : No: 36	CYCLES: 166	 RAFT:27489882.0	best result: 27
[INFO] [auto_tune] [2021-10-11 23:38:01,424] : No: 37	CYCLES: 62	 RAFT:217943712.0	best result: 27
[INFO] [auto_tune] [2021-10-11 23:38:01,425] : No: 38	CYCLES: 38	 RAFT:562985661.0	best result: 27
[INFO] [auto_tune] [2021-10-11 23:38:01,425] : No: 39	CYCLES: 134	 RAFT:31204131.0	best result: 27
[INFO] [auto_tune] [2021-10-11 23:38:01,425] : No: 40	CYCLES: 28	 RAFT:428960662.0	best result: 27
[INFO] [auto_tune] [2021-10-11 23:38:01,425] : No: 41	CYCLES: 56	 RAFT:245855385.0	best result: 27
[INFO] [auto_tune] [2021-10-11 23:38:01,426] : No: 42	CYCLES: 42	 RAFT:46899291.0	best result: 27
[INFO] [auto_tune] [2021-10-11 23:38:01,426] : No: 43	CYCLES: 42	 RAFT:428960662.0	best result: 27
[INFO] [auto_tune] [2021-10-11 23:38:01,426] : No: 44	CYCLES: 71	 RAFT:172553102.0	best result: 27
[INFO] [auto_tune] [2021-10-11 23:38:01,427] : No: 45	CYCLES: 54	 RAFT:264397728.0	best result: 27
[INFO] [auto_tune] [2021-10-11 23:38:01,427] : No: 46	CYCLES: 37	 RAFT:49792566.0	best result: 27
[INFO] [auto_tune] [2021-10-11 23:38:01,427] : No: 47	CYCLES: 39	 RAFT:217943712.0	best result: 27
[INFO] [auto_tune] [2021-10-11 23:38:01,428] : No: 48	CYCLES: 31	 RAFT:500786268.0	best result: 27
[INFO] [auto_tune] [2021-10-11 23:38:01,428] : No: 49	CYCLES: 31	 RAFT:1150988748.0	best result: 27
[INFO] [auto_tune] [2021-10-11 23:38:01,428] : [428960662.0, 959139219.0, 959139219.0, 545275569.0, 500786268.0, 428960662.0, 545275569.0, 959139219.0, 428960662.0, 428960662.0]
[INFO] [auto_tune] [2021-10-11 23:38:01,428] : the account of feasibility is not enough,                 then batch_size is: 5000;
[INFO] [auto_tune] [2021-10-11 23:38:08,652] : No: 0	CYCLES: 32	 RAFT:545275569.0	best result: 27
[INFO] [auto_tune] [2021-10-11 23:38:08,652] : No: 1	CYCLES: 33	 RAFT:428960662.0	best result: 27
[INFO] [auto_tune] [2021-10-11 23:38:08,652] : No: 2	CYCLES: 31	 RAFT:428960662.0	best result: 27
[INFO] [auto_tune] [2021-10-11 23:38:08,653] : No: 3	CYCLES: 32	 RAFT:428960662.0	best result: 27
[INFO] [auto_tune] [2021-10-11 23:38:08,653] : No: 4	CYCLES: 28	 RAFT:428960662.0	best result: 27
[INFO] [auto_tune] [2021-10-11 23:38:08,653] : No: 5	CYCLES: 28	 RAFT:428960662.0	best result: 27
[INFO] [auto_tune] [2021-10-11 23:38:08,653] : No: 6	CYCLES: 31	 RAFT:428960662.0	best result: 27
[INFO] [auto_tune] [2021-10-11 23:38:08,654] : No: 7	CYCLES: 30	 RAFT:959139219.0	best result: 27
[INFO] [auto_tune] [2021-10-11 23:38:08,654] : No: 8	CYCLES: 39	 RAFT:545275569.0	best result: 27
[INFO] [auto_tune] [2021-10-11 23:38:08,654] : No: 9	CYCLES: 30	 RAFT:428960662.0	best result: 27
[INFO] [auto_tune] [2021-10-11 23:38:08,655] : No: 10	CYCLES: 37	 RAFT:545275569.0	best result: 27
[INFO] [auto_tune] [2021-10-11 23:38:08,655] : [428960662.0, 959139219.0, 959139219.0, 545275569.0, 500786268.0, 428960662.0, 545275569.0, 959139219.0, 428960662.0, 428960662.0]
[INFO] [auto_tune] [2021-10-11 23:38:38,270] : No: 0	CYCLES: 48	 RAFT:328887129.0	best result: 27
[INFO] [auto_tune] [2021-10-11 23:38:38,270] : No: 1	CYCLES: 51	 RAFT:343745075.0	best result: 27
[INFO] [auto_tune] [2021-10-11 23:38:38,270] : No: 2	CYCLES: 38	 RAFT:554136706.0	best result: 27
[INFO] [auto_tune] [2021-10-11 23:38:38,271] : No: 3	CYCLES: 49	 RAFT:319713073.0	best result: 27
[INFO] [auto_tune] [2021-10-11 23:38:38,271] : No: 4	CYCLES: 53	 RAFT:485292734.0	best result: 27
[INFO] [auto_tune] [2021-10-11 23:38:38,271] : No: 5	CYCLES: 40	 RAFT:485292734.0	best result: 27
[INFO] [auto_tune] [2021-10-11 23:38:38,272] : No: 6	CYCLES: 32	 RAFT:653831138.0	best result: 27
[INFO] [auto_tune] [2021-10-11 23:38:38,272] : No: 7	CYCLES: 43	 RAFT:485292734.0	best result: 27
[INFO] [auto_tune] [2021-10-11 23:38:38,272] : No: 8	CYCLES: 42	 RAFT:47005151.0	best result: 27
[INFO] [auto_tune] [2021-10-11 23:38:38,273] : No: 9	CYCLES: 43	 RAFT:49027952.0	best result: 27
[INFO] [auto_tune] [2021-10-11 23:38:38,273] : No: 10	CYCLES: 69	 RAFT:45020399.0	best result: 27
[INFO] [auto_tune] [2021-10-11 23:38:38,273] : No: 11	CYCLES: 33	 RAFT:301326353.0	best result: 27
[INFO] [auto_tune] [2021-10-11 23:38:38,273] : No: 12	CYCLES: 72	 RAFT:689339762.0	best result: 27
[INFO] [auto_tune] [2021-10-11 23:38:38,274] : No: 13	CYCLES: 36	 RAFT:1041590311.0	best result: 27
[INFO] [auto_tune] [2021-10-11 23:38:38,274] : No: 14	CYCLES: 70	 RAFT:172553102.0	best result: 27
[INFO] [auto_tune] [2021-10-11 23:38:38,274] : No: 15	CYCLES: 57	 RAFT:245855385.0	best result: 27
[INFO] [auto_tune] [2021-10-11 23:38:38,275] : No: 16	CYCLES: 143	 RAFT:38387511.0	best result: 27
[INFO] [auto_tune] [2021-10-11 23:38:38,275] : No: 17	CYCLES: 42	 RAFT:47005151.0	best result: 27
[INFO] [auto_tune] [2021-10-11 23:38:38,275] : No: 18	CYCLES: 32	 RAFT:301326353.0	best result: 27
[INFO] [auto_tune] [2021-10-11 23:38:38,275] : No: 19	CYCLES: 100	 RAFT:35081104.0	best result: 27
[INFO] [auto_tune] [2021-10-11 23:38:38,276] : No: 20	CYCLES: 48	 RAFT:319713073.0	best result: 27
[INFO] [auto_tune] [2021-10-11 23:38:38,276] : No: 21	CYCLES: 30	 RAFT:562985661.0	best result: 27
[INFO] [auto_tune] [2021-10-11 23:38:38,276] : No: 22	CYCLES: 40	 RAFT:171160650.0	best result: 27
[INFO] [auto_tune] [2021-10-11 23:38:38,277] : No: 23	CYCLES: 75	 RAFT:286843681.0	best result: 27
[INFO] [auto_tune] [2021-10-11 23:38:38,277] : No: 24	CYCLES: 53	 RAFT:114581691.0	best result: 27
[INFO] [auto_tune] [2021-10-11 23:38:38,277] : No: 25	CYCLES: 40	 RAFT:49257579.0	best result: 27
[INFO] [auto_tune] [2021-10-11 23:38:38,277] : No: 26	CYCLES: 73	 RAFT:171160650.0	best result: 27
[INFO] [auto_tune] [2021-10-11 23:38:38,278] : No: 27	CYCLES: 32	 RAFT:328887129.0	best result: 27
[INFO] [auto_tune] [2021-10-11 23:38:38,278] : No: 28	CYCLES: 45	 RAFT:161764244.0	best result: 27
[INFO] [auto_tune] [2021-10-11 23:38:38,278] : No: 29	CYCLES: 35	 RAFT:245855385.0	best result: 27
[INFO] [auto_tune] [2021-10-11 23:38:38,279] : No: 30	CYCLES: 66	 RAFT:860531044.0	best result: 27
[INFO] [auto_tune] [2021-10-11 23:38:38,279] : No: 31	CYCLES: 92	 RAFT:345487607.0	best result: 27
[INFO] [auto_tune] [2021-10-11 23:38:38,279] : No: 32	CYCLES: 50	 RAFT:513481951.0	best result: 27
[INFO] [auto_tune] [2021-10-11 23:38:38,279] : No: 33	CYCLES: 58	 RAFT:49932645.0	best result: 27
[INFO] [auto_tune] [2021-10-11 23:38:38,280] : No: 34	CYCLES: 57	 RAFT:245855385.0	best result: 27
[INFO] [auto_tune] [2021-10-11 23:38:38,280] : No: 35	CYCLES: 36	 RAFT:245855385.0	best result: 27
[INFO] [auto_tune] [2021-10-11 23:38:38,280] : No: 36	CYCLES: 102	 RAFT:57517700.0	best result: 27
[INFO] [auto_tune] [2021-10-11 23:38:38,281] : No: 37	CYCLES: 49	 RAFT:45210261.0	best result: 27
[INFO] [auto_tune] [2021-10-11 23:38:38,281] : No: 38	CYCLES: 37	 RAFT:986661388.0	best result: 27
[INFO] [auto_tune] [2021-10-11 23:38:38,281] : No: 39	CYCLES: 38	 RAFT:571822459.0	best result: 27
[INFO] [auto_tune] [2021-10-11 23:38:38,281] : No: 40	CYCLES: 73	 RAFT:40268134.0	best result: 27
[INFO] [auto_tune] [2021-10-11 23:38:38,282] : No: 41	CYCLES: 40	 RAFT:959139219.0	best result: 27
[INFO] [auto_tune] [2021-10-11 23:38:38,282] : No: 42	CYCLES: 45	 RAFT:681782185.0	best result: 27
[INFO] [auto_tune] [2021-10-11 23:38:38,282] : No: 43	CYCLES: 41	 RAFT:482904386.0	best result: 27
[INFO] [auto_tune] [2021-10-11 23:38:38,283] : No: 44	CYCLES: 43	 RAFT:428960662.0	best result: 27
[INFO] [auto_tune] [2021-10-11 23:38:38,283] : No: 45	CYCLES: 64	 RAFT:229779920.0	best result: 27
[INFO] [auto_tune] [2021-10-11 23:38:38,283] : No: 46	CYCLES: 39	 RAFT:513481951.0	best result: 27
[INFO] [auto_tune] [2021-10-11 23:38:38,284] : No: 47	CYCLES: 28	 RAFT:554136706.0	best result: 27
[INFO] [auto_tune] [2021-10-11 23:38:38,284] : No: 48	CYCLES: 75	 RAFT:286843681.0	best result: 27
[INFO] [auto_tune] [2021-10-11 23:38:38,284] : No: 49	CYCLES: 41	 RAFT:49257579.0	best result: 27
[INFO] [auto_tune] [2021-10-11 23:38:38,284] : [428960662.0, 959139219.0, 959139219.0, 545275569.0, 500786268.0, 428960662.0, 545275569.0, 959139219.0, 428960662.0, 428960662.0]
[INFO] [auto_tune] [2021-10-11 23:38:38,284] : tunning总用时：0:04:42.415229
从这里开始auto_tune！
param:{'topi_args': {'x': {'ori_shape': [1, 3, 112, 112], 'ori_format': 'NCHW', 'dtype': 'float16'}, 'filter': {'ori_shape': [1, 3, 3, 3], 'ori_format': 'NCHW', 'dtype': 'float16'}, 'bias': None, 'offset_w': None, 'y': {'dtype': 'float16'}, 'strides': (1, 1, 1, 1), 'dilations': (1, 1, 1, 1), 'pads': (2, 2, 2, 2), 'data_format': 'NHWC', 'offset_x': 0, 'kernel_name': 'te_fused_op_depthwise_conv2d_a78f65ab5015ec92_0', 'op_type': 'depthwise_conv2d_forward', 'tune_mode': 'ATC', 'test_case': 'depthwise_conv2d_1_3_112_112_1_3_3_3_fp16_fp16_2_2_2_2_1_1_1_1_False', 'op_type_for_atc': 'fusion_op', 'json_str': '{"SocInfo":{"autoTilingMode":"GA","coreNum":"","coreType":"AiCore","l1Fusion":"false","l2Fusion":"false","l2Mode":"1","op_impl_mode":"high_performance","op_impl_mode_list":[],"socVersion":"Ascend310"},"fusion_op_name":"te_fused_op_depthwise_conv2d_a78f65ab5015ec92_0","l1_size":-1,"op_list":[{"name":"-1_0_trans_TransData_0","output_desc":[{"L1_addr_offset":0,"L1_fusion_type":-1,"L1_workspace_size":-1,"addr_type":0,"data_type":"float16","format":"NC1HWC0","name":"-1_0_trans_TransData_0","ori_format":"NHWC","ori_shape":[1,112,112,3],"shape":[1,1,112,112,16],"slice_offset":[],"split_index":0,"total_shape":[],"use_L1_workspace":0,"valid_shape":[]}],"type":"Data"},{"name":"-1_0_trans_TransData_2","output_desc":[{"L1_addr_offset":0,"L1_fusion_type":-1,"L1_workspace_size":-1,"addr_type":0,"data_type":"float16","format":"C1HWNCoC0","name":"-1_0_trans_TransData_2","ori_format":"NHWC","ori_shape":[1,3,3,3],"shape":[1,3,3,1,16,16],"slice_offset":[],"split_index":0,"total_shape":[],"use_L1_workspace":0,"valid_shape":[]}],"type":"Data"},{"name":"-1_0_DepthwiseConv2DOPT","output_desc":[{"data_type":0,"name":"-1_0_DepthwiseConv2DOPT","shape":"NULL"}],"type":"Data"},{"name":"-1_0_DepthwiseConv2DOPT","output_desc":[{"data_type":0,"name":"-1_0_DepthwiseConv2DOPT","shape":"NULL"}],"type":"Data"},{"func_name":"depthwise_conv2d","id":5,"input_desc":[{"L1_addr_offset":0,"L1_fusion_type":-1,"L1_workspace_size":-1,"addr_type":0,"data_type":"float16","name":"-1_0_trans_TransData_0","ori_format":"NHWC","ori_shape":[1,112,112,3],"shape":[1,1,112,112,16],"slice_offset":[],"split_index":0,"total_shape":[],"use_L1_workspace":0,"valid_shape":[]},{"L1_addr_offset":0,"L1_fusion_type":-1,"L1_workspace_size":-1,"addr_type":0,"data_type":"float16","name":"-1_0_trans_TransData_2","ori_format":"NHWC","ori_shape":[1,3,3,3],"shape":[1,3,3,1,16,16],"slice_offset":[],"split_index":0,"total_shape":[],"use_L1_workspace":0,"valid_shape":[]},{"data_type":0,"name":"-1_0_DepthwiseConv2DOPT","shape":"NULL"},{"data_type":0,"name":"-1_0_DepthwiseConv2DOPT","shape":"NULL"}],"module_name":"impl.depthwise_conv2d","name":"-1_0_DepthwiseConv2D","output_desc":[{"L1_addr_offset":0,"L1_fusion_type":-1,"L1_workspace_size":-1,"addr_type":0,"data_type":"float16","name":"-1_0_DepthwiseConv2D","ori_format":"NHWC","ori_shape":[1,114,114,3],"output_index":0,"shape":[1,1,114,114,16],"slice_offset":[],"split_index":0,"total_shape":[],"use_L1_workspace":0,"valid_shape":[]}],"pattern":"DepthwiseConvolution","prebuild_outs_attrs":{"kwds_args":{},"list_args":[{"L1_addr_offset":0,"L1_fusion_type":-1,"L1_workspace_size":-1,"addr_type":0,"dtype":"float16","format":"NC1HWC0","ori_format":"NHWC","ori_shape":[1,114,114,3],"shape":[1,1,114,114,16],"slice_offset":[],"split_index":0,"total_shape":[],"use_L1_workspace":0,"valid_shape":[]},[1,1,1,1],[1,1,1,1],[2,2,2,2],"NHWC",0]},"py_module_path":"/home/HwHiAiUser/Ascend/ascend-toolkit/20.0.0.RC1/x86_64-linux_gcc7.3.0/opp/op_impl/built-in/ai_core/tbe","type":"DepthwiseConv2D"}]}', 'fusion_op_name': 'te_fused_op_depthwise_conv2d_a78f65ab5015ec92_0', 'input_size_list': [401408, 4608], 'input_type_list': ['float16', 'float16'], 'input_file_list': ['float16@input.data', 'float16@input.data'], 'output_size_list': [415872], 'output_type_list': ['float16'], 'input_memory_type': [0, 0], 'output_memory_type': [0], 'input_l1_addr_list': [], 'output_l1_addr_list': [], 'l1_addr_input_flag': 0, 'slice_offset_list': [[], []], 'valid_shape_list': [[], []], 'platform': 1}, 'shape_args': {'A_shape': [1, 1, 112, 112, 16], 'B_shape': [16, 1, 3, 3, 16], 'C_shape': None, 'A_dtype': 'float16', 'B_dtype': 'float16', 'C_dtype': 'float16', 'mad_dtype': 'float32', 'padl': 2, 'padr': 2, 'padu': 2, 'padd': 2, 'padf': 0, 'padb': 0, 'strideH': 1, 'strideW': 1, 'strideD': 0, 'strideH_expand': 1, 'strideW_expand': 1, 'dilationH': 1, 'dilationW': 1, 'group': 1, 'fused_double_operand_num': 0, 'bias_flag': False, 'op_type': 'depthwise_conv2d_forward', 'platform': 1, 'kernel_name': 'te_fused_op_depthwise_conv2d_a78f65ab5015ec92_0', 'test_case': 'depthwise_conv2d_1_3_112_112_1_3_3_3_fp16_fp16_2_2_2_2_1_1_1_1_False', 'op_name': 'te_fused_op_depthwise_conv2d_a78f65ab5015ec92_0'}}
./repository_ascend310_depthwise_conv2d.json
ATC run success, welcome to the next use.
depthconv1-6循环
ATC start working now, please wait for a moment.
/usr/local/python3.7.5/lib/python3.7/site-packages/pandas/compat/__init__.py:120: UserWarning: Could not import the lzma module. Your installed Python is incomplete. Attempting to use lzma compression will result in a RuntimeError.
  warnings.warn(msg)
[INFO] [auto_tune] [2021-10-11 23:38:48,084] : tuner_index
[INFO] [auto_tune] [2021-10-11 23:38:48,084] : 4
[INFO] [auto_tune] [2021-10-11 23:38:48,099] : Start kernel te_fused_op_depthwise_conv2d_a78f65ab5015ec92_0 auto tuning.Total tuning round would be 30
[INFO] [auto_tune] [2021-10-11 23:38:48,099] : 5616
[INFO] [auto_tune] [2021-10-11 23:38:50,280] : 测试point:113
[INFO] [auto_tune] [2021-10-11 23:39:44,156] : No: 0	CYCLES: 36	 SCORE:1178243114.0	best result: 36
[INFO] [auto_tune] [2021-10-11 23:39:44,156] : No: 1	CYCLES: 32	 SCORE:1150988748.0	best result: 32
[INFO] [auto_tune] [2021-10-11 23:39:44,157] : No: 2	CYCLES: 37	 SCORE:1068997226.0	best result: 32
[INFO] [auto_tune] [2021-10-11 23:39:44,157] : No: 3	CYCLES: 31	 SCORE:1041590311.0	best result: 31
[INFO] [auto_tune] [2021-10-11 23:39:44,157] : No: 4	CYCLES: 55	 SCORE:1031235227.0	best result: 31
[INFO] [auto_tune] [2021-10-11 23:39:44,158] : No: 5	CYCLES: 31	 SCORE:986661388.0	best result: 31
[INFO] [auto_tune] [2021-10-11 23:39:44,158] : No: 6	CYCLES: 33	 SCORE:959139219.0	best result: 31
[INFO] [auto_tune] [2021-10-11 23:39:44,158] : No: 7	CYCLES: 60	 SCORE:945943893.0	best result: 31
[INFO] [auto_tune] [2021-10-11 23:39:44,159] : No: 8	CYCLES: 34	 SCORE:903979061.0	best result: 31
[INFO] [auto_tune] [2021-10-11 23:39:44,159] : No: 9	CYCLES: 66	 SCORE:860531044.0	best result: 31
[INFO] [auto_tune] [2021-10-11 23:39:44,159] : No: 10	CYCLES: 42	 SCORE:848663935.0	best result: 31
[INFO] [auto_tune] [2021-10-11 23:39:44,159] : No: 11	CYCLES: 32	 SCORE:793193185.0	best result: 31
[INFO] [auto_tune] [2021-10-11 23:39:44,160] : No: 12	CYCLES: 41	 SCORE:737566156.0	best result: 31
[INFO] [auto_tune] [2021-10-11 23:39:44,160] : No: 13	CYCLES: 72	 SCORE:689339762.0	best result: 31
[INFO] [auto_tune] [2021-10-11 23:39:44,160] : No: 14	CYCLES: 37	 SCORE:681782185.0	best result: 31
[INFO] [auto_tune] [2021-10-11 23:39:44,161] : No: 15	CYCLES: 45	 SCORE:653831138.0	best result: 31
[INFO] [auto_tune] [2021-10-11 23:39:44,161] : No: 16	CYCLES: 30	 SCORE:571822459.0	best result: 30
[INFO] [auto_tune] [2021-10-11 23:39:44,161] : No: 17	CYCLES: 38	 SCORE:562985661.0	best result: 30
[INFO] [auto_tune] [2021-10-11 23:39:44,161] : No: 18	CYCLES: 37	 SCORE:554136706.0	best result: 30
[INFO] [auto_tune] [2021-10-11 23:39:44,162] : No: 19	CYCLES: 37	 SCORE:545275569.0	best result: 30
[INFO] [auto_tune] [2021-10-11 23:39:44,162] : No: 20	CYCLES: 77	 SCORE:517659306.0	best result: 30
[INFO] [auto_tune] [2021-10-11 23:39:44,162] : No: 21	CYCLES: 51	 SCORE:513481951.0	best result: 30
[INFO] [auto_tune] [2021-10-11 23:39:44,162] : No: 22	CYCLES: 31	 SCORE:500786268.0	best result: 30
[INFO] [auto_tune] [2021-10-11 23:39:44,163] : No: 23	CYCLES: 40	 SCORE:491851506.0	best result: 30
[INFO] [auto_tune] [2021-10-11 23:39:44,163] : No: 24	CYCLES: 53	 SCORE:485292734.0	best result: 30
[INFO] [auto_tune] [2021-10-11 23:39:44,163] : No: 25	CYCLES: 39	 SCORE:482904386.0	best result: 30
[INFO] [auto_tune] [2021-10-11 23:39:44,164] : No: 26	CYCLES: 30	 SCORE:473944879.0	best result: 30
[INFO] [auto_tune] [2021-10-11 23:39:44,164] : No: 27	CYCLES: 31	 SCORE:437982483.0	best result: 30
[INFO] [auto_tune] [2021-10-11 23:39:44,164] : No: 28	CYCLES: 41	 SCORE:428960662.0	best result: 30
[INFO] [auto_tune] [2021-10-11 23:39:44,164] : No: 29	CYCLES: 42	 SCORE:392747704.0	best result: 30
[INFO] [auto_tune] [2021-10-11 23:39:44,165] : No: 30	CYCLES: 44	 SCORE:383662916.0	best result: 30
[INFO] [auto_tune] [2021-10-11 23:39:44,165] : No: 31	CYCLES: 46	 SCORE:356332408.0	best result: 30
[INFO] [auto_tune] [2021-10-11 23:39:44,165] : No: 32	CYCLES: 33	 SCORE:347196770.0	best result: 30
[INFO] [auto_tune] [2021-10-11 23:39:44,166] : No: 33	CYCLES: 98	 SCORE:345487607.0	best result: 30
[INFO] [auto_tune] [2021-10-11 23:39:44,166] : No: 34	CYCLES: 62	 SCORE:343745075.0	best result: 30
[INFO] [auto_tune] [2021-10-11 23:39:44,166] : No: 35	CYCLES: 32	 SCORE:328887129.0	best result: 30
[INFO] [auto_tune] [2021-10-11 23:39:44,166] : No: 36	CYCLES: 48	 SCORE:319713073.0	best result: 30
[INFO] [auto_tune] [2021-10-11 23:39:44,167] : No: 37	CYCLES: 51	 SCORE:315314631.0	best result: 30
[INFO] [auto_tune] [2021-10-11 23:39:44,167] : No: 38	CYCLES: 32	 SCORE:301326353.0	best result: 30
[INFO] [auto_tune] [2021-10-11 23:39:44,167] : No: 39	CYCLES: 54	 SCORE:286843681.0	best result: 30
[INFO] [auto_tune] [2021-10-11 23:39:44,168] : No: 40	CYCLES: 36	 SCORE:282887978.0	best result: 30
[INFO] [auto_tune] [2021-10-11 23:39:44,168] : No: 41	CYCLES: 36	 SCORE:264397728.0	best result: 30
[INFO] [auto_tune] [2021-10-11 23:39:44,168] : No: 42	CYCLES: 37	 SCORE:245855385.0	best result: 30
[INFO] [auto_tune] [2021-10-11 23:39:44,168] : No: 43	CYCLES: 58	 SCORE:229779920.0	best result: 30
[INFO] [auto_tune] [2021-10-11 23:39:44,169] : No: 44	CYCLES: 36	 SCORE:227260728.0	best result: 30
[INFO] [auto_tune] [2021-10-11 23:39:44,169] : No: 45	CYCLES: 39	 SCORE:217943712.0	best result: 30
[INFO] [auto_tune] [2021-10-11 23:39:44,169] : No: 46	CYCLES: 71	 SCORE:172553102.0	best result: 30
[INFO] [auto_tune] [2021-10-11 23:39:44,169] : No: 47	CYCLES: 40	 SCORE:171160650.0	best result: 30
[INFO] [auto_tune] [2021-10-11 23:39:44,170] : No: 48	CYCLES: 42	 SCORE:161764244.0	best result: 30
[INFO] [auto_tune] [2021-10-11 23:39:44,170] : No: 49	CYCLES: 103	 SCORE:115162535.0	best result: 30
[INFO] [auto_tune] [2021-10-11 23:39:44,170] : No: 50	CYCLES: 53	 SCORE:114581691.0	best result: 30
[INFO] [auto_tune] [2021-10-11 23:39:44,171] : No: 51	CYCLES: 97	 SCORE:105104877.0	best result: 30
[INFO] [auto_tune] [2021-10-11 23:39:44,171] : No: 52	CYCLES: 64	 SCORE:95614560.0	best result: 30
[INFO] [auto_tune] [2021-10-11 23:39:44,171] : No: 53	CYCLES: 144	 SCORE:76593306.0	best result: 30
[INFO] [auto_tune] [2021-10-11 23:39:44,172] : No: 54	CYCLES: 103	 SCORE:57517700.0	best result: 30
[INFO] [auto_tune] [2021-10-11 23:39:44,172] : No: 55	CYCLES: 36	 SCORE:50277939.0	best result: 30
[INFO] [auto_tune] [2021-10-11 23:39:44,172] : No: 56	CYCLES: 35	 SCORE:50227188.0	best result: 30
[INFO] [auto_tune] [2021-10-11 23:39:44,172] : No: 57	CYCLES: 35	 SCORE:50059637.0	best result: 30
[INFO] [auto_tune] [2021-10-11 23:39:44,173] : No: 58	CYCLES: 37	 SCORE:49998030.0	best result: 30
[INFO] [auto_tune] [2021-10-11 23:39:44,173] : No: 59	CYCLES: 56	 SCORE:49932645.0	best result: 30
[INFO] [auto_tune] [2021-10-11 23:39:44,173] : No: 60	CYCLES: 36	 SCORE:49864775.0	best result: 30
[INFO] [auto_tune] [2021-10-11 23:39:44,174] : No: 61	CYCLES: 38	 SCORE:49792566.0	best result: 30
[INFO] [auto_tune] [2021-10-11 23:39:44,174] : No: 62	CYCLES: 62	 SCORE:49715595.0	best result: 30
[INFO] [auto_tune] [2021-10-11 23:39:44,174] : No: 63	CYCLES: 39	 SCORE:49635334.0	best result: 30
[INFO] [auto_tune] [2021-10-11 23:39:44,174] : No: 64	CYCLES: 41	 SCORE:49458331.0	best result: 30
[INFO] [auto_tune] [2021-10-11 23:39:44,175] : No: 65	CYCLES: 66	 SCORE:49457597.0	best result: 30
[INFO] [auto_tune] [2021-10-11 23:39:44,175] : No: 66	CYCLES: 41	 SCORE:49257579.0	best result: 30
[INFO] [auto_tune] [2021-10-11 23:39:44,175] : No: 67	CYCLES: 42	 SCORE:49027952.0	best result: 30
[INFO] [auto_tune] [2021-10-11 23:39:44,176] : No: 68	CYCLES: 44	 SCORE:48762739.0	best result: 30
[INFO] [auto_tune] [2021-10-11 23:39:44,176] : No: 69	CYCLES: 77	 SCORE:48761623.0	best result: 30
[INFO] [auto_tune] [2021-10-11 23:39:44,176] : No: 70	CYCLES: 43	 SCORE:48614098.0	best result: 30
[INFO] [auto_tune] [2021-10-11 23:39:44,176] : No: 71	CYCLES: 37	 SCORE:48216328.0	best result: 30
[INFO] [auto_tune] [2021-10-11 23:39:44,177] : No: 72	CYCLES: 38	 SCORE:48152597.0	best result: 30
[INFO] [auto_tune] [2021-10-11 23:39:44,177] : No: 73	CYCLES: 39	 SCORE:48086918.0	best result: 30
[INFO] [auto_tune] [2021-10-11 23:39:44,177] : No: 74	CYCLES: 38	 SCORE:48019201.0	best result: 30
[INFO] [auto_tune] [2021-10-11 23:39:44,178] : No: 75	CYCLES: 41	 SCORE:47646438.0	best result: 30
[INFO] [auto_tune] [2021-10-11 23:39:44,178] : No: 76	CYCLES: 50	 SCORE:47645807.0	best result: 30
[INFO] [auto_tune] [2021-10-11 23:39:44,178] : No: 77	CYCLES: 89	 SCORE:47643913.0	best result: 30
[INFO] [auto_tune] [2021-10-11 23:39:44,178] : No: 78	CYCLES: 39	 SCORE:47564232.0	best result: 30
[INFO] [auto_tune] [2021-10-11 23:39:44,179] : No: 79	CYCLES: 40	 SCORE:47479162.0	best result: 30
[INFO] [auto_tune] [2021-10-11 23:39:44,179] : No: 80	CYCLES: 43	 SCORE:47391079.0	best result: 30
[INFO] [auto_tune] [2021-10-11 23:39:44,179] : No: 81	CYCLES: 53	 SCORE:47390379.0	best result: 30
[INFO] [auto_tune] [2021-10-11 23:39:44,179] : No: 82	CYCLES: 42	 SCORE:47005151.0	best result: 30
[INFO] [auto_tune] [2021-10-11 23:39:44,180] : No: 83	CYCLES: 41	 SCORE:46899291.0	best result: 30
[INFO] [auto_tune] [2021-10-11 23:39:44,180] : No: 84	CYCLES: 43	 SCORE:46431223.0	best result: 30
[INFO] [auto_tune] [2021-10-11 23:39:44,180] : No: 85	CYCLES: 44	 SCORE:46301607.0	best result: 30
[INFO] [auto_tune] [2021-10-11 23:39:44,181] : No: 86	CYCLES: 47	 SCORE:45876955.0	best result: 30
[INFO] [auto_tune] [2021-10-11 23:39:44,181] : No: 87	CYCLES: 48	 SCORE:45722063.0	best result: 30
[INFO] [auto_tune] [2021-10-11 23:39:44,181] : No: 88	CYCLES: 63	 SCORE:45558397.0	best result: 30
[INFO] [auto_tune] [2021-10-11 23:39:44,182] : No: 89	CYCLES: 98	 SCORE:45554501.0	best result: 30
[INFO] [auto_tune] [2021-10-11 23:39:44,182] : No: 90	CYCLES: 48	 SCORE:45389299.0	best result: 30
[INFO] [auto_tune] [2021-10-11 23:39:44,182] : No: 91	CYCLES: 47	 SCORE:45210261.0	best result: 30
[INFO] [auto_tune] [2021-10-11 23:39:44,182] : No: 92	CYCLES: 69	 SCORE:45020399.0	best result: 30
[INFO] [auto_tune] [2021-10-11 23:39:44,183] : No: 93	CYCLES: 50	 SCORE:44823494.0	best result: 30
[INFO] [auto_tune] [2021-10-11 23:39:44,183] : No: 94	CYCLES: 54	 SCORE:44393075.0	best result: 30
[INFO] [auto_tune] [2021-10-11 23:39:44,183] : No: 95	CYCLES: 72	 SCORE:44391299.0	best result: 30
[INFO] [auto_tune] [2021-10-11 23:39:44,184] : No: 96	CYCLES: 55	 SCORE:43911170.0	best result: 30
[INFO] [auto_tune] [2021-10-11 23:39:44,184] : No: 97	CYCLES: 56	 SCORE:43367956.0	best result: 30
[INFO] [auto_tune] [2021-10-11 23:39:44,184] : No: 98	CYCLES: 59	 SCORE:42750937.0	best result: 30
[INFO] [auto_tune] [2021-10-11 23:39:44,184] : No: 99	CYCLES: 86	 SCORE:42748364.0	best result: 30
[INFO] [auto_tune] [2021-10-11 23:39:44,184] : [571822459.0, 473944879.0, 1041590311.0, 986661388.0, 500786268.0, 437982483.0, 1150988748.0, 793193185.0, 328887129.0, 301326353.0]
[INFO] [auto_tune] [2021-10-11 23:40:14,974] : No: 0	CYCLES: 39	 RAFT:986661388.0	best result: 30
[INFO] [auto_tune] [2021-10-11 23:40:14,974] : No: 1	CYCLES: 33	 RAFT:437982483.0	best result: 30
[INFO] [auto_tune] [2021-10-11 23:40:14,975] : No: 2	CYCLES: 29	 RAFT:986661388.0	best result: 29
[INFO] [auto_tune] [2021-10-11 23:40:14,975] : No: 3	CYCLES: 32	 RAFT:437982483.0	best result: 29
[INFO] [auto_tune] [2021-10-11 23:40:14,975] : No: 4	CYCLES: 31	 RAFT:328887129.0	best result: 29
[INFO] [auto_tune] [2021-10-11 23:40:14,976] : No: 5	CYCLES: 49	 RAFT:301326353.0	best result: 29
[INFO] [auto_tune] [2021-10-11 23:40:14,976] : No: 6	CYCLES: 43	 RAFT:793193185.0	best result: 29
[INFO] [auto_tune] [2021-10-11 23:40:14,976] : No: 7	CYCLES: 30	 RAFT:437982483.0	best result: 29
[INFO] [auto_tune] [2021-10-11 23:40:14,976] : No: 8	CYCLES: 43	 RAFT:793193185.0	best result: 29
[INFO] [auto_tune] [2021-10-11 23:40:14,977] : No: 9	CYCLES: 31	 RAFT:986661388.0	best result: 29
[INFO] [auto_tune] [2021-10-11 23:40:14,977] : No: 10	CYCLES: 31	 RAFT:986661388.0	best result: 29
[INFO] [auto_tune] [2021-10-11 23:40:14,977] : No: 11	CYCLES: 30	 RAFT:328887129.0	best result: 29
[INFO] [auto_tune] [2021-10-11 23:40:14,978] : No: 12	CYCLES: 33	 RAFT:328887129.0	best result: 29
[INFO] [auto_tune] [2021-10-11 23:40:14,978] : No: 13	CYCLES: 35	 RAFT:793193185.0	best result: 29
[INFO] [auto_tune] [2021-10-11 23:40:14,978] : No: 14	CYCLES: 32	 RAFT:328887129.0	best result: 29
[INFO] [auto_tune] [2021-10-11 23:40:14,978] : No: 15	CYCLES: 31	 RAFT:986661388.0	best result: 29
[INFO] [auto_tune] [2021-10-11 23:40:14,979] : No: 16	CYCLES: 37	 RAFT:571822459.0	best result: 29
[INFO] [auto_tune] [2021-10-11 23:40:14,979] : No: 17	CYCLES: 30	 RAFT:500786268.0	best result: 29
[INFO] [auto_tune] [2021-10-11 23:40:14,979] : No: 18	CYCLES: 47	 RAFT:328887129.0	best result: 29
[INFO] [auto_tune] [2021-10-11 23:40:14,980] : No: 19	CYCLES: 30	 RAFT:500786268.0	best result: 29
[INFO] [auto_tune] [2021-10-11 23:40:14,980] : No: 20	CYCLES: 39	 RAFT:473944879.0	best result: 29
[INFO] [auto_tune] [2021-10-11 23:40:14,980] : No: 21	CYCLES: 39	 RAFT:500786268.0	best result: 29
[INFO] [auto_tune] [2021-10-11 23:40:14,980] : No: 22	CYCLES: 30	 RAFT:437982483.0	best result: 29
[INFO] [auto_tune] [2021-10-11 23:40:14,981] : No: 23	CYCLES: 32	 RAFT:1041590311.0	best result: 29
[INFO] [auto_tune] [2021-10-11 23:40:14,981] : No: 24	CYCLES: 42	 RAFT:437982483.0	best result: 29
[INFO] [auto_tune] [2021-10-11 23:40:14,981] : No: 25	CYCLES: 29	 RAFT:986661388.0	best result: 29
[INFO] [auto_tune] [2021-10-11 23:40:14,982] : No: 26	CYCLES: 29	 RAFT:571822459.0	best result: 29
[INFO] [auto_tune] [2021-10-11 23:40:14,982] : No: 27	CYCLES: 30	 RAFT:500786268.0	best result: 29
[INFO] [auto_tune] [2021-10-11 23:40:14,982] : No: 28	CYCLES: 35	 RAFT:793193185.0	best result: 29
[INFO] [auto_tune] [2021-10-11 23:40:14,982] : No: 29	CYCLES: 33	 RAFT:1150988748.0	best result: 29
[INFO] [auto_tune] [2021-10-11 23:40:14,983] : No: 30	CYCLES: 49	 RAFT:301326353.0	best result: 29
[INFO] [auto_tune] [2021-10-11 23:40:14,983] : No: 31	CYCLES: 37	 RAFT:473944879.0	best result: 29
[INFO] [auto_tune] [2021-10-11 23:40:14,983] : No: 32	CYCLES: 36	 RAFT:986661388.0	best result: 29
[INFO] [auto_tune] [2021-10-11 23:40:14,984] : No: 33	CYCLES: 31	 RAFT:328887129.0	best result: 29
[INFO] [auto_tune] [2021-10-11 23:40:14,984] : No: 34	CYCLES: 29	 RAFT:328887129.0	best result: 29
[INFO] [auto_tune] [2021-10-11 23:40:14,984] : No: 35	CYCLES: 44	 RAFT:328887129.0	best result: 29
[INFO] [auto_tune] [2021-10-11 23:40:14,984] : No: 36	CYCLES: 42	 RAFT:437982483.0	best result: 29
[INFO] [auto_tune] [2021-10-11 23:40:14,985] : No: 37	CYCLES: 33	 RAFT:328887129.0	best result: 29
[INFO] [auto_tune] [2021-10-11 23:40:14,985] : No: 38	CYCLES: 37	 RAFT:793193185.0	best result: 29
[INFO] [auto_tune] [2021-10-11 23:40:14,985] : No: 39	CYCLES: 30	 RAFT:437982483.0	best result: 29
[INFO] [auto_tune] [2021-10-11 23:40:14,986] : No: 40	CYCLES: 30	 RAFT:1150988748.0	best result: 29
[INFO] [auto_tune] [2021-10-11 23:40:14,986] : No: 41	CYCLES: 41	 RAFT:793193185.0	best result: 29
[INFO] [auto_tune] [2021-10-11 23:40:14,986] : No: 42	CYCLES: 31	 RAFT:328887129.0	best result: 29
[INFO] [auto_tune] [2021-10-11 23:40:14,986] : No: 43	CYCLES: 39	 RAFT:500786268.0	best result: 29
[INFO] [auto_tune] [2021-10-11 23:40:14,987] : No: 44	CYCLES: 30	 RAFT:571822459.0	best result: 29
[INFO] [auto_tune] [2021-10-11 23:40:14,987] : No: 45	CYCLES: 33	 RAFT:793193185.0	best result: 29
[INFO] [auto_tune] [2021-10-11 23:40:14,987] : No: 46	CYCLES: 30	 RAFT:473944879.0	best result: 29
[INFO] [auto_tune] [2021-10-11 23:40:14,988] : No: 47	CYCLES: 33	 RAFT:1041590311.0	best result: 29
[INFO] [auto_tune] [2021-10-11 23:40:14,988] : No: 48	CYCLES: 34	 RAFT:1150988748.0	best result: 29
[INFO] [auto_tune] [2021-10-11 23:40:14,988] : No: 49	CYCLES: 31	 RAFT:1150988748.0	best result: 29
[INFO] [auto_tune] [2021-10-11 23:40:14,988] : [986661388.0, 986661388.0, 571822459.0, 328887129.0, 571822459.0, 473944879.0, 437982483.0, 328887129.0, 500786268.0, 500786268.0]
[INFO] [auto_tune] [2021-10-11 23:40:14,988] : the account of feasibility is not enough,                 then batch_size is: 5000;
[INFO] [auto_tune] [2021-10-11 23:40:23,900] : No: 0	CYCLES: 31	 RAFT:437982483.0	best result: 29
[INFO] [auto_tune] [2021-10-11 23:40:23,900] : No: 1	CYCLES: 30	 RAFT:571822459.0	best result: 29
[INFO] [auto_tune] [2021-10-11 23:40:23,901] : No: 2	CYCLES: 29	 RAFT:437982483.0	best result: 29
[INFO] [auto_tune] [2021-10-11 23:40:23,901] : No: 3	CYCLES: 35	 RAFT:328887129.0	best result: 29
[INFO] [auto_tune] [2021-10-11 23:40:23,901] : No: 4	CYCLES: 37	 RAFT:571822459.0	best result: 29
[INFO] [auto_tune] [2021-10-11 23:40:23,902] : No: 5	CYCLES: 38	 RAFT:571822459.0	best result: 29
[INFO] [auto_tune] [2021-10-11 23:40:23,902] : No: 6	CYCLES: 32	 RAFT:473944879.0	best result: 29
[INFO] [auto_tune] [2021-10-11 23:40:23,902] : No: 7	CYCLES: 32	 RAFT:986661388.0	best result: 29
[INFO] [auto_tune] [2021-10-11 23:40:23,902] : No: 8	CYCLES: 40	 RAFT:500786268.0	best result: 29
[INFO] [auto_tune] [2021-10-11 23:40:23,903] : No: 9	CYCLES: 32	 RAFT:473944879.0	best result: 29
[INFO] [auto_tune] [2021-10-11 23:40:23,903] : No: 10	CYCLES: 31	 RAFT:473944879.0	best result: 29
[INFO] [auto_tune] [2021-10-11 23:40:23,903] : No: 11	CYCLES: 32	 RAFT:328887129.0	best result: 29
[INFO] [auto_tune] [2021-10-11 23:40:23,904] : No: 12	CYCLES: 32	 RAFT:437982483.0	best result: 29
[INFO] [auto_tune] [2021-10-11 23:40:23,904] : No: 13	CYCLES: 30	 RAFT:571822459.0	best result: 29
[INFO] [auto_tune] [2021-10-11 23:40:23,904] : No: 14	CYCLES: 31	 RAFT:473944879.0	best result: 29
[INFO] [auto_tune] [2021-10-11 23:40:23,904] : [986661388.0, 986661388.0, 571822459.0, 328887129.0, 437982483.0, 571822459.0, 473944879.0, 437982483.0, 328887129.0, 500786268.0]
[INFO] [auto_tune] [2021-10-11 23:40:56,017] : No: 0	CYCLES: 172	 RAFT:27489882.0	best result: 29
[INFO] [auto_tune] [2021-10-11 23:40:56,017] : No: 1	CYCLES: 43	 RAFT:392747704.0	best result: 29
[INFO] [auto_tune] [2021-10-11 23:40:56,018] : No: 2	CYCLES: 112	 RAFT:95614560.0	best result: 29
[INFO] [auto_tune] [2021-10-11 23:40:56,018] : No: 3	CYCLES: 96	 RAFT:114581691.0	best result: 29
[INFO] [auto_tune] [2021-10-11 23:40:56,018] : No: 4	CYCLES: 72	 RAFT:172553102.0	best result: 29
[INFO] [auto_tune] [2021-10-11 23:40:56,019] : No: 5	CYCLES: 37	 RAFT:49864775.0	best result: 29
[INFO] [auto_tune] [2021-10-11 23:40:56,019] : No: 6	CYCLES: 29	 RAFT:473944879.0	best result: 29
[INFO] [auto_tune] [2021-10-11 23:40:56,019] : No: 7	CYCLES: 36	 RAFT:737566156.0	best result: 29
[INFO] [auto_tune] [2021-10-11 23:40:56,020] : No: 8	CYCLES: 133	 RAFT:36069705.0	best result: 29
[INFO] [auto_tune] [2021-10-11 23:40:56,020] : No: 9	CYCLES: 33	 RAFT:282887978.0	best result: 29
[INFO] [auto_tune] [2021-10-11 23:40:56,020] : No: 10	CYCLES: 77	 RAFT:48761623.0	best result: 29
[INFO] [auto_tune] [2021-10-11 23:40:56,020] : No: 11	CYCLES: 29	 RAFT:392747704.0	best result: 29
[INFO] [auto_tune] [2021-10-11 23:40:56,021] : No: 12	CYCLES: 94	 RAFT:345487607.0	best result: 29
[INFO] [auto_tune] [2021-10-11 23:40:56,021] : No: 13	CYCLES: 74	 RAFT:40268134.0	best result: 29
[INFO] [auto_tune] [2021-10-11 23:40:56,021] : No: 14	CYCLES: 44	 RAFT:681782185.0	best result: 29
[INFO] [auto_tune] [2021-10-11 23:40:56,022] : No: 15	CYCLES: 75	 RAFT:689339762.0	best result: 29
[INFO] [auto_tune] [2021-10-11 23:40:56,022] : No: 16	CYCLES: 89	 RAFT:42748364.0	best result: 29
[INFO] [auto_tune] [2021-10-11 23:40:56,022] : No: 17	CYCLES: 107	 RAFT:115162535.0	best result: 29
[INFO] [auto_tune] [2021-10-11 23:40:56,022] : No: 18	CYCLES: 80	 RAFT:76593306.0	best result: 29
[INFO] [auto_tune] [2021-10-11 23:40:56,023] : No: 19	CYCLES: 74	 RAFT:44391299.0	best result: 29
[INFO] [auto_tune] [2021-10-11 23:40:56,023] : No: 20	CYCLES: 37	 RAFT:49864775.0	best result: 29
[INFO] [auto_tune] [2021-10-11 23:40:56,023] : No: 21	CYCLES: 230	 RAFT:38387511.0	best result: 29
[INFO] [auto_tune] [2021-10-11 23:40:56,024] : No: 22	CYCLES: 47	 RAFT:161764244.0	best result: 29
[INFO] [auto_tune] [2021-10-11 23:40:56,024] : No: 23	CYCLES: 30	 RAFT:473944879.0	best result: 29
[INFO] [auto_tune] [2021-10-11 23:40:56,024] : No: 24	CYCLES: 33	 RAFT:1041590311.0	best result: 29
[INFO] [auto_tune] [2021-10-11 23:40:56,024] : No: 25	CYCLES: 137	 RAFT:31204131.0	best result: 29
[INFO] [auto_tune] [2021-10-11 23:40:56,025] : No: 26	CYCLES: 72	 RAFT:689339762.0	best result: 29
[INFO] [auto_tune] [2021-10-11 23:40:56,025] : No: 27	CYCLES: 57	 RAFT:245855385.0	best result: 29
[INFO] [auto_tune] [2021-10-11 23:40:56,025] : No: 28	CYCLES: 97	 RAFT:114581691.0	best result: 29
[INFO] [auto_tune] [2021-10-11 23:40:56,025] : No: 29	CYCLES: 34	 RAFT:392747704.0	best result: 29
[INFO] [auto_tune] [2021-10-11 23:40:56,026] : No: 30	CYCLES: 62	 RAFT:49715595.0	best result: 29
[INFO] [auto_tune] [2021-10-11 23:40:56,026] : No: 31	CYCLES: 100	 RAFT:345487607.0	best result: 29
[INFO] [auto_tune] [2021-10-11 23:40:56,026] : No: 32	CYCLES: 31	 RAFT:482904386.0	best result: 29
[INFO] [auto_tune] [2021-10-11 23:40:56,027] : No: 33	CYCLES: 66	 RAFT:860531044.0	best result: 29
[INFO] [auto_tune] [2021-10-11 23:40:56,027] : No: 34	CYCLES: 31	 RAFT:793193185.0	best result: 29
[INFO] [auto_tune] [2021-10-11 23:40:56,027] : No: 35	CYCLES: 75	 RAFT:689339762.0	best result: 29
[INFO] [auto_tune] [2021-10-11 23:40:56,027] : No: 36	CYCLES: 41	 RAFT:653831138.0	best result: 29
[INFO] [auto_tune] [2021-10-11 23:40:56,028] : No: 37	CYCLES: 43	 RAFT:48614098.0	best result: 29
[INFO] [auto_tune] [2021-10-11 23:40:56,028] : No: 38	CYCLES: 56	 RAFT:286843681.0	best result: 29
[INFO] [auto_tune] [2021-10-11 23:40:56,028] : No: 39	CYCLES: 103	 RAFT:57517700.0	best result: 29
[INFO] [auto_tune] [2021-10-11 23:40:56,029] : No: 40	CYCLES: 45	 RAFT:46301607.0	best result: 29
[INFO] [auto_tune] [2021-10-11 23:40:56,029] : No: 41	CYCLES: 31	 RAFT:1178243114.0	best result: 29
[INFO] [auto_tune] [2021-10-11 23:40:56,029] : No: 42	CYCLES: 35	 RAFT:245855385.0	best result: 29
[INFO] [auto_tune] [2021-10-11 23:40:56,029] : No: 43	CYCLES: 35	 RAFT:50277939.0	best result: 29
[INFO] [auto_tune] [2021-10-11 23:40:56,030] : No: 44	CYCLES: 59	 RAFT:43367956.0	best result: 29
[INFO] [auto_tune] [2021-10-11 23:40:56,030] : No: 45	CYCLES: 40	 RAFT:500786268.0	best result: 29
[INFO] [auto_tune] [2021-10-11 23:40:56,030] : No: 46	CYCLES: 47	 RAFT:48614098.0	best result: 29
[INFO] [auto_tune] [2021-10-11 23:40:56,031] : No: 47	CYCLES: 35	 RAFT:50277939.0	best result: 29
[INFO] [auto_tune] [2021-10-11 23:40:56,031] : No: 48	CYCLES: 40	 RAFT:47646438.0	best result: 29
[INFO] [auto_tune] [2021-10-11 23:40:56,031] : No: 49	CYCLES: 40	 RAFT:47646438.0	best result: 29
[INFO] [auto_tune] [2021-10-11 23:40:56,031] : [986661388.0, 986661388.0, 571822459.0, 328887129.0, 437982483.0, 473944879.0, 392747704.0, 571822459.0, 473944879.0, 437982483.0]
[INFO] [auto_tune] [2021-10-11 23:40:56,031] : the account of feasibility is not enough,                 then batch_size is: 5000;
[INFO] [auto_tune] [2021-10-11 23:41:02,531] : No: 0	CYCLES: 34	 RAFT:437982483.0	best result: 29
[INFO] [auto_tune] [2021-10-11 23:41:02,532] : No: 1	CYCLES: 34	 RAFT:328887129.0	best result: 29
[INFO] [auto_tune] [2021-10-11 23:41:02,532] : No: 2	CYCLES: 35	 RAFT:437982483.0	best result: 29
[INFO] [auto_tune] [2021-10-11 23:41:02,532] : No: 3	CYCLES: 32	 RAFT:437982483.0	best result: 29
[INFO] [auto_tune] [2021-10-11 23:41:02,533] : No: 4	CYCLES: 37	 RAFT:571822459.0	best result: 29
[INFO] [auto_tune] [2021-10-11 23:41:02,533] : No: 5	CYCLES: 30	 RAFT:571822459.0	best result: 29
[INFO] [auto_tune] [2021-10-11 23:41:02,533] : No: 6	CYCLES: 33	 RAFT:986661388.0	best result: 29
[INFO] [auto_tune] [2021-10-11 23:41:02,534] : No: 7	CYCLES: 32	 RAFT:392747704.0	best result: 29
[INFO] [auto_tune] [2021-10-11 23:41:02,534] : No: 8	CYCLES: 32	 RAFT:328887129.0	best result: 29
[INFO] [auto_tune] [2021-10-11 23:41:02,534] : [986661388.0, 986661388.0, 571822459.0, 328887129.0, 437982483.0, 473944879.0, 392747704.0, 571822459.0, 473944879.0, 437982483.0]
[INFO] [auto_tune] [2021-10-11 23:41:33,333] : No: 0	CYCLES: 37	 RAFT:47646438.0	best result: 29
[INFO] [auto_tune] [2021-10-11 23:41:33,334] : No: 1	CYCLES: 34	 RAFT:245855385.0	best result: 29
[INFO] [auto_tune] [2021-10-11 23:41:33,334] : No: 2	CYCLES: 32	 RAFT:356332408.0	best result: 29
[INFO] [auto_tune] [2021-10-11 23:41:33,334] : No: 3	CYCLES: 34	 RAFT:562985661.0	best result: 29
[INFO] [auto_tune] [2021-10-11 23:41:33,335] : No: 4	CYCLES: 28	 RAFT:428960662.0	best result: 28
[INFO] [auto_tune] [2021-10-11 23:41:33,335] : No: 5	CYCLES: 29	 RAFT:986661388.0	best result: 28
[INFO] [auto_tune] [2021-10-11 23:41:33,335] : No: 6	CYCLES: 45	 RAFT:161764244.0	best result: 28
[INFO] [auto_tune] [2021-10-11 23:41:33,336] : No: 7	CYCLES: 34	 RAFT:554136706.0	best result: 28
[INFO] [auto_tune] [2021-10-11 23:41:33,336] : No: 8	CYCLES: 29	 RAFT:1150988748.0	best result: 28
[INFO] [auto_tune] [2021-10-11 23:41:33,336] : No: 9	CYCLES: 41	 RAFT:45876955.0	best result: 28
[INFO] [auto_tune] [2021-10-11 23:41:33,336] : No: 10	CYCLES: 113	 RAFT:76593306.0	best result: 28
[INFO] [auto_tune] [2021-10-11 23:41:33,337] : No: 11	CYCLES: 61	 RAFT:1031235227.0	best result: 28
[INFO] [auto_tune] [2021-10-11 23:41:33,337] : No: 12	CYCLES: 27	 RAFT:545275569.0	best result: 27
[INFO] [auto_tune] [2021-10-11 23:41:33,337] : No: 13	CYCLES: 77	 RAFT:689339762.0	best result: 27
[INFO] [auto_tune] [2021-10-11 23:41:33,337] : No: 14	CYCLES: 47	 RAFT:264397728.0	best result: 27
[INFO] [auto_tune] [2021-10-11 23:41:33,338] : No: 15	CYCLES: 31	 RAFT:986661388.0	best result: 27
[INFO] [auto_tune] [2021-10-11 23:41:33,338] : No: 16	CYCLES: 35	 RAFT:473944879.0	best result: 27
[INFO] [auto_tune] [2021-10-11 23:41:33,338] : No: 17	CYCLES: 38	 RAFT:903979061.0	best result: 27
[INFO] [auto_tune] [2021-10-11 23:41:33,339] : No: 18	CYCLES: 31	 RAFT:473944879.0	best result: 27
[INFO] [auto_tune] [2021-10-11 23:41:33,339] : No: 19	CYCLES: 32	 RAFT:328887129.0	best result: 27
[INFO] [auto_tune] [2021-10-11 23:41:33,339] : No: 20	CYCLES: 47	 RAFT:343745075.0	best result: 27
[INFO] [auto_tune] [2021-10-11 23:41:33,340] : No: 21	CYCLES: 34	 RAFT:49864775.0	best result: 27
[INFO] [auto_tune] [2021-10-11 23:41:33,340] : No: 22	CYCLES: 79	 RAFT:76593306.0	best result: 27
[INFO] [auto_tune] [2021-10-11 23:41:33,340] : No: 23	CYCLES: 43	 RAFT:48762739.0	best result: 27
[INFO] [auto_tune] [2021-10-11 23:41:33,341] : No: 24	CYCLES: 54	 RAFT:43367956.0	best result: 27
[INFO] [auto_tune] [2021-10-11 23:41:33,341] : No: 25	CYCLES: 40	 RAFT:485292734.0	best result: 27
[INFO] [auto_tune] [2021-10-11 23:41:33,341] : No: 26	CYCLES: 51	 RAFT:47390379.0	best result: 27
[INFO] [auto_tune] [2021-10-11 23:41:33,341] : No: 27	CYCLES: 33	 RAFT:554136706.0	best result: 27
[INFO] [auto_tune] [2021-10-11 23:41:33,342] : No: 28	CYCLES: 33	 RAFT:903979061.0	best result: 27
[INFO] [auto_tune] [2021-10-11 23:41:33,342] : No: 29	CYCLES: 42	 RAFT:45389299.0	best result: 27
[INFO] [auto_tune] [2021-10-11 23:41:33,342] : No: 30	CYCLES: 37	 RAFT:681782185.0	best result: 27
[INFO] [auto_tune] [2021-10-11 23:41:33,343] : No: 31	CYCLES: 42	 RAFT:328887129.0	best result: 27
[INFO] [auto_tune] [2021-10-11 23:41:33,343] : No: 32	CYCLES: 117	 RAFT:45554501.0	best result: 27
[INFO] [auto_tune] [2021-10-11 23:41:33,343] : No: 33	CYCLES: 33	 RAFT:848663935.0	best result: 27
[INFO] [auto_tune] [2021-10-11 23:41:33,343] : No: 34	CYCLES: 95	 RAFT:114581691.0	best result: 27
[INFO] [auto_tune] [2021-10-11 23:41:33,344] : No: 35	CYCLES: 36	 RAFT:49998030.0	best result: 27
[INFO] [auto_tune] [2021-10-11 23:41:33,344] : No: 36	CYCLES: 32	 RAFT:319713073.0	best result: 27
[INFO] [auto_tune] [2021-10-11 23:41:33,344] : No: 37	CYCLES: 46	 RAFT:161764244.0	best result: 27
[INFO] [auto_tune] [2021-10-11 23:41:33,345] : No: 38	CYCLES: 32	 RAFT:392747704.0	best result: 27
[INFO] [auto_tune] [2021-10-11 23:41:33,345] : No: 39	CYCLES: 42	 RAFT:45210261.0	best result: 27
[INFO] [auto_tune] [2021-10-11 23:41:33,345] : No: 40	CYCLES: 53	 RAFT:43911170.0	best result: 27
[INFO] [auto_tune] [2021-10-11 23:41:33,345] : No: 41	CYCLES: 33	 RAFT:48152597.0	best result: 27
[INFO] [auto_tune] [2021-10-11 23:41:33,346] : No: 42	CYCLES: 47	 RAFT:356332408.0	best result: 27
[INFO] [auto_tune] [2021-10-11 23:41:33,346] : No: 43	CYCLES: 32	 RAFT:347196770.0	best result: 27
[INFO] [auto_tune] [2021-10-11 23:41:33,346] : No: 44	CYCLES: 44	 RAFT:48762739.0	best result: 27
[INFO] [auto_tune] [2021-10-11 23:41:33,346] : No: 45	CYCLES: 45	 RAFT:44823494.0	best result: 27
[INFO] [auto_tune] [2021-10-11 23:41:33,347] : No: 46	CYCLES: 72	 RAFT:689339762.0	best result: 27
[INFO] [auto_tune] [2021-10-11 23:41:33,347] : No: 47	CYCLES: 30	 RAFT:500786268.0	best result: 27
[INFO] [auto_tune] [2021-10-11 23:41:33,347] : No: 48	CYCLES: 45	 RAFT:356332408.0	best result: 27
[INFO] [auto_tune] [2021-10-11 23:41:33,348] : No: 49	CYCLES: 30	 RAFT:473944879.0	best result: 27
[INFO] [auto_tune] [2021-10-11 23:41:33,348] : [545275569.0, 428960662.0, 986661388.0, 986661388.0, 571822459.0, 328887129.0, 437982483.0, 473944879.0, 392747704.0, 986661388.0]
[INFO] [auto_tune] [2021-10-11 23:41:33,348] : the account of feasibility is not enough,                 then batch_size is: 5000;
[INFO] [auto_tune] [2021-10-11 23:41:44,828] : No: 0	CYCLES: 33	 RAFT:986661388.0	best result: 27
[INFO] [auto_tune] [2021-10-11 23:41:44,829] : No: 1	CYCLES: 30	 RAFT:473944879.0	best result: 27
[INFO] [auto_tune] [2021-10-11 23:41:44,829] : No: 2	CYCLES: 32	 RAFT:571822459.0	best result: 27
[INFO] [auto_tune] [2021-10-11 23:41:44,829] : No: 3	CYCLES: 38	 RAFT:392747704.0	best result: 27
[INFO] [auto_tune] [2021-10-11 23:41:44,829] : No: 4	CYCLES: 29	 RAFT:986661388.0	best result: 27
[INFO] [auto_tune] [2021-10-11 23:41:44,830] : No: 5	CYCLES: 32	 RAFT:428960662.0	best result: 27
[INFO] [auto_tune] [2021-10-11 23:41:44,830] : No: 6	CYCLES: 30	 RAFT:328887129.0	best result: 27
[INFO] [auto_tune] [2021-10-11 23:41:44,830] : No: 7	CYCLES: 32	 RAFT:986661388.0	best result: 27
[INFO] [auto_tune] [2021-10-11 23:41:44,831] : No: 8	CYCLES: 32	 RAFT:986661388.0	best result: 27
[INFO] [auto_tune] [2021-10-11 23:41:44,831] : No: 9	CYCLES: 31	 RAFT:428960662.0	best result: 27
[INFO] [auto_tune] [2021-10-11 23:41:44,831] : No: 10	CYCLES: 31	 RAFT:328887129.0	best result: 27
[INFO] [auto_tune] [2021-10-11 23:41:44,832] : No: 11	CYCLES: 30	 RAFT:428960662.0	best result: 27
[INFO] [auto_tune] [2021-10-11 23:41:44,832] : No: 12	CYCLES: 38	 RAFT:437982483.0	best result: 27
[INFO] [auto_tune] [2021-10-11 23:41:44,832] : No: 13	CYCLES: 35	 RAFT:571822459.0	best result: 27
[INFO] [auto_tune] [2021-10-11 23:41:44,832] : No: 14	CYCLES: 30	 RAFT:428960662.0	best result: 27
[INFO] [auto_tune] [2021-10-11 23:41:44,833] : No: 15	CYCLES: 41	 RAFT:428960662.0	best result: 27
[INFO] [auto_tune] [2021-10-11 23:41:44,833] : No: 16	CYCLES: 31	 RAFT:437982483.0	best result: 27
[INFO] [auto_tune] [2021-10-11 23:41:44,833] : No: 17	CYCLES: 39	 RAFT:428960662.0	best result: 27
[INFO] [auto_tune] [2021-10-11 23:41:44,833] : [545275569.0, 428960662.0, 986661388.0, 986661388.0, 571822459.0, 328887129.0, 437982483.0, 473944879.0, 392747704.0, 986661388.0]
[INFO] [auto_tune] [2021-10-11 23:42:15,805] : No: 0	CYCLES: 47	 RAFT:347196770.0	best result: 27
[INFO] [auto_tune] [2021-10-11 23:42:15,805] : No: 1	CYCLES: 55	 RAFT:1031235227.0	best result: 27
[INFO] [auto_tune] [2021-10-11 23:42:15,806] : No: 2	CYCLES: 41	 RAFT:513481951.0	best result: 27
[INFO] [auto_tune] [2021-10-11 23:42:15,806] : No: 3	CYCLES: 87	 RAFT:47643913.0	best result: 27
[INFO] [auto_tune] [2021-10-11 23:42:15,806] : No: 4	CYCLES: 107	 RAFT:115162535.0	best result: 27
[INFO] [auto_tune] [2021-10-11 23:42:15,807] : No: 5	CYCLES: 38	 RAFT:545275569.0	best result: 27
[INFO] [auto_tune] [2021-10-11 23:42:15,807] : No: 6	CYCLES: 41	 RAFT:171160650.0	best result: 27
[INFO] [auto_tune] [2021-10-11 23:42:15,807] : No: 7	CYCLES: 48	 RAFT:328887129.0	best result: 27
[INFO] [auto_tune] [2021-10-11 23:42:15,808] : No: 8	CYCLES: 77	 RAFT:517659306.0	best result: 27
[INFO] [auto_tune] [2021-10-11 23:42:15,808] : No: 9	CYCLES: 33	 RAFT:301326353.0	best result: 27
[INFO] [auto_tune] [2021-10-11 23:42:15,808] : No: 10	CYCLES: 48	 RAFT:319713073.0	best result: 27
[INFO] [auto_tune] [2021-10-11 23:42:15,808] : No: 11	CYCLES: 43	 RAFT:46301607.0	best result: 27
[INFO] [auto_tune] [2021-10-11 23:42:15,809] : No: 12	CYCLES: 58	 RAFT:229779920.0	best result: 27
[INFO] [auto_tune] [2021-10-11 23:42:15,809] : No: 13	CYCLES: 37	 RAFT:562985661.0	best result: 27
[INFO] [auto_tune] [2021-10-11 23:42:15,809] : No: 14	CYCLES: 44	 RAFT:356332408.0	best result: 27
[INFO] [auto_tune] [2021-10-11 23:42:15,810] : No: 15	CYCLES: 32	 RAFT:959139219.0	best result: 27
[INFO] [auto_tune] [2021-10-11 23:42:15,810] : No: 16	CYCLES: 54	 RAFT:264397728.0	best result: 27
[INFO] [auto_tune] [2021-10-11 23:42:15,810] : No: 17	CYCLES: 30	 RAFT:319713073.0	best result: 27
[INFO] [auto_tune] [2021-10-11 23:42:15,810] : No: 18	CYCLES: 31	 RAFT:562985661.0	best result: 27
[INFO] [auto_tune] [2021-10-11 23:42:15,811] : No: 19	CYCLES: 29	 RAFT:959139219.0	best result: 27
[INFO] [auto_tune] [2021-10-11 23:42:15,811] : No: 20	CYCLES: 41	 RAFT:848663935.0	best result: 27
[INFO] [auto_tune] [2021-10-11 23:42:15,811] : No: 21	CYCLES: 74	 RAFT:44391299.0	best result: 27
[INFO] [auto_tune] [2021-10-11 23:42:15,812] : No: 22	CYCLES: 38	 RAFT:48086918.0	best result: 27
[INFO] [auto_tune] [2021-10-11 23:42:15,812] : No: 23	CYCLES: 71	 RAFT:172553102.0	best result: 27
[INFO] [auto_tune] [2021-10-11 23:42:15,812] : No: 24	CYCLES: 146	 RAFT:36069705.0	best result: 27
[INFO] [auto_tune] [2021-10-11 23:42:15,812] : No: 25	CYCLES: 46	 RAFT:356332408.0	best result: 27
[INFO] [auto_tune] [2021-10-11 23:42:15,813] : No: 26	CYCLES: 77	 RAFT:517659306.0	best result: 27
[INFO] [auto_tune] [2021-10-11 23:42:15,813] : No: 27	CYCLES: 57	 RAFT:49932645.0	best result: 27
[INFO] [auto_tune] [2021-10-11 23:42:15,813] : No: 28	CYCLES: 36	 RAFT:959139219.0	best result: 27
[INFO] [auto_tune] [2021-10-11 23:42:15,813] : No: 29	CYCLES: 53	 RAFT:264397728.0	best result: 27
[INFO] [auto_tune] [2021-10-11 23:42:15,814] : No: 30	CYCLES: 43	 RAFT:653831138.0	best result: 27
[INFO] [auto_tune] [2021-10-11 23:42:15,814] : No: 31	CYCLES: 37	 RAFT:50059637.0	best result: 27
[INFO] [auto_tune] [2021-10-11 23:42:15,814] : No: 32	CYCLES: 56	 RAFT:1031235227.0	best result: 27
[INFO] [auto_tune] [2021-10-11 23:42:15,815] : No: 33	CYCLES: 46	 RAFT:347196770.0	best result: 27
[INFO] [auto_tune] [2021-10-11 23:42:15,815] : No: 34	CYCLES: 29	 RAFT:986661388.0	best result: 27
[INFO] [auto_tune] [2021-10-11 23:42:15,815] : No: 35	CYCLES: 49	 RAFT:328887129.0	best result: 27
[INFO] [auto_tune] [2021-10-11 23:42:15,815] : No: 36	CYCLES: 53	 RAFT:43911170.0	best result: 27
[INFO] [auto_tune] [2021-10-11 23:42:15,816] : No: 37	CYCLES: 36	 RAFT:264397728.0	best result: 27
[INFO] [auto_tune] [2021-10-11 23:42:15,816] : No: 38	CYCLES: 50	 RAFT:44823494.0	best result: 27
[INFO] [auto_tune] [2021-10-11 23:42:15,816] : No: 39	CYCLES: 41	 RAFT:47391079.0	best result: 27
[INFO] [auto_tune] [2021-10-11 23:42:15,817] : No: 40	CYCLES: 60	 RAFT:945943893.0	best result: 27
[INFO] [auto_tune] [2021-10-11 23:42:15,817] : No: 41	CYCLES: 73	 RAFT:44391299.0	best result: 27
[INFO] [auto_tune] [2021-10-11 23:42:15,817] : No: 42	CYCLES: 104	 RAFT:115162535.0	best result: 27
[INFO] [auto_tune] [2021-10-11 23:42:15,817] : No: 43	CYCLES: 31	 RAFT:392747704.0	best result: 27
[INFO] [auto_tune] [2021-10-11 23:42:15,818] : No: 44	CYCLES: 38	 RAFT:473944879.0	best result: 27
[INFO] [auto_tune] [2021-10-11 23:42:15,818] : No: 45	CYCLES: 35	 RAFT:793193185.0	best result: 27
[INFO] [auto_tune] [2021-10-11 23:42:15,818] : No: 46	CYCLES: 31	 RAFT:473944879.0	best result: 27
[INFO] [auto_tune] [2021-10-11 23:42:15,819] : No: 47	CYCLES: 40	 RAFT:171160650.0	best result: 27
[INFO] [auto_tune] [2021-10-11 23:42:15,819] : No: 48	CYCLES: 51	 RAFT:485292734.0	best result: 27
[INFO] [auto_tune] [2021-10-11 23:42:15,819] : No: 49	CYCLES: 65	 RAFT:860531044.0	best result: 27
[INFO] [auto_tune] [2021-10-11 23:42:15,819] : [545275569.0, 428960662.0, 986661388.0, 986661388.0, 571822459.0, 328887129.0, 437982483.0, 473944879.0, 392747704.0, 986661388.0]
[INFO] [auto_tune] [2021-10-11 23:42:15,819] : the account of feasibility is not enough,                 then batch_size is: 5000;
[INFO] [auto_tune] [2021-10-11 23:42:23,452] : No: 0	CYCLES: 48	 RAFT:328887129.0	best result: 27
[INFO] [auto_tune] [2021-10-11 23:42:23,452] : No: 1	CYCLES: 32	 RAFT:392747704.0	best result: 27
[INFO] [auto_tune] [2021-10-11 23:42:23,452] : No: 2	CYCLES: 43	 RAFT:437982483.0	best result: 27
[INFO] [auto_tune] [2021-10-11 23:42:23,453] : No: 3	CYCLES: 32	 RAFT:437982483.0	best result: 27
[INFO] [auto_tune] [2021-10-11 23:42:23,453] : No: 4	CYCLES: 31	 RAFT:328887129.0	best result: 27
[INFO] [auto_tune] [2021-10-11 23:42:23,453] : No: 5	CYCLES: 30	 RAFT:571822459.0	best result: 27
[INFO] [auto_tune] [2021-10-11 23:42:23,453] : No: 6	CYCLES: 32	 RAFT:328887129.0	best result: 27
[INFO] [auto_tune] [2021-10-11 23:42:23,454] : No: 7	CYCLES: 31	 RAFT:428960662.0	best result: 27
[INFO] [auto_tune] [2021-10-11 23:42:23,454] : No: 8	CYCLES: 30	 RAFT:437982483.0	best result: 27
[INFO] [auto_tune] [2021-10-11 23:42:23,454] : No: 9	CYCLES: 29	 RAFT:571822459.0	best result: 27
[INFO] [auto_tune] [2021-10-11 23:42:23,455] : No: 10	CYCLES: 41	 RAFT:428960662.0	best result: 27
[INFO] [auto_tune] [2021-10-11 23:42:23,455] : [545275569.0, 428960662.0, 986661388.0, 986661388.0, 571822459.0, 328887129.0, 437982483.0, 473944879.0, 392747704.0, 986661388.0]
[INFO] [auto_tune] [2021-10-11 23:42:53,621] : No: 0	CYCLES: 46	 RAFT:45389299.0	best result: 27
[INFO] [auto_tune] [2021-10-11 23:42:53,622] : No: 1	CYCLES: 35	 RAFT:264397728.0	best result: 27
[INFO] [auto_tune] [2021-10-11 23:42:53,622] : No: 2	CYCLES: 39	 RAFT:48152597.0	best result: 27
[INFO] [auto_tune] [2021-10-11 23:42:53,622] : No: 3	CYCLES: 43	 RAFT:681782185.0	best result: 27
[INFO] [auto_tune] [2021-10-11 23:42:53,622] : No: 4	CYCLES: 30	 RAFT:392747704.0	best result: 27
[INFO] [auto_tune] [2021-10-11 23:42:53,623] : No: 5	CYCLES: 40	 RAFT:500786268.0	best result: 27
[INFO] [auto_tune] [2021-10-11 23:42:53,623] : No: 6	CYCLES: 75	 RAFT:689339762.0	best result: 27
[INFO] [auto_tune] [2021-10-11 23:42:53,624] : No: 7	CYCLES: 54	 RAFT:286843681.0	best result: 27
[INFO] [auto_tune] [2021-10-11 23:42:53,624] : No: 8	CYCLES: 66	 RAFT:45020399.0	best result: 27
[INFO] [auto_tune] [2021-10-11 23:42:53,625] : No: 9	CYCLES: 58	 RAFT:229779920.0	best result: 27
[INFO] [auto_tune] [2021-10-11 23:42:53,625] : No: 10	CYCLES: 30	 RAFT:571822459.0	best result: 27
[INFO] [auto_tune] [2021-10-11 23:42:53,625] : No: 11	CYCLES: 55	 RAFT:286843681.0	best result: 27
[INFO] [auto_tune] [2021-10-11 23:42:53,626] : No: 12	CYCLES: 38	 RAFT:653831138.0	best result: 27
[INFO] [auto_tune] [2021-10-11 23:42:53,626] : No: 13	CYCLES: 67	 RAFT:49457597.0	best result: 27
[INFO] [auto_tune] [2021-10-11 23:42:53,626] : No: 14	CYCLES: 34	 RAFT:903979061.0	best result: 27
[INFO] [auto_tune] [2021-10-11 23:42:53,627] : No: 15	CYCLES: 37	 RAFT:50059637.0	best result: 27
[INFO] [auto_tune] [2021-10-11 23:42:53,627] : No: 16	CYCLES: 41	 RAFT:47005151.0	best result: 27
[INFO] [auto_tune] [2021-10-11 23:42:53,627] : No: 17	CYCLES: 41	 RAFT:49458331.0	best result: 27
[INFO] [auto_tune] [2021-10-11 23:42:53,628] : No: 18	CYCLES: 59	 RAFT:42409885.0	best result: 27
[INFO] [auto_tune] [2021-10-11 23:42:53,628] : No: 19	CYCLES: 33	 RAFT:653831138.0	best result: 27
[INFO] [auto_tune] [2021-10-11 23:42:53,628] : No: 20	CYCLES: 207	 RAFT:22201892.0	best result: 27
[INFO] [auto_tune] [2021-10-11 23:42:53,629] : No: 21	CYCLES: 36	 RAFT:217943712.0	best result: 27
[INFO] [auto_tune] [2021-10-11 23:42:53,629] : No: 22	CYCLES: 45	 RAFT:161764244.0	best result: 27
[INFO] [auto_tune] [2021-10-11 23:42:53,629] : No: 23	CYCLES: 62	 RAFT:217943712.0	best result: 27
[INFO] [auto_tune] [2021-10-11 23:42:53,630] : No: 24	CYCLES: 77	 RAFT:76593306.0	best result: 27
[INFO] [auto_tune] [2021-10-11 23:42:53,630] : No: 25	CYCLES: 48	 RAFT:301326353.0	best result: 27
[INFO] [auto_tune] [2021-10-11 23:42:53,631] : No: 26	CYCLES: 41	 RAFT:46899291.0	best result: 27
[INFO] [auto_tune] [2021-10-11 23:42:53,631] : No: 27	CYCLES: 31	 RAFT:1150988748.0	best result: 27
[INFO] [auto_tune] [2021-10-11 23:42:53,631] : No: 28	CYCLES: 33	 RAFT:356332408.0	best result: 27
[INFO] [auto_tune] [2021-10-11 23:42:53,632] : No: 29	CYCLES: 41	 RAFT:485292734.0	best result: 27
[INFO] [auto_tune] [2021-10-11 23:42:53,632] : No: 30	CYCLES: 37	 RAFT:217943712.0	best result: 27
[INFO] [auto_tune] [2021-10-11 23:42:53,632] : No: 31	CYCLES: 41	 RAFT:46301607.0	best result: 27
[INFO] [auto_tune] [2021-10-11 23:42:53,633] : No: 32	CYCLES: 36	 RAFT:301326353.0	best result: 27
[INFO] [auto_tune] [2021-10-11 23:42:53,633] : No: 33	CYCLES: 35	 RAFT:245855385.0	best result: 27
[INFO] [auto_tune] [2021-10-11 23:42:53,633] : No: 34	CYCLES: 62	 RAFT:49715595.0	best result: 27
[INFO] [auto_tune] [2021-10-11 23:42:53,634] : No: 35	CYCLES: 33	 RAFT:282887978.0	best result: 27
[INFO] [auto_tune] [2021-10-11 23:42:53,634] : No: 36	CYCLES: 45	 RAFT:48614098.0	best result: 27
[INFO] [auto_tune] [2021-10-11 23:42:53,634] : No: 37	CYCLES: 51	 RAFT:44823494.0	best result: 27
[INFO] [auto_tune] [2021-10-11 23:42:53,635] : No: 38	CYCLES: 58	 RAFT:227260728.0	best result: 27
[INFO] [auto_tune] [2021-10-11 23:42:53,635] : No: 39	CYCLES: 63	 RAFT:229779920.0	best result: 27
[INFO] [auto_tune] [2021-10-11 23:42:53,635] : No: 40	CYCLES: 31	 RAFT:392747704.0	best result: 27
[INFO] [auto_tune] [2021-10-11 23:42:53,636] : No: 41	CYCLES: 33	 RAFT:264397728.0	best result: 27
[INFO] [auto_tune] [2021-10-11 23:42:53,636] : No: 42	CYCLES: 60	 RAFT:945943893.0	best result: 27
[INFO] [auto_tune] [2021-10-11 23:42:53,637] : No: 43	CYCLES: 55	 RAFT:245855385.0	best result: 27
[INFO] [auto_tune] [2021-10-11 23:42:53,637] : No: 44	CYCLES: 30	 RAFT:986661388.0	best result: 27
[INFO] [auto_tune] [2021-10-11 23:42:53,637] : No: 45	CYCLES: 33	 RAFT:356332408.0	best result: 27
[INFO] [auto_tune] [2021-10-11 23:42:53,638] : No: 46	CYCLES: 44	 RAFT:45876955.0	best result: 27
[INFO] [auto_tune] [2021-10-11 23:42:53,638] : No: 47	CYCLES: 66	 RAFT:49457597.0	best result: 27
[INFO] [auto_tune] [2021-10-11 23:42:53,638] : No: 48	CYCLES: 42	 RAFT:737566156.0	best result: 27
[INFO] [auto_tune] [2021-10-11 23:42:53,639] : No: 49	CYCLES: 60	 RAFT:42409885.0	best result: 27
[INFO] [auto_tune] [2021-10-11 23:42:53,639] : [545275569.0, 428960662.0, 986661388.0, 986661388.0, 571822459.0, 328887129.0, 437982483.0, 473944879.0, 392747704.0, 986661388.0]
[INFO] [auto_tune] [2021-10-11 23:42:53,639] : the account of feasibility is not enough,                 then batch_size is: 5000;
[INFO] [auto_tune] [2021-10-11 23:43:04,912] : No: 0	CYCLES: 33	 RAFT:428960662.0	best result: 27
[INFO] [auto_tune] [2021-10-11 23:43:04,912] : No: 1	CYCLES: 31	 RAFT:986661388.0	best result: 27
[INFO] [auto_tune] [2021-10-11 23:43:04,913] : No: 2	CYCLES: 43	 RAFT:328887129.0	best result: 27
[INFO] [auto_tune] [2021-10-11 23:43:04,913] : No: 3	CYCLES: 34	 RAFT:328887129.0	best result: 27
[INFO] [auto_tune] [2021-10-11 23:43:04,913] : No: 4	CYCLES: 31	 RAFT:428960662.0	best result: 27
[INFO] [auto_tune] [2021-10-11 23:43:04,914] : No: 5	CYCLES: 31	 RAFT:428960662.0	best result: 27
[INFO] [auto_tune] [2021-10-11 23:43:04,914] : No: 6	CYCLES: 31	 RAFT:571822459.0	best result: 27
[INFO] [auto_tune] [2021-10-11 23:43:04,914] : No: 7	CYCLES: 30	 RAFT:328887129.0	best result: 27
[INFO] [auto_tune] [2021-10-11 23:43:04,914] : No: 8	CYCLES: 32	 RAFT:473944879.0	best result: 27
[INFO] [auto_tune] [2021-10-11 23:43:04,915] : No: 9	CYCLES: 31	 RAFT:437982483.0	best result: 27
[INFO] [auto_tune] [2021-10-11 23:43:04,915] : No: 10	CYCLES: 37	 RAFT:428960662.0	best result: 27
[INFO] [auto_tune] [2021-10-11 23:43:04,915] : No: 11	CYCLES: 38	 RAFT:437982483.0	best result: 27
[INFO] [auto_tune] [2021-10-11 23:43:04,916] : No: 12	CYCLES: 29	 RAFT:986661388.0	best result: 27
[INFO] [auto_tune] [2021-10-11 23:43:04,916] : No: 13	CYCLES: 31	 RAFT:437982483.0	best result: 27
[INFO] [auto_tune] [2021-10-11 23:43:04,916] : No: 14	CYCLES: 31	 RAFT:328887129.0	best result: 27
[INFO] [auto_tune] [2021-10-11 23:43:04,917] : No: 15	CYCLES: 31	 RAFT:545275569.0	best result: 27
[INFO] [auto_tune] [2021-10-11 23:43:04,917] : No: 16	CYCLES: 31	 RAFT:545275569.0	best result: 27
[INFO] [auto_tune] [2021-10-11 23:43:04,917] : [545275569.0, 428960662.0, 986661388.0, 986661388.0, 571822459.0, 328887129.0, 437982483.0, 473944879.0, 392747704.0, 986661388.0]
[INFO] [auto_tune] [2021-10-11 23:43:36,893] : No: 0	CYCLES: 34	 RAFT:347196770.0	best result: 27
[INFO] [auto_tune] [2021-10-11 23:43:36,894] : No: 1	CYCLES: 29	 RAFT:428960662.0	best result: 27
[INFO] [auto_tune] [2021-10-11 23:43:36,894] : No: 2	CYCLES: 123	 RAFT:345487607.0	best result: 27
[INFO] [auto_tune] [2021-10-11 23:43:36,894] : No: 3	CYCLES: 45	 RAFT:45722063.0	best result: 27
[INFO] [auto_tune] [2021-10-11 23:43:36,894] : No: 4	CYCLES: 56	 RAFT:42750937.0	best result: 27
[INFO] [auto_tune] [2021-10-11 23:43:36,895] : No: 5	CYCLES: 29	 RAFT:986661388.0	best result: 27
[INFO] [auto_tune] [2021-10-11 23:43:36,895] : No: 6	CYCLES: 123	 RAFT:345487607.0	best result: 27
[INFO] [auto_tune] [2021-10-11 23:43:36,895] : No: 7	CYCLES: 34	 RAFT:264397728.0	best result: 27
[INFO] [auto_tune] [2021-10-11 23:43:36,896] : No: 8	CYCLES: 38	 RAFT:571822459.0	best result: 27
[INFO] [auto_tune] [2021-10-11 23:43:36,896] : No: 9	CYCLES: 56	 RAFT:227260728.0	best result: 27
[INFO] [auto_tune] [2021-10-11 23:43:36,896] : No: 10	CYCLES: 51	 RAFT:47645807.0	best result: 27
[INFO] [auto_tune] [2021-10-11 23:43:36,896] : No: 11	CYCLES: 47	 RAFT:328887129.0	best result: 27
[INFO] [auto_tune] [2021-10-11 23:43:36,897] : No: 12	CYCLES: 62	 RAFT:49715595.0	best result: 27
[INFO] [auto_tune] [2021-10-11 23:43:36,897] : No: 13	CYCLES: 42	 RAFT:161764244.0	best result: 27
[INFO] [auto_tune] [2021-10-11 23:43:36,897] : No: 14	CYCLES: 42	 RAFT:437982483.0	best result: 27
[INFO] [auto_tune] [2021-10-11 23:43:36,898] : No: 15	CYCLES: 54	 RAFT:114581691.0	best result: 27
[INFO] [auto_tune] [2021-10-11 23:43:36,898] : No: 16	CYCLES: 34	 RAFT:1150988748.0	best result: 27
[INFO] [auto_tune] [2021-10-11 23:43:36,898] : No: 17	CYCLES: 72	 RAFT:689339762.0	best result: 27
[INFO] [auto_tune] [2021-10-11 23:43:36,898] : No: 18	CYCLES: 52	 RAFT:315314631.0	best result: 27
[INFO] [auto_tune] [2021-10-11 23:43:36,899] : No: 19	CYCLES: 33	 RAFT:428960662.0	best result: 27
[INFO] [auto_tune] [2021-10-11 23:43:36,899] : No: 20	CYCLES: 136	 RAFT:31204131.0	best result: 27
[INFO] [auto_tune] [2021-10-11 23:43:36,899] : No: 21	CYCLES: 39	 RAFT:217943712.0	best result: 27
[INFO] [auto_tune] [2021-10-11 23:43:36,900] : No: 22	CYCLES: 53	 RAFT:43911170.0	best result: 27
[INFO] [auto_tune] [2021-10-11 23:43:36,900] : No: 23	CYCLES: 47	 RAFT:45389299.0	best result: 27
[INFO] [auto_tune] [2021-10-11 23:43:36,900] : No: 24	CYCLES: 244	 RAFT:38387511.0	best result: 27
[INFO] [auto_tune] [2021-10-11 23:43:36,901] : No: 25	CYCLES: 72	 RAFT:689339762.0	best result: 27
[INFO] [auto_tune] [2021-10-11 23:43:36,901] : No: 26	CYCLES: 51	 RAFT:345487607.0	best result: 27
[INFO] [auto_tune] [2021-10-11 23:43:36,901] : No: 27	CYCLES: 48	 RAFT:356332408.0	best result: 27
[INFO] [auto_tune] [2021-10-11 23:43:36,901] : No: 28	CYCLES: 29	 RAFT:959139219.0	best result: 27
[INFO] [auto_tune] [2021-10-11 23:43:36,902] : No: 29	CYCLES: 36	 RAFT:793193185.0	best result: 27
[INFO] [auto_tune] [2021-10-11 23:43:36,902] : No: 30	CYCLES: 36	 RAFT:49864775.0	best result: 27
[INFO] [auto_tune] [2021-10-11 23:43:36,902] : No: 31	CYCLES: 57	 RAFT:229779920.0	best result: 27
[INFO] [auto_tune] [2021-10-11 23:43:36,902] : No: 32	CYCLES: 147	 RAFT:115162535.0	best result: 27
[INFO] [auto_tune] [2021-10-11 23:43:36,903] : No: 33	CYCLES: 67	 RAFT:49457597.0	best result: 27
[INFO] [auto_tune] [2021-10-11 23:43:36,903] : No: 34	CYCLES: 46	 RAFT:319713073.0	best result: 27
[INFO] [auto_tune] [2021-10-11 23:43:36,903] : No: 35	CYCLES: 64	 RAFT:217943712.0	best result: 27
[INFO] [auto_tune] [2021-10-11 23:43:36,904] : No: 36	CYCLES: 37	 RAFT:50227188.0	best result: 27
[INFO] [auto_tune] [2021-10-11 23:43:36,904] : No: 37	CYCLES: 105	 RAFT:115162535.0	best result: 27
[INFO] [auto_tune] [2021-10-11 23:43:36,904] : No: 38	CYCLES: 41	 RAFT:47005151.0	best result: 27
[INFO] [auto_tune] [2021-10-11 23:43:36,904] : No: 39	CYCLES: 27	 RAFT:428960662.0	best result: 27
[INFO] [auto_tune] [2021-10-11 23:43:36,905] : No: 40	CYCLES: 150	 RAFT:38387511.0	best result: 27
[INFO] [auto_tune] [2021-10-11 23:43:36,905] : No: 41	CYCLES: 63	 RAFT:343745075.0	best result: 27
[INFO] [auto_tune] [2021-10-11 23:43:36,905] : No: 42	CYCLES: 46	 RAFT:45210261.0	best result: 27
[INFO] [auto_tune] [2021-10-11 23:43:36,906] : No: 43	CYCLES: 44	 RAFT:48614098.0	best result: 27
[INFO] [auto_tune] [2021-10-11 23:43:36,906] : No: 44	CYCLES: 41	 RAFT:47479162.0	best result: 27
[INFO] [auto_tune] [2021-10-11 23:43:36,906] : No: 45	CYCLES: 50	 RAFT:328887129.0	best result: 27
[INFO] [auto_tune] [2021-10-11 23:43:36,906] : No: 46	CYCLES: 93	 RAFT:36077033.0	best result: 27
[INFO] [auto_tune] [2021-10-11 23:43:36,907] : No: 47	CYCLES: 32	 RAFT:1068997226.0	best result: 27
[INFO] [auto_tune] [2021-10-11 23:43:36,907] : No: 48	CYCLES: 51	 RAFT:513481951.0	best result: 27
[INFO] [auto_tune] [2021-10-11 23:43:36,907] : No: 49	CYCLES: 137	 RAFT:76593306.0	best result: 27
[INFO] [auto_tune] [2021-10-11 23:43:36,908] : [545275569.0, 428960662.0, 428960662.0, 986661388.0, 986661388.0, 571822459.0, 328887129.0, 437982483.0, 473944879.0, 392747704.0]
[INFO] [auto_tune] [2021-10-11 23:43:36,908] : tunning总用时：0:04:48.808451
从这里开始auto_tune！
param:{'topi_args': {'x': {'ori_shape': [1, 3, 112, 112], 'ori_format': 'NCHW', 'dtype': 'float16'}, 'filter': {'ori_shape': [1, 3, 3, 3], 'ori_format': 'NCHW', 'dtype': 'float16'}, 'bias': None, 'offset_w': None, 'y': {'dtype': 'float16'}, 'strides': (1, 1, 1, 1), 'dilations': (1, 1, 1, 1), 'pads': (2, 2, 2, 2), 'data_format': 'NHWC', 'offset_x': 0, 'kernel_name': 'te_fused_op_depthwise_conv2d_a78f65ab5015ec92_0', 'op_type': 'depthwise_conv2d_forward', 'tune_mode': 'ATC', 'test_case': 'depthwise_conv2d_1_3_112_112_1_3_3_3_fp16_fp16_2_2_2_2_1_1_1_1_False', 'op_type_for_atc': 'fusion_op', 'json_str': '{"SocInfo":{"autoTilingMode":"GA","coreNum":"","coreType":"AiCore","l1Fusion":"false","l2Fusion":"false","l2Mode":"1","op_impl_mode":"high_performance","op_impl_mode_list":[],"socVersion":"Ascend310"},"fusion_op_name":"te_fused_op_depthwise_conv2d_a78f65ab5015ec92_0","l1_size":-1,"op_list":[{"name":"-1_0_trans_TransData_0","output_desc":[{"L1_addr_offset":0,"L1_fusion_type":-1,"L1_workspace_size":-1,"addr_type":0,"data_type":"float16","format":"NC1HWC0","name":"-1_0_trans_TransData_0","ori_format":"NHWC","ori_shape":[1,112,112,3],"shape":[1,1,112,112,16],"slice_offset":[],"split_index":0,"total_shape":[],"use_L1_workspace":0,"valid_shape":[]}],"type":"Data"},{"name":"-1_0_trans_TransData_2","output_desc":[{"L1_addr_offset":0,"L1_fusion_type":-1,"L1_workspace_size":-1,"addr_type":0,"data_type":"float16","format":"C1HWNCoC0","name":"-1_0_trans_TransData_2","ori_format":"NHWC","ori_shape":[1,3,3,3],"shape":[1,3,3,1,16,16],"slice_offset":[],"split_index":0,"total_shape":[],"use_L1_workspace":0,"valid_shape":[]}],"type":"Data"},{"name":"-1_0_DepthwiseConv2DOPT","output_desc":[{"data_type":0,"name":"-1_0_DepthwiseConv2DOPT","shape":"NULL"}],"type":"Data"},{"name":"-1_0_DepthwiseConv2DOPT","output_desc":[{"data_type":0,"name":"-1_0_DepthwiseConv2DOPT","shape":"NULL"}],"type":"Data"},{"func_name":"depthwise_conv2d","id":5,"input_desc":[{"L1_addr_offset":0,"L1_fusion_type":-1,"L1_workspace_size":-1,"addr_type":0,"data_type":"float16","name":"-1_0_trans_TransData_0","ori_format":"NHWC","ori_shape":[1,112,112,3],"shape":[1,1,112,112,16],"slice_offset":[],"split_index":0,"total_shape":[],"use_L1_workspace":0,"valid_shape":[]},{"L1_addr_offset":0,"L1_fusion_type":-1,"L1_workspace_size":-1,"addr_type":0,"data_type":"float16","name":"-1_0_trans_TransData_2","ori_format":"NHWC","ori_shape":[1,3,3,3],"shape":[1,3,3,1,16,16],"slice_offset":[],"split_index":0,"total_shape":[],"use_L1_workspace":0,"valid_shape":[]},{"data_type":0,"name":"-1_0_DepthwiseConv2DOPT","shape":"NULL"},{"data_type":0,"name":"-1_0_DepthwiseConv2DOPT","shape":"NULL"}],"module_name":"impl.depthwise_conv2d","name":"-1_0_DepthwiseConv2D","output_desc":[{"L1_addr_offset":0,"L1_fusion_type":-1,"L1_workspace_size":-1,"addr_type":0,"data_type":"float16","name":"-1_0_DepthwiseConv2D","ori_format":"NHWC","ori_shape":[1,114,114,3],"output_index":0,"shape":[1,1,114,114,16],"slice_offset":[],"split_index":0,"total_shape":[],"use_L1_workspace":0,"valid_shape":[]}],"pattern":"DepthwiseConvolution","prebuild_outs_attrs":{"kwds_args":{},"list_args":[{"L1_addr_offset":0,"L1_fusion_type":-1,"L1_workspace_size":-1,"addr_type":0,"dtype":"float16","format":"NC1HWC0","ori_format":"NHWC","ori_shape":[1,114,114,3],"shape":[1,1,114,114,16],"slice_offset":[],"split_index":0,"total_shape":[],"use_L1_workspace":0,"valid_shape":[]},[1,1,1,1],[1,1,1,1],[2,2,2,2],"NHWC",0]},"py_module_path":"/home/HwHiAiUser/Ascend/ascend-toolkit/20.0.0.RC1/x86_64-linux_gcc7.3.0/opp/op_impl/built-in/ai_core/tbe","type":"DepthwiseConv2D"}]}', 'fusion_op_name': 'te_fused_op_depthwise_conv2d_a78f65ab5015ec92_0', 'input_size_list': [401408, 4608], 'input_type_list': ['float16', 'float16'], 'input_file_list': ['float16@input.data', 'float16@input.data'], 'output_size_list': [415872], 'output_type_list': ['float16'], 'input_memory_type': [0, 0], 'output_memory_type': [0], 'input_l1_addr_list': [], 'output_l1_addr_list': [], 'l1_addr_input_flag': 0, 'slice_offset_list': [[], []], 'valid_shape_list': [[], []], 'platform': 1}, 'shape_args': {'A_shape': [1, 1, 112, 112, 16], 'B_shape': [16, 1, 3, 3, 16], 'C_shape': None, 'A_dtype': 'float16', 'B_dtype': 'float16', 'C_dtype': 'float16', 'mad_dtype': 'float32', 'padl': 2, 'padr': 2, 'padu': 2, 'padd': 2, 'padf': 0, 'padb': 0, 'strideH': 1, 'strideW': 1, 'strideD': 0, 'strideH_expand': 1, 'strideW_expand': 1, 'dilationH': 1, 'dilationW': 1, 'group': 1, 'fused_double_operand_num': 0, 'bias_flag': False, 'op_type': 'depthwise_conv2d_forward', 'platform': 1, 'kernel_name': 'te_fused_op_depthwise_conv2d_a78f65ab5015ec92_0', 'test_case': 'depthwise_conv2d_1_3_112_112_1_3_3_3_fp16_fp16_2_2_2_2_1_1_1_1_False', 'op_name': 'te_fused_op_depthwise_conv2d_a78f65ab5015ec92_0'}}
./repository_ascend310_depthwise_conv2d.json
ATC run success, welcome to the next use.
depthconv1-7循环
ATC start working now, please wait for a moment.
/usr/local/python3.7.5/lib/python3.7/site-packages/pandas/compat/__init__.py:120: UserWarning: Could not import the lzma module. Your installed Python is incomplete. Attempting to use lzma compression will result in a RuntimeError.
  warnings.warn(msg)
[INFO] [auto_tune] [2021-10-11 23:43:46,341] : tuner_index
[INFO] [auto_tune] [2021-10-11 23:43:46,342] : 4
[INFO] [auto_tune] [2021-10-11 23:43:46,356] : Start kernel te_fused_op_depthwise_conv2d_a78f65ab5015ec92_0 auto tuning.Total tuning round would be 30
[INFO] [auto_tune] [2021-10-11 23:43:46,356] : 5616
[INFO] [auto_tune] [2021-10-11 23:43:48,506] : 测试point:113
[INFO] [auto_tune] [2021-10-11 23:44:41,652] : No: 0	CYCLES: 31	 SCORE:1178243114.0	best result: 31
[INFO] [auto_tune] [2021-10-11 23:44:41,652] : No: 1	CYCLES: 32	 SCORE:1150988748.0	best result: 31
[INFO] [auto_tune] [2021-10-11 23:44:41,653] : No: 2	CYCLES: 37	 SCORE:1068997226.0	best result: 31
[INFO] [auto_tune] [2021-10-11 23:44:41,653] : No: 3	CYCLES: 31	 SCORE:1041590311.0	best result: 31
[INFO] [auto_tune] [2021-10-11 23:44:41,653] : No: 4	CYCLES: 56	 SCORE:1031235227.0	best result: 31
[INFO] [auto_tune] [2021-10-11 23:44:41,653] : No: 5	CYCLES: 37	 SCORE:986661388.0	best result: 31
[INFO] [auto_tune] [2021-10-11 23:44:41,654] : No: 6	CYCLES: 29	 SCORE:959139219.0	best result: 29
[INFO] [auto_tune] [2021-10-11 23:44:41,654] : No: 7	CYCLES: 60	 SCORE:945943893.0	best result: 29
[INFO] [auto_tune] [2021-10-11 23:44:41,654] : No: 8	CYCLES: 33	 SCORE:903979061.0	best result: 29
[INFO] [auto_tune] [2021-10-11 23:44:41,655] : No: 9	CYCLES: 66	 SCORE:860531044.0	best result: 29
[INFO] [auto_tune] [2021-10-11 23:44:41,655] : No: 10	CYCLES: 40	 SCORE:848663935.0	best result: 29
[INFO] [auto_tune] [2021-10-11 23:44:41,655] : No: 11	CYCLES: 31	 SCORE:793193185.0	best result: 29
[INFO] [auto_tune] [2021-10-11 23:44:41,656] : No: 12	CYCLES: 38	 SCORE:737566156.0	best result: 29
[INFO] [auto_tune] [2021-10-11 23:44:41,656] : No: 13	CYCLES: 74	 SCORE:689339762.0	best result: 29
[INFO] [auto_tune] [2021-10-11 23:44:41,656] : No: 14	CYCLES: 37	 SCORE:681782185.0	best result: 29
[INFO] [auto_tune] [2021-10-11 23:44:41,656] : No: 15	CYCLES: 39	 SCORE:653831138.0	best result: 29
[INFO] [auto_tune] [2021-10-11 23:44:41,657] : No: 16	CYCLES: 36	 SCORE:571822459.0	best result: 29
[INFO] [auto_tune] [2021-10-11 23:44:41,657] : No: 17	CYCLES: 31	 SCORE:562985661.0	best result: 29
[INFO] [auto_tune] [2021-10-11 23:44:41,657] : No: 18	CYCLES: 37	 SCORE:554136706.0	best result: 29
[INFO] [auto_tune] [2021-10-11 23:44:41,658] : No: 19	CYCLES: 37	 SCORE:545275569.0	best result: 29
[INFO] [auto_tune] [2021-10-11 23:44:41,658] : No: 20	CYCLES: 76	 SCORE:517659306.0	best result: 29
[INFO] [auto_tune] [2021-10-11 23:44:41,658] : No: 21	CYCLES: 39	 SCORE:513481951.0	best result: 29
[INFO] [auto_tune] [2021-10-11 23:44:41,658] : No: 22	CYCLES: 41	 SCORE:500786268.0	best result: 29
[INFO] [auto_tune] [2021-10-11 23:44:41,659] : No: 23	CYCLES: 32	 SCORE:491851506.0	best result: 29
[INFO] [auto_tune] [2021-10-11 23:44:41,659] : No: 24	CYCLES: 52	 SCORE:485292734.0	best result: 29
[INFO] [auto_tune] [2021-10-11 23:44:41,659] : No: 25	CYCLES: 39	 SCORE:482904386.0	best result: 29
[INFO] [auto_tune] [2021-10-11 23:44:41,659] : No: 26	CYCLES: 31	 SCORE:473944879.0	best result: 29
[INFO] [auto_tune] [2021-10-11 23:44:41,660] : No: 27	CYCLES: 29	 SCORE:437982483.0	best result: 29
[INFO] [auto_tune] [2021-10-11 23:44:41,660] : No: 28	CYCLES: 33	 SCORE:428960662.0	best result: 29
[INFO] [auto_tune] [2021-10-11 23:44:41,660] : No: 29	CYCLES: 29	 SCORE:392747704.0	best result: 29
[INFO] [auto_tune] [2021-10-11 23:44:41,661] : No: 30	CYCLES: 42	 SCORE:383662916.0	best result: 29
[INFO] [auto_tune] [2021-10-11 23:44:41,661] : No: 31	CYCLES: 32	 SCORE:356332408.0	best result: 29
[INFO] [auto_tune] [2021-10-11 23:44:41,661] : No: 32	CYCLES: 33	 SCORE:347196770.0	best result: 29
[INFO] [auto_tune] [2021-10-11 23:44:41,661] : No: 33	CYCLES: 95	 SCORE:345487607.0	best result: 29
[INFO] [auto_tune] [2021-10-11 23:44:41,662] : No: 34	CYCLES: 46	 SCORE:343745075.0	best result: 29
[INFO] [auto_tune] [2021-10-11 23:44:41,662] : No: 35	CYCLES: 32	 SCORE:328887129.0	best result: 29
[INFO] [auto_tune] [2021-10-11 23:44:41,662] : No: 36	CYCLES: 44	 SCORE:319713073.0	best result: 29
[INFO] [auto_tune] [2021-10-11 23:44:41,663] : No: 37	CYCLES: 53	 SCORE:315314631.0	best result: 29
[INFO] [auto_tune] [2021-10-11 23:44:41,663] : No: 38	CYCLES: 31	 SCORE:301326353.0	best result: 29
[INFO] [auto_tune] [2021-10-11 23:44:41,663] : No: 39	CYCLES: 52	 SCORE:286843681.0	best result: 29
[INFO] [auto_tune] [2021-10-11 23:44:41,663] : No: 40	CYCLES: 47	 SCORE:282887978.0	best result: 29
[INFO] [auto_tune] [2021-10-11 23:44:41,664] : No: 41	CYCLES: 50	 SCORE:264397728.0	best result: 29
[INFO] [auto_tune] [2021-10-11 23:44:41,664] : No: 42	CYCLES: 34	 SCORE:245855385.0	best result: 29
[INFO] [auto_tune] [2021-10-11 23:44:41,664] : No: 43	CYCLES: 63	 SCORE:229779920.0	best result: 29
[INFO] [auto_tune] [2021-10-11 23:44:41,665] : No: 44	CYCLES: 37	 SCORE:227260728.0	best result: 29
[INFO] [auto_tune] [2021-10-11 23:44:41,665] : No: 45	CYCLES: 60	 SCORE:217943712.0	best result: 29
[INFO] [auto_tune] [2021-10-11 23:44:41,665] : No: 46	CYCLES: 102	 SCORE:172553102.0	best result: 29
[INFO] [auto_tune] [2021-10-11 23:44:41,665] : No: 47	CYCLES: 40	 SCORE:171160650.0	best result: 29
[INFO] [auto_tune] [2021-10-11 23:44:41,666] : No: 48	CYCLES: 45	 SCORE:161764244.0	best result: 29
[INFO] [auto_tune] [2021-10-11 23:44:41,666] : No: 49	CYCLES: 106	 SCORE:115162535.0	best result: 29
[INFO] [auto_tune] [2021-10-11 23:44:41,666] : No: 50	CYCLES: 53	 SCORE:114581691.0	best result: 29
[INFO] [auto_tune] [2021-10-11 23:44:41,666] : No: 51	CYCLES: 58	 SCORE:105104877.0	best result: 29
[INFO] [auto_tune] [2021-10-11 23:44:41,667] : No: 52	CYCLES: 63	 SCORE:95614560.0	best result: 29
[INFO] [auto_tune] [2021-10-11 23:44:41,667] : No: 53	CYCLES: 77	 SCORE:76593306.0	best result: 29
[INFO] [auto_tune] [2021-10-11 23:44:41,667] : No: 54	CYCLES: 150	 SCORE:57517700.0	best result: 29
[INFO] [auto_tune] [2021-10-11 23:44:41,668] : No: 55	CYCLES: 38	 SCORE:50277939.0	best result: 29
[INFO] [auto_tune] [2021-10-11 23:44:41,668] : No: 56	CYCLES: 38	 SCORE:50227188.0	best result: 29
[INFO] [auto_tune] [2021-10-11 23:44:41,668] : No: 57	CYCLES: 37	 SCORE:50059637.0	best result: 29
[INFO] [auto_tune] [2021-10-11 23:44:41,669] : No: 58	CYCLES: 35	 SCORE:49998030.0	best result: 29
[INFO] [auto_tune] [2021-10-11 23:44:41,669] : No: 59	CYCLES: 58	 SCORE:49932645.0	best result: 29
[INFO] [auto_tune] [2021-10-11 23:44:41,669] : No: 60	CYCLES: 33	 SCORE:49864775.0	best result: 29
[INFO] [auto_tune] [2021-10-11 23:44:41,669] : No: 61	CYCLES: 35	 SCORE:49792566.0	best result: 29
[INFO] [auto_tune] [2021-10-11 23:44:41,670] : No: 62	CYCLES: 62	 SCORE:49715595.0	best result: 29
[INFO] [auto_tune] [2021-10-11 23:44:41,670] : No: 63	CYCLES: 40	 SCORE:49635334.0	best result: 29
[INFO] [auto_tune] [2021-10-11 23:44:41,670] : No: 64	CYCLES: 40	 SCORE:49458331.0	best result: 29
[INFO] [auto_tune] [2021-10-11 23:44:41,670] : No: 65	CYCLES: 69	 SCORE:49457597.0	best result: 29
[INFO] [auto_tune] [2021-10-11 23:44:41,671] : No: 66	CYCLES: 41	 SCORE:49257579.0	best result: 29
[INFO] [auto_tune] [2021-10-11 23:44:41,671] : No: 67	CYCLES: 42	 SCORE:49027952.0	best result: 29
[INFO] [auto_tune] [2021-10-11 23:44:41,671] : No: 68	CYCLES: 44	 SCORE:48762739.0	best result: 29
[INFO] [auto_tune] [2021-10-11 23:44:41,672] : No: 69	CYCLES: 72	 SCORE:48761623.0	best result: 29
[INFO] [auto_tune] [2021-10-11 23:44:41,672] : No: 70	CYCLES: 46	 SCORE:48614098.0	best result: 29
[INFO] [auto_tune] [2021-10-11 23:44:41,672] : No: 71	CYCLES: 35	 SCORE:48216328.0	best result: 29
[INFO] [auto_tune] [2021-10-11 23:44:41,672] : No: 72	CYCLES: 37	 SCORE:48152597.0	best result: 29
[INFO] [auto_tune] [2021-10-11 23:44:41,673] : No: 73	CYCLES: 37	 SCORE:48086918.0	best result: 29
[INFO] [auto_tune] [2021-10-11 23:44:41,673] : No: 74	CYCLES: 36	 SCORE:48019201.0	best result: 29
[INFO] [auto_tune] [2021-10-11 23:44:41,673] : No: 75	CYCLES: 40	 SCORE:47646438.0	best result: 29
[INFO] [auto_tune] [2021-10-11 23:44:41,673] : No: 76	CYCLES: 50	 SCORE:47645807.0	best result: 29
[INFO] [auto_tune] [2021-10-11 23:44:41,674] : No: 77	CYCLES: 90	 SCORE:47643913.0	best result: 29
[INFO] [auto_tune] [2021-10-11 23:44:41,674] : No: 78	CYCLES: 38	 SCORE:47564232.0	best result: 29
[INFO] [auto_tune] [2021-10-11 23:44:41,674] : No: 79	CYCLES: 37	 SCORE:47479162.0	best result: 29
[INFO] [auto_tune] [2021-10-11 23:44:41,675] : No: 80	CYCLES: 36	 SCORE:47391079.0	best result: 29
[INFO] [auto_tune] [2021-10-11 23:44:41,675] : No: 81	CYCLES: 50	 SCORE:47390379.0	best result: 29
[INFO] [auto_tune] [2021-10-11 23:44:41,675] : No: 82	CYCLES: 39	 SCORE:47005151.0	best result: 29
[INFO] [auto_tune] [2021-10-11 23:44:41,676] : No: 83	CYCLES: 37	 SCORE:46899291.0	best result: 29
[INFO] [auto_tune] [2021-10-11 23:44:41,676] : No: 84	CYCLES: 37	 SCORE:46431223.0	best result: 29
[INFO] [auto_tune] [2021-10-11 23:44:41,676] : No: 85	CYCLES: 42	 SCORE:46301607.0	best result: 29
[INFO] [auto_tune] [2021-10-11 23:44:41,676] : No: 86	CYCLES: 42	 SCORE:45876955.0	best result: 29
[INFO] [auto_tune] [2021-10-11 23:44:41,677] : No: 87	CYCLES: 42	 SCORE:45722063.0	best result: 29
[INFO] [auto_tune] [2021-10-11 23:44:41,677] : No: 88	CYCLES: 64	 SCORE:45558397.0	best result: 29
[INFO] [auto_tune] [2021-10-11 23:44:41,677] : No: 89	CYCLES: 103	 SCORE:45554501.0	best result: 29
[INFO] [auto_tune] [2021-10-11 23:44:41,677] : No: 90	CYCLES: 41	 SCORE:45389299.0	best result: 29
[INFO] [auto_tune] [2021-10-11 23:44:41,678] : No: 91	CYCLES: 42	 SCORE:45210261.0	best result: 29
[INFO] [auto_tune] [2021-10-11 23:44:41,678] : No: 92	CYCLES: 72	 SCORE:45020399.0	best result: 29
[INFO] [auto_tune] [2021-10-11 23:44:41,678] : No: 93	CYCLES: 46	 SCORE:44823494.0	best result: 29
[INFO] [auto_tune] [2021-10-11 23:44:41,679] : No: 94	CYCLES: 49	 SCORE:44393075.0	best result: 29
[INFO] [auto_tune] [2021-10-11 23:44:41,679] : No: 95	CYCLES: 78	 SCORE:44391299.0	best result: 29
[INFO] [auto_tune] [2021-10-11 23:44:41,679] : No: 96	CYCLES: 49	 SCORE:43911170.0	best result: 29
[INFO] [auto_tune] [2021-10-11 23:44:41,679] : No: 97	CYCLES: 53	 SCORE:43367956.0	best result: 29
[INFO] [auto_tune] [2021-10-11 23:44:41,680] : No: 98	CYCLES: 54	 SCORE:42750937.0	best result: 29
[INFO] [auto_tune] [2021-10-11 23:44:41,680] : No: 99	CYCLES: 79	 SCORE:42748364.0	best result: 29
[INFO] [auto_tune] [2021-10-11 23:44:41,680] : [959139219.0, 437982483.0, 392747704.0, 1178243114.0, 1041590311.0, 793193185.0, 562985661.0, 473944879.0, 301326353.0, 1150988748.0]
[INFO] [auto_tune] [2021-10-11 23:45:11,637] : No: 0	CYCLES: 42	 RAFT:437982483.0	best result: 29
[INFO] [auto_tune] [2021-10-11 23:45:11,638] : No: 1	CYCLES: 36	 RAFT:1150988748.0	best result: 29
[INFO] [auto_tune] [2021-10-11 23:45:11,638] : No: 2	CYCLES: 31	 RAFT:437982483.0	best result: 29
[INFO] [auto_tune] [2021-10-11 23:45:11,638] : No: 3	CYCLES: 27	 RAFT:437982483.0	best result: 27
[INFO] [auto_tune] [2021-10-11 23:45:11,638] : No: 4	CYCLES: 50	 RAFT:301326353.0	best result: 27
[INFO] [auto_tune] [2021-10-11 23:45:11,639] : No: 5	CYCLES: 32	 RAFT:1178243114.0	best result: 27
[INFO] [auto_tune] [2021-10-11 23:45:11,639] : No: 6	CYCLES: 37	 RAFT:793193185.0	best result: 27
[INFO] [auto_tune] [2021-10-11 23:45:11,639] : No: 7	CYCLES: 33	 RAFT:437982483.0	best result: 27
[INFO] [auto_tune] [2021-10-11 23:45:11,640] : No: 8	CYCLES: 36	 RAFT:793193185.0	best result: 27
[INFO] [auto_tune] [2021-10-11 23:45:11,640] : No: 9	CYCLES: 38	 RAFT:562985661.0	best result: 27
[INFO] [auto_tune] [2021-10-11 23:45:11,640] : No: 10	CYCLES: 30	 RAFT:1178243114.0	best result: 27
[INFO] [auto_tune] [2021-10-11 23:45:11,640] : No: 11	CYCLES: 30	 RAFT:392747704.0	best result: 27
[INFO] [auto_tune] [2021-10-11 23:45:11,641] : No: 12	CYCLES: 29	 RAFT:562985661.0	best result: 27
[INFO] [auto_tune] [2021-10-11 23:45:11,641] : No: 13	CYCLES: 34	 RAFT:793193185.0	best result: 27
[INFO] [auto_tune] [2021-10-11 23:45:11,641] : No: 14	CYCLES: 32	 RAFT:392747704.0	best result: 27
[INFO] [auto_tune] [2021-10-11 23:45:11,642] : No: 15	CYCLES: 44	 RAFT:392747704.0	best result: 27
[INFO] [auto_tune] [2021-10-11 23:45:11,642] : No: 16	CYCLES: 30	 RAFT:437982483.0	best result: 27
[INFO] [auto_tune] [2021-10-11 23:45:11,642] : No: 17	CYCLES: 31	 RAFT:1150988748.0	best result: 27
[INFO] [auto_tune] [2021-10-11 23:45:11,642] : No: 18	CYCLES: 32	 RAFT:301326353.0	best result: 27
[INFO] [auto_tune] [2021-10-11 23:45:11,643] : No: 19	CYCLES: 30	 RAFT:1150988748.0	best result: 27
[INFO] [auto_tune] [2021-10-11 23:45:11,643] : No: 20	CYCLES: 29	 RAFT:959139219.0	best result: 27
[INFO] [auto_tune] [2021-10-11 23:45:11,643] : No: 21	CYCLES: 51	 RAFT:301326353.0	best result: 27
[INFO] [auto_tune] [2021-10-11 23:45:11,643] : No: 22	CYCLES: 31	 RAFT:301326353.0	best result: 27
[INFO] [auto_tune] [2021-10-11 23:45:11,644] : No: 23	CYCLES: 31	 RAFT:959139219.0	best result: 27
[INFO] [auto_tune] [2021-10-11 23:45:11,645] : No: 24	CYCLES: 36	 RAFT:959139219.0	best result: 27
[INFO] [auto_tune] [2021-10-11 23:45:11,645] : No: 25	CYCLES: 28	 RAFT:959139219.0	best result: 27
[INFO] [auto_tune] [2021-10-11 23:45:11,645] : No: 26	CYCLES: 30	 RAFT:437982483.0	best result: 27
[INFO] [auto_tune] [2021-10-11 23:45:11,646] : No: 27	CYCLES: 41	 RAFT:437982483.0	best result: 27
[INFO] [auto_tune] [2021-10-11 23:45:11,646] : No: 28	CYCLES: 33	 RAFT:793193185.0	best result: 27
[INFO] [auto_tune] [2021-10-11 23:45:11,646] : No: 29	CYCLES: 36	 RAFT:1041590311.0	best result: 27
[INFO] [auto_tune] [2021-10-11 23:45:11,646] : No: 30	CYCLES: 33	 RAFT:301326353.0	best result: 27
[INFO] [auto_tune] [2021-10-11 23:45:11,647] : No: 31	CYCLES: 35	 RAFT:1150988748.0	best result: 27
[INFO] [auto_tune] [2021-10-11 23:45:11,647] : No: 32	CYCLES: 31	 RAFT:392747704.0	best result: 27
[INFO] [auto_tune] [2021-10-11 23:45:11,647] : No: 33	CYCLES: 30	 RAFT:437982483.0	best result: 27
[INFO] [auto_tune] [2021-10-11 23:45:11,648] : No: 34	CYCLES: 31	 RAFT:301326353.0	best result: 27
[INFO] [auto_tune] [2021-10-11 23:45:11,648] : No: 35	CYCLES: 30	 RAFT:1178243114.0	best result: 27
[INFO] [auto_tune] [2021-10-11 23:45:11,648] : No: 36	CYCLES: 41	 RAFT:392747704.0	best result: 27
[INFO] [auto_tune] [2021-10-11 23:45:11,648] : No: 37	CYCLES: 28	 RAFT:437982483.0	best result: 27
[INFO] [auto_tune] [2021-10-11 23:45:11,649] : No: 38	CYCLES: 41	 RAFT:793193185.0	best result: 27
[INFO] [auto_tune] [2021-10-11 23:45:11,649] : No: 39	CYCLES: 30	 RAFT:1150988748.0	best result: 27
[INFO] [auto_tune] [2021-10-11 23:45:11,649] : No: 40	CYCLES: 42	 RAFT:793193185.0	best result: 27
[INFO] [auto_tune] [2021-10-11 23:45:11,650] : No: 41	CYCLES: 30	 RAFT:392747704.0	best result: 27
[INFO] [auto_tune] [2021-10-11 23:45:11,650] : No: 42	CYCLES: 30	 RAFT:959139219.0	best result: 27
[INFO] [auto_tune] [2021-10-11 23:45:11,650] : No: 43	CYCLES: 30	 RAFT:437982483.0	best result: 27
[INFO] [auto_tune] [2021-10-11 23:45:11,650] : No: 44	CYCLES: 31	 RAFT:793193185.0	best result: 27
[INFO] [auto_tune] [2021-10-11 23:45:11,651] : No: 45	CYCLES: 35	 RAFT:1041590311.0	best result: 27
[INFO] [auto_tune] [2021-10-11 23:45:11,651] : No: 46	CYCLES: 36	 RAFT:1041590311.0	best result: 27
[INFO] [auto_tune] [2021-10-11 23:45:11,651] : No: 47	CYCLES: 30	 RAFT:1041590311.0	best result: 27
[INFO] [auto_tune] [2021-10-11 23:45:11,652] : No: 48	CYCLES: 28	 RAFT:959139219.0	best result: 27
[INFO] [auto_tune] [2021-10-11 23:45:11,652] : No: 49	CYCLES: 33	 RAFT:301326353.0	best result: 27
[INFO] [auto_tune] [2021-10-11 23:45:11,652] : [437982483.0, 959139219.0, 437982483.0, 959139219.0, 959139219.0, 437982483.0, 392747704.0, 562985661.0, 959139219.0, 1178243114.0]
[INFO] [auto_tune] [2021-10-11 23:45:11,652] : the account of feasibility is not enough,                 then batch_size is: 5000;
[INFO] [auto_tune] [2021-10-11 23:45:16,779] : No: 0	CYCLES: 31	 RAFT:437982483.0	best result: 27
[INFO] [auto_tune] [2021-10-11 23:45:16,780] : No: 1	CYCLES: 28	 RAFT:437982483.0	best result: 27
[INFO] [auto_tune] [2021-10-11 23:45:16,780] : No: 2	CYCLES: 28	 RAFT:959139219.0	best result: 27
[INFO] [auto_tune] [2021-10-11 23:45:16,780] : No: 3	CYCLES: 31	 RAFT:1178243114.0	best result: 27
[INFO] [auto_tune] [2021-10-11 23:45:16,781] : No: 4	CYCLES: 30	 RAFT:562985661.0	best result: 27
[INFO] [auto_tune] [2021-10-11 23:45:16,781] : No: 5	CYCLES: 42	 RAFT:437982483.0	best result: 27
[INFO] [auto_tune] [2021-10-11 23:45:16,781] : [437982483.0, 959139219.0, 437982483.0, 959139219.0, 437982483.0, 959139219.0, 959139219.0, 437982483.0, 392747704.0, 562985661.0]
[INFO] [auto_tune] [2021-10-11 23:45:48,845] : No: 0	CYCLES: 73	 RAFT:44391299.0	best result: 27
[INFO] [auto_tune] [2021-10-11 23:45:48,845] : No: 1	CYCLES: 38	 RAFT:48152597.0	best result: 27
[INFO] [auto_tune] [2021-10-11 23:45:48,846] : No: 2	CYCLES: 31	 RAFT:319713073.0	best result: 27
[INFO] [auto_tune] [2021-10-11 23:45:48,846] : No: 3	CYCLES: 42	 RAFT:161764244.0	best result: 27
[INFO] [auto_tune] [2021-10-11 23:45:48,846] : No: 4	CYCLES: 78	 RAFT:42748364.0	best result: 27
[INFO] [auto_tune] [2021-10-11 23:45:48,846] : No: 5	CYCLES: 119	 RAFT:45554501.0	best result: 27
[INFO] [auto_tune] [2021-10-11 23:45:48,847] : No: 6	CYCLES: 31	 RAFT:562985661.0	best result: 27
[INFO] [auto_tune] [2021-10-11 23:45:48,847] : No: 7	CYCLES: 61	 RAFT:45558397.0	best result: 27
[INFO] [auto_tune] [2021-10-11 23:45:48,847] : No: 8	CYCLES: 30	 RAFT:571822459.0	best result: 27
[INFO] [auto_tune] [2021-10-11 23:45:48,848] : No: 9	CYCLES: 40	 RAFT:49257579.0	best result: 27
[INFO] [auto_tune] [2021-10-11 23:45:48,848] : No: 10	CYCLES: 39	 RAFT:491851506.0	best result: 27
[INFO] [auto_tune] [2021-10-11 23:45:48,848] : No: 11	CYCLES: 32	 RAFT:653831138.0	best result: 27
[INFO] [auto_tune] [2021-10-11 23:45:48,848] : No: 12	CYCLES: 41	 RAFT:48614098.0	best result: 27
[INFO] [auto_tune] [2021-10-11 23:45:48,849] : No: 13	CYCLES: 109	 RAFT:33956173.0	best result: 27
[INFO] [auto_tune] [2021-10-11 23:45:48,849] : No: 14	CYCLES: 35	 RAFT:48019201.0	best result: 27
[INFO] [auto_tune] [2021-10-11 23:45:48,849] : No: 15	CYCLES: 39	 RAFT:793193185.0	best result: 27
[INFO] [auto_tune] [2021-10-11 23:45:48,850] : No: 16	CYCLES: 32	 RAFT:903979061.0	best result: 27
[INFO] [auto_tune] [2021-10-11 23:45:48,850] : No: 17	CYCLES: 55	 RAFT:1031235227.0	best result: 27
[INFO] [auto_tune] [2021-10-11 23:45:48,850] : No: 18	CYCLES: 101	 RAFT:172553102.0	best result: 27
[INFO] [auto_tune] [2021-10-11 23:45:48,850] : No: 19	CYCLES: 87	 RAFT:229779920.0	best result: 27
[INFO] [auto_tune] [2021-10-11 23:45:48,851] : No: 20	CYCLES: 46	 RAFT:45722063.0	best result: 27
[INFO] [auto_tune] [2021-10-11 23:45:48,851] : No: 21	CYCLES: 41	 RAFT:47005151.0	best result: 27
[INFO] [auto_tune] [2021-10-11 23:45:48,851] : No: 22	CYCLES: 31	 RAFT:500786268.0	best result: 27
[INFO] [auto_tune] [2021-10-11 23:45:48,852] : No: 23	CYCLES: 29	 RAFT:959139219.0	best result: 27
[INFO] [auto_tune] [2021-10-11 23:45:48,852] : No: 24	CYCLES: 42	 RAFT:653831138.0	best result: 27
[INFO] [auto_tune] [2021-10-11 23:45:48,852] : No: 25	CYCLES: 52	 RAFT:47390379.0	best result: 27
[INFO] [auto_tune] [2021-10-11 23:45:48,852] : No: 26	CYCLES: 77	 RAFT:517659306.0	best result: 27
[INFO] [auto_tune] [2021-10-11 23:45:48,853] : No: 27	CYCLES: 31	 RAFT:959139219.0	best result: 27
[INFO] [auto_tune] [2021-10-11 23:45:48,853] : No: 28	CYCLES: 55	 RAFT:1031235227.0	best result: 27
[INFO] [auto_tune] [2021-10-11 23:45:48,853] : No: 29	CYCLES: 36	 RAFT:793193185.0	best result: 27
[INFO] [auto_tune] [2021-10-11 23:45:48,853] : No: 30	CYCLES: 94	 RAFT:345487607.0	best result: 27
[INFO] [auto_tune] [2021-10-11 23:45:48,854] : No: 31	CYCLES: 38	 RAFT:986661388.0	best result: 27
[INFO] [auto_tune] [2021-10-11 23:45:48,854] : No: 32	CYCLES: 33	 RAFT:1178243114.0	best result: 27
[INFO] [auto_tune] [2021-10-11 23:45:48,854] : No: 33	CYCLES: 30	 RAFT:986661388.0	best result: 27
[INFO] [auto_tune] [2021-10-11 23:45:48,855] : No: 34	CYCLES: 86	 RAFT:229779920.0	best result: 27
[INFO] [auto_tune] [2021-10-11 23:45:48,855] : No: 35	CYCLES: 73	 RAFT:40268134.0	best result: 27
[INFO] [auto_tune] [2021-10-11 23:45:48,855] : No: 36	CYCLES: 102	 RAFT:40264076.0	best result: 27
[INFO] [auto_tune] [2021-10-11 23:45:48,856] : No: 37	CYCLES: 143	 RAFT:38387511.0	best result: 27
[INFO] [auto_tune] [2021-10-11 23:45:48,856] : No: 38	CYCLES: 53	 RAFT:44393075.0	best result: 27
[INFO] [auto_tune] [2021-10-11 23:45:48,856] : No: 39	CYCLES: 76	 RAFT:76593306.0	best result: 27
[INFO] [auto_tune] [2021-10-11 23:45:48,856] : No: 40	CYCLES: 69	 RAFT:171160650.0	best result: 27
[INFO] [auto_tune] [2021-10-11 23:45:48,857] : No: 41	CYCLES: 31	 RAFT:319713073.0	best result: 27
[INFO] [auto_tune] [2021-10-11 23:45:48,857] : No: 42	CYCLES: 30	 RAFT:482904386.0	best result: 27
[INFO] [auto_tune] [2021-10-11 23:45:48,857] : No: 43	CYCLES: 102	 RAFT:57517700.0	best result: 27
[INFO] [auto_tune] [2021-10-11 23:45:48,857] : No: 44	CYCLES: 40	 RAFT:46899291.0	best result: 27
[INFO] [auto_tune] [2021-10-11 23:45:48,858] : No: 45	CYCLES: 57	 RAFT:43367956.0	best result: 27
[INFO] [auto_tune] [2021-10-11 23:45:48,858] : No: 46	CYCLES: 32	 RAFT:356332408.0	best result: 27
[INFO] [auto_tune] [2021-10-11 23:45:48,858] : No: 47	CYCLES: 92	 RAFT:345487607.0	best result: 27
[INFO] [auto_tune] [2021-10-11 23:45:48,859] : No: 48	CYCLES: 106	 RAFT:115162535.0	best result: 27
[INFO] [auto_tune] [2021-10-11 23:45:48,859] : No: 49	CYCLES: 46	 RAFT:347196770.0	best result: 27
[INFO] [auto_tune] [2021-10-11 23:45:48,859] : [437982483.0, 959139219.0, 437982483.0, 959139219.0, 437982483.0, 959139219.0, 959139219.0, 437982483.0, 392747704.0, 562985661.0]
[INFO] [auto_tune] [2021-10-11 23:45:48,859] : the account of feasibility is not enough,                 then batch_size is: 5000;
[INFO] [auto_tune] [2021-10-11 23:45:52,587] : No: 0	CYCLES: 32	 RAFT:959139219.0	best result: 27
[INFO] [auto_tune] [2021-10-11 23:45:52,587] : No: 1	CYCLES: 29	 RAFT:437982483.0	best result: 27
[INFO] [auto_tune] [2021-10-11 23:45:52,588] : No: 2	CYCLES: 37	 RAFT:959139219.0	best result: 27
[INFO] [auto_tune] [2021-10-11 23:45:52,588] : [437982483.0, 959139219.0, 437982483.0, 959139219.0, 437982483.0, 959139219.0, 959139219.0, 437982483.0, 392747704.0, 562985661.0]
[INFO] [auto_tune] [2021-10-11 23:46:21,945] : No: 0	CYCLES: 60	 RAFT:945943893.0	best result: 27
[INFO] [auto_tune] [2021-10-11 23:46:21,946] : No: 1	CYCLES: 129	 RAFT:36069705.0	best result: 27
[INFO] [auto_tune] [2021-10-11 23:46:21,946] : No: 2	CYCLES: 35	 RAFT:50277939.0	best result: 27
[INFO] [auto_tune] [2021-10-11 23:46:21,946] : No: 3	CYCLES: 163	 RAFT:27489882.0	best result: 27
[INFO] [auto_tune] [2021-10-11 23:46:21,946] : No: 4	CYCLES: 31	 RAFT:392747704.0	best result: 27
[INFO] [auto_tune] [2021-10-11 23:46:21,947] : No: 5	CYCLES: 31	 RAFT:328887129.0	best result: 27
[INFO] [auto_tune] [2021-10-11 23:46:21,947] : No: 6	CYCLES: 38	 RAFT:482904386.0	best result: 27
[INFO] [auto_tune] [2021-10-11 23:46:21,947] : No: 7	CYCLES: 71	 RAFT:286843681.0	best result: 27
[INFO] [auto_tune] [2021-10-11 23:46:21,948] : No: 8	CYCLES: 32	 RAFT:986661388.0	best result: 27
[INFO] [auto_tune] [2021-10-11 23:46:21,948] : No: 9	CYCLES: 42	 RAFT:46899291.0	best result: 27
[INFO] [auto_tune] [2021-10-11 23:46:21,948] : No: 10	CYCLES: 46	 RAFT:328887129.0	best result: 27
[INFO] [auto_tune] [2021-10-11 23:46:21,948] : No: 11	CYCLES: 52	 RAFT:345487607.0	best result: 27
[INFO] [auto_tune] [2021-10-11 23:46:21,949] : No: 12	CYCLES: 29	 RAFT:986661388.0	best result: 27
[INFO] [auto_tune] [2021-10-11 23:46:21,949] : No: 13	CYCLES: 40	 RAFT:46899291.0	best result: 27
[INFO] [auto_tune] [2021-10-11 23:46:21,949] : No: 14	CYCLES: 32	 RAFT:959139219.0	best result: 27
[INFO] [auto_tune] [2021-10-11 23:46:21,949] : No: 15	CYCLES: 123	 RAFT:45554501.0	best result: 27
[INFO] [auto_tune] [2021-10-11 23:46:21,950] : No: 16	CYCLES: 92	 RAFT:345487607.0	best result: 27
[INFO] [auto_tune] [2021-10-11 23:46:21,950] : No: 17	CYCLES: 29	 RAFT:562985661.0	best result: 27
[INFO] [auto_tune] [2021-10-11 23:46:21,950] : No: 18	CYCLES: 78	 RAFT:48761623.0	best result: 27
[INFO] [auto_tune] [2021-10-11 23:46:21,951] : No: 19	CYCLES: 94	 RAFT:36077033.0	best result: 27
[INFO] [auto_tune] [2021-10-11 23:46:21,951] : No: 20	CYCLES: 42	 RAFT:392747704.0	best result: 27
[INFO] [auto_tune] [2021-10-11 23:46:21,951] : No: 21	CYCLES: 39	 RAFT:848663935.0	best result: 27
[INFO] [auto_tune] [2021-10-11 23:46:21,952] : No: 22	CYCLES: 87	 RAFT:517659306.0	best result: 27
[INFO] [auto_tune] [2021-10-11 23:46:21,952] : No: 23	CYCLES: 71	 RAFT:172553102.0	best result: 27
[INFO] [auto_tune] [2021-10-11 23:46:21,952] : No: 24	CYCLES: 39	 RAFT:49257579.0	best result: 27
[INFO] [auto_tune] [2021-10-11 23:46:21,952] : No: 25	CYCLES: 37	 RAFT:48019201.0	best result: 27
[INFO] [auto_tune] [2021-10-11 23:46:21,953] : No: 26	CYCLES: 30	 RAFT:437982483.0	best result: 27
[INFO] [auto_tune] [2021-10-11 23:46:21,953] : No: 27	CYCLES: 37	 RAFT:48019201.0	best result: 27
[INFO] [auto_tune] [2021-10-11 23:46:21,953] : No: 28	CYCLES: 32	 RAFT:319713073.0	best result: 27
[INFO] [auto_tune] [2021-10-11 23:46:21,954] : No: 29	CYCLES: 30	 RAFT:500786268.0	best result: 27
[INFO] [auto_tune] [2021-10-11 23:46:21,954] : No: 30	CYCLES: 59	 RAFT:217943712.0	best result: 27
[INFO] [auto_tune] [2021-10-11 23:46:21,954] : No: 31	CYCLES: 88	 RAFT:229779920.0	best result: 27
[INFO] [auto_tune] [2021-10-11 23:46:21,954] : No: 32	CYCLES: 30	 RAFT:959139219.0	best result: 27
[INFO] [auto_tune] [2021-10-11 23:46:21,955] : No: 33	CYCLES: 43	 RAFT:45210261.0	best result: 27
[INFO] [auto_tune] [2021-10-11 23:46:21,955] : No: 34	CYCLES: 30	 RAFT:428960662.0	best result: 27
[INFO] [auto_tune] [2021-10-11 23:46:21,955] : No: 35	CYCLES: 65	 RAFT:945943893.0	best result: 27
[INFO] [auto_tune] [2021-10-11 23:46:21,956] : No: 36	CYCLES: 54	 RAFT:114581691.0	best result: 27
[INFO] [auto_tune] [2021-10-11 23:46:21,956] : No: 37	CYCLES: 40	 RAFT:46431223.0	best result: 27
[INFO] [auto_tune] [2021-10-11 23:46:21,956] : No: 38	CYCLES: 151	 RAFT:115162535.0	best result: 27
[INFO] [auto_tune] [2021-10-11 23:46:21,956] : No: 39	CYCLES: 39	 RAFT:46301607.0	best result: 27
[INFO] [auto_tune] [2021-10-11 23:46:21,957] : No: 40	CYCLES: 58	 RAFT:42750937.0	best result: 27
[INFO] [auto_tune] [2021-10-11 23:46:21,957] : No: 41	CYCLES: 71	 RAFT:172553102.0	best result: 27
[INFO] [auto_tune] [2021-10-11 23:46:21,957] : No: 42	CYCLES: 63	 RAFT:945943893.0	best result: 27
[INFO] [auto_tune] [2021-10-11 23:46:21,958] : No: 43	CYCLES: 45	 RAFT:45876955.0	best result: 27
[INFO] [auto_tune] [2021-10-11 23:46:21,958] : No: 44	CYCLES: 43	 RAFT:161764244.0	best result: 27
[INFO] [auto_tune] [2021-10-11 23:46:21,958] : No: 45	CYCLES: 66	 RAFT:40268134.0	best result: 27
[INFO] [auto_tune] [2021-10-11 23:46:21,958] : No: 46	CYCLES: 73	 RAFT:48761623.0	best result: 27
[INFO] [auto_tune] [2021-10-11 23:46:21,959] : No: 47	CYCLES: 29	 RAFT:473944879.0	best result: 27
[INFO] [auto_tune] [2021-10-11 23:46:21,959] : No: 48	CYCLES: 138	 RAFT:345487607.0	best result: 27
[INFO] [auto_tune] [2021-10-11 23:46:21,959] : No: 49	CYCLES: 38	 RAFT:491851506.0	best result: 27
[INFO] [auto_tune] [2021-10-11 23:46:21,959] : [437982483.0, 959139219.0, 437982483.0, 959139219.0, 437982483.0, 959139219.0, 959139219.0, 437982483.0, 392747704.0, 562985661.0]
[INFO] [auto_tune] [2021-10-11 23:46:21,959] : the account of feasibility is not enough,                 then batch_size is: 5000;
[INFO] [auto_tune] [2021-10-11 23:46:26,351] : No: 0	CYCLES: 38	 RAFT:959139219.0	best result: 27
[INFO] [auto_tune] [2021-10-11 23:46:26,352] : No: 1	CYCLES: 29	 RAFT:959139219.0	best result: 27
[INFO] [auto_tune] [2021-10-11 23:46:26,352] : No: 2	CYCLES: 29	 RAFT:562985661.0	best result: 27
[INFO] [auto_tune] [2021-10-11 23:46:26,352] : [437982483.0, 959139219.0, 437982483.0, 959139219.0, 437982483.0, 959139219.0, 959139219.0, 437982483.0, 392747704.0, 562985661.0]
[INFO] [auto_tune] [2021-10-11 23:46:59,257] : No: 0	CYCLES: 27	 RAFT:428960662.0	best result: 27
[INFO] [auto_tune] [2021-10-11 23:46:59,258] : No: 1	CYCLES: 46	 RAFT:45876955.0	best result: 27
[INFO] [auto_tune] [2021-10-11 23:46:59,258] : No: 2	CYCLES: 38	 RAFT:1041590311.0	best result: 27
[INFO] [auto_tune] [2021-10-11 23:46:59,258] : No: 3	CYCLES: 143	 RAFT:38387511.0	best result: 27
[INFO] [auto_tune] [2021-10-11 23:46:59,258] : No: 4	CYCLES: 30	 RAFT:571822459.0	best result: 27
[INFO] [auto_tune] [2021-10-11 23:46:59,259] : No: 5	CYCLES: 38	 RAFT:653831138.0	best result: 27
[INFO] [auto_tune] [2021-10-11 23:46:59,259] : No: 6	CYCLES: 60	 RAFT:945943893.0	best result: 27
[INFO] [auto_tune] [2021-10-11 23:46:59,259] : No: 7	CYCLES: 103	 RAFT:115162535.0	best result: 27
[INFO] [auto_tune] [2021-10-11 23:46:59,260] : No: 8	CYCLES: 59	 RAFT:229779920.0	best result: 27
[INFO] [auto_tune] [2021-10-11 23:46:59,260] : No: 9	CYCLES: 143	 RAFT:115162535.0	best result: 27
[INFO] [auto_tune] [2021-10-11 23:46:59,260] : No: 10	CYCLES: 71	 RAFT:44391299.0	best result: 27
[INFO] [auto_tune] [2021-10-11 23:46:59,260] : No: 11	CYCLES: 66	 RAFT:45020399.0	best result: 27
[INFO] [auto_tune] [2021-10-11 23:46:59,261] : No: 12	CYCLES: 32	 RAFT:328887129.0	best result: 27
[INFO] [auto_tune] [2021-10-11 23:46:59,261] : No: 13	CYCLES: 36	 RAFT:217943712.0	best result: 27
[INFO] [auto_tune] [2021-10-11 23:46:59,261] : No: 14	CYCLES: 46	 RAFT:343745075.0	best result: 27
[INFO] [auto_tune] [2021-10-11 23:46:59,262] : No: 15	CYCLES: 50	 RAFT:315314631.0	best result: 27
[INFO] [auto_tune] [2021-10-11 23:46:59,262] : No: 16	CYCLES: 42	 RAFT:653831138.0	best result: 27
[INFO] [auto_tune] [2021-10-11 23:46:59,262] : No: 17	CYCLES: 31	 RAFT:793193185.0	best result: 27
[INFO] [auto_tune] [2021-10-11 23:46:59,262] : No: 18	CYCLES: 43	 RAFT:48614098.0	best result: 27
[INFO] [auto_tune] [2021-10-11 23:46:59,263] : No: 19	CYCLES: 32	 RAFT:301326353.0	best result: 27
[INFO] [auto_tune] [2021-10-11 23:46:59,263] : No: 20	CYCLES: 39	 RAFT:513481951.0	best result: 27
[INFO] [auto_tune] [2021-10-11 23:46:59,263] : No: 21	CYCLES: 223	 RAFT:22201892.0	best result: 27
[INFO] [auto_tune] [2021-10-11 23:46:59,264] : No: 22	CYCLES: 86	 RAFT:229779920.0	best result: 27
[INFO] [auto_tune] [2021-10-11 23:46:59,264] : No: 23	CYCLES: 45	 RAFT:356332408.0	best result: 27
[INFO] [auto_tune] [2021-10-11 23:46:59,264] : No: 24	CYCLES: 41	 RAFT:347196770.0	best result: 27
[INFO] [auto_tune] [2021-10-11 23:46:59,264] : No: 25	CYCLES: 31	 RAFT:1150988748.0	best result: 27
[INFO] [auto_tune] [2021-10-11 23:46:59,265] : No: 26	CYCLES: 51	 RAFT:264397728.0	best result: 27
[INFO] [auto_tune] [2021-10-11 23:46:59,265] : No: 27	CYCLES: 64	 RAFT:229779920.0	best result: 27
[INFO] [auto_tune] [2021-10-11 23:46:59,265] : No: 28	CYCLES: 42	 RAFT:681782185.0	best result: 27
[INFO] [auto_tune] [2021-10-11 23:46:59,265] : No: 29	CYCLES: 147	 RAFT:115162535.0	best result: 27
[INFO] [auto_tune] [2021-10-11 23:46:59,266] : No: 30	CYCLES: 38	 RAFT:653831138.0	best result: 27
[INFO] [auto_tune] [2021-10-11 23:46:59,266] : No: 31	CYCLES: 50	 RAFT:47645807.0	best result: 27
[INFO] [auto_tune] [2021-10-11 23:46:59,266] : No: 32	CYCLES: 52	 RAFT:485292734.0	best result: 27
[INFO] [auto_tune] [2021-10-11 23:46:59,267] : No: 33	CYCLES: 46	 RAFT:45876955.0	best result: 27
[INFO] [auto_tune] [2021-10-11 23:46:59,267] : No: 34	CYCLES: 38	 RAFT:473944879.0	best result: 27
[INFO] [auto_tune] [2021-10-11 23:46:59,267] : No: 35	CYCLES: 40	 RAFT:49635334.0	best result: 27
[INFO] [auto_tune] [2021-10-11 23:46:59,267] : No: 36	CYCLES: 40	 RAFT:428960662.0	best result: 27
[INFO] [auto_tune] [2021-10-11 23:46:59,268] : No: 37	CYCLES: 51	 RAFT:47390379.0	best result: 27
[INFO] [auto_tune] [2021-10-11 23:46:59,268] : No: 38	CYCLES: 34	 RAFT:50227188.0	best result: 27
[INFO] [auto_tune] [2021-10-11 23:46:59,268] : No: 39	CYCLES: 60	 RAFT:42409885.0	best result: 27
[INFO] [auto_tune] [2021-10-11 23:46:59,269] : No: 40	CYCLES: 52	 RAFT:345487607.0	best result: 27
[INFO] [auto_tune] [2021-10-11 23:46:59,269] : No: 41	CYCLES: 40	 RAFT:47391079.0	best result: 27
[INFO] [auto_tune] [2021-10-11 23:46:59,269] : No: 42	CYCLES: 66	 RAFT:860531044.0	best result: 27
[INFO] [auto_tune] [2021-10-11 23:46:59,269] : No: 43	CYCLES: 59	 RAFT:105104877.0	best result: 27
[INFO] [auto_tune] [2021-10-11 23:46:59,270] : No: 44	CYCLES: 33	 RAFT:903979061.0	best result: 27
[INFO] [auto_tune] [2021-10-11 23:46:59,270] : No: 45	CYCLES: 31	 RAFT:959139219.0	best result: 27
[INFO] [auto_tune] [2021-10-11 23:46:59,270] : No: 46	CYCLES: 37	 RAFT:48152597.0	best result: 27
[INFO] [auto_tune] [2021-10-11 23:46:59,271] : No: 47	CYCLES: 33	 RAFT:848663935.0	best result: 27
[INFO] [auto_tune] [2021-10-11 23:46:59,271] : No: 48	CYCLES: 28	 RAFT:437982483.0	best result: 27
[INFO] [auto_tune] [2021-10-11 23:46:59,271] : No: 49	CYCLES: 29	 RAFT:545275569.0	best result: 27
[INFO] [auto_tune] [2021-10-11 23:46:59,271] : [437982483.0, 428960662.0, 959139219.0, 437982483.0, 959139219.0, 437982483.0, 959139219.0, 437982483.0, 959139219.0, 437982483.0]
[INFO] [auto_tune] [2021-10-11 23:46:59,271] : the account of feasibility is not enough,                 then batch_size is: 5000;
[INFO] [auto_tune] [2021-10-11 23:47:06,207] : No: 0	CYCLES: 30	 RAFT:959139219.0	best result: 27
[INFO] [auto_tune] [2021-10-11 23:47:06,208] : No: 1	CYCLES: 36	 RAFT:959139219.0	best result: 27
[INFO] [auto_tune] [2021-10-11 23:47:06,208] : No: 2	CYCLES: 41	 RAFT:437982483.0	best result: 27
[INFO] [auto_tune] [2021-10-11 23:47:06,208] : No: 3	CYCLES: 29	 RAFT:437982483.0	best result: 27
[INFO] [auto_tune] [2021-10-11 23:47:06,209] : No: 4	CYCLES: 30	 RAFT:959139219.0	best result: 27
[INFO] [auto_tune] [2021-10-11 23:47:06,209] : No: 5	CYCLES: 27	 RAFT:428960662.0	best result: 27
[INFO] [auto_tune] [2021-10-11 23:47:06,209] : No: 6	CYCLES: 29	 RAFT:428960662.0	best result: 27
[INFO] [auto_tune] [2021-10-11 23:47:06,210] : No: 7	CYCLES: 30	 RAFT:959139219.0	best result: 27
[INFO] [auto_tune] [2021-10-11 23:47:06,210] : [437982483.0, 428960662.0, 428960662.0, 959139219.0, 437982483.0, 959139219.0, 437982483.0, 959139219.0, 437982483.0, 959139219.0]
[INFO] [auto_tune] [2021-10-11 23:47:40,729] : No: 0	CYCLES: 67	 RAFT:39725254.0	best result: 27
[INFO] [auto_tune] [2021-10-11 23:47:40,729] : No: 1	CYCLES: 40	 RAFT:47005151.0	best result: 27
[INFO] [auto_tune] [2021-10-11 23:47:40,730] : No: 2	CYCLES: 34	 RAFT:848663935.0	best result: 27
[INFO] [auto_tune] [2021-10-11 23:47:40,730] : No: 3	CYCLES: 78	 RAFT:76593306.0	best result: 27
[INFO] [auto_tune] [2021-10-11 23:47:40,730] : No: 4	CYCLES: 51	 RAFT:345487607.0	best result: 27
[INFO] [auto_tune] [2021-10-11 23:47:40,731] : No: 5	CYCLES: 39	 RAFT:49635334.0	best result: 27
[INFO] [auto_tune] [2021-10-11 23:47:40,731] : No: 6	CYCLES: 29	 RAFT:554136706.0	best result: 27
[INFO] [auto_tune] [2021-10-11 23:47:40,731] : No: 7	CYCLES: 67	 RAFT:39725254.0	best result: 27
[INFO] [auto_tune] [2021-10-11 23:47:40,731] : No: 8	CYCLES: 104	 RAFT:115162535.0	best result: 27
[INFO] [auto_tune] [2021-10-11 23:47:40,732] : No: 9	CYCLES: 36	 RAFT:793193185.0	best result: 27
[INFO] [auto_tune] [2021-10-11 23:47:40,732] : No: 10	CYCLES: 128	 RAFT:36069705.0	best result: 27
[INFO] [auto_tune] [2021-10-11 23:47:40,732] : No: 11	CYCLES: 46	 RAFT:343745075.0	best result: 27
[INFO] [auto_tune] [2021-10-11 23:47:40,733] : No: 12	CYCLES: 72	 RAFT:286843681.0	best result: 27
[INFO] [auto_tune] [2021-10-11 23:47:40,733] : No: 13	CYCLES: 37	 RAFT:562985661.0	best result: 27
[INFO] [auto_tune] [2021-10-11 23:47:40,733] : No: 14	CYCLES: 78	 RAFT:229779920.0	best result: 27
[INFO] [auto_tune] [2021-10-11 23:47:40,733] : No: 15	CYCLES: 31	 RAFT:1041590311.0	best result: 27
[INFO] [auto_tune] [2021-10-11 23:47:40,734] : No: 16	CYCLES: 93	 RAFT:35081104.0	best result: 27
[INFO] [auto_tune] [2021-10-11 23:47:40,734] : No: 17	CYCLES: 32	 RAFT:428960662.0	best result: 27
[INFO] [auto_tune] [2021-10-11 23:47:40,734] : No: 18	CYCLES: 36	 RAFT:959139219.0	best result: 27
[INFO] [auto_tune] [2021-10-11 23:47:40,735] : No: 19	CYCLES: 32	 RAFT:793193185.0	best result: 27
[INFO] [auto_tune] [2021-10-11 23:47:40,735] : No: 20	CYCLES: 75	 RAFT:286843681.0	best result: 27
[INFO] [auto_tune] [2021-10-11 23:47:40,735] : No: 21	CYCLES: 96	 RAFT:45554501.0	best result: 27
[INFO] [auto_tune] [2021-10-11 23:47:40,735] : No: 22	CYCLES: 46	 RAFT:347196770.0	best result: 27
[INFO] [auto_tune] [2021-10-11 23:47:40,736] : No: 23	CYCLES: 30	 RAFT:437982483.0	best result: 27
[INFO] [auto_tune] [2021-10-11 23:47:40,736] : No: 24	CYCLES: 32	 RAFT:793193185.0	best result: 27
[INFO] [auto_tune] [2021-10-11 23:47:40,736] : No: 25	CYCLES: 213	 RAFT:22201892.0	best result: 27
[INFO] [auto_tune] [2021-10-11 23:47:40,737] : No: 26	CYCLES: 29	 RAFT:491851506.0	best result: 27
[INFO] [auto_tune] [2021-10-11 23:47:40,737] : No: 27	CYCLES: 30	 RAFT:319713073.0	best result: 27
[INFO] [auto_tune] [2021-10-11 23:47:40,737] : No: 28	CYCLES: 34	 RAFT:1041590311.0	best result: 27
[INFO] [auto_tune] [2021-10-11 23:47:40,737] : No: 29	CYCLES: 104	 RAFT:33956173.0	best result: 27
[INFO] [auto_tune] [2021-10-11 23:47:40,738] : No: 30	CYCLES: 66	 RAFT:229779920.0	best result: 27
[INFO] [auto_tune] [2021-10-11 23:47:40,738] : No: 31	CYCLES: 72	 RAFT:689339762.0	best result: 27
[INFO] [auto_tune] [2021-10-11 23:47:40,738] : No: 32	CYCLES: 30	 RAFT:392747704.0	best result: 27
[INFO] [auto_tune] [2021-10-11 23:47:40,738] : No: 33	CYCLES: 40	 RAFT:793193185.0	best result: 27
[INFO] [auto_tune] [2021-10-11 23:47:40,739] : No: 34	CYCLES: 40	 RAFT:485292734.0	best result: 27
[INFO] [auto_tune] [2021-10-11 23:47:40,739] : No: 35	CYCLES: 31	 RAFT:328887129.0	best result: 27
[INFO] [auto_tune] [2021-10-11 23:47:40,739] : No: 36	CYCLES: 33	 RAFT:264397728.0	best result: 27
[INFO] [auto_tune] [2021-10-11 23:47:40,740] : No: 37	CYCLES: 40	 RAFT:171160650.0	best result: 27
[INFO] [auto_tune] [2021-10-11 23:47:40,740] : No: 38	CYCLES: 41	 RAFT:46899291.0	best result: 27
[INFO] [auto_tune] [2021-10-11 23:47:40,740] : No: 39	CYCLES: 64	 RAFT:343745075.0	best result: 27
[INFO] [auto_tune] [2021-10-11 23:47:40,740] : No: 40	CYCLES: 65	 RAFT:860531044.0	best result: 27
[INFO] [auto_tune] [2021-10-11 23:47:40,741] : No: 41	CYCLES: 32	 RAFT:848663935.0	best result: 27
[INFO] [auto_tune] [2021-10-11 23:47:40,741] : No: 42	CYCLES: 56	 RAFT:286843681.0	best result: 27
[INFO] [auto_tune] [2021-10-11 23:47:40,741] : No: 43	CYCLES: 29	 RAFT:1150988748.0	best result: 27
[INFO] [auto_tune] [2021-10-11 23:47:40,742] : No: 44	CYCLES: 36	 RAFT:737566156.0	best result: 27
[INFO] [auto_tune] [2021-10-11 23:47:40,742] : No: 45	CYCLES: 32	 RAFT:848663935.0	best result: 27
[INFO] [auto_tune] [2021-10-11 23:47:40,742] : No: 46	CYCLES: 107	 RAFT:115162535.0	best result: 27
[INFO] [auto_tune] [2021-10-11 23:47:40,742] : No: 47	CYCLES: 74	 RAFT:286843681.0	best result: 27
[INFO] [auto_tune] [2021-10-11 23:47:40,743] : No: 48	CYCLES: 102	 RAFT:57517700.0	best result: 27
[INFO] [auto_tune] [2021-10-11 23:47:40,743] : No: 49	CYCLES: 36	 RAFT:1068997226.0	best result: 27
[INFO] [auto_tune] [2021-10-11 23:47:40,743] : [437982483.0, 428960662.0, 428960662.0, 959139219.0, 437982483.0, 959139219.0, 437982483.0, 959139219.0, 437982483.0, 959139219.0]
[INFO] [auto_tune] [2021-10-11 23:47:40,743] : the account of feasibility is not enough,                 then batch_size is: 5000;
[INFO] [auto_tune] [2021-10-11 23:47:45,087] : No: 0	CYCLES: 42	 RAFT:437982483.0	best result: 27
[INFO] [auto_tune] [2021-10-11 23:47:45,088] : No: 1	CYCLES: 32	 RAFT:959139219.0	best result: 27
[INFO] [auto_tune] [2021-10-11 23:47:45,088] : No: 2	CYCLES: 31	 RAFT:437982483.0	best result: 27
[INFO] [auto_tune] [2021-10-11 23:47:45,088] : No: 3	CYCLES: 31	 RAFT:428960662.0	best result: 27
[INFO] [auto_tune] [2021-10-11 23:47:45,089] : No: 4	CYCLES: 30	 RAFT:959139219.0	best result: 27
[INFO] [auto_tune] [2021-10-11 23:47:45,089] : [437982483.0, 428960662.0, 428960662.0, 959139219.0, 437982483.0, 959139219.0, 437982483.0, 959139219.0, 437982483.0, 959139219.0]
[INFO] [auto_tune] [2021-10-11 23:48:16,025] : No: 0	CYCLES: 34	 RAFT:986661388.0	best result: 27
[INFO] [auto_tune] [2021-10-11 23:48:16,026] : No: 1	CYCLES: 39	 RAFT:217943712.0	best result: 27
[INFO] [auto_tune] [2021-10-11 23:48:16,026] : No: 2	CYCLES: 32	 RAFT:383662916.0	best result: 27
[INFO] [auto_tune] [2021-10-11 23:48:16,026] : No: 3	CYCLES: 38	 RAFT:473944879.0	best result: 27
[INFO] [auto_tune] [2021-10-11 23:48:16,027] : No: 4	CYCLES: 77	 RAFT:76593306.0	best result: 27
[INFO] [auto_tune] [2021-10-11 23:48:16,027] : No: 5	CYCLES: 38	 RAFT:48019201.0	best result: 27
[INFO] [auto_tune] [2021-10-11 23:48:16,027] : No: 6	CYCLES: 144	 RAFT:38387511.0	best result: 27
[INFO] [auto_tune] [2021-10-11 23:48:16,027] : No: 7	CYCLES: 62	 RAFT:229779920.0	best result: 27
[INFO] [auto_tune] [2021-10-11 23:48:16,028] : No: 8	CYCLES: 39	 RAFT:653831138.0	best result: 27
[INFO] [auto_tune] [2021-10-11 23:48:16,028] : No: 9	CYCLES: 54	 RAFT:43911170.0	best result: 27
[INFO] [auto_tune] [2021-10-11 23:48:16,028] : No: 10	CYCLES: 92	 RAFT:345487607.0	best result: 27
[INFO] [auto_tune] [2021-10-11 23:48:16,029] : No: 11	CYCLES: 48	 RAFT:319713073.0	best result: 27
[INFO] [auto_tune] [2021-10-11 23:48:16,029] : No: 12	CYCLES: 39	 RAFT:545275569.0	best result: 27
[INFO] [auto_tune] [2021-10-11 23:48:16,029] : No: 13	CYCLES: 29	 RAFT:437982483.0	best result: 27
[INFO] [auto_tune] [2021-10-11 23:48:16,029] : No: 14	CYCLES: 48	 RAFT:45210261.0	best result: 27
[INFO] [auto_tune] [2021-10-11 23:48:16,030] : No: 15	CYCLES: 33	 RAFT:903979061.0	best result: 27
[INFO] [auto_tune] [2021-10-11 23:48:16,030] : No: 16	CYCLES: 48	 RAFT:319713073.0	best result: 27
[INFO] [auto_tune] [2021-10-11 23:48:16,030] : No: 17	CYCLES: 39	 RAFT:48216328.0	best result: 27
[INFO] [auto_tune] [2021-10-11 23:48:16,030] : No: 18	CYCLES: 63	 RAFT:42409885.0	best result: 27
[INFO] [auto_tune] [2021-10-11 23:48:16,031] : No: 19	CYCLES: 102	 RAFT:57517700.0	best result: 27
[INFO] [auto_tune] [2021-10-11 23:48:16,031] : No: 20	CYCLES: 39	 RAFT:49635334.0	best result: 27
[INFO] [auto_tune] [2021-10-11 23:48:16,031] : No: 21	CYCLES: 28	 RAFT:437982483.0	best result: 27
[INFO] [auto_tune] [2021-10-11 23:48:16,032] : No: 22	CYCLES: 29	 RAFT:562985661.0	best result: 27
[INFO] [auto_tune] [2021-10-11 23:48:16,032] : No: 23	CYCLES: 38	 RAFT:500786268.0	best result: 27
[INFO] [auto_tune] [2021-10-11 23:48:16,032] : No: 24	CYCLES: 33	 RAFT:50227188.0	best result: 27
[INFO] [auto_tune] [2021-10-11 23:48:16,032] : No: 25	CYCLES: 92	 RAFT:47643913.0	best result: 27
[INFO] [auto_tune] [2021-10-11 23:48:16,033] : No: 26	CYCLES: 33	 RAFT:301326353.0	best result: 27
[INFO] [auto_tune] [2021-10-11 23:48:16,033] : No: 27	CYCLES: 37	 RAFT:46899291.0	best result: 27
[INFO] [auto_tune] [2021-10-11 23:48:16,033] : No: 28	CYCLES: 34	 RAFT:49998030.0	best result: 27
[INFO] [auto_tune] [2021-10-11 23:48:16,034] : No: 29	CYCLES: 37	 RAFT:571822459.0	best result: 27
[INFO] [auto_tune] [2021-10-11 23:48:16,034] : No: 30	CYCLES: 42	 RAFT:47005151.0	best result: 27
[INFO] [auto_tune] [2021-10-11 23:48:16,034] : No: 31	CYCLES: 30	 RAFT:500786268.0	best result: 27
[INFO] [auto_tune] [2021-10-11 23:48:16,034] : No: 32	CYCLES: 32	 RAFT:356332408.0	best result: 27
[INFO] [auto_tune] [2021-10-11 23:48:16,035] : No: 33	CYCLES: 154	 RAFT:36069705.0	best result: 27
[INFO] [auto_tune] [2021-10-11 23:48:16,035] : No: 34	CYCLES: 150	 RAFT:38387511.0	best result: 27
[INFO] [auto_tune] [2021-10-11 23:48:16,035] : No: 35	CYCLES: 48	 RAFT:343745075.0	best result: 27
[INFO] [auto_tune] [2021-10-11 23:48:16,036] : No: 36	CYCLES: 28	 RAFT:562985661.0	best result: 27
[INFO] [auto_tune] [2021-10-11 23:48:16,036] : No: 37	CYCLES: 40	 RAFT:437982483.0	best result: 27
[INFO] [auto_tune] [2021-10-11 23:48:16,036] : No: 38	CYCLES: 103	 RAFT:57517700.0	best result: 27
[INFO] [auto_tune] [2021-10-11 23:48:16,036] : No: 39	CYCLES: 53	 RAFT:47645807.0	best result: 27
[INFO] [auto_tune] [2021-10-11 23:48:16,037] : No: 40	CYCLES: 79	 RAFT:229779920.0	best result: 27
[INFO] [auto_tune] [2021-10-11 23:48:16,037] : No: 41	CYCLES: 53	 RAFT:513481951.0	best result: 27
[INFO] [auto_tune] [2021-10-11 23:48:16,037] : No: 42	CYCLES: 52	 RAFT:47390379.0	best result: 27
[INFO] [auto_tune] [2021-10-11 23:48:16,038] : No: 43	CYCLES: 31	 RAFT:959139219.0	best result: 27
[INFO] [auto_tune] [2021-10-11 23:48:16,038] : No: 44	CYCLES: 29	 RAFT:319713073.0	best result: 27
[INFO] [auto_tune] [2021-10-11 23:48:16,038] : No: 45	CYCLES: 42	 RAFT:171160650.0	best result: 27
[INFO] [auto_tune] [2021-10-11 23:48:16,038] : No: 46	CYCLES: 40	 RAFT:473944879.0	best result: 27
[INFO] [auto_tune] [2021-10-11 23:48:16,039] : No: 47	CYCLES: 36	 RAFT:1150988748.0	best result: 27
[INFO] [auto_tune] [2021-10-11 23:48:16,039] : No: 48	CYCLES: 79	 RAFT:689339762.0	best result: 27
[INFO] [auto_tune] [2021-10-11 23:48:16,039] : No: 49	CYCLES: 63	 RAFT:95614560.0	best result: 27
[INFO] [auto_tune] [2021-10-11 23:48:16,039] : [437982483.0, 428960662.0, 428960662.0, 959139219.0, 437982483.0, 959139219.0, 437982483.0, 959139219.0, 437982483.0, 437982483.0]
[INFO] [auto_tune] [2021-10-11 23:48:16,040] : the account of feasibility is not enough,                 then batch_size is: 5000;
[INFO] [auto_tune] [2021-10-11 23:48:22,916] : No: 0	CYCLES: 28	 RAFT:959139219.0	best result: 27
[INFO] [auto_tune] [2021-10-11 23:48:22,916] : No: 1	CYCLES: 32	 RAFT:437982483.0	best result: 27
[INFO] [auto_tune] [2021-10-11 23:48:22,916] : No: 2	CYCLES: 28	 RAFT:437982483.0	best result: 27
[INFO] [auto_tune] [2021-10-11 23:48:22,917] : No: 3	CYCLES: 37	 RAFT:959139219.0	best result: 27
[INFO] [auto_tune] [2021-10-11 23:48:22,917] : No: 4	CYCLES: 31	 RAFT:959139219.0	best result: 27
[INFO] [auto_tune] [2021-10-11 23:48:22,917] : No: 5	CYCLES: 41	 RAFT:437982483.0	best result: 27
[INFO] [auto_tune] [2021-10-11 23:48:22,917] : No: 6	CYCLES: 40	 RAFT:428960662.0	best result: 27
[INFO] [auto_tune] [2021-10-11 23:48:22,918] : No: 7	CYCLES: 36	 RAFT:959139219.0	best result: 27
[INFO] [auto_tune] [2021-10-11 23:48:22,918] : [437982483.0, 428960662.0, 428960662.0, 959139219.0, 437982483.0, 959139219.0, 437982483.0, 959139219.0, 437982483.0, 437982483.0]
[INFO] [auto_tune] [2021-10-11 23:48:22,918] : tunning总用时：0:04:36.562111
从这里开始auto_tune！
param:{'topi_args': {'x': {'ori_shape': [1, 3, 112, 112], 'ori_format': 'NCHW', 'dtype': 'float16'}, 'filter': {'ori_shape': [1, 3, 3, 3], 'ori_format': 'NCHW', 'dtype': 'float16'}, 'bias': None, 'offset_w': None, 'y': {'dtype': 'float16'}, 'strides': (1, 1, 1, 1), 'dilations': (1, 1, 1, 1), 'pads': (2, 2, 2, 2), 'data_format': 'NHWC', 'offset_x': 0, 'kernel_name': 'te_fused_op_depthwise_conv2d_a78f65ab5015ec92_0', 'op_type': 'depthwise_conv2d_forward', 'tune_mode': 'ATC', 'test_case': 'depthwise_conv2d_1_3_112_112_1_3_3_3_fp16_fp16_2_2_2_2_1_1_1_1_False', 'op_type_for_atc': 'fusion_op', 'json_str': '{"SocInfo":{"autoTilingMode":"GA","coreNum":"","coreType":"AiCore","l1Fusion":"false","l2Fusion":"false","l2Mode":"1","op_impl_mode":"high_performance","op_impl_mode_list":[],"socVersion":"Ascend310"},"fusion_op_name":"te_fused_op_depthwise_conv2d_a78f65ab5015ec92_0","l1_size":-1,"op_list":[{"name":"-1_0_trans_TransData_0","output_desc":[{"L1_addr_offset":0,"L1_fusion_type":-1,"L1_workspace_size":-1,"addr_type":0,"data_type":"float16","format":"NC1HWC0","name":"-1_0_trans_TransData_0","ori_format":"NHWC","ori_shape":[1,112,112,3],"shape":[1,1,112,112,16],"slice_offset":[],"split_index":0,"total_shape":[],"use_L1_workspace":0,"valid_shape":[]}],"type":"Data"},{"name":"-1_0_trans_TransData_2","output_desc":[{"L1_addr_offset":0,"L1_fusion_type":-1,"L1_workspace_size":-1,"addr_type":0,"data_type":"float16","format":"C1HWNCoC0","name":"-1_0_trans_TransData_2","ori_format":"NHWC","ori_shape":[1,3,3,3],"shape":[1,3,3,1,16,16],"slice_offset":[],"split_index":0,"total_shape":[],"use_L1_workspace":0,"valid_shape":[]}],"type":"Data"},{"name":"-1_0_DepthwiseConv2DOPT","output_desc":[{"data_type":0,"name":"-1_0_DepthwiseConv2DOPT","shape":"NULL"}],"type":"Data"},{"name":"-1_0_DepthwiseConv2DOPT","output_desc":[{"data_type":0,"name":"-1_0_DepthwiseConv2DOPT","shape":"NULL"}],"type":"Data"},{"func_name":"depthwise_conv2d","id":5,"input_desc":[{"L1_addr_offset":0,"L1_fusion_type":-1,"L1_workspace_size":-1,"addr_type":0,"data_type":"float16","name":"-1_0_trans_TransData_0","ori_format":"NHWC","ori_shape":[1,112,112,3],"shape":[1,1,112,112,16],"slice_offset":[],"split_index":0,"total_shape":[],"use_L1_workspace":0,"valid_shape":[]},{"L1_addr_offset":0,"L1_fusion_type":-1,"L1_workspace_size":-1,"addr_type":0,"data_type":"float16","name":"-1_0_trans_TransData_2","ori_format":"NHWC","ori_shape":[1,3,3,3],"shape":[1,3,3,1,16,16],"slice_offset":[],"split_index":0,"total_shape":[],"use_L1_workspace":0,"valid_shape":[]},{"data_type":0,"name":"-1_0_DepthwiseConv2DOPT","shape":"NULL"},{"data_type":0,"name":"-1_0_DepthwiseConv2DOPT","shape":"NULL"}],"module_name":"impl.depthwise_conv2d","name":"-1_0_DepthwiseConv2D","output_desc":[{"L1_addr_offset":0,"L1_fusion_type":-1,"L1_workspace_size":-1,"addr_type":0,"data_type":"float16","name":"-1_0_DepthwiseConv2D","ori_format":"NHWC","ori_shape":[1,114,114,3],"output_index":0,"shape":[1,1,114,114,16],"slice_offset":[],"split_index":0,"total_shape":[],"use_L1_workspace":0,"valid_shape":[]}],"pattern":"DepthwiseConvolution","prebuild_outs_attrs":{"kwds_args":{},"list_args":[{"L1_addr_offset":0,"L1_fusion_type":-1,"L1_workspace_size":-1,"addr_type":0,"dtype":"float16","format":"NC1HWC0","ori_format":"NHWC","ori_shape":[1,114,114,3],"shape":[1,1,114,114,16],"slice_offset":[],"split_index":0,"total_shape":[],"use_L1_workspace":0,"valid_shape":[]},[1,1,1,1],[1,1,1,1],[2,2,2,2],"NHWC",0]},"py_module_path":"/home/HwHiAiUser/Ascend/ascend-toolkit/20.0.0.RC1/x86_64-linux_gcc7.3.0/opp/op_impl/built-in/ai_core/tbe","type":"DepthwiseConv2D"}]}', 'fusion_op_name': 'te_fused_op_depthwise_conv2d_a78f65ab5015ec92_0', 'input_size_list': [401408, 4608], 'input_type_list': ['float16', 'float16'], 'input_file_list': ['float16@input.data', 'float16@input.data'], 'output_size_list': [415872], 'output_type_list': ['float16'], 'input_memory_type': [0, 0], 'output_memory_type': [0], 'input_l1_addr_list': [], 'output_l1_addr_list': [], 'l1_addr_input_flag': 0, 'slice_offset_list': [[], []], 'valid_shape_list': [[], []], 'platform': 1}, 'shape_args': {'A_shape': [1, 1, 112, 112, 16], 'B_shape': [16, 1, 3, 3, 16], 'C_shape': None, 'A_dtype': 'float16', 'B_dtype': 'float16', 'C_dtype': 'float16', 'mad_dtype': 'float32', 'padl': 2, 'padr': 2, 'padu': 2, 'padd': 2, 'padf': 0, 'padb': 0, 'strideH': 1, 'strideW': 1, 'strideD': 0, 'strideH_expand': 1, 'strideW_expand': 1, 'dilationH': 1, 'dilationW': 1, 'group': 1, 'fused_double_operand_num': 0, 'bias_flag': False, 'op_type': 'depthwise_conv2d_forward', 'platform': 1, 'kernel_name': 'te_fused_op_depthwise_conv2d_a78f65ab5015ec92_0', 'test_case': 'depthwise_conv2d_1_3_112_112_1_3_3_3_fp16_fp16_2_2_2_2_1_1_1_1_False', 'op_name': 'te_fused_op_depthwise_conv2d_a78f65ab5015ec92_0'}}
./repository_ascend310_depthwise_conv2d.json
ATC run success, welcome to the next use.
depthconv1-8循环
ATC start working now, please wait for a moment.
/usr/local/python3.7.5/lib/python3.7/site-packages/pandas/compat/__init__.py:120: UserWarning: Could not import the lzma module. Your installed Python is incomplete. Attempting to use lzma compression will result in a RuntimeError.
  warnings.warn(msg)
[INFO] [auto_tune] [2021-10-11 23:48:32,841] : tuner_index
[INFO] [auto_tune] [2021-10-11 23:48:32,842] : 4
[INFO] [auto_tune] [2021-10-11 23:48:32,856] : Start kernel te_fused_op_depthwise_conv2d_a78f65ab5015ec92_0 auto tuning.Total tuning round would be 30
[INFO] [auto_tune] [2021-10-11 23:48:32,856] : 5616
[INFO] [auto_tune] [2021-10-11 23:48:35,030] : 测试point:113
[INFO] [auto_tune] [2021-10-11 23:49:27,869] : No: 0	CYCLES: 30	 SCORE:1178243114.0	best result: 30
[INFO] [auto_tune] [2021-10-11 23:49:27,869] : No: 1	CYCLES: 31	 SCORE:1150988748.0	best result: 30
[INFO] [auto_tune] [2021-10-11 23:49:27,869] : No: 2	CYCLES: 37	 SCORE:1068997226.0	best result: 30
[INFO] [auto_tune] [2021-10-11 23:49:27,869] : No: 3	CYCLES: 33	 SCORE:1041590311.0	best result: 30
[INFO] [auto_tune] [2021-10-11 23:49:27,870] : No: 4	CYCLES: 60	 SCORE:1031235227.0	best result: 30
[INFO] [auto_tune] [2021-10-11 23:49:27,870] : No: 5	CYCLES: 29	 SCORE:986661388.0	best result: 29
[INFO] [auto_tune] [2021-10-11 23:49:27,870] : No: 6	CYCLES: 33	 SCORE:959139219.0	best result: 29
[INFO] [auto_tune] [2021-10-11 23:49:27,871] : No: 7	CYCLES: 62	 SCORE:945943893.0	best result: 29
[INFO] [auto_tune] [2021-10-11 23:49:27,871] : No: 8	CYCLES: 40	 SCORE:903979061.0	best result: 29
[INFO] [auto_tune] [2021-10-11 23:49:27,871] : No: 9	CYCLES: 66	 SCORE:860531044.0	best result: 29
[INFO] [auto_tune] [2021-10-11 23:49:27,872] : No: 10	CYCLES: 32	 SCORE:848663935.0	best result: 29
[INFO] [auto_tune] [2021-10-11 23:49:27,872] : No: 11	CYCLES: 35	 SCORE:793193185.0	best result: 29
[INFO] [auto_tune] [2021-10-11 23:49:27,872] : No: 12	CYCLES: 36	 SCORE:737566156.0	best result: 29
[INFO] [auto_tune] [2021-10-11 23:49:27,872] : No: 13	CYCLES: 74	 SCORE:689339762.0	best result: 29
[INFO] [auto_tune] [2021-10-11 23:49:27,873] : No: 14	CYCLES: 39	 SCORE:681782185.0	best result: 29
[INFO] [auto_tune] [2021-10-11 23:49:27,873] : No: 15	CYCLES: 43	 SCORE:653831138.0	best result: 29
[INFO] [auto_tune] [2021-10-11 23:49:27,873] : No: 16	CYCLES: 30	 SCORE:571822459.0	best result: 29
[INFO] [auto_tune] [2021-10-11 23:49:27,874] : No: 17	CYCLES: 38	 SCORE:562985661.0	best result: 29
[INFO] [auto_tune] [2021-10-11 23:49:27,874] : No: 18	CYCLES: 38	 SCORE:554136706.0	best result: 29
[INFO] [auto_tune] [2021-10-11 23:49:27,874] : No: 19	CYCLES: 29	 SCORE:545275569.0	best result: 29
[INFO] [auto_tune] [2021-10-11 23:49:27,874] : No: 20	CYCLES: 77	 SCORE:517659306.0	best result: 29
[INFO] [auto_tune] [2021-10-11 23:49:27,875] : No: 21	CYCLES: 51	 SCORE:513481951.0	best result: 29
[INFO] [auto_tune] [2021-10-11 23:49:27,875] : No: 22	CYCLES: 29	 SCORE:500786268.0	best result: 29
[INFO] [auto_tune] [2021-10-11 23:49:27,875] : No: 23	CYCLES: 30	 SCORE:491851506.0	best result: 29
[INFO] [auto_tune] [2021-10-11 23:49:27,876] : No: 24	CYCLES: 39	 SCORE:485292734.0	best result: 29
[INFO] [auto_tune] [2021-10-11 23:49:27,876] : No: 25	CYCLES: 40	 SCORE:482904386.0	best result: 29
[INFO] [auto_tune] [2021-10-11 23:49:27,876] : No: 26	CYCLES: 39	 SCORE:473944879.0	best result: 29
[INFO] [auto_tune] [2021-10-11 23:49:27,876] : No: 27	CYCLES: 30	 SCORE:437982483.0	best result: 29
[INFO] [auto_tune] [2021-10-11 23:49:27,877] : No: 28	CYCLES: 29	 SCORE:428960662.0	best result: 29
[INFO] [auto_tune] [2021-10-11 23:49:27,877] : No: 29	CYCLES: 30	 SCORE:392747704.0	best result: 29
[INFO] [auto_tune] [2021-10-11 23:49:27,877] : No: 30	CYCLES: 41	 SCORE:383662916.0	best result: 29
[INFO] [auto_tune] [2021-10-11 23:49:27,878] : No: 31	CYCLES: 45	 SCORE:356332408.0	best result: 29
[INFO] [auto_tune] [2021-10-11 23:49:27,878] : No: 32	CYCLES: 46	 SCORE:347196770.0	best result: 29
[INFO] [auto_tune] [2021-10-11 23:49:27,878] : No: 33	CYCLES: 96	 SCORE:345487607.0	best result: 29
[INFO] [auto_tune] [2021-10-11 23:49:27,878] : No: 34	CYCLES: 46	 SCORE:343745075.0	best result: 29
[INFO] [auto_tune] [2021-10-11 23:49:27,879] : No: 35	CYCLES: 32	 SCORE:328887129.0	best result: 29
[INFO] [auto_tune] [2021-10-11 23:49:27,879] : No: 36	CYCLES: 28	 SCORE:319713073.0	best result: 28
[INFO] [auto_tune] [2021-10-11 23:49:27,879] : No: 37	CYCLES: 50	 SCORE:315314631.0	best result: 28
[INFO] [auto_tune] [2021-10-11 23:49:27,880] : No: 38	CYCLES: 32	 SCORE:301326353.0	best result: 28
[INFO] [auto_tune] [2021-10-11 23:49:27,880] : No: 39	CYCLES: 73	 SCORE:286843681.0	best result: 28
[INFO] [auto_tune] [2021-10-11 23:49:27,880] : No: 40	CYCLES: 36	 SCORE:282887978.0	best result: 28
[INFO] [auto_tune] [2021-10-11 23:49:27,880] : No: 41	CYCLES: 53	 SCORE:264397728.0	best result: 28
[INFO] [auto_tune] [2021-10-11 23:49:27,881] : No: 42	CYCLES: 56	 SCORE:245855385.0	best result: 28
[INFO] [auto_tune] [2021-10-11 23:49:27,881] : No: 43	CYCLES: 65	 SCORE:229779920.0	best result: 28
[INFO] [auto_tune] [2021-10-11 23:49:27,881] : No: 44	CYCLES: 60	 SCORE:227260728.0	best result: 28
[INFO] [auto_tune] [2021-10-11 23:49:27,882] : No: 45	CYCLES: 62	 SCORE:217943712.0	best result: 28
[INFO] [auto_tune] [2021-10-11 23:49:27,882] : No: 46	CYCLES: 103	 SCORE:172553102.0	best result: 28
[INFO] [auto_tune] [2021-10-11 23:49:27,882] : No: 47	CYCLES: 71	 SCORE:171160650.0	best result: 28
[INFO] [auto_tune] [2021-10-11 23:49:27,882] : No: 48	CYCLES: 72	 SCORE:161764244.0	best result: 28
[INFO] [auto_tune] [2021-10-11 23:49:27,883] : No: 49	CYCLES: 106	 SCORE:115162535.0	best result: 28
[INFO] [auto_tune] [2021-10-11 23:49:27,883] : No: 50	CYCLES: 53	 SCORE:114581691.0	best result: 28
[INFO] [auto_tune] [2021-10-11 23:49:27,883] : No: 51	CYCLES: 103	 SCORE:105104877.0	best result: 28
[INFO] [auto_tune] [2021-10-11 23:49:27,884] : No: 52	CYCLES: 64	 SCORE:95614560.0	best result: 28
[INFO] [auto_tune] [2021-10-11 23:49:27,884] : No: 53	CYCLES: 133	 SCORE:76593306.0	best result: 28
[INFO] [auto_tune] [2021-10-11 23:49:27,884] : No: 54	CYCLES: 163	 SCORE:57517700.0	best result: 28
[INFO] [auto_tune] [2021-10-11 23:49:27,885] : No: 55	CYCLES: 38	 SCORE:50277939.0	best result: 28
[INFO] [auto_tune] [2021-10-11 23:49:27,885] : No: 56	CYCLES: 34	 SCORE:50227188.0	best result: 28
[INFO] [auto_tune] [2021-10-11 23:49:27,885] : No: 57	CYCLES: 36	 SCORE:50059637.0	best result: 28
[INFO] [auto_tune] [2021-10-11 23:49:27,885] : No: 58	CYCLES: 35	 SCORE:49998030.0	best result: 28
[INFO] [auto_tune] [2021-10-11 23:49:27,886] : No: 59	CYCLES: 57	 SCORE:49932645.0	best result: 28
[INFO] [auto_tune] [2021-10-11 23:49:27,886] : No: 60	CYCLES: 35	 SCORE:49864775.0	best result: 28
[INFO] [auto_tune] [2021-10-11 23:49:27,886] : No: 61	CYCLES: 36	 SCORE:49792566.0	best result: 28
[INFO] [auto_tune] [2021-10-11 23:49:27,886] : No: 62	CYCLES: 63	 SCORE:49715595.0	best result: 28
[INFO] [auto_tune] [2021-10-11 23:49:27,887] : No: 63	CYCLES: 39	 SCORE:49635334.0	best result: 28
[INFO] [auto_tune] [2021-10-11 23:49:27,887] : No: 64	CYCLES: 41	 SCORE:49458331.0	best result: 28
[INFO] [auto_tune] [2021-10-11 23:49:27,887] : No: 65	CYCLES: 68	 SCORE:49457597.0	best result: 28
[INFO] [auto_tune] [2021-10-11 23:49:27,888] : No: 66	CYCLES: 41	 SCORE:49257579.0	best result: 28
[INFO] [auto_tune] [2021-10-11 23:49:27,888] : No: 67	CYCLES: 42	 SCORE:49027952.0	best result: 28
[INFO] [auto_tune] [2021-10-11 23:49:27,888] : No: 68	CYCLES: 44	 SCORE:48762739.0	best result: 28
[INFO] [auto_tune] [2021-10-11 23:49:27,888] : No: 69	CYCLES: 79	 SCORE:48761623.0	best result: 28
[INFO] [auto_tune] [2021-10-11 23:49:27,889] : No: 70	CYCLES: 45	 SCORE:48614098.0	best result: 28
[INFO] [auto_tune] [2021-10-11 23:49:27,889] : No: 71	CYCLES: 39	 SCORE:48216328.0	best result: 28
[INFO] [auto_tune] [2021-10-11 23:49:27,889] : No: 72	CYCLES: 38	 SCORE:48152597.0	best result: 28
[INFO] [auto_tune] [2021-10-11 23:49:27,890] : No: 73	CYCLES: 38	 SCORE:48086918.0	best result: 28
[INFO] [auto_tune] [2021-10-11 23:49:27,890] : No: 74	CYCLES: 37	 SCORE:48019201.0	best result: 28
[INFO] [auto_tune] [2021-10-11 23:49:27,890] : No: 75	CYCLES: 41	 SCORE:47646438.0	best result: 28
[INFO] [auto_tune] [2021-10-11 23:49:27,890] : No: 76	CYCLES: 51	 SCORE:47645807.0	best result: 28
[INFO] [auto_tune] [2021-10-11 23:49:27,891] : No: 77	CYCLES: 89	 SCORE:47643913.0	best result: 28
[INFO] [auto_tune] [2021-10-11 23:49:27,891] : No: 78	CYCLES: 41	 SCORE:47564232.0	best result: 28
[INFO] [auto_tune] [2021-10-11 23:49:27,891] : No: 79	CYCLES: 41	 SCORE:47479162.0	best result: 28
[INFO] [auto_tune] [2021-10-11 23:49:27,892] : No: 80	CYCLES: 40	 SCORE:47391079.0	best result: 28
[INFO] [auto_tune] [2021-10-11 23:49:27,892] : No: 81	CYCLES: 54	 SCORE:47390379.0	best result: 28
[INFO] [auto_tune] [2021-10-11 23:49:27,892] : No: 82	CYCLES: 43	 SCORE:47005151.0	best result: 28
[INFO] [auto_tune] [2021-10-11 23:49:27,892] : No: 83	CYCLES: 42	 SCORE:46899291.0	best result: 28
[INFO] [auto_tune] [2021-10-11 23:49:27,893] : No: 84	CYCLES: 44	 SCORE:46431223.0	best result: 28
[INFO] [auto_tune] [2021-10-11 23:49:27,893] : No: 85	CYCLES: 45	 SCORE:46301607.0	best result: 28
[INFO] [auto_tune] [2021-10-11 23:49:27,893] : No: 86	CYCLES: 46	 SCORE:45876955.0	best result: 28
[INFO] [auto_tune] [2021-10-11 23:49:27,894] : No: 87	CYCLES: 46	 SCORE:45722063.0	best result: 28
[INFO] [auto_tune] [2021-10-11 23:49:27,894] : No: 88	CYCLES: 65	 SCORE:45558397.0	best result: 28
[INFO] [auto_tune] [2021-10-11 23:49:27,894] : No: 89	CYCLES: 131	 SCORE:45554501.0	best result: 28
[INFO] [auto_tune] [2021-10-11 23:49:27,894] : No: 90	CYCLES: 48	 SCORE:45389299.0	best result: 28
[INFO] [auto_tune] [2021-10-11 23:49:27,895] : No: 91	CYCLES: 49	 SCORE:45210261.0	best result: 28
[INFO] [auto_tune] [2021-10-11 23:49:27,895] : No: 92	CYCLES: 73	 SCORE:45020399.0	best result: 28
[INFO] [auto_tune] [2021-10-11 23:49:27,895] : No: 93	CYCLES: 52	 SCORE:44823494.0	best result: 28
[INFO] [auto_tune] [2021-10-11 23:49:27,896] : No: 94	CYCLES: 54	 SCORE:44393075.0	best result: 28
[INFO] [auto_tune] [2021-10-11 23:49:27,896] : No: 95	CYCLES: 77	 SCORE:44391299.0	best result: 28
[INFO] [auto_tune] [2021-10-11 23:49:27,896] : No: 96	CYCLES: 53	 SCORE:43911170.0	best result: 28
[INFO] [auto_tune] [2021-10-11 23:49:27,896] : No: 97	CYCLES: 56	 SCORE:43367956.0	best result: 28
[INFO] [auto_tune] [2021-10-11 23:49:27,897] : No: 98	CYCLES: 60	 SCORE:42750937.0	best result: 28
[INFO] [auto_tune] [2021-10-11 23:49:27,897] : No: 99	CYCLES: 81	 SCORE:42748364.0	best result: 28
[INFO] [auto_tune] [2021-10-11 23:49:27,897] : [319713073.0, 986661388.0, 545275569.0, 500786268.0, 428960662.0, 1178243114.0, 571822459.0, 491851506.0, 437982483.0, 392747704.0]
[INFO] [auto_tune] [2021-10-11 23:49:56,693] : No: 0	CYCLES: 31	 RAFT:500786268.0	best result: 28
[INFO] [auto_tune] [2021-10-11 23:49:56,694] : No: 1	CYCLES: 47	 RAFT:319713073.0	best result: 28
[INFO] [auto_tune] [2021-10-11 23:49:56,694] : No: 2	CYCLES: 29	 RAFT:986661388.0	best result: 28
[INFO] [auto_tune] [2021-10-11 23:49:56,694] : No: 3	CYCLES: 30	 RAFT:571822459.0	best result: 28
[INFO] [auto_tune] [2021-10-11 23:49:56,695] : No: 4	CYCLES: 31	 RAFT:319713073.0	best result: 28
[INFO] [auto_tune] [2021-10-11 23:49:56,695] : No: 5	CYCLES: 32	 RAFT:491851506.0	best result: 28
[INFO] [auto_tune] [2021-10-11 23:49:56,695] : No: 6	CYCLES: 30	 RAFT:545275569.0	best result: 28
[INFO] [auto_tune] [2021-10-11 23:49:56,695] : No: 7	CYCLES: 32	 RAFT:319713073.0	best result: 28
[INFO] [auto_tune] [2021-10-11 23:49:56,696] : No: 8	CYCLES: 31	 RAFT:491851506.0	best result: 28
[INFO] [auto_tune] [2021-10-11 23:49:56,696] : No: 9	CYCLES: 30	 RAFT:571822459.0	best result: 28
[INFO] [auto_tune] [2021-10-11 23:49:56,696] : No: 10	CYCLES: 29	 RAFT:1178243114.0	best result: 28
[INFO] [auto_tune] [2021-10-11 23:49:56,697] : No: 11	CYCLES: 40	 RAFT:500786268.0	best result: 28
[INFO] [auto_tune] [2021-10-11 23:49:56,697] : No: 12	CYCLES: 39	 RAFT:500786268.0	best result: 28
[INFO] [auto_tune] [2021-10-11 23:49:56,697] : No: 13	CYCLES: 29	 RAFT:428960662.0	best result: 28
[INFO] [auto_tune] [2021-10-11 23:49:56,697] : No: 14	CYCLES: 31	 RAFT:428960662.0	best result: 28
[INFO] [auto_tune] [2021-10-11 23:49:56,698] : No: 15	CYCLES: 30	 RAFT:571822459.0	best result: 28
[INFO] [auto_tune] [2021-10-11 23:49:56,698] : No: 16	CYCLES: 43	 RAFT:437982483.0	best result: 28
[INFO] [auto_tune] [2021-10-11 23:49:56,698] : No: 17	CYCLES: 30	 RAFT:319713073.0	best result: 28
[INFO] [auto_tune] [2021-10-11 23:49:56,699] : No: 18	CYCLES: 31	 RAFT:986661388.0	best result: 28
[INFO] [auto_tune] [2021-10-11 23:49:56,699] : No: 19	CYCLES: 31	 RAFT:392747704.0	best result: 28
[INFO] [auto_tune] [2021-10-11 23:49:56,699] : No: 20	CYCLES: 29	 RAFT:571822459.0	best result: 28
[INFO] [auto_tune] [2021-10-11 23:49:56,700] : No: 21	CYCLES: 30	 RAFT:500786268.0	best result: 28
[INFO] [auto_tune] [2021-10-11 23:49:56,700] : No: 22	CYCLES: 43	 RAFT:437982483.0	best result: 28
[INFO] [auto_tune] [2021-10-11 23:49:56,700] : No: 23	CYCLES: 29	 RAFT:986661388.0	best result: 28
[INFO] [auto_tune] [2021-10-11 23:49:56,700] : No: 24	CYCLES: 31	 RAFT:428960662.0	best result: 28
[INFO] [auto_tune] [2021-10-11 23:49:56,701] : No: 25	CYCLES: 29	 RAFT:437982483.0	best result: 28
[INFO] [auto_tune] [2021-10-11 23:49:56,701] : No: 26	CYCLES: 29	 RAFT:392747704.0	best result: 28
[INFO] [auto_tune] [2021-10-11 23:49:56,701] : No: 27	CYCLES: 37	 RAFT:986661388.0	best result: 28
[INFO] [auto_tune] [2021-10-11 23:49:56,702] : No: 28	CYCLES: 44	 RAFT:392747704.0	best result: 28
[INFO] [auto_tune] [2021-10-11 23:49:56,702] : No: 29	CYCLES: 27	 RAFT:545275569.0	best result: 27
[INFO] [auto_tune] [2021-10-11 23:49:56,702] : No: 30	CYCLES: 30	 RAFT:319713073.0	best result: 27
[INFO] [auto_tune] [2021-10-11 23:49:56,702] : No: 31	CYCLES: 29	 RAFT:319713073.0	best result: 27
[INFO] [auto_tune] [2021-10-11 23:49:56,703] : No: 32	CYCLES: 41	 RAFT:428960662.0	best result: 27
[INFO] [auto_tune] [2021-10-11 23:49:56,703] : No: 33	CYCLES: 29	 RAFT:1178243114.0	best result: 27
[INFO] [auto_tune] [2021-10-11 23:49:56,703] : No: 34	CYCLES: 29	 RAFT:437982483.0	best result: 27
[INFO] [auto_tune] [2021-10-11 23:49:56,704] : No: 35	CYCLES: 32	 RAFT:392747704.0	best result: 27
[INFO] [auto_tune] [2021-10-11 23:49:56,704] : No: 36	CYCLES: 35	 RAFT:1178243114.0	best result: 27
[INFO] [auto_tune] [2021-10-11 23:49:56,704] : No: 37	CYCLES: 32	 RAFT:392747704.0	best result: 27
[INFO] [auto_tune] [2021-10-11 23:49:56,704] : No: 38	CYCLES: 39	 RAFT:571822459.0	best result: 27
[INFO] [auto_tune] [2021-10-11 23:49:56,705] : No: 39	CYCLES: 29	 RAFT:437982483.0	best result: 27
[INFO] [auto_tune] [2021-10-11 23:49:56,705] : No: 40	CYCLES: 42	 RAFT:392747704.0	best result: 27
[INFO] [auto_tune] [2021-10-11 23:49:56,705] : No: 41	CYCLES: 31	 RAFT:319713073.0	best result: 27
[INFO] [auto_tune] [2021-10-11 23:49:56,706] : No: 42	CYCLES: 32	 RAFT:392747704.0	best result: 27
[INFO] [auto_tune] [2021-10-11 23:49:56,706] : No: 43	CYCLES: 47	 RAFT:319713073.0	best result: 27
[INFO] [auto_tune] [2021-10-11 23:49:56,706] : No: 44	CYCLES: 29	 RAFT:545275569.0	best result: 27
[INFO] [auto_tune] [2021-10-11 23:49:56,706] : No: 45	CYCLES: 31	 RAFT:428960662.0	best result: 27
[INFO] [auto_tune] [2021-10-11 23:49:56,707] : No: 46	CYCLES: 29	 RAFT:571822459.0	best result: 27
[INFO] [auto_tune] [2021-10-11 23:49:56,707] : No: 47	CYCLES: 29	 RAFT:500786268.0	best result: 27
[INFO] [auto_tune] [2021-10-11 23:49:56,707] : No: 48	CYCLES: 29	 RAFT:428960662.0	best result: 27
[INFO] [auto_tune] [2021-10-11 23:49:56,708] : No: 49	CYCLES: 40	 RAFT:500786268.0	best result: 27
[INFO] [auto_tune] [2021-10-11 23:49:56,708] : [545275569.0, 319713073.0, 986661388.0, 545275569.0, 500786268.0, 428960662.0, 986661388.0, 1178243114.0, 428960662.0, 571822459.0]
[INFO] [auto_tune] [2021-10-11 23:49:56,708] : the account of feasibility is not enough,                 then batch_size is: 5000;
[INFO] [auto_tune] [2021-10-11 23:50:05,968] : No: 0	CYCLES: 30	 RAFT:500786268.0	best result: 27
[INFO] [auto_tune] [2021-10-11 23:50:05,968] : No: 1	CYCLES: 32	 RAFT:986661388.0	best result: 27
[INFO] [auto_tune] [2021-10-11 23:50:05,968] : No: 2	CYCLES: 28	 RAFT:986661388.0	best result: 27
[INFO] [auto_tune] [2021-10-11 23:50:05,969] : No: 3	CYCLES: 39	 RAFT:571822459.0	best result: 27
[INFO] [auto_tune] [2021-10-11 23:50:05,969] : No: 4	CYCLES: 47	 RAFT:319713073.0	best result: 27
[INFO] [auto_tune] [2021-10-11 23:50:05,969] : No: 5	CYCLES: 46	 RAFT:319713073.0	best result: 27
[INFO] [auto_tune] [2021-10-11 23:50:05,970] : No: 6	CYCLES: 48	 RAFT:319713073.0	best result: 27
[INFO] [auto_tune] [2021-10-11 23:50:05,970] : No: 7	CYCLES: 32	 RAFT:319713073.0	best result: 27
[INFO] [auto_tune] [2021-10-11 23:50:05,970] : No: 8	CYCLES: 32	 RAFT:1178243114.0	best result: 27
[INFO] [auto_tune] [2021-10-11 23:50:05,970] : No: 9	CYCLES: 47	 RAFT:319713073.0	best result: 27
[INFO] [auto_tune] [2021-10-11 23:50:05,971] : No: 10	CYCLES: 30	 RAFT:319713073.0	best result: 27
[INFO] [auto_tune] [2021-10-11 23:50:05,971] : No: 11	CYCLES: 28	 RAFT:428960662.0	best result: 27
[INFO] [auto_tune] [2021-10-11 23:50:05,971] : [545275569.0, 319713073.0, 986661388.0, 428960662.0, 986661388.0, 545275569.0, 500786268.0, 428960662.0, 986661388.0, 1178243114.0]
[INFO] [auto_tune] [2021-10-11 23:50:36,553] : No: 0	CYCLES: 34	 RAFT:848663935.0	best result: 27
[INFO] [auto_tune] [2021-10-11 23:50:36,554] : No: 1	CYCLES: 70	 RAFT:172553102.0	best result: 27
[INFO] [auto_tune] [2021-10-11 23:50:36,554] : No: 2	CYCLES: 37	 RAFT:473944879.0	best result: 27
[INFO] [auto_tune] [2021-10-11 23:50:36,554] : No: 3	CYCLES: 30	 RAFT:986661388.0	best result: 27
[INFO] [auto_tune] [2021-10-11 23:50:36,555] : No: 4	CYCLES: 43	 RAFT:392747704.0	best result: 27
[INFO] [auto_tune] [2021-10-11 23:50:36,555] : No: 5	CYCLES: 32	 RAFT:848663935.0	best result: 27
[INFO] [auto_tune] [2021-10-11 23:50:36,555] : No: 6	CYCLES: 36	 RAFT:49998030.0	best result: 27
[INFO] [auto_tune] [2021-10-11 23:50:36,555] : No: 7	CYCLES: 51	 RAFT:47390379.0	best result: 27
[INFO] [auto_tune] [2021-10-11 23:50:36,556] : No: 8	CYCLES: 42	 RAFT:161764244.0	best result: 27
[INFO] [auto_tune] [2021-10-11 23:50:36,556] : No: 9	CYCLES: 33	 RAFT:50277939.0	best result: 27
[INFO] [auto_tune] [2021-10-11 23:50:36,556] : No: 10	CYCLES: 30	 RAFT:437982483.0	best result: 27
[INFO] [auto_tune] [2021-10-11 23:50:36,557] : No: 11	CYCLES: 37	 RAFT:50059637.0	best result: 27
[INFO] [auto_tune] [2021-10-11 23:50:36,557] : No: 12	CYCLES: 33	 RAFT:245855385.0	best result: 27
[INFO] [auto_tune] [2021-10-11 23:50:36,557] : No: 13	CYCLES: 70	 RAFT:40268134.0	best result: 27
[INFO] [auto_tune] [2021-10-11 23:50:36,557] : No: 14	CYCLES: 65	 RAFT:860531044.0	best result: 27
[INFO] [auto_tune] [2021-10-11 23:50:36,558] : No: 15	CYCLES: 53	 RAFT:114581691.0	best result: 27
[INFO] [auto_tune] [2021-10-11 23:50:36,558] : No: 16	CYCLES: 50	 RAFT:47645807.0	best result: 27
[INFO] [auto_tune] [2021-10-11 23:50:36,558] : No: 17	CYCLES: 80	 RAFT:229779920.0	best result: 27
[INFO] [auto_tune] [2021-10-11 23:50:36,559] : No: 18	CYCLES: 32	 RAFT:793193185.0	best result: 27
[INFO] [auto_tune] [2021-10-11 23:50:36,559] : No: 19	CYCLES: 54	 RAFT:286843681.0	best result: 27
[INFO] [auto_tune] [2021-10-11 23:50:36,559] : No: 20	CYCLES: 31	 RAFT:1178243114.0	best result: 27
[INFO] [auto_tune] [2021-10-11 23:50:36,559] : No: 21	CYCLES: 30	 RAFT:1041590311.0	best result: 27
[INFO] [auto_tune] [2021-10-11 23:50:36,560] : No: 22	CYCLES: 32	 RAFT:793193185.0	best result: 27
[INFO] [auto_tune] [2021-10-11 23:50:36,560] : No: 23	CYCLES: 41	 RAFT:473944879.0	best result: 27
[INFO] [auto_tune] [2021-10-11 23:50:36,560] : No: 24	CYCLES: 57	 RAFT:105104877.0	best result: 27
[INFO] [auto_tune] [2021-10-11 23:50:36,561] : No: 25	CYCLES: 41	 RAFT:428960662.0	best result: 27
[INFO] [auto_tune] [2021-10-11 23:50:36,561] : No: 26	CYCLES: 37	 RAFT:245855385.0	best result: 27
[INFO] [auto_tune] [2021-10-11 23:50:36,561] : No: 27	CYCLES: 51	 RAFT:44393075.0	best result: 27
[INFO] [auto_tune] [2021-10-11 23:50:36,561] : No: 28	CYCLES: 47	 RAFT:319713073.0	best result: 27
[INFO] [auto_tune] [2021-10-11 23:50:36,562] : No: 29	CYCLES: 39	 RAFT:217943712.0	best result: 27
[INFO] [auto_tune] [2021-10-11 23:50:36,562] : No: 30	CYCLES: 30	 RAFT:1178243114.0	best result: 27
[INFO] [auto_tune] [2021-10-11 23:50:36,562] : No: 31	CYCLES: 48	 RAFT:343745075.0	best result: 27
[INFO] [auto_tune] [2021-10-11 23:50:36,563] : No: 32	CYCLES: 36	 RAFT:217943712.0	best result: 27
[INFO] [auto_tune] [2021-10-11 23:50:36,563] : No: 33	CYCLES: 34	 RAFT:49792566.0	best result: 27
[INFO] [auto_tune] [2021-10-11 23:50:36,563] : No: 34	CYCLES: 37	 RAFT:681782185.0	best result: 27
[INFO] [auto_tune] [2021-10-11 23:50:36,563] : No: 35	CYCLES: 35	 RAFT:1150988748.0	best result: 27
[INFO] [auto_tune] [2021-10-11 23:50:36,564] : No: 36	CYCLES: 45	 RAFT:46301607.0	best result: 27
[INFO] [auto_tune] [2021-10-11 23:50:36,564] : No: 37	CYCLES: 218	 RAFT:38387511.0	best result: 27
[INFO] [auto_tune] [2021-10-11 23:50:36,564] : No: 38	CYCLES: 58	 RAFT:105104877.0	best result: 27
[INFO] [auto_tune] [2021-10-11 23:50:36,565] : No: 39	CYCLES: 36	 RAFT:264397728.0	best result: 27
[INFO] [auto_tune] [2021-10-11 23:50:36,565] : No: 40	CYCLES: 55	 RAFT:43911170.0	best result: 27
[INFO] [auto_tune] [2021-10-11 23:50:36,565] : No: 41	CYCLES: 32	 RAFT:356332408.0	best result: 27
[INFO] [auto_tune] [2021-10-11 23:50:36,565] : No: 42	CYCLES: 77	 RAFT:689339762.0	best result: 27
[INFO] [auto_tune] [2021-10-11 23:50:36,566] : No: 43	CYCLES: 36	 RAFT:959139219.0	best result: 27
[INFO] [auto_tune] [2021-10-11 23:50:36,566] : No: 44	CYCLES: 41	 RAFT:161764244.0	best result: 27
[INFO] [auto_tune] [2021-10-11 23:50:36,566] : No: 45	CYCLES: 42	 RAFT:437982483.0	best result: 27
[INFO] [auto_tune] [2021-10-11 23:50:36,567] : No: 46	CYCLES: 36	 RAFT:217943712.0	best result: 27
[INFO] [auto_tune] [2021-10-11 23:50:36,567] : No: 47	CYCLES: 150	 RAFT:38387511.0	best result: 27
[INFO] [auto_tune] [2021-10-11 23:50:36,567] : No: 48	CYCLES: 53	 RAFT:114581691.0	best result: 27
[INFO] [auto_tune] [2021-10-11 23:50:36,567] : No: 49	CYCLES: 35	 RAFT:264397728.0	best result: 27
[INFO] [auto_tune] [2021-10-11 23:50:36,568] : [545275569.0, 319713073.0, 986661388.0, 428960662.0, 986661388.0, 545275569.0, 500786268.0, 428960662.0, 986661388.0, 1178243114.0]
[INFO] [auto_tune] [2021-10-11 23:50:36,568] : the account of feasibility is not enough,                 then batch_size is: 5000;
[INFO] [auto_tune] [2021-10-11 23:50:43,439] : No: 0	CYCLES: 32	 RAFT:986661388.0	best result: 27
[INFO] [auto_tune] [2021-10-11 23:50:43,440] : No: 1	CYCLES: 31	 RAFT:500786268.0	best result: 27
[INFO] [auto_tune] [2021-10-11 23:50:43,440] : No: 2	CYCLES: 45	 RAFT:428960662.0	best result: 27
[INFO] [auto_tune] [2021-10-11 23:50:43,440] : No: 3	CYCLES: 29	 RAFT:986661388.0	best result: 27
[INFO] [auto_tune] [2021-10-11 23:50:43,441] : No: 4	CYCLES: 34	 RAFT:500786268.0	best result: 27
[INFO] [auto_tune] [2021-10-11 23:50:43,441] : No: 5	CYCLES: 31	 RAFT:986661388.0	best result: 27
[INFO] [auto_tune] [2021-10-11 23:50:43,441] : No: 6	CYCLES: 29	 RAFT:428960662.0	best result: 27
[INFO] [auto_tune] [2021-10-11 23:50:43,442] : No: 7	CYCLES: 42	 RAFT:428960662.0	best result: 27
[INFO] [auto_tune] [2021-10-11 23:50:43,442] : No: 8	CYCLES: 32	 RAFT:319713073.0	best result: 27
[INFO] [auto_tune] [2021-10-11 23:50:43,442] : [545275569.0, 319713073.0, 986661388.0, 428960662.0, 986661388.0, 545275569.0, 500786268.0, 428960662.0, 986661388.0, 1178243114.0]
[INFO] [auto_tune] [2021-10-11 23:51:16,121] : No: 0	CYCLES: 37	 RAFT:245855385.0	best result: 27
[INFO] [auto_tune] [2021-10-11 23:51:16,121] : No: 1	CYCLES: 39	 RAFT:47479162.0	best result: 27
[INFO] [auto_tune] [2021-10-11 23:51:16,122] : No: 2	CYCLES: 72	 RAFT:44391299.0	best result: 27
[INFO] [auto_tune] [2021-10-11 23:51:16,122] : No: 3	CYCLES: 54	 RAFT:114581691.0	best result: 27
[INFO] [auto_tune] [2021-10-11 23:51:16,122] : No: 4	CYCLES: 33	 RAFT:301326353.0	best result: 27
[INFO] [auto_tune] [2021-10-11 23:51:16,123] : No: 5	CYCLES: 64	 RAFT:229779920.0	best result: 27
[INFO] [auto_tune] [2021-10-11 23:51:16,123] : No: 6	CYCLES: 51	 RAFT:47390379.0	best result: 27
[INFO] [auto_tune] [2021-10-11 23:51:16,123] : No: 7	CYCLES: 54	 RAFT:286843681.0	best result: 27
[INFO] [auto_tune] [2021-10-11 23:51:16,124] : No: 8	CYCLES: 43	 RAFT:48614098.0	best result: 27
[INFO] [auto_tune] [2021-10-11 23:51:16,124] : No: 9	CYCLES: 42	 RAFT:681782185.0	best result: 27
[INFO] [auto_tune] [2021-10-11 23:51:16,124] : No: 10	CYCLES: 30	 RAFT:571822459.0	best result: 27
[INFO] [auto_tune] [2021-10-11 23:51:16,124] : No: 11	CYCLES: 38	 RAFT:217943712.0	best result: 27
[INFO] [auto_tune] [2021-10-11 23:51:16,125] : No: 12	CYCLES: 65	 RAFT:860531044.0	best result: 27
[INFO] [auto_tune] [2021-10-11 23:51:16,125] : No: 13	CYCLES: 75	 RAFT:689339762.0	best result: 27
[INFO] [auto_tune] [2021-10-11 23:51:16,125] : No: 14	CYCLES: 63	 RAFT:945943893.0	best result: 27
[INFO] [auto_tune] [2021-10-11 23:51:16,126] : No: 15	CYCLES: 51	 RAFT:485292734.0	best result: 27
[INFO] [auto_tune] [2021-10-11 23:51:16,126] : No: 16	CYCLES: 89	 RAFT:517659306.0	best result: 27
[INFO] [auto_tune] [2021-10-11 23:51:16,126] : No: 17	CYCLES: 31	 RAFT:491851506.0	best result: 27
[INFO] [auto_tune] [2021-10-11 23:51:16,126] : No: 18	CYCLES: 36	 RAFT:959139219.0	best result: 27
[INFO] [auto_tune] [2021-10-11 23:51:16,127] : No: 19	CYCLES: 38	 RAFT:903979061.0	best result: 27
[INFO] [auto_tune] [2021-10-11 23:51:16,127] : No: 20	CYCLES: 38	 RAFT:513481951.0	best result: 27
[INFO] [auto_tune] [2021-10-11 23:51:16,127] : No: 21	CYCLES: 33	 RAFT:328887129.0	best result: 27
[INFO] [auto_tune] [2021-10-11 23:51:16,128] : No: 22	CYCLES: 29	 RAFT:319713073.0	best result: 27
[INFO] [auto_tune] [2021-10-11 23:51:16,128] : No: 23	CYCLES: 151	 RAFT:38387511.0	best result: 27
[INFO] [auto_tune] [2021-10-11 23:51:16,128] : No: 24	CYCLES: 38	 RAFT:47564232.0	best result: 27
[INFO] [auto_tune] [2021-10-11 23:51:16,128] : No: 25	CYCLES: 31	 RAFT:347196770.0	best result: 27
[INFO] [auto_tune] [2021-10-11 23:51:16,129] : No: 26	CYCLES: 34	 RAFT:1178243114.0	best result: 27
[INFO] [auto_tune] [2021-10-11 23:51:16,129] : No: 27	CYCLES: 30	 RAFT:571822459.0	best result: 27
[INFO] [auto_tune] [2021-10-11 23:51:16,129] : No: 28	CYCLES: 39	 RAFT:903979061.0	best result: 27
[INFO] [auto_tune] [2021-10-11 23:51:16,130] : No: 29	CYCLES: 56	 RAFT:42409885.0	best result: 27
[INFO] [auto_tune] [2021-10-11 23:51:16,130] : No: 30	CYCLES: 77	 RAFT:229779920.0	best result: 27
[INFO] [auto_tune] [2021-10-11 23:51:16,130] : No: 31	CYCLES: 63	 RAFT:40268134.0	best result: 27
[INFO] [auto_tune] [2021-10-11 23:51:16,130] : No: 32	CYCLES: 38	 RAFT:47564232.0	best result: 27
[INFO] [auto_tune] [2021-10-11 23:51:16,131] : No: 33	CYCLES: 211	 RAFT:22201892.0	best result: 27
[INFO] [auto_tune] [2021-10-11 23:51:16,131] : No: 34	CYCLES: 52	 RAFT:245855385.0	best result: 27
[INFO] [auto_tune] [2021-10-11 23:51:16,131] : No: 35	CYCLES: 77	 RAFT:229779920.0	best result: 27
[INFO] [auto_tune] [2021-10-11 23:51:16,132] : No: 36	CYCLES: 49	 RAFT:301326353.0	best result: 27
[INFO] [auto_tune] [2021-10-11 23:51:16,132] : No: 37	CYCLES: 50	 RAFT:114581691.0	best result: 27
[INFO] [auto_tune] [2021-10-11 23:51:16,132] : No: 38	CYCLES: 32	 RAFT:986661388.0	best result: 27
[INFO] [auto_tune] [2021-10-11 23:51:16,132] : No: 39	CYCLES: 77	 RAFT:286843681.0	best result: 27
[INFO] [auto_tune] [2021-10-11 23:51:16,133] : No: 40	CYCLES: 39	 RAFT:437982483.0	best result: 27
[INFO] [auto_tune] [2021-10-11 23:51:16,133] : No: 41	CYCLES: 30	 RAFT:428960662.0	best result: 27
[INFO] [auto_tune] [2021-10-11 23:51:16,133] : No: 42	CYCLES: 118	 RAFT:31204131.0	best result: 27
[INFO] [auto_tune] [2021-10-11 23:51:16,134] : No: 43	CYCLES: 42	 RAFT:161764244.0	best result: 27
[INFO] [auto_tune] [2021-10-11 23:51:16,134] : No: 44	CYCLES: 40	 RAFT:46899291.0	best result: 27
[INFO] [auto_tune] [2021-10-11 23:51:16,134] : No: 45	CYCLES: 52	 RAFT:217943712.0	best result: 27
[INFO] [auto_tune] [2021-10-11 23:51:16,134] : No: 46	CYCLES: 86	 RAFT:229779920.0	best result: 27
[INFO] [auto_tune] [2021-10-11 23:51:16,135] : No: 47	CYCLES: 39	 RAFT:903979061.0	best result: 27
[INFO] [auto_tune] [2021-10-11 23:51:16,135] : No: 48	CYCLES: 51	 RAFT:43911170.0	best result: 27
[INFO] [auto_tune] [2021-10-11 23:51:16,135] : No: 49	CYCLES: 42	 RAFT:217943712.0	best result: 27
[INFO] [auto_tune] [2021-10-11 23:51:16,135] : [545275569.0, 319713073.0, 986661388.0, 428960662.0, 986661388.0, 545275569.0, 500786268.0, 428960662.0, 986661388.0, 1178243114.0]
[INFO] [auto_tune] [2021-10-11 23:51:16,136] : the account of feasibility is not enough,                 then batch_size is: 5000;
[truncated: 8,116,935 more chars]
