# Supplementary material for: Accelerating the tuning process for optimizing DNN operators by ROFT model
Source: Sci Rep. 2025 Oct 17;15:36327. doi: 10.1038/s41598-025-20139-x (PMC12534627; doi:10.1038/s41598-025-20139-x)
Supplement: Supplementary file 1 — Supplementary Information. [file 41598_2025_20139_MOESM1_ESM.zip › ROFT_data/testcase/test-log/RAFT算子调优详细数据.xlsx]

## Sheet: Sheet1
	conv2d-1	conv2d-2	conv2d-3	conv2d-4	conv2d-5	conv2d-6	conv2d-7	conv2d-8	conv2d-9	conv2d-10	conv2d-11	conv2d-12		gemm-1	gemm-2	gemm-3	gemm-4		avgpool-1	avgpool-2	avgpool-3	avgpool-4	avgpool-5		depth_conv-1	depth_conv-2	depth_conv-3	depth_conv-4
第1次TBE调优时间	00:05:11.203000	00:04:31.040000	00:04:32.629000	00:04:33.534000	00:04:37.909000	00:04:40.059000	00:04:45.292000	00:04:33.731000	00:04:31.755000	00:05:01.241000	00:04:30.956000	00:04:53.662000		00:04:53.538000	00:04:33.213000	00:04:47.935000	00:05:28.057000		00:04:39.669000	00:04:35.798000	00:04:52.770000	00:04:45.107000	00:04:50.679000		00:04:39.584000	00:04:48.251000	00:05:00.721000	00:05:14.594000
第2次TBE调优时间	00:05:08.083000	00:04:44.843000	00:04:35.751000	00:04:49.231000	00:04:40.486000	00:04:36.391000	00:04:31.769000	00:04:50.524000	00:04:32.645000	00:04:43.729000	00:04:51.280000	00:04:44.252000		00:04:55.725000	00:05:04.729000	00:04:37.736000	00:05:44.578000		00:04:32.770000	00:04:39.608000	00:04:44.648000	00:04:39.938000	00:04:53.038000		00:04:34.360000	00:04:49.965000	00:05:01.335000	00:04:38.159000
第3次TBE调优时间	00:04:43.555000	00:04:40.743000	00:04:42.600000	00:04:50.656000	00:04:35.216000	00:04:42.621000	00:04:30.265000	00:05:17.168000	00:04:37.201000	00:05:08.263000	00:04:56.723000	00:04:33.295000		00:04:52.814000	00:04:35.009000	00:04:38.436000	00:05:40.285000		00:04:45.385000	00:04:44.144000	00:04:30.936000	00:04:43.635000	00:04:53.306000		00:04:38.466000	00:04:49.031000	00:04:30.437000	00:04:42.357000
第4次TBE调优时间	00:05:08.187000	00:04:37.108000	00:04:36.073000	00:04:41.874000	00:04:48.120000	00:04:34.290000	00:04:47.534000	00:04:53.270000	00:04:38.439000	00:04:52.274000	00:04:43.518000	00:04:32.533000		00:05:02.345000	00:05:04.738000	00:04:48.950000	00:05:44.596000		00:04:41.239000	00:04:45.393000	00:04:34.308000	00:05:21.484000	00:04:41.817000		00:04:32.956000	00:04:47.969000	00:05:03.197000	00:04:35.387000
第5次TBE调优时间	00:04:59.353000	00:04:32.347000	00:04:48.227000	00:04:35.061000	00:04:46.213000	00:04:38.911000	00:04:47.969000	00:05:08.880000	00:04:37.189000	00:04:52.135000	00:04:56.009000	00:04:42.120000		00:04:49.811000	00:05:34.349000	00:04:55.684000	00:05:53.723000		00:04:42.753000	00:04:47.966000	00:04:52.079000	00:04:48.590000	00:04:36.728000		00:04:42.415000	00:04:48.716000	00:05:01.612000	00:04:30.597000
第6次TBE调优时间	00:05:00.876000	00:04:49.654000	00:04:37.800000	00:04:30.702000	00:04:48.646000	00:04:37.881000	00:04:35.953000	00:04:35.092000	00:04:58.496000	00:04:37.153000	00:04:56.129000	00:04:48.404000		00:04:51.176000	00:05:30.939000	00:06:21.571000	00:05:26.736000		00:04:39.644000	00:04:41.042000	00:04:37.099000	00:04:55.408000	00:04:47.227000		00:04:48.808000	00:04:47.673000	00:05:03.551000	00:04:36.161000
第7次TBE调优时间	00:04:35.030000	00:04:53.480000	00:04:32.765000	00:04:54.390000	00:04:43.768000	00:04:36.836000	00:04:34.178000	00:05:07.798000	00:04:34.956000	00:04:40.410000	00:04:55.164000	00:04:50.742000		00:04:46.557000	00:05:01.946000	00:04:39.257000	00:05:20.363000		00:04:43.354000	00:04:45.980000	00:04:36.195000	00:05:03.146000	00:04:56.483000		00:04:36.562000	00:04:48.863000	00:05:02.639000	00:04:33.139000
第8次TBE调优时间	00:05:13.361000	00:04:46.327000	00:04:32.206000	00:04:30.704000	00:04:41.674000	00:04:40.598000	00:04:32.843000	00:04:37.487000	00:04:35.557000	00:05:14.726000	00:04:46.874000	00:04:48.055000		00:04:56.788000	00:05:32.339000	00:06:07.709000	00:05:29.488000		00:04:41.835000	00:04:38.155000	00:05:02.683000	00:05:03.559000	00:04:54.605000		00:04:44.736000	00:04:50.384000	00:04:31.656000	00:04:32.367000
第9次TBE调优时间	00:05:09.905000	00:04:53.640000	00:04:31.489000	00:04:32.236000	00:04:34.332000	00:04:39.115000	00:04:48.789000	00:05:06.219000	00:04:43.524000	00:05:07.557000	00:04:33.474000	00:04:42.700000		00:05:10.206000	00:05:28.610000	00:05:55.842000	00:05:32.029000		00:04:41.451000	00:04:32.304000	00:04:54.176000	00:04:38.271000	00:04:56.317000		00:04:44.233000	00:04:45.900000	00:04:32.220000	00:05:13.397000
第10次TBE调优时间	00:05:12.607000	00:04:57.602000	00:04:34.757000	00:04:36.095000	00:04:37.165000	00:04:33.131000	00:04:32.531000	00:04:53.883000	00:04:58.661000	00:05:01.760000	00:04:37.413000	00:04:47.754000		00:04:42.530000	00:05:11.793000	00:04:52.449000	00:05:43.588000		00:04:38.093000	00:04:37.147000	00:04:55.468000	00:05:04.801000	00:04:37.428000		00:04:31.894000	00:04:48.301000	00:04:34.379000	00:04:31.347000
平均调优时间	00:05:02.216000	00:04:44.678000	00:04:36.430000	00:04:39.448000	00:04:41.353000	00:04:37.983000	00:04:38.712000	00:04:54.405000	00:04:40.842000	00:04:55.925000	00:04:46.754000	00:04:44.352000		00:04:54.149000	00:05:09.767000	00:05:10.557000	00:05:36.344000		00:04:40.619000	00:04:40.754000	00:04:46.036000	00:04:54.394000	00:04:48.763000		00:04:39.401000	00:04:48.505000	00:04:50.175000	00:04:42.750000
GA调优耗时	00:51:15.960000	00:24:28.473000	00:13:47.936000	00:32:13.188000	00:18:07.297000	00:14:35.720000	00:16:19.004000	00:33:47.793000	00:22:37.168000	00:51:20.081000	00:29:03.020000	00:27:24.604000		00:14:47.736000	00:24:57.840000	00:42:31.364000	01:00:36		00:11:43.212000	00:22:01.352000	00:25:23.845000	00:38:00.736000	00:33:15.480000		00:22:16.058000	00:28:15.440000	00:33:56.320000	00:38:45.580000
第1次TBE调优后算子耗时	497	219	36	226	99	50	70	23189	224	331	141	227		14	44	237	2385		21	87	514	2850	14000		27	91	514	3636
第2次TBE调优后算子耗时	540	214	36	227	99	46	70	21913	219	326	142	238		14	44	240	2496		24	91	525	2762	13477		27	90	525	3808
第3次TBE调优后算子耗时	493	221	35	225	98	45	71	18256	220	330	138	230		13	45	247	2463		19	91	514	2772	13848		27	91	514	3635
第4次TBE调优后算子耗时	494	225	36	221	101	46	78	18227	221	329	136	232		13	45	231	2292		20	87	517	2765	16380		28	91	517	3630
第5次TBE调优后算子耗时	517	223	38	225	99	47	71	17635	222	329	135	236		12	46	234	2453		22	91	518	2760	16382		27	89	518	3628
第6次TBE调优后算子耗时	512	226	36	226	102	51	68	17630	228	325	133	243		13	47	235	2427		20	86	514	2764	13386		27	89	514	3798
第7次TBE调优后算子耗时	534	229	35	225	101	45	70	19047	225	322	139	237		13	45	226	2383		20	88	519	2888	13276		27	89	519	3636
第8次TBE调优后算子耗时	504	225	35	220	99	49	69	17979	222	323	135	230		13	46	227	2453		21	84	521	2842	13513		27	91	521	3627
第9次TBE调优后算子耗时	490	225	34	219	100	46	71	24622	224	328	135	242		13	43	245	2423		18	88	517	2771	13770		27	91	517	3634
第10次TBE调优后算子耗时	514	217	36	224	99	44	69	25200	220	323	131	231		13	44	229	2676		24	88	524	2841	13406		28	91	524	3633
第11次TBE调优后算子耗时	509.5	222.4	35.7	223.8	99.7	46.9	70.7	20369.8	222.5	326.6	136.5	234.6		13.1	44.9	235.1	2445.1		20.9	88.1	518.3	2801.5	14143.8		27.2	90.3	518.3	3666.5
第12次TBE调优后算子耗时	17.2964	4.59952	1.05935	2.78089	1.25167	2.33095	2.75076	3041.43	2.75882	3.23866	3.47211	5.42013		0.567646	1.19722	7.23341	98.9247		1.96921	2.33095	4.00139	48.1393	1200.57		0.421637	0.948683	4.00139	72.0498
GA调优算子运行耗时	491	217	35	220	99	50	70	20849	215	324	142	227		13	44	215	2305		21	88	524	2758	13429		27	92	589	3631
