# Supplementary material for: Accelerating the tuning process for optimizing DNN operators by ROFT model
Source: Sci Rep. 2025 Oct 17;15:36327. doi: 10.1038/s41598-025-20139-x (PMC12534627; doi:10.1038/s41598-025-20139-x)
Supplement: Supplementary file 1 — Supplementary Information. [file 41598_2025_20139_MOESM1_ESM.zip › ROFT_data/testcase/test-log/test_raft.sh]

#!/bin/bash
#天安
#cd /home/HwHiAiUser/fuheaven/sh
#nohup ./test_raft.sh >>./log_conv_new.txt 2>&1 &
export install_path=/home/HwHiAiUser/Ascend/ascend-toolkit/latest/x86_64-linux_gcc7.3.0
export LD_LIBRARY_PATH=${install_path}/acllib/lib64:${install_path}/atc/lib64:$LD_LIBRARY_PATH
export PATH=/usr/local/python3.7.5/bin:${install_path}/atc/ccec_compiler/bin:${install_path}/atc/bin:$PATH
export PYTHONPATH=${install_path}/atc/python/site-packages/te:${install_path}/atc/python/site-packages/topi:${install_path}/atc/python/site-packages/schedule_search.egg:${install_path}/atc/python/site-packages/auto_tune.egg/auto_tune:${install_path}/opp/op_impl/built-in/ai_core/tbe:$PYTHONPATH
export ASCEND_OPP_PATH=${install_path}/opp
 # RL可选环境变量 选择
export TUNE_BANK_PATH=/home/HwHiAiUser/custom_tune_bank
export ENABLE_TUNE_BANK=False
 # RL&GA可选环境变量
export REPEAT_TUNE=True
export TUNER=4


int=1
while(( $int<=10 ))
do
    echo "depthconv1-$int循环" 
    atc --singleop=../model/depthconv-1.json --output=./out/tf_resnet181  --output_type=FP16 --soc_version=Ascend310 --auto_tune_mode="GA"
    let "int++"
done

int=1
while(( $int<=10 ))
do
    echo "depthconv2-$int循环" 
    atc --singleop=../model/depthconv-2.json --output=./out/tf_resnet181  --output_type=FP16 --soc_version=Ascend310 --auto_tune_mode="GA"
    let "int++"
done


int=1
while(( $int<=10 ))
do
    echo "depthconv3-$int循环" 
    atc --singleop=../model/depthconv-3.json --output=./out/tf_resnet181  --output_type=FP16 --soc_version=Ascend310 --auto_tune_mode="GA"
    let "int++"
done

int=1
while(( $int<=10 ))
do
    echo "depthconv4-$int循环" 
    atc --singleop=../model/depthconv-4.json --output=./out/tf_resnet181  --output_type=FP16 --soc_version=Ascend310 --auto_tune_mode="GA"
    let "int++"
done

int=1
while(( $int<=10 ))
do
    echo "gemm1-$int循环" 
    atc --singleop=../model/gemm-1.json --output=./out/tf_resnet181  --output_type=FP16 --soc_version=Ascend310 --auto_tune_mode="GA"
    let "int++"
done

int=1
while(( $int<=10 ))
do
    echo "gemm2-$int循环" 
    atc --singleop=../model/gemm-2.json --output=./out/tf_resnet181  --output_type=FP16 --soc_version=Ascend310 --auto_tune_mode="GA"
    let "int++"
done

int=1
while(( $int<=10 ))
do
    echo "gemm3-$int循环" 
    atc --singleop=../model/gemm-3.json --output=./out/tf_resnet181  --output_type=FP16 --soc_version=Ascend310 --auto_tune_mode="GA"
    let "int++"
done

int=1
while(( $int<=10 ))
do
    echo "gemm4-$int循环" 
    atc --singleop=../model/gemm-4.json --output=./out/tf_resnet181  --output_type=FP16 --soc_version=Ascend310 --auto_tune_mode="GA"
    let "int++"
done


int=1
while(( $int<=10 ))
do
    echo "pooling1-$int循环" 
    atc --singleop=../model/pooling-1.json --output=./out/tf_resnet181  --output_type=FP16 --soc_version=Ascend310 --auto_tune_mode="GA"
    let "int++"
done

int=1
while(( $int<=10 ))
do
    echo "pooling2-$int循环" 
    atc --singleop=../model/pooling-2.json --output=./out/tf_resnet181  --output_type=FP16 --soc_version=Ascend310 --auto_tune_mode="GA"
    let "int++"
done

int=1
while(( $int<=10 ))
do
    echo "pooling3-$int循环" 
    atc --singleop=../model/pooling-3.json --output=./out/tf_resnet181  --output_type=FP16 --soc_version=Ascend310 --auto_tune_mode="GA"
    let "int++"
done

int=1
while(( $int<=10 ))
do
    echo "pooling4-$int循环" 
    atc --singleop=../model/pooling-4.json --output=./out/tf_resnet181  --output_type=FP16 --soc_version=Ascend310 --auto_tune_mode="GA"
    let "int++"
done

int=1
while(( $int<=10 ))
do
    echo "pooling5-$int循环" 
    atc --singleop=../model/pooling-5.json --output=./out/tf_resnet181  --output_type=FP16 --soc_version=Ascend310 --auto_tune_mode="GA"
    let "int++"
done

#GGGGGGGGGGGGGGGGGGGGGGGGGAAAAAAAAAAAAAAAAAAAAA
export TUNER=0
int=1
while(( $int<=1 ))
do
    echo "depthconv1-$int循环" 
    atc --singleop=../model/depthconv-1.json --output=./out/tf_resnet181  --output_type=FP16 --soc_version=Ascend310 --auto_tune_mode="GA"
    let "int++"
done

int=1
while(( $int<=1 ))
do
    echo "depthconv2-$int循环" 
    atc --singleop=../model/depthconv-2.json --output=./out/tf_resnet181  --output_type=FP16 --soc_version=Ascend310 --auto_tune_mode="GA"
    let "int++"
done


int=1
while(( $int<=1 ))
do
    echo "depthconv3-$int循环" 
    atc --singleop=../model/depthconv-3.json --output=./out/tf_resnet181  --output_type=FP16 --soc_version=Ascend310 --auto_tune_mode="GA"
    let "int++"
done

int=1
while(( $int<=1 ))
do
    echo "depthconv4-$int循环" 
    atc --singleop=../model/depthconv-4.json --output=./out/tf_resnet181  --output_type=FP16 --soc_version=Ascend310 --auto_tune_mode="GA"
    let "int++"
done

int=1
while(( $int<=1 ))
do
    echo "gemm1-$int循环" 
    atc --singleop=../model/gemm-1.json --output=./out/tf_resnet181  --output_type=FP16 --soc_version=Ascend310 --auto_tune_mode="GA"
    let "int++"
done

int=1
while(( $int<=1 ))
do
    echo "gemm2-$int循环" 
    atc --singleop=../model/gemm-2.json --output=./out/tf_resnet181  --output_type=FP16 --soc_version=Ascend310 --auto_tune_mode="GA"
    let "int++"
done

int=1
while(( $int<=1 ))
do
    echo "gemm3-$int循环" 
    atc --singleop=../model/gemm-3.json --output=./out/tf_resnet181  --output_type=FP16 --soc_version=Ascend310 --auto_tune_mode="GA"
    let "int++"
done

int=1
while(( $int<=1 ))
do
    echo "gemm4-$int循环" 
    atc --singleop=../model/gemm-4.json --output=./out/tf_resnet181  --output_type=FP16 --soc_version=Ascend310 --auto_tune_mode="GA"
    let "int++"
done


int=1
while(( $int<=1 ))
do
    echo "pooling1-$int循环" 
    atc --singleop=../model/pooling-1.json --output=./out/tf_resnet181  --output_type=FP16 --soc_version=Ascend310 --auto_tune_mode="GA"
    let "int++"
done

int=1
while(( $int<=1 ))
do
    echo "pooling2-$int循环" 
    atc --singleop=../model/pooling-2.json --output=./out/tf_resnet181  --output_type=FP16 --soc_version=Ascend310 --auto_tune_mode="GA"
    let "int++"
done

int=1
while(( $int<=1 ))
do
    echo "pooling3-$int循环" 
    atc --singleop=../model/pooling-3.json --output=./out/tf_resnet181  --output_type=FP16 --soc_version=Ascend310 --auto_tune_mode="GA"
    let "int++"
done

int=1
while(( $int<=1 ))
do
    echo "pooling4-$int循环" 
    atc --singleop=../model/pooling-4.json --output=./out/tf_resnet181  --output_type=FP16 --soc_version=Ascend310 --auto_tune_mode="GA"
    let "int++"
done

int=1
while(( $int<=1 ))
do
    echo "pooling5-$int循环" 
    atc --singleop=../model/pooling-5.json --output=./out/tf_resnet181  --output_type=FP16 --soc_version=Ascend310 --auto_tune_mode="GA"
    let "int++"
done
